# Supplementary material for: Transcriptome Analysis of the Midgut of the Chinese Oak Silkworm Antheraea pernyi Infected with Antheraea pernyi Nucleopolyhedrovirus
Source: PLoS One. 2016 Nov 7;11(11):e0165959. doi: 10.1371/journal.pone.0165959 (PMC5098726; doi:10.1371/journal.pone.0165959)
Supplement: S2 Table — (XLSX) [file pone.0165959.s003.xlsx]

## Sheet: Sheet1
S2 Table. The up-regulated genes in the ApNPV-infected A. pernyi midgut
gene_id	Ap_NPV_readcount	Ap_CK_readcount	log2FoldChange	pval	padj	Gene Length	NR GI	NR ID	NR Score	NR Evalue	NR Description	NT GI	NT ID	NT Score	NT Evalue	NT Description	KO ID	KO Name	KO Description	Http Link	Swissprot ID	Swissprot Score	Swissprot Evalue	Swissprot Description	PFAM ID	PFAM description	Gene Ontology Biological Pathway	BP Description	Gene Ontology Molecular Function	MF Description	Gene Ontology Cellular Component	CC Description	KOG ID	KOG Description
comp37900_c0	223525	286.189	9.6093	1.3639e-175	3.6554e-171	10062	112983354	NP_001036968.1	419	2.02743e-42	protein tyrosine phosphatase [Bombyx mori] >gi|38524575|dbj|BAD02367.1| protein tyrosine phosphatase [Bombyx mori]	154354580	DQ486030.3	7263	0	Antheraea pernyi nucleopolyhedrovirus, complete genome	K14165	K14165	dual specificity phosphatase	http://www.genome.jp/dbget-bin/www_bget?ko:K14165	P07488	1127	5.59545e-138	Polyhedrin OS=Orgyia pseudotsugata multicapsid polyhedrosis virus GN=PH PE=3 SV=1	PF01896//PF06357//PF03041//PF13949//PF00102//PF00782//PF02205//PF01213//PF08116//PF03972//PF05495//PF00738//PF00521//PF08091//PF02950//PF07740	Eukaryotic and archaeal DNA primase small subunit//Omega-atracotoxin//lef-2//ALIX V-shaped domain binding to HIV//Protein-tyrosine phosphatase//Dual specificity phosphatase, catalytic domain//WH2 motif//Adenylate cyclase associated (CAP) N terminal//PhTx neurotoxin family//MmgE/PrpD family//CHY zinc finger//Polyhedrin//DNA gyrase/topoisomerase IV, subunit A//Spider insecticidal peptide//Conotoxin…	GO:0006570//GO:0019083//GO:0006351//GO:0009405//GO:0016311//GO:0006470//GO:0006810//GO:0006265//GO:0006269//GO:0007010//GO:0006952//GO:0019543	tyrosine metabolic process//viral transcription//transcription, DNA-dependent//pathogenesis//dephosphorylation//protein dephosphorylation//transport//DNA topological change//DNA replication, synthesis of RNA primer//cytoskeleton organization//defense response//propionate catabolic process	GO:0004725//GO:0005515//GO:0008138//GO:0003779//GO:0016791//GO:0005524//GO:0008270//GO:0003677//GO:0003896//GO:0005198//GO:0008200//GO:0003918//GO:0019855//GO:0047547	protein tyrosine phosphatase activity//protein binding//protein tyrosine/serine/threonine phosphatase activity//actin binding//phosphatase activity//ATP binding//zinc ion binding//DNA binding//DNA primase activity//structural molecule activity//ion channel inhibitor activity//DNA topoisomerase type II (ATP-hydrolyzing) activity//calcium channel inhibitor activity//2-methylcitrate dehydratase acti…	GO:0005657//GO:0005576//GO:0005730	replication fork//extracellular region//nucleolus	KOG2386	mRNA capping enzyme, guanylyltransferase (alpha) subunit
comp42621_c0	73942.7	89.755	9.6862	1.3437e-175	3.6554e-171	32402	389608327	BAM17775.1	1866	0	chitinase 7 [Papilio xuthus]	154354580	DQ486030.3	28520	0	Antheraea pernyi nucleopolyhedrovirus, complete genome	K01373	CTSF	cathepsin F	http://www.genome.jp/dbget-bin/www_bget?ko:K01373	O10363	2473	0	Probable endochitinase OS=Orgyia pseudotsugata multicapsid polyhedrosis virus GN=ORF124 PE=3 SV=1	PF01583//PF01771//PF05706//PF01607//PF05531//PF00026//PF03273//PF00448//PF08066//PF01653//PF00704//PF00424//PF04799//PF08656//PF00005//PF06009//PF00910//PF07267//PF05073//PF09264//PF07743//PF03193//PF04512//PF03051//PF00503//PF00112//PF06414//PF01068//PF04513//PF08329	Adenylylsulphate kinase//Herpesvirus alkaline exonuclease//Cyclin-dependent kinase inhibitor 3 (CDKN3)//Chitin binding Peritrophin-A domain//Nucleopolyhedrovirus P10 protein//Eukaryotic aspartyl protease//Baculovirus gp64 envelope glycoprotein family//SRP54-type protein, GTPase domain//PMC2NT (NUC016) domain//NAD-dependent DNA ligase adenylation domain//Glycosyl hydrolases family 18//REV protein …	GO:0006260//GO:0016998//GO:0006570//GO:0008053//GO:0006614//GO:0007186//GO:0005975//GO:0008608//GO:0000103//GO:0007155//GO:0006281//GO:0019048//GO:0006184//GO:0007165//GO:0006030//GO:0006396//GO:0006144//GO:0006470//GO:0006310//GO:0006508//GO:0006355//GO:0006032//GO:0051259	DNA replication//cell wall macromolecule catabolic process//tyrosine metabolic process//mitochondrial fusion//SRP-dependent cotranslational protein targeting to membrane//G-protein coupled receptor signaling pathway//carbohydrate metabolic process//attachment of spindle microtubules to kinetochore//sulfate assimilation//cell adhesion//DNA repair//modulation by virus of host morphology or physiolo…	GO:0004197//GO:0004871//GO:0008061//GO:0005525//GO:0003700//GO:0003723//GO:0004527//GO:0004553//GO:0003910//GO:0003924//GO:0031683//GO:0003677//GO:0005524//GO:0004190//GO:0019001//GO:0004568//GO:0016887//GO:0004725//GO:0004020//GO:0005198//GO:0003911//GO:0033691//GO:0003724//GO:0004721//GO:0008234//GO:0016301	cysteine-type endopeptidase activity//signal transducer activity//chitin binding//GTP binding//sequence-specific DNA binding transcription factor activity//RNA binding//exonuclease activity//hydrolase activity, hydrolyzing O-glycosyl compounds//DNA ligase (ATP) activity//GTPase activity//G-protein beta/gamma-subunit complex binding//DNA binding//ATP binding//aspartic-type endopeptidase activity//…	GO:0016021//GO:0005576//GO:0000176//GO:0005604//GO:0042025//GO:0042729//GO:0019028//GO:0072686//GO:0019031//GO:0005741//GO:0005667	integral to membrane//extracellular region//nuclear exosome (RNase complex)//basement membrane//host cell nucleus//DASH complex//viral capsid//mitotic spindle//viral envelope//mitochondrial outer membrane//transcription factor complex	KOG1543	Cysteine proteinase Cathepsin L
comp42621_c1	8046.32	9.24466	9.7655	8.49e-175	1.5169e-170	21310	--	--	--	--	--	146229663	EF207986.1	12040	0	Antheraea pernyi nucleopolyhedrovirus isolate AnpeMNPV-L2, complete genome	--	--	--	--	Q83950	5032	0	ATP-dependent DNA helicase P143 OS=Orgyia pseudotsugata multicapsid polyhedrosis virus GN=P143 PE=3 SV=1	PF02060//PF04735//PF05271//PF05274//PF03031//PF04838//PF00097//PF13639//PF05887//PF01299//PF09726//PF01708//PF01607//PF09029//PF05098//PF00589//PF04700//PF04501//PF01730//PF14634//PF01690	Slow voltage-gated potassium channel//Baculovirus DNA helicase//Tobravirus 2B protein//Occlusion-derived virus envelope protein E25//NLI interacting factor-like phosphatase//Baculoviridae late expression factor 5//Zinc finger, C3HC4 type (RING finger)//Ring finger domain//Procyclic acidic repetitive protein (PARP)//Lysosome-associated membrane glycoprotein (Lamp)//Transmembrane protein//Geminivir…	GO:0019079//GO:0006030//GO:0006566//GO:0006778//GO:0006783//GO:0042967//GO:0006563//GO:0006807//GO:0006811//GO:0006544//GO:0006813//GO:0006310//GO:0046740//GO:0019089//GO:0006355//GO:0015074	viral genome replication//chitin metabolic process//threonine metabolic process//porphyrin-containing compound metabolic process//heme biosynthetic process//acyl-carrier-protein biosynthetic process//L-serine metabolic process//nitrogen compound metabolic process//ion transport//glycine metabolic process//potassium ion transport//DNA recombination//spread of virus in host, cell to cell//transmiss…	GO:0016151//GO:0008061//GO:0046872//GO:0005515//GO:0003678//GO:0005198//GO:0003870//GO:0008270//GO:0003677//GO:0030170//GO:0005249	nickel cation binding//chitin binding//metal ion binding//protein binding//DNA helicase activity//structural molecule activity//5-aminolevulinate synthase activity//zinc ion binding//DNA binding//pyridoxal phosphate binding//voltage-gated potassium channel activity	GO:0019012//GO:0019028//GO:0016021//GO:0005576//GO:0042025//GO:0008076//GO:0016020//GO:0019031//GO:0005657//GO:0005759	virion//viral capsid//integral to membrane//extracellular region//host cell nucleus//voltage-gated potassium channel complex//membrane//viral envelope//replication fork//mitochondrial matrix	--	--
comp37358_c0	1958.72	97.7014	4.3254	1.0347e-171	1.3866e-167	9896	--	--	--	--	--	154354580	DQ486030.3	9774	0	Antheraea pernyi nucleopolyhedrovirus, complete genome	--	--	--	--	O10370	2240	0	Uncharacterized 55.8 kDa protein OS=Orgyia pseudotsugata multicapsid polyhedrosis virus GN=ORF139 PE=4 SV=1	PF11837//PF05314//PF04639//PF06061//PF01607//PF03840//PF07503//PF10717	Domain of unknown function (DUF3357)//Baculovirus occlusion-derived virus envelope protein EC27//Baculoviral E56 protein, specific to ODV envelope//Baculoviridae ME53//Chitin binding Peritrophin-A domain//Preprotein translocase SecG subunit//HypF finger//Occlusion-derived virus envelope protein ODV-E18	GO:0006012//GO:0015031//GO:0005985//GO:0005982//GO:0006030//GO:0009306	galactose metabolic process//protein transport//sucrose metabolic process//starch metabolic process//chitin metabolic process//protein secretion	GO:0003677//GO:0008270//GO:0004575//GO:0008061//GO:0015450//GO:0004564	DNA binding//zinc ion binding//sucrose alpha-glucosidase activity//chitin binding//P-P-bond-hydrolysis-driven protein transmembrane transporter activity//beta-fructofuranosidase activity	GO:0016021//GO:0005576//GO:0019031//GO:0009941//GO:0017177	integral to membrane//extracellular region//viral envelope//chloroplast envelope//glucosidase II complex	--	--
comp35744_c0	14.4986	0.714478	4.3429	7.5393e-169	8.0825e-165	9477	58414957	AAW73081.1	330	5.1459e-32	polyubiquitin [Cercomonas agilis]	154354580	DQ486030.3	9398	0	Antheraea pernyi nucleopolyhedrovirus, complete genome	K02927	RP-L40e, RPL40	large subunit ribosomal protein L40e	http://www.genome.jp/dbget-bin/www_bget?ko:K02927	O10281	1727	0	Uncharacterized 43.4 kDa protein OS=Orgyia pseudotsugata multicapsid polyhedrosis virus GN=ORF20 PE=4 SV=1	PF06385//PF00240//PF00167//PF00293//PF05240	Baculovirus LEF-11 protein//Ubiquitin family//Fibroblast growth factor//NUDIX domain//APOBEC-like C-terminal domain	GO:0007165//GO:0006807//GO:0006355//GO:0008283//GO:0019058//GO:0040007	signal transduction//nitrogen compound metabolic process//regulation of transcription, DNA-dependent//cell proliferation//viral infectious cycle//growth	GO:0005515//GO:0016787//GO:0008270//GO:0008083//GO:0016814	protein binding//hydrolase activity//zinc ion binding//growth factor activity//hydrolase activity, acting on carbon-nitrogen (but not peptide) bonds, in cyclic amidines	--	--	KOG0004	Ubiquitin/40S ribosomal protein S27a fusion
comp43657_c4	133277	164.124	9.6654	5.1731e-167	4.6215e-163	16139	2133611		550	8.65035e-58	enhancing factor precursor - armyworm (Pseudaletia separata) >gi|1741866|dbj|BAA09138.1| enhancing factor [Pseudaletia separata entomopoxvirus]	146229663	EF207986.1	15871	0	Antheraea pernyi nucleopolyhedrovirus isolate AnpeMNPV-L2, complete genome	--	--	--	--	Q83948	3953	0	DNA polymerase OS=Orgyia pseudotsugata multicapsid polyhedrosis virus GN=POL PE=3 SV=1	PF00136//PF13639//PF10473//PF03067//PF09236//PF09728//PF01728//PF02724//PF00038//PF06005//PF03104//PF10152//PF13174//PF05094//PF05847//PF12678//PF01612	DNA polymerase family B//Ring finger domain//Leucine-rich repeats of kinetochore protein Cenp-F/LEK1//Chitin binding domain//Alpha-haemoglobin stabilising protein//Myosin-like coiled-coil protein//FtsJ-like methyltransferase//CDC45-like protein//Intermediate filament protein//Protein of unknown function (DUF904)//DNA polymerase family B, exonuclease domain//Predicted coiled-coil domain-containing…	GO:0043093//GO:0006139//GO:0030097//GO:0006457//GO:0020027//GO:0032259//GO:0006260//GO:0000917//GO:0006270//GO:0006355//GO:0050821//GO:0019083	cytokinesis by binary fission//nucleobase-containing compound metabolic process//hemopoiesis//protein folding//hemoglobin metabolic process//methylation//DNA replication//barrier septum assembly//DNA replication initiation//regulation of transcription, DNA-dependent//protein stabilization//viral transcription	GO:0042803//GO:0000166//GO:0008168//GO:0003887//GO:0030492//GO:0008134//GO:0005515//GO:0003676//GO:0019905//GO:0005198//GO:0045502//GO:0003677//GO:0008270//GO:0008408	protein homodimerization activity//nucleotide binding//methyltransferase activity//DNA-directed DNA polymerase activity//hemoglobin binding//transcription factor binding//protein binding//nucleic acid binding//syntaxin binding//structural molecule activity//dynein binding//DNA binding//zinc ion binding//3'-5' exonuclease activity	GO:0005737//GO:0019028//GO:0005882//GO:0030286//GO:0042575//GO:0071203//GO:0005833//GO:0005667	cytoplasm//viral capsid//intermediate filament//dynein complex//DNA polymerase complex//WASH complex//hemoglobin complex//transcription factor complex	KOG0969	DNA polymerase delta, catalytic subunit
comp18389_c0	51987.2	67.6933	9.5849	3.7085e-150	2.8397e-146	5324	24286571	AAN46650.1	283	6.91174e-24	inhibitor of apoptosis protein [Bombyx mori]	146229663	EF207986.1	5303	0	Antheraea pernyi nucleopolyhedrovirus isolate AnpeMNPV-L2, complete genome	--	--	--	--	O10293	1351	5.09502e-168	Uncharacterized 52.7 kDa protein OS=Orgyia pseudotsugata multicapsid polyhedrosis virus GN=ORF38 PE=4 SV=1	PF14634//PF02203	zinc-RING finger domain//Tar ligand binding domain homologue	GO:0006935//GO:0007165	chemotaxis//signal transduction	GO:0008270//GO:0005515//GO:0004888	zinc ion binding//protein binding//transmembrane signaling receptor activity	GO:0016020	membrane	KOG4265	Predicted E3 ubiquitin ligase
comp35646_c0	12725.3	14.1015	9.8176	7.4668e-150	5.0029e-146	2258	170061670	XP_001866335.1	461	1.20645e-50	superoxide dismutase [Culex quinquefasciatus] >gi|167879799|gb|EDS43182.1| superoxide dismutase [Culex quinquefasciatus]	154354580	DQ486030.3	1945	0	Antheraea pernyi nucleopolyhedrovirus, complete genome	K04565	SOD1	superoxide dismutase, Cu-Zn family	http://www.genome.jp/dbget-bin/www_bget?ko:K04565	O12933	656	2.95938e-79	Putative superoxide dismutase [Cu-Zn] OS=Orgyia pseudotsugata multicapsid polyhedrosis virus GN=SOD PE=3 SV=1	PF00080//PF08116//PF08088//PF08091//PF06357	Copper/zinc superoxide dismutase (SODC)//PhTx neurotoxin family//Conotoxin I-superfamily//Spider insecticidal peptide//Omega-atracotoxin	GO:0009405//GO:0006952//GO:0008152//GO:0006801//GO:0006810//GO:0055114	pathogenesis//defense response//metabolic process//superoxide metabolic process//transport//oxidation-reduction process	GO:0016491//GO:0019855//GO:0046872	oxidoreductase activity//calcium channel inhibitor activity//metal ion binding	GO:0005576	extracellular region	KOG0441	Cu2+/Zn2+ superoxide dismutase SOD1
comp34961_c0	6886.95	6.63217	10.02	2.6948e-137	1.6049e-133	5985	332025027	EGI65214.1	723	4.53102e-76	Transcription termination factor 2 [Acromyrmex echinatior]	154354580	DQ486030.3	5959	0	Antheraea pernyi nucleopolyhedrovirus, complete genome	--	--	--	--	O10305	2912	0	Occlusion-derived virus envelope protein E66 OS=Orgyia pseudotsugata multicapsid polyhedrosis virus GN=ORF50 PE=3 SV=1	PF04850//PF03647//PF00270//PF00176//PF05112//PF00271//PF02886//PF04851	Baculovirus E66 occlusion-derived virus envelope protein//Transmembrane proteins 14C//DEAD/DEAH box helicase//SNF2 family N-terminal domain//Baculovirus P47 protein//Helicase conserved C-terminal domain//LBP / BPI / CETP family, C-terminal domain//Type III restriction enzyme, res subunit	GO:0046782	regulation of viral transcription	GO:0008289//GO:0003677//GO:0016787//GO:0005524//GO:0003676//GO:0004386//GO:0008026	lipid binding//DNA binding//hydrolase activity//ATP binding//nucleic acid binding//helicase activity//ATP-dependent helicase activity	GO:0016020//GO:0019031	membrane//viral envelope	KOG4439	RNA polymerase II transcription termination factor TTF2/lodestar, DEAD-box superfamily
comp44809_c0	7478.79	338.599	4.4652	1.1539e-133	6.1852e-130	5284	156548460	XP_001605199.1	312	4.3057e-28	PREDICTED: proliferating cell nuclear antigen-like [Nasonia vitripennis]	146229663	EF207986.1	5239	0	Antheraea pernyi nucleopolyhedrovirus isolate AnpeMNPV-L2, complete genome	--	--	--	--	O12934	3705	0	Probable DNA-directed RNA polymerase subunit beta OS=Orgyia pseudotsugata multicapsid polyhedrosis virus GN=LEF-8 PE=3 SV=1	PF04941//PF00076//PF02733//PF00087//PF00562//PF00705//PF10588//PF02747	Late expression factor 8 (LEF-8)//RNA recognition motif. (a.k.a. RRM, RBD, or RNP domain)//Dak1 domain//Snake toxin//RNA polymerase Rpb2, domain 6//Proliferating cell nuclear antigen, N-terminal domain//NADH-ubiquinone oxidoreductase-G iron-sulfur binding region//Proliferating cell nuclear antigen, C-terminal domain	GO:0006144//GO:0006071//GO:0006351//GO:0006206//GO:0006275//GO:0055114//GO:0046486	purine nucleobase metabolic process//glycerol metabolic process//transcription, DNA-dependent//pyrimidine nucleobase metabolic process//regulation of DNA replication//oxidation-reduction process//glycerolipid metabolic process	GO:0004371//GO:0016491//GO:0003677//GO:0003899//GO:0003676	glycerone kinase activity//oxidoreductase activity//DNA binding//DNA-directed RNA polymerase activity//nucleic acid binding	GO:0005576//GO:0005730	extracellular region//nucleolus	KOG1636	DNA polymerase delta processivity factor (proliferating cell nuclear antigen)
comp42014_c3	2060.94	83.3326	4.6283	1.7944e-54	2.5312e-51	2628	--	--	--	--	--	--	--	--	--	--	--	--	--	--	--	--	--	--	--	--	--	--	--	--	--	--	--	--
comp46355_c0	31.0033	1.30625	4.5689	8.9965e-53	1.1215e-49	359	--	--	--	--	--	--	--	--	--	--	--	--	--	--	--	--	--	--	--	--	--	--	--	--	--	--	--	--
comp44614_c0	51043.8	3319.82	3.9426	1.4708e-49	1.5767e-46	430	56462324	AAV91445.1	145	3.24234e-10	hypothetical protein 32 [Lonomia obliqua]	--	--	--	--	--	--	--	--	--	--	--	--	--	PF06140	Interferon-induced 6-16 family	--	--	--	--	GO:0016021	integral to membrane	--	--
comp43505_c3	130.087	1.77531	6.1953	2.6613e-49	2.7971e-46	5982	357605025	EHJ64439.1	659	1.0696e-74	putative transcription factor SOX-14 [Danaus plexippus]	512897836	XM_004924193.1	551	0	PREDICTED: Bombyx mori transcription factor SOX-4-like (LOC101746462), mRNA	K09268	SOX4_11_12	transcription factor SOX4/11/12 (SOX group C)	http://www.genome.jp/dbget-bin/www_bget?ko:K09268	P40656	434	1.78196e-42	Putative transcription factor SOX-14 OS=Drosophila melanogaster GN=Sox14 PE=2 SV=3	PF02178	AT hook motif	--	--	GO:0003677	DNA binding	--	--	KOG0527	HMG-box transcription factor
comp40376_c0	667.902	17.3276	5.2685	1.1807e-47	1.1103e-44	1176	357623077	EHJ74375.1	953	2.46202e-124	hypothetical protein KGM_03625 [Danaus plexippus]	--	--	--	--	--	--	--	--	--	Q6P7N4	482	6.90799e-55	UPF0361 protein C3orf37 homolog OS=Xenopus tropicalis GN=TGas027m07.1 PE=2 SV=1	--	--	--	--	--	--	--	--	KOG2618	Uncharacterized conserved protein
comp42444_c2	1591.29	81.8601	4.2809	1.2745e-46	1.12e-43	3972	--	--	--	--	--	--	--	--	--	--	--	--	--	--	--	--	--	--	PF08052	PyrBI operon leader peptide	GO:0019856	pyrimidine nucleobase biosynthetic process	--	--	--	--	--	--
comp42722_c0	7717.59	534.051	3.8531	2.2403e-46	1.9368e-43	2026	357619923	EHJ72308.1	260	3.65768e-23	hypothetical protein KGM_02367 [Danaus plexippus]	--	--	--	--	--	--	--	--	--	--	--	--	--	PF13423	Ubiquitin carboxyl-terminal hydrolase	GO:0006511//GO:0016579	ubiquitin-dependent protein catabolic process//protein deubiquitination	GO:0004221	ubiquitin thiolesterase activity	--	--	--	--
comp44007_c0	7945.92	195.035	5.3484	3.0007e-45	2.437e-42	7365	91079004	XP_974762.1	1661	0	PREDICTED: similar to Ab1-133 [Tribolium castaneum]	449664937	XM_002169313.2	35	6.06187e-06	PREDICTED: Hydra magnipapillata NFX1-type zinc finger-containing protein 1-like (LOC100212732), mRNA	--	--	--	--	Q9P2E3	1149	3.25126e-126	NFX1-type zinc finger-containing protein 1 OS=Homo sapiens GN=ZNFX1 PE=1 SV=2	PF00004//PF04851//PF02562//PF00580//PF01695	ATPase family associated with various cellular activities (AAA)//Type III restriction enzyme, res subunit//PhoH-like protein//UvrD/REP helicase N-terminal domain//IstB-like ATP binding protein	--	--	GO:0003677//GO:0016787//GO:0005524	DNA binding//hydrolase activity//ATP binding	--	--	KOG1807	Helicases
comp43243_c5	87.5124	3.20426	4.7714	3.4041e-45	2.7234e-42	1051	47223256	CAF98640.1	305	4.86352e-31	unnamed protein product [Tetraodon nigroviridis]	--	--	--	--	--	--	--	--	--	Q8N2G6	309	2.53536e-31	Zinc finger CCHC domain-containing protein 24 OS=Homo sapiens GN=ZCCHC24 PE=1 SV=1	--	--	--	--	--	--	--	--	--	--
comp18042_c1	941.302	30.8591	4.9309	2.1088e-42	1.4873e-39	1710	--	--	--	--	--	--	--	--	--	--	--	--	--	--	--	--	--	--	--	--	--	--	--	--	--	--	--	--
comp38409_c0	1994.3	153.949	3.6954	2.5848e-39	1.5226e-36	3222	357620620	EHJ72760.1	1421	5.43525e-180	hypothetical protein KGM_08051 [Danaus plexippus]	--	--	--	--	--	K14590	FTSJD1, AFT	FtsJ methyltransferase domain-containing protein 1	http://www.genome.jp/dbget-bin/www_bget?ko:K14590	Q8BWQ4	516	2.5483e-76	FtsJ methyltransferase domain-containing protein 1 OS=Mus musculus GN=Ftsjd1 PE=2 SV=1	PF01728	FtsJ-like methyltransferase	GO:0032259	methylation	GO:0008168	methyltransferase activity	--	--	--	--
comp42444_c1	1002.06	63.6162	3.9774	1.2544e-38	7.0041e-36	3145	357631795	EHJ79264.1	1064	4.59805e-130	TRAF-type zinc finger domain containing 1 [Danaus plexippus]	--	--	--	--	--	--	--	--	--	Q99MM4	297	2.06416e-26	TRAF-type zinc finger domain-containing protein 1 OS=Rattus norvegicus GN=Trafd1 PE=2 SV=2	PF01258	Prokaryotic dksA/traR C4-type zinc finger	--	--	GO:0008270	zinc ion binding	--	--	--	--
comp33677_c0	3888.88	372.085	3.3857	1.6627e-36	8.0293e-34	1195	--	--	--	--	--	--	--	--	--	--	--	--	--	--	--	--	--	--	--	--	--	--	--	--	--	--	--	--
comp45482_c0	6659.86	687.179	3.2767	6.4193e-36	3.0183e-33	2611	46403173	AAS92609.1	1434	0	vrille [Antheraea pernyi]	46403172	AY526608.1	1650	0	Antheraea pernyi vrille (Vri) mRNA, complete cds	K12114	VRI	vrille	http://www.genome.jp/dbget-bin/www_bget?ko:K12114	Q68EL6	242	5.69613e-20	Nuclear factor interleukin-3-regulated protein OS=Danio rerio GN=nfil3 PE=2 SV=1	PF13851//PF02183//PF10104//PF00170//PF10458//PF07716//PF03131	Growth-arrest specific micro-tubule binding//Homeobox associated leucine zipper//Di-sulfide bridge nucleocytoplasmic transport domain//bZIP transcription factor//Valyl tRNA synthetase tRNA binding arm//Basic region leucine zipper//bZIP Maf transcription factor	GO:0006438//GO:0006998//GO:0006406//GO:0009099//GO:0006611//GO:0009098//GO:0009097//GO:0006355//GO:0048870	valyl-tRNA aminoacylation//nuclear envelope organization//mRNA export from nucleus//valine biosynthetic process//protein export from nucleus//leucine biosynthetic process//isoleucine biosynthetic process//regulation of transcription, DNA-dependent//cell motility	GO:0043565//GO:0000166//GO:0003677//GO:0005524//GO:0004832//GO:0003700	sequence-specific DNA binding//nucleotide binding//DNA binding//ATP binding//valine-tRNA ligase activity//sequence-specific DNA binding transcription factor activity	GO:0005634//GO:0005737//GO:0031965//GO:0031514//GO:0005667	nucleus//cytoplasm//nuclear membrane//motile cilium//transcription factor complex	KOG3119	Basic region leucine zipper transcription factor
comp41670_c0	786.364	52.1054	3.9157	1.3659e-35	6.3118e-33	2134	--	--	--	--	--	--	--	--	--	--	--	--	--	--	--	--	--	--	--	--	--	--	--	--	--	--	--	--
comp40490_c0	952.858	69.8011	3.7709	1.504e-35	6.8902e-33	1320	--	--	--	--	--	--	--	--	--	--	--	--	--	--	--	--	--	--	PF06667	Phage shock protein B	GO:0009271//GO:0006355	phage shock//regulation of transcription, DNA-dependent	--	--	--	--	--	--
comp31536_c1	612.703	29.2065	4.3908	1.4302e-34	6.0843e-32	1489	389613112	BAM19932.1	737	3.89883e-91	unknown unsecreted protein [Papilio xuthus]	--	--	--	--	--	--	--	--	--	--	--	--	--	--	--	--	--	--	--	--	--	--	--
comp45689_c0	1424.03	134.781	3.4013	7.1606e-33	2.6654e-30	1139	--	--	--	--	--	--	--	--	--	--	--	--	--	--	--	--	--	--	--	--	--	--	--	--	--	--	--	--
comp54264_c0	22.5741	0.714478	4.9816	1.5738e-32	5.7386e-30	611	--	--	--	--	--	--	--	--	--	--	--	--	--	--	--	--	--	--	--	--	--	--	--	--	--	--	--	--
comp41493_c0	4191.07	487.59	3.1036	3.3847e-32	1.1781e-29	3114	357628955	EHJ78033.1	1201	2.53205e-149	hypothetical protein KGM_17284 [Danaus plexippus]	--	--	--	--	--	--	--	--	--	Q9UJX0	237	4.89211e-19	Oxidative stress-induced growth inhibitor 1 OS=Homo sapiens GN=OSGIN1 PE=2 SV=3	PF00289//PF03604	Carbamoyl-phosphate synthase L chain, N-terminal domain//DNA directed RNA polymerase, 7 kDa subunit	GO:0008152//GO:0006144//GO:0006206//GO:0006351	metabolic process//purine nucleobase metabolic process//pyrimidine nucleobase metabolic process//transcription, DNA-dependent	GO:0003824//GO:0003899//GO:0003677	catalytic activity//DNA-directed RNA polymerase activity//DNA binding	GO:0005730	nucleolus	--	--
comp50618_c0	824.723	69.9238	3.5601	8.0536e-32	2.715e-29	2180	--	--	--	--	--	--	--	--	--	--	--	--	--	--	--	--	--	--	--	--	--	--	--	--	--	--	--	--
comp39753_c0	2292.75	248.395	3.2064	1.182e-31	3.9351e-29	1021	357609411	EHJ66436.1	564	9.71248e-68	hypothetical protein KGM_05523 [Danaus plexippus]	--	--	--	--	--	--	--	--	--	--	--	--	--	PF00952	Bunyavirus nucleocapsid (N) protein	--	--	--	--	GO:0019013	viral nucleocapsid	--	--
comp44211_c0	2301.61	255.815	3.1695	1.3045e-31	4.3164e-29	3134	--	--	--	--	--	--	--	--	--	--	--	--	--	--	--	--	--	--	--	--	--	--	--	--	--	--	--	--
comp27959_c0	575.408	40.9627	3.8122	1.9399e-31	6.2641e-29	2154	357621623	EHJ73398.1	1297	8.92158e-171	hypothetical protein KGM_06388 [Danaus plexippus]	512910476	XM_004927124.1	245	3.20547e-123	PREDICTED: Bombyx mori F-box only protein 32-like (LOC101746293), mRNA	K10305	FBXO25_32	F-box protein 25/32	http://www.genome.jp/dbget-bin/www_bget?ko:K10305	Q91Z62	320	1.75934e-30	F-box only protein 32 OS=Rattus norvegicus GN=Fbxo32 PE=2 SV=1	PF00070	Pyridine nucleotide-disulphide oxidoreductase	GO:0055114	oxidation-reduction process	GO:0016491//GO:0050660	oxidoreductase activity//flavin adenine dinucleotide binding	--	--	--	--
comp35546_c0	2616.78	309.104	3.0816	1.4957e-30	4.4789e-28	1744	357605861	EHJ64808.1	702	5.34291e-84	putative Kruppel-like zinc finger protein [Danaus plexippus]	--	--	--	--	--	K10523	SPOP	speckle-type POZ protein	http://www.genome.jp/dbget-bin/www_bget?ko:K10523	Q9VFP2	335	1.73887e-31	Protein roadkill OS=Drosophila melanogaster GN=rdx PE=1 SV=2	PF00651//PF06645	BTB/POZ domain//Microsomal signal peptidase 12 kDa subunit (SPC12)	GO:0006465	signal peptide processing	GO:0005515//GO:0008233	protein binding//peptidase activity	GO:0005787//GO:0016021	signal peptidase complex//integral to membrane	KOG1987	Speckle-type POZ protein SPOP and related proteins with TRAF, MATH and BTB/POZ domains
comp18649_c0	1511.44	166.564	3.1818	2.6784e-30	7.8453e-28	7029	357623937	EHJ74891.1	1812	0	hypothetical protein KGM_12240 [Danaus plexippus]	512886057	XM_004921641.1	343	3.51535e-177	PREDICTED: Bombyx mori GTPase-activating protein pac-1-like (LOC101741847), mRNA	--	--	--	--	A2RUV4	452	3.33474e-43	Rho GTPase-activating protein 21 OS=Xenopus tropicalis GN=arhgap21 PE=2 SV=1	PF00595//PF00620//PF13180	PDZ domain (Also known as DHR or GLGF)//RhoGAP domain//PDZ domain	GO:0007165	signal transduction	GO:0005515	protein binding	--	--	KOG4407	Predicted Rho GTPase-activating protein
comp45326_c0	60.5578	1.77531	5.0922	5.4443e-30	1.569e-27	1532	--	--	--	--	--	--	--	--	--	--	--	--	--	--	--	--	--	--	--	--	--	--	--	--	--	--	--	--
comp39184_c0	727.088	67.1668	3.4363	4.0837e-29	1.1342e-26	2221	357623126	EHJ74402.1	849	1.13275e-101	adenylate cyclase [Danaus plexippus]	--	--	--	--	--	--	--	--	--	--	--	--	--	PF15088//PF07690	NADH dehydrogenase [ubiquinone] 1 subunit C1, mitochondrial//Major Facilitator Superfamily	GO:0055085	transmembrane transport	--	--	GO:0005747//GO:0016021//GO:0005739	mitochondrial respiratory chain complex I//integral to membrane//mitochondrion	KOG2816	Predicted transporter ADD1 (major facilitator superfamily)
comp43783_c0	13788.9	1175.59	3.552	4.736e-29	1.3085e-26	3192	357623533	EHJ74643.1	2338	0	facilitated trehalose transporter Tret1 [Danaus plexippus]	--	--	--	--	--	K14258	TRET1	facilitated trehalose transporter	http://www.genome.jp/dbget-bin/www_bget?ko:K14258	A9ZSY3	2001	0	Facilitated trehalose transporter Tret1 OS=Bombyx mori GN=Tret1 PE=1 SV=1	PF07690//PF00083	Major Facilitator Superfamily//Sugar (and other) transporter	GO:0055085	transmembrane transport	GO:0022891//GO:0022857	substrate-specific transmembrane transporter activity//transmembrane transporter activity	GO:0016021	integral to membrane	KOG0254	Predicted transporter (major facilitator superfamily)
comp44097_c0	727.623	69.5557	3.387	1.455e-28	3.919e-26	3256	357606370	EHJ65040.1	921	4.61589e-106	putative B-cell lymphoma 3-encoded protein [Danaus plexippus]	--	--	--	--	--	--	--	--	--	Q63746	134	6.19046e-07	NF-kappa-B inhibitor alpha OS=Rattus norvegicus GN=Nfkbia PE=2 SV=1	PF00023//PF13606//PF08294	Ankyrin repeat//Ankyrin repeat//TIM21	GO:0030150	protein import into mitochondrial matrix	GO:0005515	protein binding	GO:0005744	mitochondrial inner membrane presequence translocase complex	KOG4177	Ankyrin
comp45168_c0	6647.36	919.553	2.8538	2.1206e-28	5.5449e-26	2253	357619361	EHJ71971.1	715	2.71536e-86	hypothetical protein KGM_20351 [Danaus plexippus]	--	--	--	--	--	--	--	--	--	--	--	--	--	PF05038	Cytochrome Cytochrome b558 alpha-subunit	--	--	GO:0020037	heme binding	--	--	--	--
comp18408_c0	34627.8	4986.25	2.7959	3.173e-28	8.177e-26	1824	357607731	EHJ65662.1	390	1.1063e-41	hypothetical protein KGM_06522 [Danaus plexippus]	346709667	AK385715.1	263	2.66848e-133	Bombyx mori mRNA, clone: fphe05D03	--	--	--	--	--	--	--	--	--	--	--	--	--	--	--	--	--	--
comp26349_c0	3591.84	490.708	2.8718	6.3537e-28	1.6141e-25	6356	357617728	EHJ70961.1	1721	0	bmp-induced factor [Danaus plexippus]	346713508	AK388401.1	245	9.54821e-123	Bombyx mori mRNA, clone: fe8d04J08	K10450	KLHL12, C3IP1	kelch-like protein 12	http://www.genome.jp/dbget-bin/www_bget?ko:K10450	Q7KRI2	295	2.57297e-28	Longitudinals lacking protein-like OS=Drosophila melanogaster GN=lolal PE=1 SV=1	PF00096//PF02892//PF06316//PF00651	Zinc finger, C2H2 type//BED zinc finger//Enterobacterial Ail/Lom protein//BTB/POZ domain	--	--	GO:0046872//GO:0008270//GO:0005515//GO:0003677	metal ion binding//zinc ion binding//protein binding//DNA binding	GO:0005622//GO:0009279	intracellular//cell outer membrane	KOG1721	FOG: Zn-finger
comp40496_c0	2119.67	114.56	4.2097	7.3944e-28	1.8696e-25	2024	357603716	EHJ63894.1	779	5.13498e-96	hypothetical protein KGM_16918 [Danaus plexippus]	512926494	XM_004931043.1	352	0	PREDICTED: Bombyx mori ras-related and estrogen-regulated growth inhibitor-like protein-like (LOC101738811), mRNA	K07855	RERG	Ras-like, estrogen-regulated, growth inhibitor	http://www.genome.jp/dbget-bin/www_bget?ko:K07855	Q8R367	287	1.7108e-27	Ras-related and estrogen-regulated growth inhibitor OS=Mus musculus GN=Rerg PE=2 SV=1	PF00071//PF08477//PF00025	Ras family//Miro-like protein//ADP-ribosylation factor family	GO:0007264//GO:0006184	small GTPase mediated signal transduction//GTP catabolic process	GO:0003924//GO:0005525	GTPase activity//GTP binding	GO:0005622//GO:0016020	intracellular//membrane	KOG0395	Ras-related GTPase
comp46265_c0	2415.94	340.107	2.8285	1.3989e-26	3.2601e-24	2567	357614936	EHJ69379.1	1833	0	hypothetical protein KGM_00976 [Danaus plexippus]	--	--	--	--	--	--	--	--	--	Q80UU1	293	1.03244e-25	Ankyrin repeat and zinc finger domain-containing protein 1 OS=Mus musculus GN=Ankzf1 PE=2 SV=2	PF13606//PF00023	Ankyrin repeat//Ankyrin repeat	--	--	GO:0005515	protein binding	--	--	KOG2505	Ankyrin repeat protein
comp40766_c0	1134.17	146.646	2.9512	7.0851e-26	1.5565e-23	2088	194899336	XP_001979216.1	168	5.47656e-10	GG24973 [Drosophila erecta] >gi|190650919|gb|EDV48174.1| GG24973 [Drosophila erecta]	--	--	--	--	--	--	--	--	--	--	--	--	--	PF00531//PF11605//PF00961	Death domain//Vacuolar protein sorting protein 36 Vps36//LAGLIDADG endonuclease	GO:0006314//GO:0007165	intron homing//signal transduction	GO:0004519//GO:0032266//GO:0003677//GO:0005515//GO:0043130	endonuclease activity//phosphatidylinositol-3-phosphate binding//DNA binding//protein binding//ubiquitin binding	--	--	KOG3780	Thioredoxin binding protein TBP-2/VDUP1
comp44504_c0	3058.23	459.546	2.7344	1.2688e-25	2.7423e-23	9160	357610049	EHJ66806.1	1543	0	putative insulin receptor substrate-1 [Danaus plexippus]	--	--	--	--	--	K16172	IRS1	insulin receptor substrate 1	http://www.genome.jp/dbget-bin/www_bget?ko:K16172	P84770	523	5.93809e-52	Insulin receptor substrate 1-B OS=Xenopus laevis GN=irs1-b PE=2 SV=1	PF02174	PTB domain (IRS-1 type)	GO:0007165	signal transduction	GO:0005488//GO:0005158	binding//insulin receptor binding	GO:0005899	insulin receptor complex	--	--
comp43249_c0	2458.76	369.696	2.7335	5.4014e-25	1.1136e-22	3367	357615121	EHJ69481.1	626	3.3056e-72	hypothetical protein KGM_20399 [Danaus plexippus]	512915199	XM_004928275.1	73	2.07185e-27	PREDICTED: Bombyx mori uncharacterized LOC101744991 (LOC101744991), transcript variant X2, mRNA	--	--	--	--	--	--	--	--	PF06881	RNA polymerase II transcription factor SIII (Elongin) subunit A	GO:0006355	regulation of transcription, DNA-dependent	--	--	GO:0016021//GO:0005634	integral to membrane//nucleus	--	--
comp44121_c1	237.363	12.8388	4.2085	1.9645e-24	3.9736e-22	421	--	--	--	--	--	--	--	--	--	--	--	--	--	--	--	--	--	--	--	--	--	--	--	--	--	--	--	--
comp42986_c1	154.421	2.61249	5.8853	1.9846e-24	3.9992e-22	802	--	--	--	--	--	--	--	--	--	--	--	--	--	--	--	--	--	--	--	--	--	--	--	--	--	--	--	--
comp43681_c3	123.24	0	Inf	5.2342e-24	1.0165e-21	802	--	--	--	--	--	--	--	--	--	--	--	--	--	--	--	--	--	--	PF00768	D-alanyl-D-alanine carboxypeptidase	GO:0006508	proteolysis	GO:0009002	serine-type D-Ala-D-Ala carboxypeptidase activity	--	--	--	--
comp38267_c0	317.016	7.46936	5.4074	5.2937e-23	9.6187e-21	330	--	--	--	--	--	--	--	--	--	--	--	--	--	--	--	--	--	--	--	--	--	--	--	--	--	--	--	--
comp43311_c5	3051.64	520.326	2.5521	7.8903e-23	1.4051e-20	2916	112984002	NP_001037414.1	2519	0	asparagine synthetase [Bombyx mori] >gi|85062656|gb|ABC69171.1| asparagine synthetase [Bombyx mori]	--	--	--	--	--	K01953	asnB, ASNS	asparagine synthase (glutamine-hydrolysing)	http://www.genome.jp/dbget-bin/www_bget?ko:K01953	P19891	1332	7.57038e-171	Asparagine synthetase [glutamine-hydrolyzing] OS=Cricetulus griseus GN=ASNS PE=2 SV=2	PF13537//PF00310//PF03054//PF00733	Glutamine amidotransferase domain//Glutamine amidotransferases class-II//tRNA methyl transferase//Asparagine synthase	GO:0070981//GO:0006529//GO:0008033//GO:0008152//GO:0006522//GO:0006531	L-asparagine biosynthetic process//asparagine biosynthetic process//tRNA processing//metabolic process//alanine metabolic process//aspartate metabolic process	GO:0004066//GO:0016740//GO:0005524	asparagine synthase (glutamine-hydrolyzing) activity//transferase activity//ATP binding	GO:0005737	cytoplasm	KOG0571	Asparagine synthase (glutamine-hydrolyzing)
comp47999_c0	1836.7	295.976	2.6336	9.6773e-23	1.7176e-20	2190	357602324	EHJ63347.1	667	4.92234e-77	hypothetical protein KGM_14182 [Danaus plexippus]	--	--	--	--	--	K09228	KRAB	KRAB domain-containing zinc finger protein	http://www.genome.jp/dbget-bin/www_bget?ko:K09228	P17036	306	2.8472e-28	Zinc finger protein 3 OS=Homo sapiens GN=ZNF3 PE=1 SV=3	PF07776//PF00096//PF07975//PF00242	Zinc-finger associated domain (zf-AD)//Zinc finger, C2H2 type//TFIIH C1-like domain//DNA polymerase (viral) N-terminal domain	GO:0006281//GO:0006260	DNA repair//DNA replication	GO:0008270//GO:0003677//GO:0003887//GO:0046872	zinc ion binding//DNA binding//DNA-directed DNA polymerase activity//metal ion binding	GO:0042575//GO:0005634	DNA polymerase complex//nucleus	--	--
comp35794_c0	16501	24.6742	9.3853	1.3331e-22	2.3353e-20	452	399472	P31417.3	299	4.50317e-32	RecName: Full=Fatty acid-binding protein 2; Short=FABP 2 >gi|159512|gb|AAA29314.1| fatty acid binding protein 2 [Manduca sexta]	--	--	--	--	--	--	--	--	--	P31417	299	3.04149e-33	Fatty acid-binding protein 2 OS=Manduca sexta GN=MFB2 PE=1 SV=3	PF02884	Polysaccharide lyase family 8, C-terminal beta-sandwich domain	--	--	GO:0016829	lyase activity	GO:0005576	extracellular region	--	--
comp39378_c2	515.216	61.8191	3.0591	2.8985e-22	4.9166e-20	1719	112982753	NP_001036902.1	1560	0	transcription factor Ets [Bombyx mori] >gi|32997078|dbj|BAC79385.1| transcription factor BmEts [Bombyx mori]	46275781	AB122013.1	75	8.10279e-29	Chilo suppressalis CsEts mRNA for transcription factor CsETS, partial cds	K09429	ELF3_5	E74-like factor 3/5	http://www.genome.jp/dbget-bin/www_bget?ko:K09429	Q32LN0	259	3.37663e-23	ETS homologous factor OS=Bos taurus GN=EHF PE=2 SV=1	PF02198//PF00178	Sterile alpha motif (SAM)/Pointed domain//Ets-domain	GO:0006355	regulation of transcription, DNA-dependent	GO:0003700//GO:0043565	sequence-specific DNA binding transcription factor activity//sequence-specific DNA binding	GO:0005667//GO:0005634	transcription factor complex//nucleus	KOG3804	Transcription factor NERF and related proteins, contain ETS domain
comp44513_c3	1097.79	174.388	2.6542	3.3213e-22	5.5808e-20	1050	91079694	XP_968275.1	240	1.04422e-21	PREDICTED: similar to CG30105 CG30105-PA [Tribolium castaneum] >gi|270003343|gb|EEZ99790.1| hypothetical protein TcasGA2_TC002570 [Tribolium castaneum]	--	--	--	--	--	K10745	RNASEH2C	ribonuclease H2 subunit C	http://www.genome.jp/dbget-bin/www_bget?ko:K10745	--	--	--	--	--	--	--	--	--	--	--	--	--	--
comp46340_c0	2145.29	363.265	2.5621	4.1077e-22	6.8379e-20	1730	357622885	EHJ74245.1	707	2.3872e-83	putative SSXT protein [Danaus plexippus]	--	--	--	--	--	K15623	SS18, SSXT, SYT	protein SSXT	http://www.genome.jp/dbget-bin/www_bget?ko:K15623	O75177	217	1.99943e-17	Calcium-responsive transactivator OS=Homo sapiens GN=SS18L1 PE=1 SV=2	--	--	--	--	--	--	--	--	KOG3227	Calcium-responsive transcription coactivator
comp43074_c6	2044.64	161.173	3.6652	1.7679e-21	2.8373e-19	1981	357623780	EHJ74804.1	551	1.37316e-59	hypothetical protein KGM_09257 [Danaus plexippus]	--	--	--	--	--	--	--	--	--	A8X679	204	1.45391e-15	E3 ubiquitin-protein ligase siah-1 OS=Caenorhabditis briggsae GN=siah-1 PE=3 SV=2	PF07967//PF10440//PF03145	C3HC zinc finger-like//Ubiquitin-binding WIYLD domain//Seven in absentia protein family	GO:0006479//GO:0006554//GO:0006511//GO:0007275	protein methylation//lysine catabolic process//ubiquitin-dependent protein catabolic process//multicellular organismal development	GO:0018024//GO:0008270	histone-lysine N-methyltransferase activity//zinc ion binding	GO:0005634	nucleus	KOG3002	Zn finger protein
comp39747_c0	178.516	8.18384	4.4471	2.0978e-21	3.3367e-19	1785	--	--	--	--	--	--	--	--	--	--	--	--	--	--	--	--	--	--	--	--	--	--	--	--	--	--	--	--
comp44668_c0	48694.5	9514.17	2.3556	2.7414e-21	4.3346e-19	1142	357604336	EHJ64140.1	430	2.87277e-47	hypothetical protein KGM_17858 [Danaus plexippus]	--	--	--	--	--	--	--	--	--	--	--	--	--	--	--	--	--	--	--	--	--	--	--
comp45074_c0	7772.23	1484.63	2.3882	3.3256e-21	5.2275e-19	1977	357625492	EHJ75917.1	1386	0	hypothetical protein KGM_06296 [Danaus plexippus]	--	--	--	--	--	--	--	--	--	--	--	--	--	--	--	--	--	--	--	--	--	--	--
comp18382_c0	10177.5	1078.79	3.2379	8.6971e-21	1.332e-18	2994	357611636	EHJ67574.1	1161	8.09578e-142	ADP-ribosylation factor-like protein [Danaus plexippus]	--	--	--	--	--	--	--	--	--	--	--	--	--	PF07660	Secretin and TonB N terminus short domain	--	--	--	--	GO:0019867	outer membrane	--	--
comp43479_c0	5314.34	1044.11	2.3476	1.399e-20	2.1065e-18	4525	162462017	NP_001104808.1	3530	0	lipophorin receptor isoform 1 precursor [Bombyx mori] >gi|84469396|dbj|BAE71406.1| lipophorin receptor [Bombyx mori]	346713844	AK382967.1	184	5.51239e-89	Bombyx mori mRNA, clone: fepM15K15	--	--	--	--	P35953	1543	0	Very low-density lipoprotein receptor OS=Oryctolagus cuniculus GN=VLDLR PE=2 SV=1	PF00057//PF05767//PF02480//PF04210//PF07645	Low-density lipoprotein receptor domain class A//Poxvirus virion envelope protein A14//Alphaherpesvirus glycoprotein E//Tetrahydromethanopterin S-methyltransferase, subunit G//Calcium-binding EGF domain	GO:0046656//GO:0015948	folic acid biosynthetic process//methanogenesis	GO:0030269//GO:0005509//GO:0005515	tetrahydromethanopterin S-methyltransferase activity//calcium ion binding//protein binding	GO:0019031//GO:0016020//GO:0016021	viral envelope//membrane//integral to membrane	KOG1215	Low-density lipoprotein receptors containing Ca2+-binding EGF-like domains
comp18570_c0	8461.69	1678.99	2.3333	1.436e-20	2.1561e-18	3339	357622228	EHJ73792.1	1079	1.8027e-133	kayak isoform A [Danaus plexippus]	512886835	XM_004921768.1	433	0	PREDICTED: Bombyx mori transcription factor kayak, isoforms D/sro-like (LOC101743155), transcript variant X2, mRNA	--	--	--	--	B4M5T7	174	2.74728e-11	Transcription factor kayak OS=Drosophila virilis GN=kay PE=3 SV=1	PF00170//PF03131//PF07716//PF08654//PF05887//PF06005//PF04111//PF04977	bZIP transcription factor//bZIP Maf transcription factor//Basic region leucine zipper//DASH complex subunit Dad2//Procyclic acidic repetitive protein (PARP)//Protein of unknown function (DUF904)//Autophagy protein Apg6//Septum formation initiator	GO:0007049//GO:0006355//GO:0000917//GO:0043093//GO:0006914//GO:0007067	cell cycle//regulation of transcription, DNA-dependent//barrier septum assembly//cytokinesis by binary fission//autophagy//mitosis	GO:0003700//GO:0003677//GO:0043565	sequence-specific DNA binding transcription factor activity//DNA binding//sequence-specific DNA binding	GO:0072686//GO:0005667//GO:0042729//GO:0005634//GO:0016020//GO:0005737	mitotic spindle//transcription factor complex//DASH complex//nucleus//membrane//cytoplasm	KOG1414	Transcriptional activator FOSB/c-Fos and related bZIP transcription factors
comp38837_c0	3058.73	581.646	2.3947	2.3971e-20	3.5494e-18	1308	357618218	EHJ71285.1	1334	0	hypothetical protein KGM_18963 [Danaus plexippus]	512925157	XM_004930713.1	318	5.06114e-164	PREDICTED: Bombyx mori zinc finger protein 813-like (LOC101740693), mRNA	--	--	--	--	Q12901	318	1.14229e-30	Zinc finger protein 155 OS=Homo sapiens GN=ZNF155 PE=2 SV=4	PF06467//PF00130//PF01539//PF05495//PF00096//PF02146	MYM-type Zinc finger with FCS sequence motif//Phorbol esters/diacylglycerol binding domain (C1 domain)//Hepatitis C virus envelope glycoprotein E1//CHY zinc finger//Zinc finger, C2H2 type//Sir2 family	GO:0035556	intracellular signal transduction	GO:0008270//GO:0070403//GO:0046872//GO:0003676	zinc ion binding//NAD+ binding//metal ion binding//nucleic acid binding	GO:0019031//GO:0005622	viral envelope//intracellular	--	--
comp43243_c1	94.9434	0	Inf	4.323e-20	6.2628e-18	728	--	--	--	--	--	--	--	--	--	--	--	--	--	--	--	--	--	--	--	--	--	--	--	--	--	--	--	--
comp27069_c0	202.765	14.0006	3.8562	5.0243e-20	7.2202e-18	1678	357618479	EHJ71440.1	526	2.24383e-61	hypothetical protein KGM_19411 [Danaus plexippus]	--	--	--	--	--	--	--	--	--	E7EYQ9	203	7.92248e-17	Transmembrane protein 216 OS=Danio rerio GN=tmem216 PE=3 SV=1	--	--	--	--	--	--	--	--	--	--
comp51070_c0	980.2	65.7597	3.8978	5.7316e-20	8.1927e-18	2069	307611929	NP_001182631.1	679	9.50431e-78	sugar transporter protein 3 [Bombyx mori] >gi|306411085|gb|ADM86147.1| sugar transporter protein 3 [Bombyx mori]	--	--	--	--	--	--	--	--	--	B0WC46	349	1.5712e-33	Facilitated trehalose transporter Tret1 OS=Culex quinquefasciatus GN=Tret1 PE=3 SV=1	PF00083//PF07690	Sugar (and other) transporter//Major Facilitator Superfamily	GO:0055085	transmembrane transport	GO:0022857	transmembrane transporter activity	GO:0016021	integral to membrane	KOG0254	Predicted transporter (major facilitator superfamily)
comp45945_c0	3927.33	302.226	3.6998	6.7286e-20	9.5923e-18	3709	357631638	EHJ79107.1	1777	0	hypothetical protein KGM_15580 [Danaus plexippus]	--	--	--	--	--	--	--	--	--	--	--	--	--	PF02921	Ubiquinol cytochrome reductase transmembrane region	GO:0006118//GO:0015992//GO:0006119//GO:0055114	electron transport//proton transport//oxidative phosphorylation//oxidation-reduction process	GO:0008121	ubiquinol-cytochrome-c reductase activity	--	--	--	--
comp44862_c0	10895.2	2238.09	2.2834	7.9059e-20	1.1241e-17	1416	9624379	AAF90147.1	858	7.78301e-110	tetraspanin D107 [Manduca sexta]	--	--	--	--	--	K06497	CD63, MLA1	CD63 antigen	http://www.genome.jp/dbget-bin/www_bget?ko:K06497	P08962	294	6.59028e-29	CD63 antigen OS=Homo sapiens GN=CD63 PE=1 SV=2	PF00335//PF13903	Tetraspanin family//PMP-22/EMP/MP20/Claudin tight junction	--	--	--	--	GO:0016021	integral to membrane	KOG3882	Tetraspanin family integral membrane protein
comp40961_c0	1851.42	359.254	2.3656	2.2815e-19	3.1198e-17	3387	357603607	EHJ63845.1	2890	0	putative ceramidase [Danaus plexippus]	--	--	--	--	--	K12349	ASAH2	neutral ceramidase	http://www.genome.jp/dbget-bin/www_bget?ko:K12349	Q9VA70	1970	0	Neutral ceramidase OS=Drosophila melanogaster GN=CDase PE=1 SV=1	--	--	--	--	--	--	--	--	--	--
comp50537_c0	418.901	11.6335	5.1703	2.406e-19	3.2732e-17	441	--	--	--	--	--	--	--	--	--	--	--	--	--	--	--	--	--	--	--	--	--	--	--	--	--	--	--	--
comp31536_c2	163.15	9.02102	4.1768	2.7364e-19	3.704e-17	789	--	--	--	--	--	--	--	--	--	--	--	--	--	--	--	--	--	--	--	--	--	--	--	--	--	--	--	--
comp41934_c0	1395.88	262.526	2.4106	4.2555e-19	5.6884e-17	1368	357614574	EHJ69155.1	786	9.52587e-98	hypothetical protein KGM_03559 [Danaus plexippus]	--	--	--	--	--	K11298	HMG2L1	high mobility group protein 2-like 1	http://www.genome.jp/dbget-bin/www_bget?ko:K11298	Q9UGU5	310	3.35338e-29	HMG domain-containing protein 4 OS=Homo sapiens GN=HMGXB4 PE=2 SV=2	--	--	--	--	--	--	--	--	KOG0528	HMG-box transcription factor SOX5
comp37697_c0	518.39	78.1077	2.7305	4.3594e-19	5.784e-17	4485	357611875	EHJ67690.1	3314	0	putative pdz domain protein arc [Danaus plexippus]	--	--	--	--	--	--	--	--	--	Q9QZR8	211	2.96506e-15	PDZ domain-containing protein 2 OS=Rattus norvegicus GN=Pdzd2 PE=1 SV=1	PF02209//PF00103//PF00595//PF13180	Villin headpiece domain//Somatotropin hormone family//PDZ domain (Also known as DHR or GLGF)//PDZ domain	GO:0007165//GO:0007010	signal transduction//cytoskeleton organization	GO:0005515//GO:0005179//GO:0003779	protein binding//hormone activity//actin binding	GO:0005576	extracellular region	KOG3528	FOG: PDZ domain
comp29802_c0	626.7	101.743	2.6228	5.0841e-19	6.6957e-17	1462	--	--	--	--	--	--	--	--	--	--	--	--	--	--	--	--	--	--	--	--	--	--	--	--	--	--	--	--
comp43041_c0	3745.19	789.347	2.2463	1.083e-18	1.3756e-16	6237	357626137	EHJ76335.1	2285	0	kinesin-like protein KLP68D [Danaus plexippus]	512896195	XM_004923796.1	815	0	PREDICTED: Bombyx mori kinesin-like protein Klp68D-like (LOC101744927), mRNA	K10394	KIF3_17	kinesin family member 3/17	http://www.genome.jp/dbget-bin/www_bget?ko:K10394	P46867	1362	1.49466e-163	Kinesin-like protein Klp68D OS=Drosophila melanogaster GN=Klp68D PE=2 SV=2	PF00225	Kinesin motor domain	GO:0007018//GO:0007017	microtubule-based movement//microtubule-based process	GO:0003777//GO:0008017//GO:0005524	microtubule motor activity//microtubule binding//ATP binding	GO:0005874//GO:0045298//GO:0005875	microtubule//tubulin complex//microtubule associated complex	KOG4280	Kinesin-like protein
comp31536_c0	131.044	5.22499	4.6485	1.6068e-18	2.0123e-16	596	--	--	--	--	--	--	--	--	--	--	--	--	--	--	--	--	--	--	--	--	--	--	--	--	--	--	--	--
comp42616_c1	159.165	10.1036	3.9776	1.9414e-18	2.4145e-16	696	--	--	--	--	--	--	--	--	--	--	--	--	--	--	--	--	--	--	--	--	--	--	--	--	--	--	--	--
comp40792_c0	449.967	68.1485	2.7231	2.3946e-18	2.9372e-16	1414	357618447	EHJ71419.1	1408	0	SINA2 [Danaus plexippus]	512933894	XM_004932847.1	423	0	PREDICTED: Bombyx mori uncharacterized LOC101738865 (LOC101738865), transcript variant X1, mRNA	--	--	--	--	Q9STN8	125	3.32957e-06	E3 ubiquitin-protein ligase SINAT4 OS=Arabidopsis thaliana GN=SINAT4 PE=2 SV=1	PF03145	Seven in absentia protein family	GO:0007275//GO:0006511//GO:0016567	multicellular organismal development//ubiquitin-dependent protein catabolic process//protein ubiquitination	GO:0046872//GO:0004842//GO:0008270	metal ion binding//ubiquitin-protein ligase activity//zinc ion binding	GO:0005634	nucleus	KOG3002	Zn finger protein
comp30628_c0	5016.18	1101.74	2.1868	4.0248e-18	4.8049e-16	2931	112983128	NP_001037042.1	3030	0	nuclear hormone receptor E75 isoform C [Bombyx mori] >gi|18033301|gb|AAL57048.1|AF332551_1 orphan nuclear receptor E75C [Bombyx mori]	385891	S60738.1	957	0	mE75=E75 B {B specific region} [Manduca sexta=tobacco hookworms, mRNA, 2532 nt]	K08701	NR1D3	nuclear receptor subfamily 1 group D member 3	http://www.genome.jp/dbget-bin/www_bget?ko:K08701	Q08893	2802	0	Ecdysone-inducible protein E75 OS=Manduca sexta GN=E75 PE=2 SV=2	PF00104//PF00105	Ligand-binding domain of nuclear hormone receptor//Zinc finger, C4 type (two domains)	GO:0007165//GO:0006355//GO:0043401	signal transduction//regulation of transcription, DNA-dependent//steroid hormone mediated signaling pathway	GO:0008270//GO:0043565//GO:0003707//GO:0004887//GO:0046872//GO:0003700	zinc ion binding//sequence-specific DNA binding//steroid hormone receptor activity//thyroid hormone receptor activity//metal ion binding//sequence-specific DNA binding transcription factor activity	GO:0005634//GO:0005667	nucleus//transcription factor complex	KOG3575	FOG: Hormone receptors
comp43789_c0	1126.13	221.918	2.3433	5.1755e-18	6.0837e-16	6929	357611199	EHJ67362.1	3009	0	putative breast carcinoma amplified sequence [Danaus plexippus]	346709239	AK382318.1	838	0	Bombyx mori mRNA, clone: fdpe13I12	--	--	--	--	Q8SY41	1377	4.09398e-161	Breast carcinoma-amplified sequence 3 homolog OS=Drosophila melanogaster GN=CG43154 PE=1 SV=1	PF00517	Retroviral envelope protein	--	--	GO:0005198	structural molecule activity	GO:0019031	viral envelope	--	--
comp44656_c0	27391.6	6161.81	2.1523	6.4069e-18	7.4983e-16	1190	--	--	--	--	--	--	--	--	--	--	--	--	--	--	--	--	--	--	--	--	--	--	--	--	--	--	--	--
comp43240_c0	260.585	31.9635	3.0273	1.6059e-17	1.8354e-15	3044	340722685	XP_003399734.1	2849	0	PREDICTED: hypothetical protein LOC100647311 [Bombus terrestris]	512905695	XM_004925952.1	411	0	PREDICTED: Bombyx mori uncharacterized LOC101746620 (LOC101746620), partial mRNA	--	--	--	--	Q6DFF9	2112	0	Mitogen-activated protein kinase-binding protein 1 OS=Xenopus laevis GN=mapkbp1 PE=2 SV=1	PF12019//PF00400//PF02789	Type II transport protein GspH//WD domain, G-beta repeat//Cytosol aminopeptidase family, N-terminal domain	GO:0015031//GO:0006508//GO:0015628	protein transport//proteolysis//protein secretion by the type II secretion system	GO:0004177//GO:0005515//GO:0008565	aminopeptidase activity//protein binding//protein transporter activity	GO:0015627//GO:0005622	type II protein secretion system complex//intracellular	KOG0266	WD40 repeat-containing protein
comp42254_c0	2205.93	480.806	2.1979	2.9579e-17	3.2963e-15	2466	357606571	EHJ65114.1	877	5.17875e-106	putative zinc finger protein [Danaus plexippus]	--	--	--	--	--	--	--	--	--	Q8N567	330	3.17109e-32	Zinc finger CCHC domain-containing protein 9 OS=Homo sapiens GN=ZCCHC9 PE=2 SV=2	PF07527//PF00098//PF03931	Hairy Orange//Zinc knuckle//Skp1 family, tetramerisation domain	GO:0006511//GO:0006355	ubiquitin-dependent protein catabolic process//regulation of transcription, DNA-dependent	GO:0003677//GO:0008270//GO:0046872//GO:0003676	DNA binding//zinc ion binding//metal ion binding//nucleic acid binding	--	--	KOG4400	E3 ubiquitin ligase interacting with arginine methyltransferase
comp37713_c3	148.77	9.7355	3.9337	3.3009e-17	3.6529e-15	1886	306518664	NP_001182393.1	2196	0	carboxyl/cholinesterase 7 precursor [Bombyx mori] >gi|301069200|dbj|BAJ11979.1| carboxyl/cholinesterase 7 [Bombyx mori]	--	--	--	--	--	K03929	pnbA	para-nitrobenzyl esterase	http://www.genome.jp/dbget-bin/www_bget?ko:K03929	B2D0J5	1108	6.09482e-142	Venom carboxylesterase-6 OS=Apis mellifera PE=2 SV=1	PF07859//PF05870	alpha/beta hydrolase fold//Phenolic acid decarboxylase (PAD)	GO:0008152	metabolic process	GO:0016831//GO:0016787	carboxy-lyase activity//hydrolase activity	--	--	KOG1516	Carboxylesterase and related proteins
comp35504_c0	452.664	73.4527	2.6236	3.6558e-17	4.0155e-15	1114	--	--	--	--	--	--	--	--	--	--	--	--	--	--	--	--	--	--	--	--	--	--	--	--	--	--	--	--
comp40389_c0	239.578	27.5321	3.1213	5.0921e-17	5.5477e-15	1035	--	--	--	--	--	--	--	--	--	--	--	--	--	--	--	--	--	--	--	--	--	--	--	--	--	--	--	--
comp42507_c7	562.888	100.415	2.4869	6.1795e-17	6.6916e-15	727	--	--	--	--	--	--	--	--	--	--	--	--	--	--	--	--	--	--	--	--	--	--	--	--	--	--	--	--
comp34646_c0	1447.5	315.051	2.1999	6.5216e-17	7.0478e-15	1104	357621460	EHJ73283.1	424	4.33035e-48	hypothetical protein KGM_07238 [Danaus plexippus]	--	--	--	--	--	--	--	--	--	--	--	--	--	--	--	--	--	--	--	--	--	--	--
comp32130_c0	1140.44	229.646	2.3121	7.0832e-17	7.6087e-15	1669	357621457	EHJ73281.1	792	4.44254e-99	hypothetical protein KGM_04428 [Danaus plexippus]	--	--	--	--	--	--	--	--	--	Q7TNE3	378	4.79157e-40	Sperm-associated antigen 7 OS=Mus musculus GN=Spag7 PE=1 SV=1	PF01424//PF03623	R3H domain//Focal adhesion targeting region	GO:0006468//GO:0007165//GO:0007172	protein phosphorylation//signal transduction//signal complex assembly	GO:0003676//GO:0004713//GO:0004871	nucleic acid binding//protein tyrosine kinase activity//signal transducer activity	GO:0005925	focal adhesion	--	--
comp44495_c0	503.52	46.2887	3.4433	8.0383e-17	8.5659e-15	2399	198413053	XP_002124374.1	357	5.79366e-104	PREDICTED: similar to zinc finger, MYM domain containing 1, partial [Ciona intestinalis]	--	--	--	--	--	--	--	--	--	Q5SVZ6	143	1.2383e-08	Zinc finger MYM-type protein 1 OS=Homo sapiens GN=ZMYM1 PE=1 SV=1	PF05699	hAT family C-terminal dimerisation region	--	--	GO:0046983	protein dimerization activity	--	--	--	--
comp37662_c0	622.666	116.458	2.4187	9.6846e-17	1.0259e-14	702	--	--	--	--	--	--	--	--	--	--	--	--	--	--	--	--	--	--	--	--	--	--	--	--	--	--	--	--
comp40294_c0	742.367	147.628	2.3302	1.0829e-16	1.1337e-14	1431	357624085	EHJ74989.1	1069	4.05778e-140	epoxide hydrolase [Danaus plexippus]	--	--	--	--	--	--	--	--	--	Q8IUS5	570	1.51862e-66	Epoxide hydrolase 4 OS=Homo sapiens GN=EPHX4 PE=2 SV=2	PF07819//PF00944	PGAP1-like protein//Alphavirus core protein	GO:0006508//GO:0006505//GO:0006886	proteolysis//GPI anchor metabolic process//intracellular protein transport	GO:0004252//GO:0003824//GO:0016788	serine-type endopeptidase activity//catalytic activity//hydrolase activity, acting on ester bonds	GO:0016020	membrane	KOG4178	Soluble epoxide hydrolase
comp40159_c0	2038.97	459.445	2.1499	1.0873e-16	1.1361e-14	1384	--	--	--	--	--	--	--	--	--	--	--	--	--	--	--	--	--	--	PF06140//PF07243	Interferon-induced 6-16 family//Phlebovirus glycoprotein G1	--	--	--	--	GO:0019012//GO:0016021	virion//integral to membrane	--	--
comp44066_c4	830.063	166.543	2.3173	1.1459e-16	1.195e-14	1237	357604400	EHJ64172.1	568	1.53583e-67	hypothetical protein KGM_04029 [Danaus plexippus]	512903071	XM_004925472.1	70	3.48165e-26	PREDICTED: Bombyx mori coiled-coil domain-containing protein 97-like (LOC101738567), mRNA	--	--	--	--	Q9DBT3	183	1.21647e-13	Coiled-coil domain-containing protein 97 OS=Mus musculus GN=Ccdc97 PE=1 SV=1	PF00601	Influenza non-structural protein (NS2)	GO:0006405	RNA export from nucleus	--	--	GO:0042025	host cell nucleus	--	--
comp42265_c0	177.634	15.6532	3.5044	1.2286e-16	1.2763e-14	2644	--	--	--	--	--	--	--	--	--	--	--	--	--	--	--	--	--	--	--	--	--	--	--	--	--	--	--	--
comp38441_c0	40365.9	9807.84	2.0411	1.8259e-16	1.8607e-14	785	389609417	BAM18320.1	480	4.44591e-56	similar to CG10527 [Papilio xuthus]	--	--	--	--	--	--	--	--	--	--	--	--	--	--	--	--	--	--	--	--	--	--	--
comp42832_c0	486.781	87.4968	2.476	2.4821e-16	2.4822e-14	3177	22004010	BAC06456.1	1379	0	reverse transcriptase [Papilio xuthus]	255069257	AB480240.1	41	1.20105e-09	Bombyx mori DNA, contig W-BAC-1K7D-C16, contains SINE:Bm1	--	--	--	--	P16425	274	5.31497e-34	Putative 115 kDa protein in type-1 retrotransposable element R1DM OS=Drosophila melanogaster PE=4 SV=1	PF01699//PF00078	Sodium/calcium exchanger protein//Reverse transcriptase (RNA-dependent DNA polymerase)	GO:0055085//GO:0006278	transmembrane transport//RNA-dependent DNA replication	GO:0003723//GO:0003964	RNA binding//RNA-directed DNA polymerase activity	GO:0016021	integral to membrane	--	--
comp40124_c1	505.507	90.4121	2.4831	3.0298e-16	3.0019e-14	3174	--	--	--	--	--	364284309	HQ717621.1	58	4.25499e-19	Colias eurytheme clone PGI5-46 phosphoglucose isomerase (PGI) gene, intron 9	--	--	--	--	--	--	--	--	PF11837	Domain of unknown function (DUF3357)	GO:0006012//GO:0005982//GO:0005985	galactose metabolic process//starch metabolic process//sucrose metabolic process	GO:0004564//GO:0004575	beta-fructofuranosidase activity//sucrose alpha-glucosidase activity	GO:0017177	glucosidase II complex	--	--
comp43557_c0	2450.42	576.516	2.0876	3.2568e-16	3.1972e-14	4883	357609484	EHJ66476.1	975	1.27891e-108	hypothetical protein KGM_11178 [Danaus plexippus]	390178708	XM_003736662.1	93	2.29761e-38	Drosophila pseudoobscura pseudoobscura GA27365 (Dpse\GA27365), transcript variant E, mRNA	K12824	TCERG1, CA150	transcription elongation regulator 1	http://www.genome.jp/dbget-bin/www_bget?ko:K12824	O14776	480	3.2435e-47	Transcription elongation regulator 1 OS=Homo sapiens GN=TCERG1 PE=1 SV=2	PF00397	WW domain	--	--	GO:0005515	protein binding	--	--	KOG0155	Transcription factor CA150
comp33719_c0	194.379	3.20426	5.9227	3.336e-16	3.2512e-14	3240	357602010	EHJ63242.1	637	1.2564e-69	karyopherin alpha 3 [Danaus plexippus]	--	--	--	--	--	--	--	--	--	O00505	516	2.81086e-54	Importin subunit alpha-3 OS=Homo sapiens GN=KPNA3 PE=1 SV=2	PF01602//PF02985//PF00514	Adaptin N terminal region//HEAT repeat//Armadillo/beta-catenin-like repeat	GO:0016192//GO:0006810//GO:0006886	vesicle-mediated transport//transport//intracellular protein transport	GO:0005515	protein binding	GO:0030117	membrane coat	KOG0166	Karyopherin (importin) alpha
comp43708_c1	8286.64	2030.85	2.0287	3.3824e-16	3.2845e-14	5260	357615719	EHJ69801.1	1493	7.15808e-175	hypothetical protein KGM_21760 [Danaus plexippus]	--	--	--	--	--	--	--	--	--	Q69ZS6	318	3.60927e-28	Synaptic vesicle glycoprotein 2C OS=Mus musculus GN=Sv2c PE=1 SV=2	PF07690//PF00083//PF02529	Major Facilitator Superfamily//Sugar (and other) transporter//Cytochrome B6-F complex subunit 5	GO:0055085	transmembrane transport	GO:0022857	transmembrane transporter activity	GO:0009512//GO:0016021	cytochrome b6f complex//integral to membrane	KOG0255	Synaptic vesicle transporter SVOP and related transporters (major facilitator superfamily)
comp42482_c0	1871	427.539	2.1297	3.4117e-16	3.307e-14	3713	379698900	NP_001243921.1	1082	1.23631e-134	SOCS2-12 protein [Bombyx mori] >gi|326632043|gb|ADZ99024.1| SOCS2-12 [Bombyx mori]	--	--	--	--	--	K04695	SOCS2, CIS2	suppressor of cytokine signaling 2	http://www.genome.jp/dbget-bin/www_bget?ko:K04695	O88582	253	2.39528e-22	Suppressor of cytokine signaling 2 OS=Rattus norvegicus GN=Socs2 PE=2 SV=1	PF00017//PF02272//PF07525	SH2 domain//DHHA1 domain//SOCS box	GO:0035556	intracellular signal transduction	GO:0003676//GO:0005515	nucleic acid binding//protein binding	GO:0005622	intracellular	--	--
comp41697_c0	268.57	36.7986	2.8676	3.8699e-16	3.7376e-14	1415	357609387	EHJ66423.1	149	7.15659e-09	hypothetical protein KGM_10795 [Danaus plexippus]	--	--	--	--	--	--	--	--	--	--	--	--	--	--	--	--	--	--	--	--	--	--	--
comp38953_c0	1264.43	28.1239	5.4905	3.8958e-16	3.7558e-14	845	--	--	--	--	--	--	--	--	--	--	--	--	--	--	--	--	--	--	--	--	--	--	--	--	--	--	--	--
comp40326_c0	2274.12	536.917	2.0825	5.5619e-16	5.2954e-14	3800	189239889	XP_969643.2	1009	2.08985e-118	PREDICTED: similar to GA15301-PA [Tribolium castaneum]	--	--	--	--	--	--	--	--	--	--	--	--	--	--	--	--	--	--	--	--	--	--	--
comp41259_c0	9720.79	2411.37	2.0112	5.7754e-16	5.4695e-14	2253	306992173	ADN19567.1	1550	0	cathepsin L-like proteinase [Spodoptera frugiperda]	254746339	FM958000.1	540	0	Manduca sexta mRNA for putative C1A cysteine protease precursor (cathL gene)	K01365	CTSL	cathepsin L	http://www.genome.jp/dbget-bin/www_bget?ko:K01365	Q26636	1242	1.54731e-163	Cathepsin L OS=Sarcophaga peregrina PE=1 SV=1	PF00112//PF03051	Papain family cysteine protease//Peptidase C1-like family	GO:0006508	proteolysis	GO:0008234//GO:0004197	cysteine-type peptidase activity//cysteine-type endopeptidase activity	--	--	KOG1543	Cysteine proteinase Cathepsin L
comp32130_c1	709.149	143.376	2.3063	6.5749e-16	6.1829e-14	1293	--	--	--	--	--	--	--	--	--	--	--	--	--	--	--	--	--	--	--	--	--	--	--	--	--	--	--	--
comp44530_c0	1436.29	300.148	2.2586	8.1818e-16	7.6271e-14	1601	328713401	XP_003245061.1	161	4.49397e-09	PREDICTED: hypothetical protein LOC100568928 [Acyrthosiphon pisum]	--	--	--	--	--	--	--	--	--	--	--	--	--	--	--	--	--	--	--	--	--	--	--
comp44416_c1	653.185	131.498	2.3125	1.0084e-15	9.3682e-14	1871	357620581	EHJ72730.1	1711	0	hypothetical protein KGM_16101 [Danaus plexippus]	346713272	AK386358.1	481	0	Bombyx mori mRNA, clone: fprW03P22	K00654	E2.3.1.50	serine palmitoyltransferase	http://www.genome.jp/dbget-bin/www_bget?ko:K00654	P97363	954	6.30142e-119	Serine palmitoyltransferase 2 OS=Mus musculus GN=Sptlc2 PE=2 SV=2	PF01212//PF00155	Beta-eliminating lyase//Aminotransferase class I and II	GO:0009058//GO:0006520	biosynthetic process//cellular amino acid metabolic process	GO:0030170//GO:0016829//GO:0016740	pyridoxal phosphate binding//lyase activity//transferase activity	--	--	KOG1357	Serine palmitoyltransferase
comp44392_c0	1579.31	370.729	2.0909	1.0887e-15	1.0041e-13	5634	357613096	EHJ68314.1	4538	0	hypothetical protein KGM_21833 [Danaus plexippus]	512924161	XM_004930474.1	1034	0	PREDICTED: Bombyx mori kinase D-interacting substrate of 220 kDa-like (LOC101741683), mRNA	K12460	KIDINS220, ARMS	ankyrin repeat-rich membrane spanning protein	http://www.genome.jp/dbget-bin/www_bget?ko:K12460	Q7T163	2026	0	Kinase D-interacting substrate of 220 kDa OS=Danio rerio GN=kidins220 PE=2 SV=2	PF00023//PF13606	Ankyrin repeat//Ankyrin repeat	--	--	GO:0005515	protein binding	--	--	KOG0502	Integral membrane ankyrin-repeat protein Kidins220 (protein kinase D substrate)
comp42526_c0	263.972	36.5314	2.8532	1.2403e-15	1.1364e-13	1725	357618481	EHJ71442.1	791	1.1188e-96	hypothetical protein KGM_19412 [Danaus plexippus]	--	--	--	--	--	K09228	KRAB	KRAB domain-containing zinc finger protein	http://www.genome.jp/dbget-bin/www_bget?ko:K09228	P18729	323	1.59407e-31	Gastrula zinc finger protein XlCGF57.1 (Fragment) OS=Xenopus laevis PE=3 SV=1	PF07776//PF00096	Zinc-finger associated domain (zf-AD)//Zinc finger, C2H2 type	--	--	GO:0008270//GO:0046872	zinc ion binding//metal ion binding	GO:0005634	nucleus	--	--
comp39736_c0	2752.83	669.865	2.039	1.4788e-15	1.3458e-13	1272	357614265	EHJ68993.1	637	1.32182e-76	hypothetical protein KGM_01124 [Danaus plexippus]	432877297	XM_004073083.1	63	2.78945e-22	PREDICTED: Oryzias latipes NKAP-like protein-like (LOC101160419), mRNA	--	--	--	--	Q9VB74	493	8.1307e-55	UPF0396 protein CG6066 OS=Drosophila melanogaster GN=CG6066 PE=1 SV=1	PF04801//PF01105//PF03547	Sin-like protein conserved region//emp24/gp25L/p24 family/GOLD//Membrane transport protein	GO:0006144//GO:0055085//GO:0006810//GO:0006206//GO:0006351	purine nucleobase metabolic process//transmembrane transport//transport//pyrimidine nucleobase metabolic process//transcription, DNA-dependent	GO:0003899	DNA-directed RNA polymerase activity	GO:0016021//GO:0005730//GO:0005634	integral to membrane//nucleolus//nucleus	KOG2812	Uncharacterized conserved protein
comp43246_c0	4454.82	543.528	3.0349	1.4955e-15	1.3587e-13	2111	--	--	--	--	--	--	--	--	--	--	--	--	--	--	--	--	--	--	--	--	--	--	--	--	--	--	--	--
comp38757_c0	5257.78	1327.06	1.9862	1.5899e-15	1.4411e-13	1635	389610101	BAM18662.1	690	1.80286e-84	E(spl) region transcript mbeta [Papilio xuthus]	346707300	AK382062.1	416	0	Bombyx mori mRNA, clone: fdpe06B07	K09090	HESN	hairy and enhancer of split, invertebrate	http://www.genome.jp/dbget-bin/www_bget?ko:K09090	Q01070	390	4.32339e-42	Enhancer of split mgamma protein OS=Drosophila melanogaster GN=HLHmgamma PE=2 SV=1	PF07527//PF00010	Hairy Orange//Helix-loop-helix DNA-binding domain	GO:0006355	regulation of transcription, DNA-dependent	GO:0046983//GO:0003677	protein dimerization activity//DNA binding	--	--	KOG4304	Transcriptional repressors of the hairy/E(spl) family (contains HLH)
comp39378_c0	166.596	15.7759	3.4006	1.5916e-15	1.4411e-13	719	--	--	--	--	--	--	--	--	--	--	--	--	--	--	--	--	--	--	--	--	--	--	--	--	--	--	--	--
comp41494_c0	1480.12	344.776	2.102	2.0975e-15	1.877e-13	1872	357608806	EHJ66153.1	1828	0	putative F-box/WD-repeat protein pof1 [Danaus plexippus]	--	--	--	--	--	--	--	--	--	Q91V09	939	9.6968e-118	WD repeat-containing protein 13 OS=Mus musculus GN=Wdr13 PE=1 SV=1	PF00400	WD domain, G-beta repeat	--	--	GO:0005515	protein binding	--	--	KOG0266	WD40 repeat-containing protein
comp43683_c0	715.075	151.337	2.2403	2.7254e-15	2.4227e-13	4259	189239728	XP_001807662.1	2143	0	PREDICTED: similar to putative gag-pol protein [Tribolium castaneum] >gi|270010757|gb|EFA07205.1| hypothetical protein TcasGA2_TC010212 [Tribolium castaneum]	224471270	AB455949.1	59	1.59197e-19	Bombyx mori DNA, transposable element: LTR_Rikishi-Full_length_Kabuki_type	--	--	--	--	Q99315	816	1.00378e-87	Transposon Ty3-G Gag-Pol polyprotein OS=Saccharomyces cerevisiae (strain ATCC 204508 / S288c) GN=TY3B-G PE=1 SV=3	PF00078//PF00665//PF02160	Reverse transcriptase (RNA-dependent DNA polymerase)//Integrase core domain//Cauliflower mosaic virus peptidase (A3)	GO:0044238//GO:0043170//GO:0006278//GO:0015074//GO:0006508	primary metabolic process//macromolecule metabolic process//RNA-dependent DNA replication//DNA integration//proteolysis	GO:0003723//GO:0004190//GO:0003964	RNA binding//aspartic-type endopeptidase activity//RNA-directed DNA polymerase activity	--	--	KOG0017	FOG: Transposon-encoded proteins with TYA, reverse transcriptase, integrase domains in various combinations
comp39487_c0	914.535	147.988	2.6276	3.3317e-15	2.9568e-13	937	--	--	--	--	--	--	--	--	--	--	--	--	--	--	--	--	--	--	--	--	--	--	--	--	--	--	--	--
comp139057_c0	64594.6	84.1837	9.5837	3.8428e-15	3.3823e-13	1238	291399633	XP_002716255.1	184	3.54234e-12	PREDICTED: asteroid homolog 1 [Oryctolagus cuniculus]	--	--	--	--	--	--	--	--	--	Q5RCY5	178	1.25759e-12	Protein asteroid homolog 1 OS=Pongo abelii GN=ASTE1 PE=2 SV=1	PF00752//PF00867	XPG N-terminal domain//XPG I-region	GO:0006281	DNA repair	GO:0004518	nuclease activity	--	--	--	--
comp18393_c0	14786	3839.46	1.9453	4.3293e-15	3.7672e-13	911	392514722	AFM77766.1	889	1.79373e-116	putative chymotrypsin 7 [Ostrinia nubilalis]	--	--	--	--	--	--	--	--	--	Q00871	335	3.98069e-35	Chymotrypsin BI OS=Litopenaeus vannamei PE=1 SV=1	PF00089	Trypsin	GO:0006508	proteolysis	GO:0004252	serine-type endopeptidase activity	--	--	KOG3627	Trypsin
comp31572_c0	3359.76	853.476	1.9769	4.7472e-15	4.0976e-13	2405	--	--	--	--	--	--	--	--	--	--	--	--	--	--	--	--	--	--	--	--	--	--	--	--	--	--	--	--
comp43165_c1	1954.17	347.937	2.4897	4.7561e-15	4.0987e-13	3308	339830956	AEK20839.1	1435	0	caspase-6 [Heliothis virescens]	--	--	--	--	--	--	--	--	--	Q29IM7	370	1.52492e-35	Caspase-8 OS=Drosophila pseudoobscura pseudoobscura GN=Dredd PE=3 SV=1	PF00081//PF01900//PF00656	Iron/manganese superoxide dismutases, alpha-hairpin domain//Rpp14/Pop5 family//Caspase domain	GO:0006801//GO:0051252//GO:0006508//GO:0008033//GO:0055114	superoxide metabolic process//regulation of RNA metabolic process//proteolysis//tRNA processing//oxidation-reduction process	GO:0046872//GO:0004197//GO:0004540//GO:0008234//GO:0004784	metal ion binding//cysteine-type endopeptidase activity//ribonuclease activity//cysteine-type peptidase activity//superoxide dismutase activity	--	--	KOG3573	Caspase, apoptotic cysteine protease
comp34223_c0	1209.93	287.309	2.0743	6.1032e-15	5.201e-13	1725	357622007	EHJ73631.1	1077	2.64667e-141	hypothetical protein KGM_22171 [Danaus plexippus]	--	--	--	--	--	K00599	E2.1.1.-	--	http://www.genome.jp/dbget-bin/www_bget?ko:K00599	Q8TCB7	709	8.42543e-87	Methyltransferase-like protein 6 OS=Homo sapiens GN=METTL6 PE=2 SV=2	PF01209//PF05175//PF08241//PF07757	ubiE/COQ5 methyltransferase family//Methyltransferase small domain//Methyltransferase domain//Predicted AdoMet-dependent methyltransferase	GO:0032259//GO:0008152	methylation//metabolic process	GO:0008168	methyltransferase activity	--	--	KOG2361	Predicted methyltransferase
comp42685_c0	481.78	94.7207	2.3466	6.5928e-15	5.5916e-13	1824	357623730	EHJ74765.1	1270	2.32765e-166	hypothetical protein KGM_10600 [Danaus plexippus]	--	--	--	--	--	--	--	--	--	--	--	--	--	PF02671	Paired amphipathic helix repeat	GO:0006355	regulation of transcription, DNA-dependent	--	--	GO:0005634	nucleus	--	--
comp40098_c0	22094.4	5844.22	1.9186	7.5263e-15	6.3632e-13	335	350426996	XP_003494613.1	408	5.33456e-49	PREDICTED: polyubiquitin-A-like, partial [Bombus impatiens]	379771651	JQ180217.1	107	2.37206e-47	Mylabris cichorii ubiquitin C mRNA, partial cds	K08770	UBC	ubiquitin C	http://www.genome.jp/dbget-bin/www_bget?ko:K08770	P23398	400	6.44172e-49	Polyubiquitin (Fragment) OS=Strongylocentrotus purpuratus PE=2 SV=2	PF00240	Ubiquitin family	--	--	GO:0005515	protein binding	--	--	KOG0001	Ubiquitin and ubiquitin-like proteins
comp26626_c0	1961.42	494.266	1.9885	1.213e-14	1.0072e-12	2655	357607504	EHJ65543.1	1949	0	PM-Scl autoantigen-like protein [Danaus plexippus]	--	--	--	--	--	K12591	RRP6, EXOSC10	exosome complex exonuclease RRP6	http://www.genome.jp/dbget-bin/www_bget?ko:K12591	Q01780	924	3.72248e-108	Exosome component 10 OS=Homo sapiens GN=EXOSC10 PE=1 SV=2	PF01612//PF00570//PF08066	3'-5' exonuclease//HRDC domain//PMC2NT (NUC016) domain	GO:0006139//GO:0044237//GO:0006396	nucleobase-containing compound metabolic process//cellular metabolic process//RNA processing	GO:0003676//GO:0008408//GO:0097159//GO:0003824//GO:1901363	nucleic acid binding//3'-5' exonuclease activity//organic cyclic compound binding//catalytic activity//heterocyclic compound binding	GO:0005622//GO:0000176	intracellular//nuclear exosome (RNase complex)	KOG2206	Exosome 3'-5' exoribonuclease complex, subunit PM/SCL-100 (Rrp6)
comp37301_c0	3072.1	797.272	1.9461	1.2645e-14	1.046e-12	1832	357604377	EHJ64160.1	1513	0	hypothetical protein KGM_11726 [Danaus plexippus]	512925277	XR_209979.1	557	0	PREDICTED: Bombyx mori uncharacterized LOC101745149 (LOC101745149), misc_RNA	K16315	GSG2	serine/threonine-protein kinase haspin	http://www.genome.jp/dbget-bin/www_bget?ko:K16315	P83103	725	2.68491e-85	Putative serine/threonine-protein kinase haspin homolog OS=Drosophila melanogaster GN=Haspin PE=2 SV=1	PF00069	Protein kinase domain	GO:0006468	protein phosphorylation	GO:0004672//GO:0005524	protein kinase activity//ATP binding	--	--	KOG2464	Serine/threonine kinase (haspin family)
comp18612_c0	1630.61	408.378	1.9974	1.6978e-14	1.3894e-12	7367	357626175	EHJ76357.1	1501	0	cyclin J [Danaus plexippus]	--	--	--	--	--	--	--	--	--	Q6DFJ9	177	1.35381e-11	Cyclin-J OS=Xenopus laevis GN=ccnj PE=2 SV=1	PF08157	NUC129 domain	--	--	--	--	GO:0005634	nucleus	KOG0653	Cyclin B and related kinase-activating proteins
comp42507_c5	878.603	202.359	2.1183	1.6959e-14	1.3894e-12	956	--	--	--	--	--	--	--	--	--	--	--	--	--	--	--	--	--	--	--	--	--	--	--	--	--	--	--	--
comp35120_c0	211.189	29.3292	2.8481	1.8851e-14	1.538e-12	321	--	--	--	--	--	--	--	--	--	--	--	--	--	--	--	--	--	--	--	--	--	--	--	--	--	--	--	--
comp43233_c0	3836.22	840.992	2.1895	1.9427e-14	1.5778e-12	2628	357624066	EHJ74970.1	439	1.11426e-41	hypothetical protein KGM_12192 [Danaus plexippus]	--	--	--	--	--	--	--	--	--	--	--	--	--	PF01607	Chitin binding Peritrophin-A domain	GO:0006030	chitin metabolic process	GO:0008061	chitin binding	GO:0005576	extracellular region	--	--
comp38976_c0	324.498	57.085	2.507	2.0816e-14	1.6779e-12	1664	357625512	EHJ75934.1	836	9.22961e-144	hypothetical protein KGM_15251 [Danaus plexippus]	--	--	--	--	--	--	--	--	--	O75063	378	8.37279e-65	Glycosaminoglycan xylosylkinase OS=Homo sapiens GN=FAM20B PE=1 SV=1	--	--	--	--	--	--	--	--	KOG3829	Uncharacterized conserved protein
comp48905_c0	346.432	63.2699	2.453	2.3132e-14	1.8562e-12	646	--	--	--	--	--	--	--	--	--	--	--	--	--	--	--	--	--	--	--	--	--	--	--	--	--	--	--	--
comp41524_c0	716.861	160.581	2.1584	2.3479e-14	1.8812e-12	1649	357610516	EHJ67014.1	450	8.43027e-47	hypothetical protein KGM_12445 [Danaus plexippus]	--	--	--	--	--	--	--	--	--	--	--	--	--	--	--	--	--	--	--	--	--	--	--
comp43631_c6	133.005	11.8789	3.485	2.4359e-14	1.9484e-12	1157	114051630	NP_001040167.1	478	2.25578e-55	acid phosphatase isoenzyme [Bombyx mori] >gi|87248263|gb|ABD36184.1| acid phosphatase isoenzyme [Bombyx mori]	--	--	--	--	--	K14394	ACP1	low molecular weight phosphotyrosine protein phosphatase	http://www.genome.jp/dbget-bin/www_bget?ko:K14394	P24666	292	1.33331e-29	Low molecular weight phosphotyrosine protein phosphatase OS=Homo sapiens GN=ACP1 PE=1 SV=3	--	--	GO:0035335//GO:0006470//GO:0019497//GO:0006771//GO:0006570	peptidyl-tyrosine dephosphorylation//protein dephosphorylation//hexachlorocyclohexane metabolic process//riboflavin metabolic process//tyrosine metabolic process	GO:0004726//GO:0003993	non-membrane spanning protein tyrosine phosphatase activity//acid phosphatase activity	GO:0005737	cytoplasm	KOG3217	Protein tyrosine phosphatase
comp26403_c0	752.652	170.663	2.1408	2.5915e-14	2.0519e-12	1613	357631277	EHJ78867.1	460	1.70402e-48	hypothetical protein KGM_10333 [Danaus plexippus]	--	--	--	--	--	K13295	APLF	aprataxin and PNK-like factor	http://www.genome.jp/dbget-bin/www_bget?ko:K13295	A0JNH9	163	1.37496e-10	Aprataxin and PNK-like factor OS=Bos taurus GN=APLF PE=2 SV=1	PF00498//PF09726	FHA domain//Transmembrane protein	--	--	GO:0005515	protein binding	GO:0016021	integral to membrane	--	--
comp37764_c0	1564.31	392.025	1.9965	2.7606e-14	2.1793e-12	2529	357605786	EHJ64779.1	1988	0	hypothetical protein KGM_11122 [Danaus plexippus]	--	--	--	--	--	K10268	FBXL2_20	F-box and leucine-rich repeat protein 2/20	http://www.genome.jp/dbget-bin/www_bget?ko:K10268	Q96IG2	1333	1.68798e-174	F-box/LRR-repeat protein 20 OS=Homo sapiens GN=FBXL20 PE=1 SV=2	PF00560	Leucine Rich Repeat	--	--	GO:0005515	protein binding	--	--	KOG4341	F-box protein containing LRR
comp43657_c1	1640.26	415.501	1.981	2.8527e-14	2.2424e-12	2180	--	--	--	--	--	--	--	--	--	--	--	--	--	--	--	--	--	--	--	--	--	--	--	--	--	--	--	--
comp42059_c0	140.916	1.30625	6.7533	2.9475e-14	2.3132e-12	1188	298204363	ADI61830.1	200	1.27797e-18	endonuclease-reverse transcriptase [Bombyx mori]	--	--	--	--	--	--	--	--	--	--	--	--	--	--	--	--	--	GO:0003824	catalytic activity	--	--	--	--
comp52348_c0	253.936	39.512	2.6841	3.0114e-14	2.3599e-12	671	357605008	EHJ64422.1	739	4.51162e-90	hypothetical protein KGM_02089 [Danaus plexippus]	346712648	AK382769.1	260	4.42687e-132	Bombyx mori mRNA, clone: fdpe27B18	--	--	--	--	Q9VR99	646	1.29713e-77	Cactin OS=Drosophila melanogaster GN=cactin PE=1 SV=3	PF09732	Cactus-binding C-terminus of cactin protein	--	--	GO:0005515	protein binding	--	--	KOG2370	Cactin
comp42911_c2	780.787	164.702	2.2451	3.076e-14	2.4035e-12	1454	--	--	--	--	--	--	--	--	--	--	--	--	--	--	--	--	--	--	PF06743	FAST kinase-like protein, subdomain 1	--	--	GO:0004672	protein kinase activity	--	--	--	--
comp41042_c0	3620.85	960.125	1.915	3.2251e-14	2.5127e-12	2483	357620442	EHJ72634.1	1565	0	hypothetical protein KGM_12961 [Danaus plexippus]	--	--	--	--	--	K12386	CTNS	cystinosin	http://www.genome.jp/dbget-bin/www_bget?ko:K12386	Q9VCR7	984	3.35718e-123	Cystinosin homolog OS=Drosophila melanogaster GN=CG17119 PE=1 SV=2	--	--	--	--	--	--	--	--	KOG3145	Cystine transporter Cystinosin
comp41762_c0	1466.22	374.056	1.9708	3.2318e-14	2.5142e-12	3925	357605018	EHJ64432.1	1296	4.4403e-163	putative Ran-binding protein [Danaus plexippus]	512897864	XM_004924200.1	284	1.22843e-144	PREDICTED: Bombyx mori ran-binding protein 10-like (LOC101735366), mRNA	--	--	--	--	A1L252	999	1.02816e-118	Ran-binding protein 9 OS=Danio rerio GN=ranbp9 PE=2 SV=1	PF00622	SPRY domain	--	--	GO:0005515	protein binding	--	--	KOG1477	SPRY domain-containing proteins
comp36894_c0	338.766	62.209	2.4451	3.3202e-14	2.5756e-12	2159	357622989	EHJ74320.1	608	1.19513e-66	hypothetical protein KGM_01903 [Danaus plexippus]	--	--	--	--	--	--	--	--	--	O43345	471	1.49159e-47	Zinc finger protein 208 OS=Homo sapiens GN=ZNF208 PE=2 SV=1	PF07776//PF00096//PF05443	Zinc-finger associated domain (zf-AD)//Zinc finger, C2H2 type//ROS/MUCR transcriptional regulator protein	GO:0006355	regulation of transcription, DNA-dependent	GO:0003677//GO:0008270//GO:0046872	DNA binding//zinc ion binding//metal ion binding	GO:0005634	nucleus	--	--
comp18304_c0	1280.43	317.042	2.0139	3.6279e-14	2.798e-12	946	357613521	EHJ68563.1	552	1.25232e-66	hypothetical protein KGM_03855 [Danaus plexippus]	198464048	XM_001353019.2	72	2.04348e-27	Drosophila pseudoobscura pseudoobscura GA11083 (Dpse\GA11083), mRNA	K12848	SNU23	U4/U6.U5 tri-snRNP component SNU23	http://www.genome.jp/dbget-bin/www_bget?ko:K12848	Q9CPW7	430	1.0605e-49	Zinc finger matrin-type protein 2 OS=Mus musculus GN=Zmat2 PE=2 SV=1	PF06220//PF00214	U1 zinc finger//Calcitonin / CGRP / IAPP family	GO:0007165	signal transduction	GO:0003676//GO:0005179//GO:0008270	nucleic acid binding//hormone activity//zinc ion binding	GO:0005576//GO:0005622	extracellular region//intracellular	KOG4727	U1-like Zn-finger protein
comp18046_c0	636.004	143.745	2.1455	5.5539e-14	4.1871e-12	1969	357618047	EHJ71142.1	1922	0	hypothetical protein KGM_09042 [Danaus plexippus]	--	--	--	--	--	K10751	CHAF1B	chromatin assembly factor 1 subunit B	http://www.genome.jp/dbget-bin/www_bget?ko:K10751	Q9D0N7	875	8.51195e-107	Chromatin assembly factor 1 subunit B OS=Mus musculus GN=Chaf1b PE=2 SV=1	PF04053//PF04644//PF00400	Coatomer WD associated region//Motilin/ghrelin//WD domain, G-beta repeat	GO:0006886//GO:0016192//GO:0007165	intracellular protein transport//vesicle-mediated transport//signal transduction	GO:0005198//GO:0005515//GO:0005179	structural molecule activity//protein binding//hormone activity	GO:0005576//GO:0030117	extracellular region//membrane coat	KOG1009	Chromatin assembly complex 1 subunit B/CAC2 (contains WD40 repeats)
comp43703_c0	475.289	99.9457	2.2496	6.1251e-14	4.6112e-12	2552	357613581	EHJ68599.1	158	1.70254e-08	hypothetical protein KGM_01363 [Danaus plexippus]	--	--	--	--	--	--	--	--	--	--	--	--	--	PF00830	Ribosomal L28 family	GO:0042254//GO:0006412	ribosome biogenesis//translation	GO:0003735	structural constituent of ribosome	GO:0005840//GO:0005622	ribosome//intracellular	--	--
comp47770_c0	865.05	208.61	2.052	6.2347e-14	4.6871e-12	3125	--	--	--	--	--	389611650	AK402838.1	58	4.18857e-19	Papilio xuthus mRNA, putative 3'UTR of hypothetical protein, sequence id: Px-0547, expressed in epidermis	--	--	--	--	--	--	--	--	--	--	--	--	--	--	--	--	--	--
comp18004_c0	559.865	123.559	2.1799	7.7889e-14	5.8066e-12	1906	357602876	EHJ63552.1	1062	2.2958e-135	BTB domain containing 2-like protein [Danaus plexippus]	--	--	--	--	--	--	--	--	--	P58545	279	1.01917e-24	BTB/POZ domain-containing protein 3 OS=Mus musculus GN=Btbd3 PE=2 SV=1	PF00651	BTB/POZ domain	--	--	GO:0005515	protein binding	--	--	KOG2075	Topoisomerase TOP1-interacting protein BTBD1
comp42693_c0	1449.12	349.061	2.0536	7.9052e-14	5.8852e-12	427	--	--	--	--	--	--	--	--	--	--	--	--	--	--	--	--	--	--	--	--	--	--	--	--	--	--	--	--
comp33265_c0	3507.23	449.434	2.9642	8.1763e-14	6.0618e-12	6025	357631765	EHJ79234.1	2321	0	hypothetical protein KGM_15416 [Danaus plexippus]	--	--	--	--	--	K14445	SLC13A2_3_5	solute carrier family 13 (sodium-dependent dicarboxylate transporter), member 2/3/5	http://www.genome.jp/dbget-bin/www_bget?ko:K14445	Q9VVT2	1232	1.60401e-148	Protein I'm not dead yet OS=Drosophila melanogaster GN=Indy PE=1 SV=2	PF02346//PF00939//PF01466//PF03600//PF01432	Chordopoxvirus fusion protein//Sodium:sulfate symporter transmembrane region//Skp1 family, dimerisation domain//Citrate transporter//Peptidase family M3	GO:0006814//GO:0055085//GO:0019064//GO:0006511//GO:0006508//GO:0006810	sodium ion transport//transmembrane transport//viral entry into host cell via membrane fusion with the plasma membrane//ubiquitin-dependent protein catabolic process//proteolysis//transport	GO:0004222//GO:0005215	metalloendopeptidase activity//transporter activity	GO:0016020//GO:0016021//GO:0019031	membrane//integral to membrane//viral envelope	KOG1281	Na+/dicarboxylate, Na+/tricarboxylate and phosphate transporters
comp41669_c1	1479.44	338.635	2.1273	8.6628e-14	6.3955e-12	2230	357629106	EHJ78085.1	2285	0	hypothetical protein KGM_17643 [Danaus plexippus]	--	--	--	--	--	K08872	RIOK3, SUDD	RIO kinase 3	http://www.genome.jp/dbget-bin/www_bget?ko:K08872	Q9DBU3	1096	4.18493e-139	Serine/threonine-protein kinase RIO3 OS=Mus musculus GN=Riok3 PE=2 SV=3	PF08073//PF01163//PF06293	CHDNT (NUC034) domain//RIO1 family//Lipopolysaccharide kinase (Kdo/WaaP) family	GO:0006355//GO:0009103//GO:0009069//GO:0008152//GO:0016310	regulation of transcription, DNA-dependent//lipopolysaccharide biosynthetic process//serine family amino acid metabolic process//metabolic process//phosphorylation	GO:0016773//GO:0004674//GO:0008270//GO:0003677//GO:0003824//GO:0005524//GO:0016818	phosphotransferase activity, alcohol group as acceptor//protein serine/threonine kinase activity//zinc ion binding//DNA binding//catalytic activity//ATP binding//hydrolase activity, acting on acid anhydrides, in phosphorus-containing anhydrides	GO:0016020//GO:0005634	membrane//nucleus	KOG2269	Serine/threonine protein kinase
comp87850_c0	70.6079	1.18354	5.8987	1.0447e-13	7.629e-12	540	--	--	--	--	--	--	--	--	--	--	--	--	--	--	--	--	--	--	--	--	--	--	--	--	--	--	--	--
comp44466_c0	1339.44	345.924	1.9531	1.2141e-13	8.8061e-12	1850	357615574	EHJ69731.1	1896	0	putative Microspherule protein 1 [Danaus plexippus]	--	--	--	--	--	K11674	MCRS1, INO80Q	microspherule protein 1	http://www.genome.jp/dbget-bin/www_bget?ko:K11674	Q99L90	1033	3.56787e-132	Microspherule protein 1 OS=Mus musculus GN=Mcrs1 PE=1 SV=1	PF00498	FHA domain	--	--	GO:0005515	protein binding	--	--	KOG2293	Daxx-interacting protein MSP58/p78, contains FHA domain
comp43520_c2	713.653	171.342	2.0583	1.3442e-13	9.7102e-12	4774	--	--	--	--	--	--	--	--	--	--	--	--	--	--	--	--	--	--	PF04030//PF08050	D-arabinono-1,4-lactone oxidase//Tetracycline resistance leader peptide	GO:0055114//GO:0046677	oxidation-reduction process//response to antibiotic	GO:0003885	D-arabinono-1,4-lactone oxidase activity	GO:0016020	membrane	--	--
comp44551_c0	342.609	65.247	2.3926	1.3757e-13	9.8847e-12	4555	270011295	EFA07743.1	2664	0	hypothetical protein TcasGA2_TC002223 [Tribolium castaneum]	--	--	--	--	--	--	--	--	--	P10978	1657	0	Retrovirus-related Pol polyprotein from transposon TNT 1-94 OS=Nicotiana tabacum PE=2 SV=1	PF13639//PF00665//PF04139//PF00098//PF12678//PF11640	Ring finger domain//Integrase core domain//Rad9//Zinc knuckle//RING-H2 zinc finger//Telomere-length maintenance and DNA damage repair	GO:0016310//GO:0009069//GO:0015074//GO:0000077	phosphorylation//serine family amino acid metabolic process//DNA integration//DNA damage checkpoint	GO:0008270//GO:0004674//GO:0005515//GO:0003676	zinc ion binding//protein serine/threonine kinase activity//protein binding//nucleic acid binding	GO:0030896	checkpoint clamp complex	KOG0017	FOG: Transposon-encoded proteins with TYA, reverse transcriptase, integrase domains in various combinations
comp43752_c0	1207.43	177.707	2.7644	1.4651e-13	1.0457e-11	6219	302318908	NP_001180543.1	5439	0	dicer-2 [Bombyx mori] >gi|300669733|dbj|BAJ11655.1| DICER-2 [Bombyx mori]	--	--	--	--	--	--	--	--	--	Q6TV19	1166	4.22944e-129	Endoribonuclease Dicer OS=Danio rerio GN=dicer1 PE=2 SV=2	PF03368//PF04851//PF00271//PF00270//PF02170//PF00228//PF00636//PF14622	Dicer dimerisation domain//Type III restriction enzyme, res subunit//Helicase conserved C-terminal domain//DEAD/DEAH box helicase//PAZ domain//Bowman-Birk serine protease inhibitor family//Ribonuclease III domain//Ribonuclease-III-like	GO:0008033//GO:0090305//GO:0051252//GO:0006396//GO:0006397//GO:0016075//GO:0006364	tRNA processing//nucleic acid phosphodiester bond hydrolysis//regulation of RNA metabolic process//RNA processing//mRNA processing//rRNA catabolic process//rRNA processing	GO:0004386//GO:0005515//GO:0003676//GO:0016891//GO:0003677//GO:0004525//GO:0005524//GO:0046872//GO:0008026//GO:0019843//GO:0016787//GO:0003725//GO:0004867//GO:0003723	helicase activity//protein binding//nucleic acid binding//endoribonuclease activity, producing 5'-phosphomonoesters//DNA binding//ribonuclease III activity//ATP binding//metal ion binding//ATP-dependent helicase activity//rRNA binding//hydrolase activity//double-stranded RNA binding//serine-type endopeptidase inhibitor activity//RNA binding	GO:0005576//GO:0005737	extracellular region//cytoplasm	KOG0701	dsRNA-specific nuclease Dicer and related ribonucleases
comp43444_c0	320.764	45.3723	2.8216	1.6195e-13	1.1498e-11	1573	357616635	EHJ70295.1	589	8.86682e-67	putative Artemis protein [Danaus plexippus]	--	--	--	--	--	--	--	--	--	Q5QJC2	419	8.00242e-43	Protein artemis OS=Gallus gallus GN=DCLRE1C PE=2 SV=1	PF00753	Metallo-beta-lactamase superfamily	--	--	GO:0016787	hydrolase activity	--	--	KOG1361	Predicted hydrolase involved in interstrand cross-link repair
comp39442_c0	132.246	8.18384	4.0143	1.9766e-13	1.385e-11	1227	357616984	EHJ70517.1	473	4.08679e-52	hypothetical protein KGM_01499 [Danaus plexippus]	--	--	--	--	--	K16531	BBS4	Bardet-Biedl syndrome 4 protein	http://www.genome.jp/dbget-bin/www_bget?ko:K16531	Q28G25	224	1.95825e-18	Bardet-Biedl syndrome 4 protein homolog OS=Xenopus tropicalis GN=bbs4 PE=2 SV=1	PF00515//PF13176//PF13181//PF13174//PF07690	Tetratricopeptide repeat//Tetratricopeptide repeat//Tetratricopeptide repeat//Tetratricopeptide repeat//Major Facilitator Superfamily	GO:0055085	transmembrane transport	GO:0005515	protein binding	GO:0016021	integral to membrane	KOG4626	O-linked N-acetylglucosamine transferase OGT
comp39515_c0	6543.43	1851.84	1.8211	2.2215e-13	1.5485e-11	1698	114051467	NP_001040299.1	601	6.70992e-72	extramacrochaetae protein [Bombyx mori] >gi|87248123|gb|ABD36114.1| extramacrochaetae protein [Bombyx mori]	--	--	--	--	--	K04680	ID	inhibitor of DNA binding, dominant negative helix-loop-helix protein	http://www.genome.jp/dbget-bin/www_bget?ko:K04680	P18491	348	2.66302e-36	Protein extra-macrochaetae OS=Drosophila melanogaster GN=emc PE=2 SV=2	PF00010	Helix-loop-helix DNA-binding domain	GO:0045892	negative regulation of transcription, DNA-dependent	GO:0046983	protein dimerization activity	GO:0005737//GO:0005634	cytoplasm//nucleus	--	--
comp42930_c1	744.084	114.928	2.6947	2.2479e-13	1.5648e-11	2650	91083367	XP_966553.1	1212	3.632e-155	PREDICTED: similar to phosphatidylcholine-sterol acyltransferase (lecithin-cholesterol acyltransferase) [Tribolium castaneum] >gi|270007779|gb|EFA04227.1| hypothetical protein TcasGA2_TC014478 [Tribolium castaneum]	--	--	--	--	--	K06129	LYPLA3	lysophospholipase III	http://www.genome.jp/dbget-bin/www_bget?ko:K06129	Q8NCC3	823	7.28001e-99	Group XV phospholipase A2 OS=Homo sapiens GN=PLA2G15 PE=1 SV=2	PF02450//PF07819//PF01764	Lecithin:cholesterol acyltransferase//PGAP1-like protein//Lipase (class 3)	GO:0042967//GO:0016042//GO:0006886//GO:0006629//GO:0006505//GO:0046486	acyl-carrier-protein biosynthetic process//lipid catabolic process//intracellular protein transport//lipid metabolic process//GPI anchor metabolic process//glycerolipid metabolic process	GO:0004806//GO:0016788//GO:0008374	triglyceride lipase activity//hydrolase activity, acting on ester bonds//O-acyltransferase activity	--	--	KOG2369	Lecithin:cholesterol acyltransferase (LCAT)/Acyl-ceramide synthase
comp62856_c0	73.3046	1.89802	5.2713	2.4267e-13	1.6871e-11	365	--	--	--	--	--	--	--	--	--	--	--	--	--	--	--	--	--	--	--	--	--	--	--	--	--	--	--	--
comp41079_c0	847.716	211.424	2.0034	2.5766e-13	1.789e-11	1535	118786524	XP_001237665.1	200	5.94666e-14	AGAP005473-PA [Anopheles gambiae str. PEST] >gi|116126364|gb|EAU76450.1| AGAP005473-PA [Anopheles gambiae str. PEST]	--	--	--	--	--	--	--	--	--	P16374	180	1.24546e-12	Zinc finger protein 60 OS=Mus musculus GN=Zfp60 PE=2 SV=2	PF00628//PF02892//PF00096	PHD-finger//BED zinc finger//Zinc finger, C2H2 type	--	--	GO:0046872//GO:0005515//GO:0003677	metal ion binding//protein binding//DNA binding	--	--	KOG1721	FOG: Zn-finger
comp40259_c0	1423.84	374.899	1.9252	2.7247e-13	1.8869e-11	2204	389609017	BAM18120.1	722	1.15107e-87	conserved hypothetical protein [Papilio xuthus]	--	--	--	--	--	--	--	--	--	A3KP85	503	2.94117e-56	Methyltransferase-like protein 20 OS=Danio rerio GN=mettl20 PE=2 SV=2	PF01728//PF05971//PF05958//PF02005//PF03602//PF06325//PF00145//PF08241//PF05175//PF02475	FtsJ-like methyltransferase//Protein of unknown function (DUF890)//tRNA (Uracil-5-)-methyltransferase//N2,N2-dimethylguanosine tRNA methyltransferase//Conserved hypothetical protein 95//Ribosomal protein L11 methyltransferase (PrmA)//C-5 cytosine-specific DNA methylase//Methyltransferase domain//Methyltransferase small domain//Met-10+ like-protein	GO:0006479//GO:0006306//GO:0009451//GO:0008033//GO:0008152//GO:0006396//GO:0032259//GO:0031167	protein methylation//DNA methylation//RNA modification//tRNA processing//metabolic process//RNA processing//methylation//rRNA methylation	GO:0004809//GO:0008276//GO:0003723//GO:0008173//GO:0008168//GO:0003677//GO:0016740	tRNA (guanine-N2-)-methyltransferase activity//protein methyltransferase activity//RNA binding//RNA methyltransferase activity//methyltransferase activity//DNA binding//transferase activity	GO:0005737	cytoplasm	KOG3420	Predicted RNA methylase
comp41722_c3	1204.02	314.329	1.9375	2.9043e-13	2.0036e-11	2913	163838586	BAF95807.1	1295	7.68065e-162	sid-1-like protein2 [Bombyx mori]	--	--	--	--	--	--	--	--	--	Q9NXL6	942	1.58215e-110	SID1 transmembrane family member 1 OS=Homo sapiens GN=SIDT1 PE=2 SV=2	PF13965	dsRNA-gated channel SID-1	GO:0015931//GO:0033227	nucleobase-containing compound transport//dsRNA transport	GO:0051033	RNA transmembrane transporter activity	GO:0016021	integral to membrane	--	--
comp44523_c0	3484.25	979.135	1.8313	2.9214e-13	2.0101e-11	6123	357613842	EHJ68743.1	655	1.39505e-67	hypothetical protein KGM_04596 [Danaus plexippus]	--	--	--	--	--	--	--	--	--	--	--	--	--	--	--	--	--	--	--	--	--	--	--
comp30003_c0	140.591	14.816	3.2463	3.8167e-13	2.6061e-11	1010	--	--	--	--	--	--	--	--	--	--	--	--	--	--	--	--	--	--	--	--	--	--	--	--	--	--	--	--
comp45358_c0	3855.24	1094.92	1.816	4.4248e-13	3.0035e-11	1519	357623349	EHJ74545.1	1196	2.0934e-156	hypothetical protein KGM_21026 [Danaus plexippus]	--	--	--	--	--	--	--	--	--	Q9W3C2	350	1.43383e-34	Uncharacterized protein CG1785 OS=Drosophila melanogaster GN=CG1785 PE=1 SV=1	--	--	--	--	--	--	--	--	KOG2823	Cellular protein (glioma tumor suppressor candidate region gene 2)
comp26755_c1	171.444	22.5308	2.9278	4.6725e-13	3.1583e-11	625	--	--	--	--	--	--	--	--	--	--	--	--	--	--	--	--	--	--	--	--	--	--	--	--	--	--	--	--
comp29968_c0	90.6403	5.10228	4.1509	5.2708e-13	3.5316e-11	1761	357607481	EHJ65522.1	567	1.01146e-60	hypothetical protein KGM_19685 [Danaus plexippus]	--	--	--	--	--	--	--	--	--	--	--	--	--	--	--	--	--	GO:0008270//GO:0046872	zinc ion binding//metal ion binding	GO:0005634	nucleus	--	--
comp41897_c0	1309.55	351.495	1.8975	5.6975e-13	3.8032e-11	2929	--	--	--	--	--	--	--	--	--	--	--	--	--	--	--	--	--	--	PF05875	Ceramidase	GO:0006807//GO:0006672	nitrogen compound metabolic process//ceramide metabolic process	GO:0016811	hydrolase activity, acting on carbon-nitrogen (but not peptide) bonds, in linear amides	GO:0016021	integral to membrane	--	--
comp42073_c0	185.262	26.5722	2.8016	6.2474e-13	4.1445e-11	1135	--	--	--	--	--	--	--	--	--	--	--	--	--	--	--	--	--	--	--	--	--	--	--	--	--	--	--	--
comp46050_c0	1888.67	525.349	1.846	6.9868e-13	4.5895e-11	1233	17137346	NP_477240.1	1054	9.62352e-139	dribble [Drosophila melanogaster] >gi|74870304|sp|Q9VPU8.1|KRR1_DROME RecName: Full=KRR1 small subunit processome component homolog; AltName: Full=KRR-R motif-containing protein 1; AltName: Full=Protein dribble >gi|7296147|gb|AAF51440.1| dribble [Drosophila melanogaster] >gi|17862394|gb|AAL39674.1| LD24634p [Drosophila melanogaster] >gi|220944572|gb|ACL84829.1| dbe-PA [synthetic construct] >gi|22…	512930541	XM_004932028.1	308	1.72531e-158	PREDICTED: Bombyx mori KRR1 small subunit processome component homolog (LOC101743195), mRNA	K06961	KRR1	ribosomal RNA assembly protein	http://www.genome.jp/dbget-bin/www_bget?ko:K06961	Q9VPU8	1054	6.49983e-140	KRR1 small subunit processome component homolog OS=Drosophila melanogaster GN=dbe PE=1 SV=1	PF00013//PF13014	KH domain//KH domain	GO:0006364	rRNA processing	GO:0003723	RNA binding	GO:0005654//GO:0005730	nucleoplasm//nucleolus	KOG2874	rRNA processing protein
comp43569_c0	6478.58	1880.48	1.7846	7.3618e-13	4.8181e-11	3454	357606789	EHJ65220.1	2382	0	putative sterol regulatory element-binding protein 1 [Danaus plexippus]	--	--	--	--	--	--	--	--	--	P36956	762	1.19127e-82	Sterol regulatory element-binding protein 1 OS=Homo sapiens GN=SREBF1 PE=1 SV=2	PF00010//PF04057	Helix-loop-helix DNA-binding domain//Replication factor-A protein 1, N-terminal domain	GO:0006260	DNA replication	GO:0003677//GO:0046983	DNA binding//protein dimerization activity	GO:0005634	nucleus	KOG2588	Predicted DNA-binding protein
comp26969_c0	600.383	143.6	2.0638	7.4748e-13	4.8802e-11	1456	357623606	EHJ74692.1	495	1.11244e-53	hypothetical protein KGM_16307 [Danaus plexippus]	--	--	--	--	--	--	--	--	--	Q9QXX8	148	7.13847e-09	Nuclear fragile X mental retardation-interacting protein 1 OS=Mus musculus GN=Nufip1 PE=1 SV=1	PF00096	Zinc finger, C2H2 type	--	--	GO:0046872	metal ion binding	--	--	--	--
comp64375_c0	455.983	104.745	2.1221	7.7102e-13	5.0277e-11	2237	357615460	EHJ69671.1	1746	0	zinc finger protein [Danaus plexippus]	512921508	XM_004929838.1	222	2.03155e-110	PREDICTED: Bombyx mori zinc finger protein 271-like (LOC101743555), mRNA	K09229	ZKSCAN	KRAB and SCAN domains-containing zinc finger protein	http://www.genome.jp/dbget-bin/www_bget?ko:K09229	Q05481	539	7.05507e-56	Zinc finger protein 91 OS=Homo sapiens GN=ZNF91 PE=2 SV=2	PF07776//PF02892//PF00096//PF02178	Zinc-finger associated domain (zf-AD)//BED zinc finger//Zinc finger, C2H2 type//AT hook motif	--	--	GO:0008270//GO:0003677//GO:0046872	zinc ion binding//DNA binding//metal ion binding	GO:0005634	nucleus	--	--
comp74429_c0	293.659	56.4932	2.378	7.7199e-13	5.028e-11	1794	357624214	EHJ75076.1	1638	0	hypothetical protein KGM_01775 [Danaus plexippus]	--	--	--	--	--	--	--	--	--	Q6DDU8	1187	7.85311e-153	Fidgetin-like protein 1 OS=Xenopus laevis GN=fignl1 PE=2 SV=1	PF01078//PF00004//PF05496//PF07728//PF07724//PF01695//PF06068	Magnesium chelatase, subunit ChlI//ATPase family associated with various cellular activities (AAA)//Holliday junction DNA helicase ruvB N-terminus//AAA domain (dynein-related subfamily)//AAA domain (Cdc48 subfamily)//IstB-like ATP binding protein//TIP49 C-terminus	GO:0015979//GO:0015994//GO:0015995//GO:0006281//GO:0006310	photosynthesis//chlorophyll metabolic process//chlorophyll biosynthetic process//DNA repair//DNA recombination	GO:0003678//GO:0000166//GO:0016851//GO:0005524//GO:0009378//GO:0016887	DNA helicase activity//nucleotide binding//magnesium chelatase activity//ATP binding//four-way junction helicase activity//ATPase activity	GO:0005657//GO:0009379//GO:0010007	replication fork//Holliday junction helicase complex//magnesium chelatase complex	KOG0740	AAA+-type ATPase
comp38164_c0	2419.8	680.856	1.8295	8.6464e-13	5.6042e-11	337	--	--	--	--	--	--	--	--	--	--	--	--	--	--	--	--	--	--	--	--	--	--	--	--	--	--	--	--
comp47159_c0	866.329	48.9011	4.147	9.2368e-13	5.9509e-11	697	--	--	--	--	--	--	--	--	--	--	--	--	--	--	--	--	--	--	--	--	--	--	--	--	--	--	--	--
comp39856_c0	329.3	68.3939	2.2675	9.566e-13	6.1555e-11	967	--	--	--	--	--	--	--	--	--	--	--	--	--	--	--	--	--	--	--	--	--	--	--	--	--	--	--	--
comp43734_c0	1720.69	476.173	1.8534	9.9067e-13	6.3672e-11	3265	357610765	EHJ67143.1	1381	4.93938e-175	putative latent nuclear antigen [Danaus plexippus]	--	--	--	--	--	K15193	SPTY2D1, SPT2	protein SPT2	http://www.genome.jp/dbget-bin/www_bget?ko:K15193	Q8IMP6	277	7.79915e-24	Protein SPT2 homolog OS=Drosophila melanogaster GN=CG5815 PE=1 SV=1	--	--	--	--	--	--	--	--	--	--
comp43828_c0	208.284	35.1677	2.5662	1.0131e-12	6.5032e-11	944	357628980	EHJ78050.1	144	2.27146e-08	reverse transcriptase [Danaus plexippus]	--	--	--	--	--	--	--	--	--	--	--	--	--	--	--	--	--	--	--	--	--	--	--
comp18748_c0	65.0886	1.30625	5.6389	1.0263e-12	6.5805e-11	828	--	--	--	--	--	--	--	--	--	--	--	--	--	--	--	--	--	--	--	--	--	--	--	--	--	--	--	--
comp34564_c0	731.115	183.827	1.9918	1.0298e-12	6.589e-11	426	--	--	--	--	--	--	--	--	--	--	--	--	--	--	--	--	--	--	--	--	--	--	--	--	--	--	--	--
comp38590_c0	174.957	24.3061	2.8476	1.0467e-12	6.6869e-11	2998	--	--	--	--	--	--	--	--	--	--	--	--	--	--	--	--	--	--	--	--	--	--	--	--	--	--	--	--
comp43705_c0	308.878	61.3145	2.3327	1.0821e-12	6.905e-11	6027	357610923	EHJ67216.1	5683	0	putative TATA-binding protein-associated factor 172 [Danaus plexippus]	512932728	XM_004932561.1	567	0	PREDICTED: Bombyx mori TATA-binding protein-associated factor 172-like (LOC101746640), mRNA	K15192	BTAF1, MOT1	TATA-binding protein-associated factor	http://www.genome.jp/dbget-bin/www_bget?ko:K15192	O14981	3457	0	TATA-binding protein-associated factor 172 OS=Homo sapiens GN=BTAF1 PE=1 SV=2	PF00271//PF02985//PF00176	Helicase conserved C-terminal domain//HEAT repeat//SNF2 family N-terminal domain	--	--	GO:0003676//GO:0003677//GO:0005515//GO:0004386//GO:0005524	nucleic acid binding//DNA binding//protein binding//helicase activity//ATP binding	--	--	KOG0392	SNF2 family DNA-dependent ATPase domain-containing protein
comp29660_c0	215.33	36.2068	2.5722	1.2174e-12	7.7315e-11	386	113055	P23605.1	534	1.41796e-66	RecName: Full=Achelase-2; AltName: Full=Achelase II >gi|236201|gb|AAB19940.1| achelase II=fibrinolytic proteinase [Lonomia achelous=Saturnid caterpillar, Peptide, 214 aa]	--	--	--	--	--	K01312	PRSS	trypsin	http://www.genome.jp/dbget-bin/www_bget?ko:K01312	P23605	534	9.57703e-68	Achelase-2 OS=Lonomia achelous PE=1 SV=1	PF00089	Trypsin	GO:0042730//GO:0006508	fibrinolysis//proteolysis	GO:0004252	serine-type endopeptidase activity	GO:0005615	extracellular space	KOG3627	Trypsin
comp41591_c0	12194.8	3619.63	1.7524	1.2205e-12	7.7421e-11	2460	388540204	AFK64813.1	999	2.13394e-126	c-jun-like protein [Helicoverpa armigera]	388540203	JQ731644.1	386	0	Helicoverpa armigera c-jun-like protein mRNA, complete cds	K04448	JUN	transcription factor AP-1	http://www.genome.jp/dbget-bin/www_bget?ko:K04448	P18289	405	3.22252e-42	Transcription factor AP-1 OS=Drosophila melanogaster GN=Jra PE=1 SV=2	PF07716//PF03131//PF06005//PF00170	Basic region leucine zipper//bZIP Maf transcription factor//Protein of unknown function (DUF904)//bZIP transcription factor	GO:0000917//GO:0006355//GO:0043093	barrier septum assembly//regulation of transcription, DNA-dependent//cytokinesis by binary fission	GO:0003700//GO:0043565//GO:0003677	sequence-specific DNA binding transcription factor activity//sequence-specific DNA binding//DNA binding	GO:0005667//GO:0005737//GO:0005634	transcription factor complex//cytoplasm//nucleus	--	--
comp35658_c1	1107.67	298.531	1.8916	1.3081e-12	8.2586e-11	5254	357627170	EHJ76945.1	2531	0	hypothetical protein KGM_08942 [Danaus plexippus]	512902105	XM_004925236.1	58	7.07028e-19	PREDICTED: Bombyx mori uncharacterized LOC101743729 (LOC101743729), mRNA	--	--	--	--	Q08705	261	2.25783e-21	Transcriptional repressor CTCF OS=Gallus gallus GN=CTCF PE=1 SV=1	PF00096//PF00130	Zinc finger, C2H2 type//Phorbol esters/diacylglycerol binding domain (C1 domain)	GO:0035556	intracellular signal transduction	GO:0003676//GO:0046872//GO:0008270	nucleic acid binding//metal ion binding//zinc ion binding	GO:0005622	intracellular	KOG1721	FOG: Zn-finger
comp18696_c0	527.701	119.439	2.1435	1.3215e-12	8.3338e-11	959	357631805	EHJ79273.1	620	1.81272e-76	Co-chaperone protein HscB, mitochondrial precursor [Danaus plexippus]	--	--	--	--	--	K04082	hscB, HSCB, HSC20	molecular chaperone HscB	http://www.genome.jp/dbget-bin/www_bget?ko:K04082	Q8IWL3	359	8.19556e-39	Iron-sulfur cluster co-chaperone protein HscB, mitochondrial OS=Homo sapiens GN=HSCB PE=1 SV=3	PF07743//PF02511	HSCB C-terminal oligomerisation domain//Thymidylate synthase complementing protein	GO:0006206//GO:0006457//GO:0051259//GO:0006231	pyrimidine nucleobase metabolic process//protein folding//protein oligomerization//dTMP biosynthetic process	GO:0031072//GO:0050660//GO:0051087//GO:0050797	heat shock protein binding//flavin adenine dinucleotide binding//chaperone binding//thymidylate synthase (FAD) activity	--	--	KOG3192	Mitochondrial J-type chaperone
comp45474_c0	1927.18	547.959	1.8144	1.4087e-12	8.8731e-11	2432	357626382	EHJ76489.1	465	3.93862e-50	protein phosphatase 1, regulatory subunit 15A [Danaus plexippus]	--	--	--	--	--	--	--	--	--	P17564	147	2.75846e-08	Protein phosphatase 1 regulatory subunit 15A OS=Mus musculus GN=Ppp1r15a PE=1 SV=1	PF03040	CemA family	--	--	--	--	GO:0016021	integral to membrane	--	--
comp40304_c0	868.234	227.424	1.9327	1.4226e-12	8.9394e-11	2344	--	--	--	--	--	--	--	--	--	--	--	--	--	--	--	--	--	--	--	--	--	--	--	--	--	--	--	--
comp35872_c1	534.267	128.192	2.0593	1.4582e-12	9.1309e-11	4029	357624066	EHJ74970.1	275	1.16827e-21	hypothetical protein KGM_12192 [Danaus plexippus]	--	--	--	--	--	--	--	--	--	--	--	--	--	PF00600	Influenza non-structural protein (NS1)	--	--	GO:0003723	RNA binding	--	--	--	--
comp33789_c0	956.465	254.14	1.9121	1.5353e-12	9.5918e-11	3098	357612246	EHJ67876.1	2153	0	hypothetical protein KGM_13820 [Danaus plexippus]	--	--	--	--	--	K14768	UTP7, WDR46	U3 small nucleolar RNA-associated protein 7	http://www.genome.jp/dbget-bin/www_bget?ko:K14768	O15213	1166	6.68699e-145	WD repeat-containing protein 46 OS=Homo sapiens GN=WDR46 PE=1 SV=3	PF00400//PF02319//PF04514//PF08094	WD domain, G-beta repeat//E2F/DP family winged-helix DNA-binding domain//Bluetongue virus non-structural protein NS2//Conotoxin TVIIA/GS family	GO:0006810//GO:0006355//GO:0009405	transport//regulation of transcription, DNA-dependent//pathogenesis	GO:0019871//GO:0005515//GO:0003700//GO:0003723	sodium channel inhibitor activity//protein binding//sequence-specific DNA binding transcription factor activity//RNA binding	GO:0005667//GO:0005576	transcription factor complex//extracellular region	KOG1272	WD40-repeat-containing subunit of the 18S rRNA processing complex
comp41331_c2	3357.31	974.472	1.7846	1.6431e-12	1.0241e-10	801	389615367	BAM20660.1	131	2.65591e-07	unknown unsecreted protein [Papilio polytes]	--	--	--	--	--	--	--	--	--	--	--	--	--	--	--	--	--	--	--	--	--	--	--
comp44491_c2	265.115	49.9402	2.4083	2.0332e-12	1.2527e-10	428	--	--	--	--	--	--	--	--	--	--	--	--	--	--	--	--	--	--	--	--	--	--	--	--	--	--	--	--
comp42039_c0	429.147	99.3757	2.1105	2.1302e-12	1.3079e-10	4157	357619144	EHJ71833.1	3769	0	hypothetical protein KGM_00129 [Danaus plexippus]	512895219	XM_004923562.1	764	0	PREDICTED: Bombyx mori microtubule-associated serine/threonine-protein kinase 2-like (LOC101740445), mRNA	K08789	MAST	microtubule-associated serine/threonine kinase	http://www.genome.jp/dbget-bin/www_bget?ko:K08789	Q3U214	1664	0	Microtubule-associated serine/threonine-protein kinase 3 OS=Mus musculus GN=Mast3 PE=1 SV=3	PF13180//PF07714//PF08926//PF00433//PF00595//PF00069	PDZ domain//Protein tyrosine kinase//Domain of unknown function (DUF1908)//Protein kinase C terminal domain//PDZ domain (Also known as DHR or GLGF)//Protein kinase domain	GO:0006468//GO:0016310//GO:0009069	protein phosphorylation//phosphorylation//serine family amino acid metabolic process	GO:0004672//GO:0004674//GO:0005515//GO:0000287//GO:0005524	protein kinase activity//protein serine/threonine kinase activity//protein binding//magnesium ion binding//ATP binding	--	--	KOG0606	Microtubule-associated serine/threonine kinase and related proteins
comp46898_c0	1145.79	304.882	1.91	2.268e-12	1.3894e-10	1057	357628626	EHJ77898.1	608	1.11068e-73	hypothetical protein KGM_18702 [Danaus plexippus]	--	--	--	--	--	--	--	--	--	Q8VCQ3	162	2.51783e-11	Nuclear receptor-binding factor 2 OS=Mus musculus GN=Nrbf2 PE=1 SV=1	PF00515//PF00170//PF06005	Tetratricopeptide repeat//bZIP transcription factor//Protein of unknown function (DUF904)	GO:0043093//GO:0006355//GO:0000917	cytokinesis by binary fission//regulation of transcription, DNA-dependent//barrier septum assembly	GO:0043565//GO:0005515//GO:0003700	sequence-specific DNA binding//protein binding//sequence-specific DNA binding transcription factor activity	GO:0005737//GO:0005667	cytoplasm//transcription factor complex	--	--
comp44248_c0	560.609	138.888	2.0131	2.6185e-12	1.5895e-10	6648	357628058	EHJ77519.1	2028	0	hypothetical protein KGM_15294 [Danaus plexippus]	--	--	--	--	--	--	--	--	--	--	--	--	--	PF01645	Conserved region in glutamate synthase	GO:0006537//GO:0055114	glutamate biosynthetic process//oxidation-reduction process	GO:0016638//GO:0015930	oxidoreductase activity, acting on the CH-NH2 group of donors//glutamate synthase activity	--	--	--	--
comp45782_c0	1975.08	562.933	1.8109	2.8123e-12	1.6976e-10	1077	357613626	EHJ68622.1	675	1.71163e-81	proteasome inhibitor [Danaus plexippus]	--	--	--	--	--	K06700	PSMF1	proteasome inhibitor subunit 1 (PI31)	http://www.genome.jp/dbget-bin/www_bget?ko:K06700	Q9V637	354	2.15841e-37	Putative proteasome inhibitor OS=Drosophila melanogaster GN=CG8979 PE=1 SV=1	--	--	--	--	--	--	GO:0000502	proteasome complex	KOG4761	Proteasome formation inhibitor PI31
comp42538_c0	906.023	243.077	1.8981	2.9074e-12	1.753e-10	1887	--	--	--	--	--	--	--	--	--	--	--	--	--	--	--	--	--	--	--	--	--	--	--	--	--	--	--	--
comp42243_c1	4145.27	1236.38	1.7453	2.9603e-12	1.7829e-10	8632	357618032	EHJ71128.1	5979	0	hypothetical protein KGM_08119 [Danaus plexippus]	512923198	XM_004930238.1	470	0	PREDICTED: Bombyx mori uncharacterized LOC101737452 (LOC101737452), mRNA	K09239	HIVEP	human immunodeficiency virus type I enhancer-binding protein	http://www.genome.jp/dbget-bin/www_bget?ko:K09239	Q03172	411	3.16752e-38	Zinc finger protein 40 OS=Mus musculus GN=Hivep1 PE=1 SV=1	PF00096	Zinc finger, C2H2 type	--	--	GO:0046872//GO:0005488	metal ion binding//binding	--	--	KOG1721	FOG: Zn-finger
comp46880_c0	1546.35	404.495	1.9347	3.2276e-12	1.9396e-10	1391	114051177	NP_001040390.1	1268	3.97569e-170	syntaxin 5A [Bombyx mori] >gi|95102720|gb|ABF51301.1| syntaxin 5A [Bombyx mori]	291201240	FP340415.1	185	4.63395e-90	72F1_SfBAC_fin, Spodoptera frugiperda BAC, egg DNA	K08490	STX5	syntaxin 5	http://www.genome.jp/dbget-bin/www_bget?ko:K08490	Q24509	761	1.7757e-93	Syntaxin-5 OS=Drosophila melanogaster GN=Syx5 PE=2 SV=2	PF05739//PF02252//PF00804//PF04364//PF02346	SNARE domain//Proteasome activator pa28 beta subunit//Syntaxin//DNA polymerase III chi subunit, HolC//Chordopoxvirus fusion protein	GO:0006260//GO:0019064//GO:0016192	DNA replication//viral entry into host cell via membrane fusion with the plasma membrane//vesicle-mediated transport	GO:0003677//GO:0003887//GO:0005515	DNA binding//DNA-directed DNA polymerase activity//protein binding	GO:0016020//GO:0008537//GO:0042575//GO:0019031	membrane//proteasome activator complex//DNA polymerase complex//viral envelope	KOG0812	SNARE protein SED5/Syntaxin 5
comp35711_c1	709.072	186.136	1.9296	3.5261e-12	2.1118e-10	2111	--	--	--	--	--	--	--	--	--	--	--	--	--	--	--	--	--	--	PF00475	Imidazoleglycerol-phosphate dehydratase	GO:0000105	histidine biosynthetic process	GO:0004424	imidazoleglycerol-phosphate dehydratase activity	--	--	--	--
comp41803_c0	150.922	21.1454	2.8354	3.674e-12	2.1979e-10	1446	--	--	--	--	--	185050664	AP009040.1	46	8.97182e-13	Bombyx mori genomic DNA, chromosome 5, BAC clone:551F24, complete sequence	--	--	--	--	--	--	--	--	--	--	--	--	--	--	--	--	--	--
comp41385_c0	137.821	17.8184	2.9514	3.9816e-12	2.3639e-10	1215	--	--	--	--	--	--	--	--	--	--	--	--	--	--	--	--	--	--	--	--	--	--	--	--	--	--	--	--
comp44088_c0	4788.79	1470.1	1.7037	4.7737e-12	2.8026e-10	6103	357602145	EHJ63286.1	2948	0	putative jumonji domain containing 1B [Danaus plexippus]	346709351	AK382430.1	1855	0	Bombyx mori mRNA, clone: fdpe17L17	K15601	KDM3	lysine-specific demethylase 3	http://www.genome.jp/dbget-bin/www_bget?ko:K15601	Q5ZIX8	1478	1.29429e-173	Lysine-specific demethylase 3A OS=Gallus gallus GN=KDM3A PE=2 SV=1	PF02928//PF02373//PF01485	C5HC2 zinc finger//JmjC domain, hydroxylase//IBR domain	--	--	GO:0008270//GO:0005515	zinc ion binding//protein binding	GO:0005634	nucleus	KOG1356	Putative transcription factor 5qNCA, contains JmjC domain
comp105282_c0	50.5948	0	Inf	4.9804e-12	2.9176e-10	518	--	--	--	--	--	--	--	--	--	--	--	--	--	--	--	--	--	--	--	--	--	--	--	--	--	--	--	--
comp43033_c0	388.581	78.0641	2.3155	5.0613e-12	2.9585e-10	2188	326509579	BAJ87005.1	169	9.50899e-11	predicted protein [Hordeum vulgare subsp. vulgare] >gi|326525537|dbj|BAJ88815.1| predicted protein [Hordeum vulgare subsp. vulgare] >gi|326532854|dbj|BAJ89272.1| predicted protein [Hordeum vulgare subsp. vulgare]	--	--	--	--	--	--	--	--	--	Q9QZS2	127	1.08735e-06	E3 ubiquitin-protein ligase RNF4 OS=Mus musculus GN=Rnf4 PE=1 SV=1	PF12678//PF12861//PF02891//PF14634//PF13639//PF00097	RING-H2 zinc finger//Anaphase-promoting complex subunit 11 RING-H2 finger//MIZ/SP-RING zinc finger//zinc-RING finger domain//Ring finger domain//Zinc finger, C3HC4 type (RING finger)	GO:0016567	protein ubiquitination	GO:0004842//GO:0008270//GO:0005515//GO:0046872	ubiquitin-protein ligase activity//zinc ion binding//protein binding//metal ion binding	GO:0005680	anaphase-promoting complex	KOG0320	Predicted E3 ubiquitin ligase
comp41311_c0	814.584	220.301	1.8866	5.6392e-12	3.2749e-10	2242	357624763	EHJ75417.1	439	6.70481e-48	hypothetical protein KGM_20284 [Danaus plexippus]	--	--	--	--	--	--	--	--	--	Q6DD24	251	7.74367e-23	UBA-like domain-containing protein 2-B OS=Xenopus laevis GN=ubald2-b PE=2 SV=1	PF03943	TAP C-terminal domain	GO:0051028	mRNA transport	--	--	GO:0005634	nucleus	--	--
comp19103_c0	204.906	36.3295	2.4958	5.9231e-12	3.4323e-10	2590	357621375	EHJ73229.1	1356	1.57201e-176	WD repeat-containing protein 67 [Danaus plexippus]	--	--	--	--	--	--	--	--	--	Q6DEY8	992	2.1952e-116	WD repeat-containing protein 67 OS=Xenopus tropicalis GN=wdr67 PE=2 SV=1	PF00400//PF00566	WD domain, G-beta repeat//Rab-GTPase-TBC domain	GO:0032313	regulation of Rab GTPase activity	GO:0005097//GO:0005515	Rab GTPase activator activity//protein binding	--	--	KOG0267	Microtubule severing protein katanin p80 subunit B (contains WD40 repeats)
comp35588_c0	701.4	184.195	1.929	5.9762e-12	3.4593e-10	808	307175614	EFN65523.1	406	3.62403e-45	PRKR-interacting protein 1-like protein [Camponotus floridanus]	--	--	--	--	--	--	--	--	--	Q6GNG8	315	1.45928e-33	PRKR-interacting protein 1 homolog OS=Xenopus laevis GN=prkrip1 PE=2 SV=1	PF11803	UDP-glucuronate decarboxylase N-terminal	GO:0009117//GO:0005985//GO:0005982	nucleotide metabolic process//sucrose metabolic process//starch metabolic process	GO:0048040	UDP-glucuronate decarboxylase activity	--	--	--	--
comp44817_c0	8851	2521.8	1.8114	6.0821e-12	3.5168e-10	997	268306424	ACY95333.1	820	6.76897e-107	ribosomal biogenesis protein RLP24 [Manduca sexta]	268306423	GU084300.1	319	1.06367e-164	Manduca sexta ribosomal biogenesis protein RLP24 mRNA, complete cds	K02896	RP-L24e, RPL24	large subunit ribosomal protein L24e	http://www.genome.jp/dbget-bin/www_bget?ko:K02896	Q9VGN9	540	6.55905e-66	Probable ribosome biogenesis protein RLP24 OS=Drosophila melanogaster GN=RpL24-like PE=1 SV=1	PF05777//PF00895	Drosophila accessory gland-specific peptide 26Ab (Acp26Ab)//ATP synthase protein 8	GO:0015986//GO:0015992//GO:0007617//GO:0042254	ATP synthesis coupled proton transport//proton transport//mating behavior//ribosome biogenesis	GO:0015078	hydrogen ion transmembrane transporter activity	GO:0000276//GO:0005576	mitochondrial proton-transporting ATP synthase complex, coupling factor F(o)//extracellular region	KOG1723	60s ribosomal protein L30 isolog
comp48255_c0	1491.96	431.624	1.7894	6.1172e-12	3.5333e-10	1880	357622049	EHJ73669.1	599	5.70366e-70	hypothetical protein KGM_01852 [Danaus plexippus]	--	--	--	--	--	--	--	--	--	O75718	355	2.95463e-35	Cartilage-associated protein OS=Homo sapiens GN=CRTAP PE=1 SV=1	PF13174	Tetratricopeptide repeat	--	--	GO:0005515	protein binding	--	--	--	--
comp43452_c0	1781.57	527.637	1.7555	6.5222e-12	3.7632e-10	5902	357625307	EHJ75795.1	3436	0	hypothetical protein KGM_07342 [Danaus plexippus]	512920947	XM_004929704.1	997	0	PREDICTED: Bombyx mori flocculation protein FLO11-like (LOC101740831), mRNA	--	--	--	--	Q8CG80	305	1.54016e-28	SH2 domain-containing adapter protein F OS=Mus musculus GN=Shf PE=1 SV=2	PF00017//PF11613	SH2 domain//Agonist of corticotropin releasing factor R2, Urocortin-2	GO:0007586//GO:0007165//GO:0006950	digestion//signal transduction//response to stress	GO:0005515//GO:0051431	protein binding//corticotropin-releasing hormone receptor 2 binding	GO:0005615	extracellular space	KOG4226	Adaptor protein NCK/Dock, contains SH2 and SH3 domains
comp39424_c0	1265.02	360.105	1.8127	6.5653e-12	3.784e-10	1084	357610777	EHJ67146.1	1263	4.90493e-171	hypothetical protein KGM_17398 [Danaus plexippus]	--	--	--	--	--	K14847	RPF2	ribosome production factor 2	http://www.genome.jp/dbget-bin/www_bget?ko:K14847	Q9VEB3	828	5.84246e-107	Ribosome production factor 2 homolog OS=Drosophila melanogaster GN=CG7993 PE=2 SV=3	--	--	--	--	--	--	--	--	KOG3031	Protein required for biogenesis of the ribosomal 60S subunit
comp39435_c0	152.897	22.0835	2.7915	7.2309e-12	4.1409e-10	1213	357623868	EHJ74853.1	1065	3.7803e-129	putative che-11 [Danaus plexippus]	--	--	--	--	--	--	--	--	--	Q96RY7	412	7.59752e-42	Intraflagellar transport protein 140 homolog OS=Homo sapiens GN=IFT140 PE=1 SV=1	PF00515//PF13176//PF13181//PF13174//PF00637	Tetratricopeptide repeat//Tetratricopeptide repeat//Tetratricopeptide repeat//Tetratricopeptide repeat//Region in Clathrin and VPS	GO:0016192//GO:0006886	vesicle-mediated transport//intracellular protein transport	GO:0005515	protein binding	--	--	--	--
comp30764_c0	1181.69	337.841	1.8064	8.1988e-12	4.6505e-10	2891	357615010	EHJ69425.1	394	5.16388e-41	hypothetical protein KGM_09246 [Danaus plexippus]	--	--	--	--	--	--	--	--	--	Q642H2	248	1.20897e-22	cAMP-responsive element-binding protein-like 2 OS=Danio rerio GN=crebl2 PE=3 SV=1	PF00170//PF04545//PF07716	bZIP transcription factor//Sigma-70, region 4//Basic region leucine zipper	GO:0006352//GO:0006355	DNA-dependent transcription, initiation//regulation of transcription, DNA-dependent	GO:0003677//GO:0043565//GO:0016987//GO:0003700	DNA binding//sequence-specific DNA binding//sigma factor activity//sequence-specific DNA binding transcription factor activity	GO:0005667	transcription factor complex	--	--
comp37736_c0	141.429	14.3687	3.2991	9.1445e-12	5.165e-10	3112	357618071	EHJ71165.1	2534	0	myotubularin [Danaus plexippus]	512891890	XM_004922738.1	512	0	PREDICTED: Bombyx mori myotubularin-related protein 3-like (LOC101740354), mRNA	--	--	--	--	Q13615	1268	4.89378e-153	Myotubularin-related protein 3 OS=Homo sapiens GN=MTMR3 PE=1 SV=3	PF06602//PF00102	Myotubularin-like phosphatase domain//Protein-tyrosine phosphatase	GO:0006470//GO:0016311//GO:0006570	protein dephosphorylation//dephosphorylation//tyrosine metabolic process	GO:0016791//GO:0004725//GO:0016787	phosphatase activity//protein tyrosine phosphatase activity//hydrolase activity	--	--	KOG4471	Phosphatidylinositol 3-phosphate 3-phosphatase myotubularin MTM1
comp47133_c0	1250.46	355.875	1.813	9.3161e-12	5.2565e-10	1782	357626449	EHJ76530.1	394	1.23864e-42	hypothetical protein KGM_19088 [Danaus plexippus]	383276489	AK406512.1	304	4.20899e-156	Bombyx mori mRNA, clone: fufe28N02	--	--	--	--	--	--	--	--	--	--	--	--	--	--	--	--	--	--
comp35711_c0	176.917	28.9611	2.6109	9.4758e-12	5.3353e-10	719	--	--	--	--	--	--	--	--	--	--	--	--	--	--	--	--	--	--	--	--	--	--	--	--	--	--	--	--
comp18372_c0	584.457	152.787	1.9356	9.6021e-12	5.4008e-10	1064	--	--	--	--	--	--	--	--	--	--	--	--	--	--	--	--	--	--	--	--	--	--	--	--	--	--	--	--
comp32647_c0	518.462	131.642	1.9776	1.0221e-11	5.7243e-10	1298	357613565	EHJ68586.1	582	3.68686e-68	hypothetical protein KGM_02535 [Danaus plexippus]	--	--	--	--	--	--	--	--	--	Q3ZCX4	130	1.20759e-06	Zinc finger protein 568 OS=Homo sapiens GN=ZNF568 PE=2 SV=2	PF04879//PF07975	Molybdopterin oxidoreductase Fe4S4 domain//TFIIH C1-like domain	GO:0055114//GO:0006281	oxidation-reduction process//DNA repair	GO:0008270//GO:0016491	zinc ion binding//oxidoreductase activity	--	--	KOG1721	FOG: Zn-finger
comp34813_c0	1698.18	503.323	1.7544	1.0564e-11	5.8983e-10	1869	357625367	EHJ75833.1	649	1.76443e-73	zinc finger protein [Danaus plexippus]	195030471	XM_001988056.1	97	5.19922e-41	Drosophila grimshawi GH10979 (Dgri\GH10979), mRNA	K09228	KRAB	KRAB domain-containing zinc finger protein	http://www.genome.jp/dbget-bin/www_bget?ko:K09228	Q12901	331	2.01706e-31	Zinc finger protein 155 OS=Homo sapiens GN=ZNF155 PE=2 SV=4	PF04777//PF07649//PF05495//PF07975//PF02892//PF00096	Erv1 / Alr family//C1-like domain//CHY zinc finger//TFIIH C1-like domain//BED zinc finger//Zinc finger, C2H2 type	GO:0055114//GO:0006281	oxidation-reduction process//DNA repair	GO:0016972//GO:0003676//GO:0047134//GO:0008270//GO:0003677//GO:0046872	thiol oxidase activity//nucleic acid binding//protein-disulfide reductase activity//zinc ion binding//DNA binding//metal ion binding	GO:0005622	intracellular	KOG1721	FOG: Zn-finger
comp42445_c0	1647.89	492.635	1.742	1.0889e-11	6.0674e-10	2842	357607408	EHJ65484.1	1648	0	hypothetical protein KGM_06092 [Danaus plexippus]	--	--	--	--	--	K00720	UGCG	ceramide glucosyltransferase	http://www.genome.jp/dbget-bin/www_bget?ko:K00720	O88693	982	8.90715e-122	Ceramide glucosyltransferase OS=Mus musculus GN=Ugcg PE=2 SV=1	PF13506	Glycosyl transferase family 21	--	--	GO:0016757	transferase activity, transferring glycosyl groups	--	--	KOG2547	Ceramide glucosyltransferase
comp44359_c2	3715.1	1140.26	1.704	1.1326e-11	6.278e-10	6038	357625223	EHJ75732.1	645	2.26476e-73	hypothetical protein KGM_02718 [Danaus plexippus]	81250313	DQ243394.1	176	2.06248e-84	Bombyx mori chromosome 15 microsatellite S1506-R sequence	K00254	DHODH	dihydroorotate dehydrogenase	http://www.genome.jp/dbget-bin/www_bget?ko:K00254	Q5XIM4	288	1.29576e-26	ATP synthase subunit s, mitochondrial OS=Rattus norvegicus GN=Atp5s PE=2 SV=1	--	--	--	--	--	--	--	--	KOG1436	Dihydroorotate dehydrogenase
comp44348_c0	4140.55	964.955	2.1013	1.1411e-11	6.3154e-10	2903	241001440	XP_002404862.1	616	4.60759e-65	reverse transcriptase, putative [Ixodes scapularis] >gi|215491670|gb|EEC01311.1| reverse transcriptase, putative [Ixodes scapularis]	--	--	--	--	--	--	--	--	--	P16423	285	2.13917e-24	Retrovirus-related Pol polyprotein from type-2 retrotransposable element R2DM OS=Drosophila melanogaster GN=pol PE=4 SV=1	PF01010//PF00078	NADH-Ubiquinone oxidoreductase (complex I) subunit C-terminus//Reverse transcriptase (RNA-dependent DNA polymerase)	GO:0006120//GO:0055114//GO:0042773//GO:0006814//GO:0006744//GO:0015992//GO:0006278	mitochondrial electron transport, NADH to ubiquinone//oxidation-reduction process//ATP synthesis coupled electron transport//sodium ion transport//ubiquinone biosynthetic process//proton transport//RNA-dependent DNA replication	GO:0008137//GO:0003723//GO:0003964	NADH dehydrogenase (ubiquinone) activity//RNA binding//RNA-directed DNA polymerase activity	--	--	KOG1075	FOG: Reverse transcriptase
comp31955_c0	48.7655	0	Inf	1.1716e-11	6.4743e-10	649	357627960	EHJ77464.1	749	9.92889e-98	hypothetical protein KGM_07463 [Danaus plexippus]	--	--	--	--	--	--	--	--	--	--	--	--	--	--	--	--	--	--	--	--	--	--	--
comp42893_c3	301.842	52.7981	2.5152	1.2375e-11	6.8172e-10	4026	291228300	XP_002734117.1	1684	0	PREDICTED: RETRotransposon-like family member (retr-1)-like, partial [Saccoglossus kowalevskii]	--	--	--	--	--	--	--	--	--	Q9C0R2	688	2.47312e-72	Retrotransposable element Tf2 155 kDa protein type 2 OS=Schizosaccharomyces pombe (strain 972 / ATCC 24843) GN=Tf2-7 PE=2 SV=1	PF00665	Integrase core domain	GO:0015074	DNA integration	--	--	--	--	KOG0017	FOG: Transposon-encoded proteins with TYA, reverse transcriptase, integrase domains in various combinations
comp32169_c0	62.6682	3.67332	4.0926	1.2758e-11	7.0141e-10	639	--	--	--	--	--	--	--	--	--	--	--	--	--	--	--	--	--	--	--	--	--	--	--	--	--	--	--	--
comp39520_c0	220.222	43.597	2.3367	1.6465e-11	8.9506e-10	534	--	--	--	--	--	--	--	--	--	--	--	--	--	--	--	--	--	--	--	--	--	--	--	--	--	--	--	--
comp39030_c0	116.8	13.6542	3.0966	1.7114e-11	9.2942e-10	548	--	--	--	--	--	--	--	--	--	--	--	--	--	--	--	--	--	--	--	--	--	--	--	--	--	--	--	--
comp30215_c0	1267.78	369.104	1.7802	1.7171e-11	9.316e-10	2974	326529369	BAK01078.1	183	6.5058e-12	predicted protein [Hordeum vulgare subsp. vulgare]	--	--	--	--	--	--	--	--	--	Q9XHZ8	171	1.72187e-11	BTB/POZ domain-containing protein At1g21780 OS=Arabidopsis thaliana GN=At1g21780 PE=1 SV=1	PF00651	BTB/POZ domain	--	--	GO:0005515	protein binding	--	--	KOG1987	Speckle-type POZ protein SPOP and related proteins with TRAF, MATH and BTB/POZ domains
comp42409_c0	1702.38	512.199	1.7328	1.9379e-11	1.0461e-09	2745	357602872	EHJ63548.1	2387	0	putative AMP-activated protein kinase, gamma regulatory subunit [Danaus plexippus]	512926112	XM_004930947.1	586	0	PREDICTED: Bombyx mori 5'-AMP-activated protein kinase subunit gamma-like (LOC101744333), mRNA	--	--	--	--	Q91WG5	722	2.14836e-82	5'-AMP-activated protein kinase subunit gamma-2 OS=Mus musculus GN=Prkag2 PE=1 SV=2	PF00571	CBS domain	GO:0016310	phosphorylation	GO:0030554//GO:0016301	adenyl nucleotide binding//kinase activity	--	--	KOG1764	5'-AMP-activated protein kinase, gamma subunit
comp42963_c0	804.228	226.284	1.8295	1.9416e-11	1.047e-09	1656	357625227	EHJ75736.1	1357	0	putative coiled-coil domain containing 98 [Danaus plexippus]	--	--	--	--	--	--	--	--	--	Q6UWZ7	243	8.55912e-21	BRCA1-A complex subunit Abraxas OS=Homo sapiens GN=FAM175A PE=1 SV=2	PF00060	Ligand-gated ion channel	GO:0007268//GO:0006811//GO:0007165	synaptic transmission//ion transport//signal transduction	GO:0005234//GO:0004970	extracellular-glutamate-gated ion channel activity//ionotropic glutamate receptor activity	GO:0016020	membrane	--	--
comp44377_c0	350.934	82.8636	2.0824	1.9601e-11	1.0559e-09	3571	357603855	EHJ63953.1	2185	0	hypothetical protein KGM_00631 [Danaus plexippus]	300702232	XM_002995096.1	505	0	Nosema ceranae BRL01 hypothetical protein (NCER_102082) mRNA, complete cds	--	--	--	--	Q8N328	482	3.20517e-49	PiggyBac transposable element-derived protein 3 OS=Homo sapiens GN=PGBD3 PE=2 SV=3	--	--	--	--	--	--	--	--	--	--
comp40502_c0	1047.38	305.597	1.7771	2.1095e-11	1.1285e-09	1724	239835732	NP_001155189.1	1475	0	cyclin L1 [Bombyx mori] >gi|227955709|gb|ACP43577.1| cyclin [Bombyx mori]	291243266	XM_002741478.1	68	6.32703e-25	PREDICTED: Saccoglossus kowalevskii cyclin-L1-like (LOC100369296), mRNA	--	--	--	--	Q5ZJP9	957	2.13689e-120	Cyclin-L1 OS=Gallus gallus GN=CCNL1 PE=2 SV=1	PF01080//PF02984//PF00382	Presenilin//Cyclin, C-terminal domain//Transcription factor TFIIB repeat	GO:0006396//GO:0000079//GO:0006355	RNA processing//regulation of cyclin-dependent protein serine/threonine kinase activity//regulation of transcription, DNA-dependent	GO:0004190//GO:0017025//GO:0019901	aspartic-type endopeptidase activity//TBP-class protein binding//protein kinase binding	GO:0005634//GO:0016021	nucleus//integral to membrane	KOG0835	Cyclin L
comp43523_c0	235.144	45.2714	2.3769	2.2782e-11	1.2127e-09	1477	357612321	EHJ67915.1	406	3.68878e-40	hypothetical protein KGM_18541 [Danaus plexippus]	--	--	--	--	--	--	--	--	--	--	--	--	--	PF08496	Peptidase family S49 N-terminal	--	--	GO:0004252	serine-type endopeptidase activity	GO:0005886	plasma membrane	--	--
comp43161_c0	181.702	31.3282	2.536	2.3464e-11	1.2453e-09	1989	357615857	EHJ69871.1	601	1.37507e-68	hypothetical protein KGM_07641 [Danaus plexippus]	--	--	--	--	--	K09228	KRAB	KRAB domain-containing zinc finger protein	http://www.genome.jp/dbget-bin/www_bget?ko:K09228	P51508	240	1.24658e-19	Zinc finger protein 81 OS=Homo sapiens GN=ZNF81 PE=1 SV=3	PF13639//PF00096//PF05191//PF07776//PF12678	Ring finger domain//Zinc finger, C2H2 type//Adenylate kinase, active site lid//Zinc-finger associated domain (zf-AD)//RING-H2 zinc finger	GO:0006144//GO:0046034	purine nucleobase metabolic process//ATP metabolic process	GO:0004017//GO:0046872//GO:0008270//GO:0005515	adenylate kinase activity//metal ion binding//zinc ion binding//protein binding	GO:0005634	nucleus	--	--
comp17776_c0	464.651	26.7167	4.1203	2.4997e-11	1.3227e-09	1470	--	--	--	--	--	--	--	--	--	--	--	--	--	--	--	--	--	--	PF06422	CDR ABC transporter	GO:0006810	transport	GO:0042626//GO:0005524	ATPase activity, coupled to transmembrane movement of substances//ATP binding	GO:0016021	integral to membrane	--	--
comp36064_c0	168.737	28.7374	2.5538	2.768e-11	1.456e-09	2808	357617936	EHJ71075.1	797	2.20735e-91	putative hyaluronidase [Danaus plexippus]	--	--	--	--	--	K01197	hya	hyaluronoglucosaminidase	http://www.genome.jp/dbget-bin/www_bget?ko:K01197	Q9U6V9	513	7.68642e-71	Hyaluronidase (Fragment) OS=Polistes annularis PE=1 SV=1	PF01630	Hyaluronidase	GO:0006952//GO:0005975	defense response//carbohydrate metabolic process	GO:0004415	hyalurononglucosaminidase activity	--	--	--	--
comp40658_c0	24.2895	1.30625	4.2168	2.9925e-11	1.5711e-09	642	--	--	--	--	--	--	--	--	--	--	--	--	--	--	--	--	--	--	--	--	--	--	--	--	--	--	--	--
comp39378_c1	840.593	239.014	1.8143	3.1188e-11	1.6326e-09	2219	--	--	--	--	--	--	--	--	--	--	--	--	--	--	--	--	--	--	--	--	--	--	--	--	--	--	--	--
comp44046_c0	1493.44	454.176	1.7173	3.2081e-11	1.6777e-09	3764	357627216	EHJ76977.1	555	3.39314e-59	hypothetical protein KGM_19833 [Danaus plexippus]	514452830	XM_005001772.1	64	2.33517e-22	PREDICTED: Cavia porcellus small nuclear ribonucleoprotein 70kDa (U1) (Snrnp70), transcript variant X2, mRNA	K11093	SNRP70	U1 small nuclear ribonucleoprotein 70kDa	http://www.genome.jp/dbget-bin/www_bget?ko:K11093	P17133	426	7.57036e-43	U1 small nuclear ribonucleoprotein 70 kDa OS=Drosophila melanogaster GN=snRNP-U1-70K PE=1 SV=2	PF00076//PF02109	RNA recognition motif. (a.k.a. RRM, RBD, or RNP domain)//DAD family	GO:0018279	protein N-linked glycosylation via asparagine	GO:0003676//GO:0000166//GO:0004579	nucleic acid binding//nucleotide binding//dolichyl-diphosphooligosaccharide-protein glycotransferase activity	GO:0008250//GO:0016021	oligosaccharyltransferase complex//integral to membrane	KOG0113	U1 small nuclear ribonucleoprotein (RRM superfamily)
comp41461_c0	1318.13	398.073	1.7274	3.3525e-11	1.7481e-09	3193	357607561	EHJ65588.1	2835	0	hypothetical protein KGM_14103 [Danaus plexippus]	--	--	--	--	--	K14832	MAK21, NOC1, CEBPZ	ribosome biogenesis protein MAK21	http://www.genome.jp/dbget-bin/www_bget?ko:K14832	P53569	835	4.60619e-93	CCAAT/enhancer-binding protein zeta OS=Mus musculus GN=Cebpz PE=2 SV=2	PF01602	Adaptin N terminal region	GO:0006886//GO:0016192	intracellular protein transport//vesicle-mediated transport	--	--	GO:0030117	membrane coat	KOG2038	CAATT-binding transcription factor/60S ribosomal subunit biogenesis protein
comp41766_c0	1042.19	211.64	2.2999	3.4257e-11	1.7845e-09	1603	389615188	BAM20581.1	181	2.68939e-13	unknown unsecreted protein [Papilio polytes]	--	--	--	--	--	--	--	--	--	--	--	--	--	--	--	--	--	--	--	--	--	--	--
comp36585_c1	317.336	73.229	2.1155	3.6019e-11	1.8745e-09	3033	357602323	EHJ63346.1	976	4.15292e-112	hypothetical protein KGM_14181 [Danaus plexippus]	--	--	--	--	--	--	--	--	--	Q6ZNH5	421	3.90102e-42	Zinc finger protein 497 OS=Homo sapiens GN=ZNF497 PE=2 SV=2	PF02892//PF00320//PF05495//PF05191//PF06743//PF01363//PF00096//PF01215//PF06467	BED zinc finger//GATA zinc finger//CHY zinc finger//Adenylate kinase, active site lid//FAST kinase-like protein, subdomain 1//FYVE zinc finger//Zinc finger, C2H2 type//Cytochrome c oxidase subunit Vb//MYM-type Zinc finger with FCS sequence motif	GO:0006355//GO:0046034//GO:0006144//GO:0006123//GO:0015992	regulation of transcription, DNA-dependent//ATP metabolic process//purine nucleobase metabolic process//mitochondrial electron transport, cytochrome c to oxygen//proton transport	GO:0005488//GO:0003700//GO:0003677//GO:0008270//GO:0046872//GO:0004672//GO:0004017//GO:0043565//GO:0004129	binding//sequence-specific DNA binding transcription factor activity//DNA binding//zinc ion binding//metal ion binding//protein kinase activity//adenylate kinase activity//sequence-specific DNA binding//cytochrome-c oxidase activity	GO:0005667//GO:0005622//GO:0005740//GO:0045277	transcription factor complex//intracellular//mitochondrial envelope//respiratory chain complex IV	--	--
comp43384_c1	395.796	99.7439	1.9885	3.7046e-11	1.9241e-09	1406	--	--	--	--	--	--	--	--	--	--	--	--	--	--	--	--	--	--	--	--	--	--	--	--	--	--	--	--
comp40703_c0	1249.94	375.376	1.7355	3.7638e-11	1.9511e-09	1462	357613477	EHJ68530.1	141	4.97018e-08	hypothetical protein KGM_00687 [Danaus plexippus]	--	--	--	--	--	--	--	--	--	--	--	--	--	PF06478	Coronavirus RPol N-terminus	GO:0006144//GO:0006351	purine nucleobase metabolic process//transcription, DNA-dependent	GO:0003723//GO:0005524//GO:0003968	RNA binding//ATP binding//RNA-directed RNA polymerase activity	GO:0031379	RNA-directed RNA polymerase complex	--	--
comp43341_c0	1025.34	304.514	1.7515	4.0786e-11	2.1102e-09	6941	--	--	--	--	--	--	--	--	--	--	--	--	--	--	--	--	--	--	--	--	--	--	--	--	--	--	--	--
comp48146_c0	605.393	163.742	1.8864	4.1441e-11	2.1379e-09	702	--	--	--	--	--	512930985	XM_004932139.1	40	9.2051e-10	PREDICTED: Bombyx mori serine/threonine-protein kinase unc-51-like (LOC101745443), transcript variant X2, mRNA	--	--	--	--	--	--	--	--	--	--	--	--	--	--	--	--	--	--
comp42974_c0	330.553	79.5584	2.0548	4.309e-11	2.2145e-09	2065	357627141	EHJ76928.1	390	1.46916e-37	hypothetical protein KGM_21483 [Danaus plexippus]	--	--	--	--	--	--	--	--	--	Q14590	327	4.75019e-30	Zinc finger protein 235 OS=Homo sapiens GN=ZNF235 PE=2 SV=3	PF00096	Zinc finger, C2H2 type	--	--	GO:0046872	metal ion binding	--	--	--	--
comp45295_c0	4497.34	1115.45	2.0114	4.4652e-11	2.2926e-09	2478	357630522	EHJ78581.1	792	4.83425e-92	hypothetical protein KGM_00175 [Danaus plexippus]	--	--	--	--	--	--	--	--	--	--	--	--	--	--	--	--	--	--	--	--	--	--	--
comp41247_c0	264.493	55.8005	2.2449	4.4942e-11	2.3053e-09	1002	--	--	--	--	--	--	--	--	--	--	--	--	--	--	--	--	--	--	--	--	--	--	--	--	--	--	--	--
comp18552_c0	7952.54	2342.25	1.7635	5.204e-11	2.6617e-09	3579	315306480	ADU03994.1	3835	0	saposin-like protein [Bombyx mori]	346714819	AK383390.1	527	0	Bombyx mori mRNA, clone: MFB-04E22	K12382	PSAP, SGP1	saposin	http://www.genome.jp/dbget-bin/www_bget?ko:K12382	P07602	362	1.98202e-34	Proactivator polypeptide OS=Homo sapiens GN=PSAP PE=1 SV=2	PF05184	Saposin-like type B, region 1	GO:0006665//GO:0006629	sphingolipid metabolic process//lipid metabolic process	--	--	GO:0005764	lysosome	KOG1340	Prosaposin
comp42574_c0	278.693	62.5554	2.1555	5.378e-11	2.7428e-09	1830	357618933	EHJ71717.1	809	2.68543e-98	putative zinc finger protein 813 [Danaus plexippus]	--	--	--	--	--	--	--	--	--	Q3ZCX4	391	7.20024e-39	Zinc finger protein 568 OS=Homo sapiens GN=ZNF568 PE=2 SV=2	PF07776//PF05495//PF07851//PF00096	Zinc-finger associated domain (zf-AD)//CHY zinc finger//TMPIT-like protein//Zinc finger, C2H2 type	--	--	GO:0008270//GO:0046872	zinc ion binding//metal ion binding	GO:0016021//GO:0005634	integral to membrane//nucleus	--	--
comp40851_c1	1354.77	378.327	1.8403	8.1008e-11	4.0734e-09	4374	357612248	EHJ67878.1	1221	9.10707e-152	hypothetical protein KGM_13821 [Danaus plexippus]	--	--	--	--	--	--	--	--	--	Q6AZB8	219	2.55257e-17	Putative nuclease HARBI1 OS=Danio rerio GN=harbi1 PE=2 SV=1	PF00646//PF04827	F-box domain//Plant transposon protein	--	--	GO:0005515//GO:0016788	protein binding//hydrolase activity, acting on ester bonds	--	--	--	--
comp43831_c1	1122.92	146.783	2.9355	8.263e-11	4.151e-09	3323	805122	AAA66077.1	579	2.26628e-73	transposase [Mayetiola destructor]	--	--	--	--	--	--	--	--	--	Q7JQ07	522	5.18596e-61	Mariner Mos1 transposase OS=Drosophila mauritiana GN=mariner\T PE=1 SV=1	PF00046	Homeobox domain	GO:0006355	regulation of transcription, DNA-dependent	GO:0003700//GO:0043565	sequence-specific DNA binding transcription factor activity//sequence-specific DNA binding	GO:0005667	transcription factor complex	--	--
comp43830_c0	713.045	146.804	2.2801	8.4131e-11	4.2185e-09	3608	357627188	EHJ76960.1	1539	0	putative zinc finger protein 347 [Danaus plexippus]	291201253	FP340428.1	391	0	35D18_HaBAC_fin, Helicoverpa armigera BAC, pupae DNA	K09228	KRAB	KRAB domain-containing zinc finger protein	http://www.genome.jp/dbget-bin/www_bget?ko:K09228	A6NK75	244	9.85165e-20	Zinc finger protein 98 OS=Homo sapiens GN=ZNF98 PE=2 SV=4	PF00096	Zinc finger, C2H2 type	--	--	GO:0003676//GO:0046872//GO:0008270	nucleic acid binding//metal ion binding//zinc ion binding	GO:0005622	intracellular	KOG1721	FOG: Zn-finger
comp44270_c1	503.494	138.931	1.8576	8.8627e-11	4.4249e-09	5141	170053867	XP_001862871.1	392	7.59161e-38	predicted protein [Culex quinquefasciatus] >gi|167874341|gb|EDS37724.1| predicted protein [Culex quinquefasciatus]	--	--	--	--	--	--	--	--	--	--	--	--	--	PF13606//PF00023	Ankyrin repeat//Ankyrin repeat	--	--	GO:0005515	protein binding	--	--	--	--
comp43633_c4	190.636	37.7802	2.3351	9.1595e-11	4.5587e-09	719	--	--	--	--	--	--	--	--	--	--	--	--	--	--	--	--	--	--	PF03530	Calcium-activated SK potassium channel	GO:0006813	potassium ion transport	GO:0016286	small conductance calcium-activated potassium channel activity	GO:0016021	integral to membrane	--	--
comp42115_c0	1117.97	180.608	2.6299	1.0506e-10	5.2084e-09	1427	357615210	EHJ69531.1	559	2.26067e-65	hypothetical protein KGM_11610 [Danaus plexippus]	--	--	--	--	--	K00456	CDO1	cysteine dioxygenase	http://www.genome.jp/dbget-bin/www_bget?ko:K00456	Q6NWZ9	349	1.15596e-36	Cysteine dioxygenase type 1 OS=Danio rerio GN=cdo1 PE=2 SV=1	PF05995//PF07847	Cysteine dioxygenase type I//Protein of unknown function (DUF1637)	GO:0006534//GO:0044710//GO:0019530//GO:0046439//GO:0055114	cysteine metabolic process//single-organism metabolic process//taurine metabolic process//L-cysteine metabolic process//oxidation-reduction process	GO:0047800//GO:0017172//GO:0005506	cysteamine dioxygenase activity//cysteine dioxygenase activity//iron ion binding	--	--	--	--
comp47032_c0	1171.47	360.985	1.6983	1.1365e-10	5.5992e-09	1066	40645083	BAD06460.1	1398	0	homologue of DNA-directed RNA polymerase II subunit [Antheraea pernyi] >gi|40645085|dbj|BAD06461.1| homologue of DNA-directed RNA polymerase II subunit [Antheraea pernyi]	40645082	AB086067.1	988	0	Antheraea pernyi RPII-alpha mRNA for homologue of DNA-directed RNA polymerase II subunit, complete cds	K03011	RPB3, POLR2C	DNA-directed RNA polymerase II subunit RPB3	http://www.genome.jp/dbget-bin/www_bget?ko:K03011	P19387	1033	9.42396e-139	DNA-directed RNA polymerase II subunit RPB3 OS=Homo sapiens GN=POLR2C PE=1 SV=2	PF01000//PF01193	RNA polymerase Rpb3/RpoA insert domain//RNA polymerase Rpb3/Rpb11 dimerisation domain	GO:0006206//GO:0006351//GO:0006144	pyrimidine nucleobase metabolic process//transcription, DNA-dependent//purine nucleobase metabolic process	GO:0003899//GO:0003677//GO:0046983	DNA-directed RNA polymerase activity//DNA binding//protein dimerization activity	GO:0005730	nucleolus	KOG1522	RNA polymerase II, subunit POLR2C/RPB3
comp30419_c0	894.534	269.635	1.7301	1.1563e-10	5.6912e-09	1073	357617378	EHJ70755.1	425	8.01214e-47	hypothetical protein KGM_03400 [Danaus plexippus]	346705375	AK385160.1	251	7.25754e-127	Bombyx mori mRNA, clone: e10001B04	--	--	--	--	--	--	--	--	PF04218//PF02954//PF01527	CENP-B N-terminal DNA-binding domain//Bacterial regulatory protein, Fis family//Transposase	GO:0006313	transposition, DNA-mediated	GO:0004803//GO:0043565//GO:0003677	transposase activity//sequence-specific DNA binding//DNA binding	--	--	--	--
comp18628_c0	4423.59	1445.46	1.6137	1.287e-10	6.3176e-09	663	--	--	--	--	--	--	--	--	--	--	--	--	--	--	--	--	--	--	--	--	--	--	--	--	--	--	--	--
comp43903_c0	4148.59	689.364	2.5893	1.4069e-10	6.8809e-09	2380	--	--	--	--	--	185049972	AP008996.1	44	1.92667e-11	Bombyx mori genomic DNA, chromosome 8, BAC clone:006H21, complete sequence	--	--	--	--	--	--	--	--	--	--	--	--	--	--	--	--	--	--
comp43503_c1	1989	638.595	1.6391	1.4253e-10	6.9579e-09	5788	--	--	--	--	--	--	--	--	--	--	--	--	--	--	--	--	--	--	--	--	--	--	--	--	--	--	--	--
comp43804_c0	774.155	229.567	1.7537	1.5052e-10	7.3278e-09	3305	357628287	EHJ77676.1	320	2.27554e-27	hypothetical protein KGM_14421 [Danaus plexippus]	--	--	--	--	--	--	--	--	--	--	--	--	--	--	--	--	--	--	--	--	--	--	--
comp34509_c0	1043.38	290.715	1.8436	1.6139e-10	7.8004e-09	1195	357622365	EHJ73872.1	728	4.35094e-92	hypothetical protein KGM_09018 [Danaus plexippus]	--	--	--	--	--	--	--	--	--	Q8CEG5	172	6.96674e-13	Coiled-coil domain-containing protein 28B OS=Mus musculus GN=Ccdc28b PE=2 SV=3	PF11799	impB/mucB/samB family C-terminal domain	GO:0006281//GO:0006260	DNA repair//DNA replication	GO:0003887//GO:0003684	DNA-directed DNA polymerase activity//damaged DNA binding	GO:0042575	DNA polymerase complex	--	--
comp41234_c0	1173.31	306.873	1.9349	1.6137e-10	7.8004e-09	1999	357614217	EHJ68971.1	1366	0	putative receptor for activated C kinase [Danaus plexippus]	--	--	--	--	--	--	--	--	--	Q9EQ15	356	1.07784e-35	Guanine nucleotide-binding protein subunit beta-like protein 1 OS=Mus musculus GN=Gnb1l PE=2 SV=2	PF00400//PF00097	WD domain, G-beta repeat//Zinc finger, C3HC4 type (RING finger)	GO:0016310	phosphorylation	GO:0046872//GO:0016301//GO:0005515	metal ion binding//kinase activity//protein binding	--	--	KOG0322	G-protein beta subunit-like protein GNB1L, contains WD repeats
comp30595_c0	615.577	177.931	1.7906	1.7098e-10	8.2271e-09	959	357631527	EHJ78997.1	472	2.26801e-54	hypothetical protein KGM_15684 [Danaus plexippus]	--	--	--	--	--	--	--	--	--	Q8BZI6	265	1.98113e-25	Protein GUCD1 OS=Mus musculus GN=Gucd1 PE=2 SV=2	PF03412//PF03550	Peptidase C39 family//Outer membrane lipoprotein LolB	GO:0006508//GO:0015031	proteolysis//protein transport	GO:0008233//GO:0005524	peptidase activity//ATP binding	GO:0016021//GO:0009279	integral to membrane//cell outer membrane	KOG4621	Uncharacterized conserved protein
comp40664_c0	818.046	245.935	1.7339	1.9996e-10	9.5782e-09	3617	--	--	--	--	--	--	--	--	--	--	--	--	--	--	--	--	--	--	--	--	--	--	--	--	--	--	--	--
comp35225_c1	1326.24	423.282	1.6477	2.1707e-10	1.0379e-08	3097	381393200	AFG28422.1	2697	0	ATG1 transcript variant B [Bombyx mori]	512930985	XM_004932139.1	321	2.61347e-165	PREDICTED: Bombyx mori serine/threonine-protein kinase unc-51-like (LOC101745443), transcript variant X2, mRNA	K08269	ULK, ATG1	unc51-like kinase	http://www.genome.jp/dbget-bin/www_bget?ko:K08269	Q23023	858	7.55116e-98	Serine/threonine-protein kinase unc-51 OS=Caenorhabditis elegans GN=unc-51 PE=1 SV=1	PF07714//PF01163//PF00069//PF00558//PF12063//PF06293	Protein tyrosine kinase//RIO1 family//Protein kinase domain//Vpu protein//Domain of unknown function (DUF3543)//Lipopolysaccharide kinase (Kdo/WaaP) family	GO:0032801//GO:0006468//GO:0016310//GO:0006812//GO:0009069//GO:0019076//GO:0009103	receptor catabolic process//protein phosphorylation//phosphorylation//cation transport//serine family amino acid metabolic process//viral release from host cell//lipopolysaccharide biosynthetic process	GO:0005261//GO:0003824//GO:0005524//GO:0016773//GO:0004672//GO:0004674	cation channel activity//catalytic activity//ATP binding//phosphotransferase activity, alcohol group as acceptor//protein kinase activity//protein serine/threonine kinase activity	GO:0033644//GO:0016020	host cell membrane//membrane	KOG0595	Serine/threonine-protein kinase involved in autophagy
comp27612_c0	685.87	205.795	1.7367	2.2287e-10	1.0638e-08	2788	357613302	EHJ68425.1	1318	1.17849e-166	hypothetical protein KGM_05416 [Danaus plexippus]	--	--	--	--	--	--	--	--	--	Q5F3U0	239	5.01423e-19	Histone deacetylase complex subunit SAP130 OS=Gallus gallus GN=SAP130 PE=2 SV=1	--	--	--	--	--	--	--	--	--	--
comp35557_c0	1018.63	319.352	1.6734	2.3881e-10	1.1368e-08	7875	357617187	EHJ70635.1	2602	0	hypothetical protein KGM_15031 [Danaus plexippus]	512907772	XM_004926469.1	1065	0	PREDICTED: Bombyx mori afadin-like (LOC101740457), mRNA	K05702	AF6, MLLT4	afadin	http://www.genome.jp/dbget-bin/www_bget?ko:K05702	P55196	972	9.1197e-105	Afadin OS=Homo sapiens GN=MLLT4 PE=1 SV=3	PF00595//PF00498//PF00788//PF13180	PDZ domain (Also known as DHR or GLGF)//FHA domain//Ras association (RalGDS/AF-6) domain//PDZ domain	GO:0007165	signal transduction	GO:0005515	protein binding	--	--	KOG1945	Protein phosphatase 1 binding protein spinophilin/neurabin II
comp20587_c0	1055.09	236.835	2.1554	2.4356e-10	1.1584e-08	1644	357627156	EHJ76937.1	229	4.08378e-17	putative tigger transposable element derived 6-like protein [Danaus plexippus]	--	--	--	--	--	--	--	--	--	Q7TM95	219	1.86155e-17	Tigger transposable element-derived protein 3 OS=Mus musculus GN=Tigd3 PE=2 SV=1	PF02796//PF03184//PF00196//PF04218//PF01527//PF05225	Helix-turn-helix domain of resolvase//DDE superfamily endonuclease//Bacterial regulatory proteins, luxR family//CENP-B N-terminal DNA-binding domain//Transposase//helix-turn-helix, Psq domain	GO:0006355//GO:0006313//GO:0006310	regulation of transcription, DNA-dependent//transposition, DNA-mediated//DNA recombination	GO:0003676//GO:0003700//GO:0003677//GO:0000150//GO:0004803	nucleic acid binding//sequence-specific DNA binding transcription factor activity//DNA binding//recombinase activity//transposase activity	GO:0005667	transcription factor complex	--	--
comp59324_c0	608.141	177.361	1.7777	2.4523e-10	1.1653e-08	2810	357613362	EHJ68461.1	1994	0	hypothetical protein KGM_08272 [Danaus plexippus]	--	--	--	--	--	--	--	--	--	Q9UJW8	444	2.02891e-44	Zinc finger protein 180 OS=Homo sapiens GN=ZNF180 PE=1 SV=2	PF00096	Zinc finger, C2H2 type	--	--	GO:0046872	metal ion binding	--	--	--	--
comp19331_c0	333.782	83.5345	1.9985	2.484e-10	1.1793e-08	1086	357605008	EHJ64422.1	324	4.41835e-30	hypothetical protein KGM_02089 [Danaus plexippus]	--	--	--	--	--	--	--	--	--	Q9VR99	224	1.12267e-18	Cactin OS=Drosophila melanogaster GN=cactin PE=1 SV=3	--	--	--	--	--	--	--	--	KOG2370	Cactin
comp39664_c0	211.962	45.596	2.2168	2.5511e-10	1.2101e-08	1245	357605528	EHJ64659.1	1144	1.35948e-152	hypothetical protein KGM_09655 [Danaus plexippus]	--	--	--	--	--	K01488	E3.5.4.4, ADA, add	adenosine deaminase	http://www.genome.jp/dbget-bin/www_bget?ko:K01488	Q0VC13	668	9.47945e-82	Adenosine deaminase-like protein OS=Bos taurus GN=ADAL PE=2 SV=1	PF00962	Adenosine/AMP deaminase	GO:0009168	purine ribonucleoside monophosphate biosynthetic process	GO:0019239	deaminase activity	--	--	KOG1097	Adenine deaminase/adenosine deaminase
comp18661_c0	575.589	164.11	1.8104	2.5706e-10	1.2161e-08	1436	307210381	EFN86960.1	272	1.6043e-24	hypothetical protein EAI_00180 [Harpegnathos saltator]	--	--	--	--	--	--	--	--	--	--	--	--	--	--	--	--	--	--	--	--	--	--	--
comp43907_c2	1113.73	134.5	3.0497	3.4422e-10	1.5988e-08	2867	357611636	EHJ67574.1	471	1.81067e-46	ADP-ribosylation factor-like protein [Danaus plexippus]	--	--	--	--	--	--	--	--	--	--	--	--	--	PF08712//PF01255	Scaffold protein Nfu/NifU N terminal//Putative undecaprenyl diphosphate synthase	--	--	GO:0016765//GO:0005506	transferase activity, transferring alkyl or aryl (other than methyl) groups//iron ion binding	--	--	--	--
comp18011_c0	360.536	91.2849	1.9817	3.8587e-10	1.783e-08	1428	364023605	AEW46877.1	1249	2.5827e-165	seminal fluid protein CSSFP027 [Chilo suppressalis]	--	--	--	--	--	--	--	--	--	P05049	570	1.03552e-65	Serine protease snake OS=Drosophila melanogaster GN=snk PE=1 SV=2	PF00089	Trypsin	GO:0006508	proteolysis	GO:0004252//GO:0008236	serine-type endopeptidase activity//serine-type peptidase activity	--	--	KOG3627	Trypsin
comp41370_c0	323.902	51.29	2.6588	3.8855e-10	1.7939e-08	817	387966747	AFK14101.1	376	1.68758e-40	small heat shock protein 27.2 [Spodoptera litura]	--	--	--	--	--	--	--	--	--	--	--	--	--	--	--	--	--	--	--	--	--	--	--
comp42486_c0	2384.03	793.337	1.5874	3.9812e-10	1.8365e-08	3644	357628298	EHJ77687.1	2383	0	hypothetical protein KGM_14415 [Danaus plexippus]	512909343	XM_004926841.1	730	0	PREDICTED: Bombyx mori MOG interacting and ectopic P-granules protein 1-like (LOC101744939), mRNA	--	--	--	--	Q21502	295	1.38646e-25	MOG interacting and ectopic P-granules protein 1 OS=Caenorhabditis elegans GN=mep-1 PE=1 SV=2	PF00096	Zinc finger, C2H2 type	--	--	GO:0046872//GO:0008270//GO:0003677	metal ion binding//zinc ion binding//DNA binding	GO:0005622	intracellular	--	--
comp78505_c0	96.9859	11.7562	3.0444	4.145e-10	1.9055e-08	638	--	--	--	--	--	--	--	--	--	--	--	--	--	--	--	--	--	--	--	--	--	--	--	--	--	--	--	--
comp44549_c0	208.638	46.6786	2.1602	4.7086e-10	2.1535e-08	1629	--	--	--	--	--	--	--	--	--	--	--	--	--	--	--	--	--	--	--	--	--	--	--	--	--	--	--	--
comp43406_c0	142.759	25.2878	2.4971	5.2751e-10	2.3922e-08	3221	357607476	EHJ65517.1	4674	0	hypothetical protein KGM_19707 [Danaus plexippus]	242014004	XM_002427644.1	49	4.34936e-14	Pediculus humanus corporis hypothetical protein, mRNA	--	--	--	--	A2AAE1	2014	0	Uncharacterized protein KIAA1109 OS=Mus musculus GN=Kiaa1109 PE=1 SV=4	--	--	--	--	--	--	--	--	--	--
comp41747_c0	1926.28	646.173	1.5758	5.3535e-10	2.4236e-08	1918	357624565	EHJ75289.1	1997	0	hypothetical protein KGM_08313 [Danaus plexippus]	328780001	XM_623945.3	109	1.13925e-47	PREDICTED: Apis mellifera pre-mRNA-splicing factor Slu7 (Slu7), mRNA	K12819	SLU7	pre-mRNA-processing factor SLU7	http://www.genome.jp/dbget-bin/www_bget?ko:K12819	Q9VAQ7	1500	0	Pre-mRNA-splicing factor Slu7 OS=Drosophila melanogaster GN=Slu7 PE=1 SV=2	PF03793	PASTA domain	--	--	GO:0003676//GO:0008658//GO:0008270	nucleic acid binding//penicillin binding//zinc ion binding	--	--	KOG2560	RNA splicing factor - Slu7p
comp40463_c0	419.298	111.803	1.907	5.6622e-10	2.5612e-08	2133	--	--	--	--	--	383276217	AK405843.1	77	7.80285e-30	Bombyx mori mRNA, clone: fwd-06N14	--	--	--	--	--	--	--	--	--	--	--	--	--	--	--	--	--	--
comp39324_c0	22277.4	3881.26	2.521	6.2155e-10	2.795e-08	3274	309753145	ADO85598.1	1766	0	acyl-CoA-delta-9-desaturase [Antheraea pernyi]	309753144	GU952765.1	1173	0	Antheraea pernyi acyl-CoA-delta-9-desaturase mRNA, partial cds	K00507	SCD, desC	stearoyl-CoA desaturase (delta-9 desaturase)	http://www.genome.jp/dbget-bin/www_bget?ko:K00507	O44390	1088	1.37726e-136	Acyl-CoA Delta(11) desaturase OS=Trichoplusia ni GN=D11DS PE=1 SV=2	PF00487	Fatty acid desaturase	GO:0055114//GO:0006633//GO:0006629	oxidation-reduction process//fatty acid biosynthetic process//lipid metabolic process	GO:0005506//GO:0004768	iron ion binding//stearoyl-CoA 9-desaturase activity	GO:0005783//GO:0016021	endoplasmic reticulum//integral to membrane	KOG1600	Fatty acid desaturase
comp43410_c0	734.252	173.543	2.081	6.2631e-10	2.814e-08	1755	357629248	EHJ78142.1	384	1.25985e-39	hypothetical protein KGM_01433 [Danaus plexippus]	--	--	--	--	--	--	--	--	--	--	--	--	--	--	--	--	--	--	--	--	--	--	--
comp26463_c0	309.692	79.6375	1.9593	6.6945e-10	3.0029e-08	1818	357607136	EHJ65365.1	243	5.99117e-22	hypothetical protein KGM_14252 [Danaus plexippus]	--	--	--	--	--	--	--	--	--	--	--	--	--	--	--	--	--	--	--	--	--	--	--
comp33500_c0	198.483	43.3298	2.1956	6.9016e-10	3.0931e-08	537	--	--	--	--	--	--	--	--	--	--	--	--	--	--	--	--	--	--	--	--	--	--	--	--	--	--	--	--
comp41805_c0	1327.88	439.996	1.5936	6.9128e-10	3.0956e-08	5519	357622044	EHJ73664.1	3028	0	putative c-Maf-inducing protein Tc-mip isoform isoform 1 [Danaus plexippus]	512922634	XM_004930107.1	489	0	PREDICTED: Bombyx mori c-Maf-inducing protein-like (LOC101743188), mRNA	--	--	--	--	Q8IY22	761	2.78832e-83	C-Maf-inducing protein OS=Homo sapiens GN=CMIP PE=1 SV=3	PF00518	Early Protein (E6)	--	--	GO:0003677	DNA binding	GO:0042025	host cell nucleus	--	--
comp43264_c9	2821.18	938.616	1.5877	6.944e-10	3.1069e-08	2005	57506558	BAD86650.1	568	7.7948e-64	reverse transcriptase [Bombyx mori]	--	--	--	--	--	--	--	--	--	Q03272	140	8.21797e-08	Retrovirus-related Pol polyprotein from type-1 retrotransposable element R1 4 (Fragment) OS=Nasonia vitripennis PE=4 SV=1	--	--	--	--	--	--	--	--	--	--
comp42237_c0	359.807	63.5727	2.5007	7.0024e-10	3.1305e-08	1498	357616870	EHJ70456.1	590	4.49668e-71	hypothetical protein KGM_17014 [Danaus plexippus]	512901643	XM_004925129.1	326	2.07704e-168	PREDICTED: Bombyx mori protein yippee-like 2-like (LOC101735597), mRNA	--	--	--	--	Q5RDN9	570	2.02836e-69	Protein yippee-like 2 OS=Pongo abelii GN=YPEL2 PE=3 SV=1	--	--	--	--	--	--	--	--	KOG3399	Predicted Yippee-type zinc-binding protein
comp32169_c2	49.4415	1.30625	5.2422	7.0212e-10	3.1363e-08	708	--	--	--	--	--	--	--	--	--	--	--	--	--	--	--	--	--	--	--	--	--	--	--	--	--	--	--	--
comp27065_c1	541.053	159.275	1.7643	7.0591e-10	3.1506e-08	1588	--	--	--	--	--	--	--	--	--	--	--	--	--	--	--	--	--	--	--	--	--	--	--	--	--	--	--	--
comp41163_c0	667.422	209.043	1.6748	7.3683e-10	3.2804e-08	3220	333805193	BAK26395.1	1987	0	heat shock factor-b [Bombyx mori]	333805194	AB623247.1	375	0	Bombyx mori HSFa2 mRNA for heat shock factor-a2, complete cds	K09418	HSFN	heat shock transcription factor, invertebrate	http://www.genome.jp/dbget-bin/www_bget?ko:K09418	P22813	751	2.92538e-84	Heat shock factor protein OS=Drosophila melanogaster GN=Hsf PE=1 SV=1	PF06546//PF00447	Vertebrate heat shock transcription factor//HSF-type DNA-binding	GO:0006950//GO:0006355	response to stress//regulation of transcription, DNA-dependent	GO:0003677//GO:0043565//GO:0003700	DNA binding//sequence-specific DNA binding//sequence-specific DNA binding transcription factor activity	GO:0005634//GO:0005667	nucleus//transcription factor complex	KOG0627	Heat shock transcription factor
comp39206_c0	759.007	237.304	1.6774	7.584e-10	3.3624e-08	1518	357609440	EHJ66446.1	1654	0	hypothetical protein KGM_17822 [Danaus plexippus]	--	--	--	--	--	--	--	--	--	Q8BKW4	714	1.5455e-85	Zinc finger CCHC domain-containing protein 4 OS=Mus musculus GN=Zcchc4 PE=2 SV=1	PF01555//PF00098//PF01529	DNA methylase//Zinc knuckle//DHHC palmitoyltransferase	GO:0032259//GO:0006306	methylation//DNA methylation	GO:0003677//GO:0008270//GO:0008168//GO:0008170//GO:0003676	DNA binding//zinc ion binding//methyltransferase activity//N-methyltransferase activity//nucleic acid binding	--	--	KOG4399	C2HC-type Zn-finger protein
comp23270_c0	571.698	174.222	1.7143	7.6829e-10	3.3978e-08	1713	357631712	EHJ79181.1	1413	0	hypothetical protein KGM_15443 [Danaus plexippus]	--	--	--	--	--	K13118	DGCR14	protein DGCR14	http://www.genome.jp/dbget-bin/www_bget?ko:K13118	O44424	568	8.73702e-64	Protein DGCR14 homolog OS=Drosophila melanogaster GN=Es2 PE=1 SV=2	PF02839	Carbohydrate binding domain	GO:0005975	carbohydrate metabolic process	GO:0004553//GO:0030246	hydrolase activity, hydrolyzing O-glycosyl compounds//carbohydrate binding	GO:0005576	extracellular region	KOG2627	Nuclear protein ES2
comp32750_c0	377.567	103.128	1.8723	7.6808e-10	3.3978e-08	1105	--	--	--	--	--	--	--	--	--	--	--	--	--	--	--	--	--	--	--	--	--	--	--	--	--	--	--	--
comp40115_c1	720.575	222.891	1.6928	7.7476e-10	3.4236e-08	2410	332029294	EGI69277.1	993	2.41127e-124	Cysteine and histidine-rich protein 1-like protein [Acromyrmex echinatior]	--	--	--	--	--	--	--	--	--	Q9VZV5	835	2.66302e-101	Cysteine and histidine-rich protein 1 homolog OS=Drosophila melanogaster GN=CG32486 PE=2 SV=2	PF03145//PF00097//PF01213//PF08053	Seven in absentia protein family//Zinc finger, C3HC4 type (RING finger)//Adenylate cyclase associated (CAP) N terminal//Tryptophanese operon leader peptide	GO:0006511//GO:0031554//GO:0007275//GO:0007010//GO:0031556	ubiquitin-dependent protein catabolic process//regulation of DNA-dependent transcription, termination//multicellular organismal development//cytoskeleton organization//transcriptional attenuation by ribosome	GO:0003779//GO:0043169//GO:0046872	actin binding//cation binding//metal ion binding	GO:0005634	nucleus	KOG3002	Zn finger protein
comp44335_c0	1719.49	572.524	1.5866	7.8427e-10	3.4628e-08	4150	357620391	EHJ72602.1	1544	0	hypothetical protein KGM_18448 [Danaus plexippus]	346714941	AK383116.1	107	3.21756e-46	Bombyx mori mRNA, clone: fmxg01B17	K15627	ASPSCR1, ASPL	tether containing UBX domain for GLUT4	http://www.genome.jp/dbget-bin/www_bget?ko:K15627	Q8VBT9	530	1.70115e-55	Tether containing UBX domain for GLUT4 OS=Mus musculus GN=Aspscr1 PE=1 SV=1	PF02196//PF01797//PF09749//PF00240//PF00789	Raf-like Ras-binding domain//Transposase IS200 like//Uncharacterised conserved protein//Ubiquitin family//UBX domain	GO:0007165//GO:0034477//GO:0006313	signal transduction//U6 snRNA 3'-end processing//transposition, DNA-mediated	GO:0005057//GO:0005515//GO:0004518//GO:0004803//GO:0003677	receptor signaling protein activity//protein binding//nuclease activity//transposase activity//DNA binding	--	--	KOG1492	C3H1-type Zn-finger protein
comp41674_c0	261.006	30.8809	3.0793	8.0345e-10	3.5446e-08	2570	357606883	EHJ65265.1	721	8.25077e-79	putative Prominin-like protein [Danaus plexippus]	--	--	--	--	--	--	--	--	--	P82295	146	5.27803e-08	Prominin-like protein OS=Drosophila melanogaster GN=CG7740 PE=1 SV=1	PF01442//PF05478//PF02538//PF00335//PF00323//PF00711	Apolipoprotein A1/A4/E domain//Prominin//Hydantoinase B/oxoprolinase//Tetraspanin family//Mammalian defensin//Beta defensin	GO:0006952//GO:0042157//GO:0006869	defense response//lipoprotein metabolic process//lipid transport	GO:0003824//GO:0008289	catalytic activity//lipid binding	GO:0016021//GO:0005576	integral to membrane//extracellular region	KOG4331	Polytopic membrane protein Prominin
comp34107_c1	439.088	124.988	1.8127	8.1527e-10	3.5908e-08	4702	--	--	--	--	--	--	--	--	--	--	--	--	--	--	--	--	--	--	--	--	--	--	--	--	--	--	--	--
comp41843_c0	2258.63	769.876	1.5527	8.1594e-10	3.5908e-08	1610	357629028	EHJ78065.1	1513	0	putative RNA binding motif protein 22 [Danaus plexippus]	242094865	XM_002437878.1	47	2.78423e-13	Sorghum bicolor hypothetical protein, mRNA	K12872	RBM22, SLT11	pre-mRNA-splicing factor RBM22/SLT11	http://www.genome.jp/dbget-bin/www_bget?ko:K12872	Q6P616	1265	9.97178e-169	Pre-mRNA-splicing factor RBM22 OS=Xenopus tropicalis GN=rbm22 PE=2 SV=1	PF00642//PF01363//PF00076	Zinc finger C-x8-C-x5-C-x3-H type (and similar)//FYVE zinc finger//RNA recognition motif. (a.k.a. RRM, RBD, or RNP domain)	--	--	GO:0046872//GO:0003676//GO:0000166//GO:0003723//GO:0008270	metal ion binding//nucleic acid binding//nucleotide binding//RNA binding//zinc ion binding	--	--	KOG0153	Predicted RNA-binding protein (RRM superfamily)
comp38898_c0	689.252	213.445	1.6912	8.2464e-10	3.6261e-08	3647	--	--	--	--	--	--	--	--	--	--	--	--	--	--	--	--	--	--	PF05887	Procyclic acidic repetitive protein (PARP)	--	--	--	--	GO:0016020	membrane	--	--
comp42779_c0	1888.92	638.905	1.5639	8.4089e-10	3.6915e-08	2670	357620959	EHJ72962.1	1724	0	hypothetical protein KGM_11333 [Danaus plexippus]	--	--	--	--	--	K12610	DCP1A	mRNA-decapping enzyme 1A	http://www.genome.jp/dbget-bin/www_bget?ko:K12610	Q9NPI6	437	4.90332e-44	mRNA-decapping enzyme 1A OS=Homo sapiens GN=DCP1A PE=1 SV=2	--	--	--	--	--	--	--	--	KOG2868	Decapping enzyme complex component DCP1
comp29660_c1	308.068	37.8812	3.0237	8.4378e-10	3.7012e-08	404	62082413	AAX62034.1	482	3.73577e-58	trypsin-like serine protease [Ostrinia nubilalis]	--	--	--	--	--	--	--	--	--	P35042	425	8.29215e-51	Trypsin CFT-1 OS=Choristoneura fumiferana PE=1 SV=1	PF00089	Trypsin	GO:0006508	proteolysis	GO:0004252	serine-type endopeptidase activity	--	--	KOG3627	Trypsin
comp43753_c0	1828.61	617.435	1.5664	8.4574e-10	3.7067e-08	3951	357619417	EHJ72000.1	215	1.07138e-14	hypothetical protein KGM_22267 [Danaus plexippus]	--	--	--	--	--	--	--	--	--	--	--	--	--	PF06220//PF04988	U1 zinc finger//A-kinase anchoring protein 95 (AKAP95)	--	--	GO:0008270//GO:0003677	zinc ion binding//DNA binding	GO:0005634	nucleus	--	--
comp61249_c0	519.419	152.989	1.7635	8.6575e-10	3.7852e-08	1783	388252723	AFK24444.1	1298	2.10485e-172	MyD88 [Spodoptera frugiperda]	--	--	--	--	--	--	--	--	--	--	--	--	--	PF00531	Death domain	GO:0007165	signal transduction	GO:0005515	protein binding	--	--	--	--
comp41871_c0	119.218	7.59207	3.973	8.9274e-10	3.8968e-08	1469	--	--	--	--	--	--	--	--	--	--	--	--	--	--	--	--	--	--	--	--	--	--	--	--	--	--	--	--
comp40570_c0	5100.84	1430.61	1.8341	8.9445e-10	3.9011e-08	2898	357616374	EHJ70158.1	1123	3.93034e-142	hypothetical protein KGM_07404 [Danaus plexippus]	--	--	--	--	--	--	--	--	--	--	--	--	--	--	--	--	--	--	--	--	--	--	--
comp35748_c0	198.008	32.1871	2.621	9.0048e-10	3.9242e-08	726	--	--	--	--	--	269847899	AC239121.1	46	4.40508e-13	Bicyclus anynana clone BA_Ba68O14, complete sequence	--	--	--	--	--	--	--	--	--	--	--	--	--	--	--	--	--	--
comp42904_c3	1851.35	630.231	1.5546	9.5865e-10	4.1709e-08	3639	3721641	BAA33575.1	685	1.87196e-78	unnamed protein product [Bombyx mori]	--	--	--	--	--	--	--	--	--	P21328	223	5.36554e-17	RNA-directed DNA polymerase from mobile element jockey OS=Drosophila melanogaster GN=pol PE=1 SV=1	PF00078	Reverse transcriptase (RNA-dependent DNA polymerase)	GO:0006278	RNA-dependent DNA replication	GO:0003723//GO:0003964	RNA binding//RNA-directed DNA polymerase activity	--	--	KOG1075	FOG: Reverse transcriptase
comp39811_c0	42347.7	14981.6	1.4991	9.6485e-10	4.1877e-08	6751	--	--	--	--	--	--	--	--	--	--	--	--	--	--	--	--	--	--	--	--	--	--	--	--	--	--	--	--
comp40103_c5	1164.95	379.041	1.6198	9.7328e-10	4.2209e-08	3639	--	--	--	--	--	--	--	--	--	--	--	--	--	--	--	--	--	--	--	--	--	--	--	--	--	--	--	--
comp41271_c0	81.4843	8.42925	3.273	1.0206e-09	4.4118e-08	2469	189238284	XP_968972.2	276	3.04916e-22	PREDICTED: similar to CG10011 CG10011-PA [Tribolium castaneum]	--	--	--	--	--	--	--	--	--	--	--	--	--	PF01833	IPT/TIG domain	--	--	GO:0005515	protein binding	--	--	--	--
comp43740_c1	1121.66	135.381	3.0505	1.0266e-09	4.434e-08	3927	357628347	EHJ77715.1	2073	0	putative GTP-binding protein [Danaus plexippus]	--	--	--	--	--	--	--	--	--	Q3UJK4	851	5.03567e-98	GTP-binding protein 2 OS=Mus musculus GN=Gtpbp2 PE=2 SV=1	PF03143//PF00009//PF01926//PF03144//PF00005//PF08477	Elongation factor Tu C-terminal domain//Elongation factor Tu GTP binding domain//50S ribosome-binding GTPase//Elongation factor Tu domain 2//ABC transporter//Miro-like protein	GO:0007264	small GTPase mediated signal transduction	GO:0003924//GO:0016887//GO:0000166//GO:0005525//GO:0005524	GTPase activity//ATPase activity//nucleotide binding//GTP binding//ATP binding	GO:0005622	intracellular	--	--
comp40795_c1	345.96	94.7425	1.8685	1.0322e-09	4.4547e-08	681	--	--	--	--	--	--	--	--	--	--	--	--	--	--	--	--	--	--	--	--	--	--	--	--	--	--	--	--
comp34005_c0	107.608	15.1841	2.8251	1.0829e-09	4.6511e-08	1735	357621330	EHJ73196.1	1046	4.88124e-134	leureptin [Danaus plexippus]	--	--	--	--	--	--	--	--	--	P40197	262	1.3181e-22	Platelet glycoprotein V OS=Homo sapiens GN=GP5 PE=1 SV=1	PF00560	Leucine Rich Repeat	--	--	GO:0005515	protein binding	--	--	KOG0619	FOG: Leucine rich repeat
comp44493_c0	396.62	109.313	1.8593	1.1346e-09	4.8616e-08	5431	328716627	XP_003245995.1	2928	0	PREDICTED: hypothetical protein LOC100570266 [Acyrthosiphon pisum]	--	--	--	--	--	--	--	--	--	--	--	--	--	PF00665//PF10664//PF00078	Integrase core domain//Cyanobacterial and plastid NDH-1 subunit M//Reverse transcriptase (RNA-dependent DNA polymerase)	GO:0015074//GO:0006118//GO:0055114//GO:0006278	DNA integration//electron transport//oxidation-reduction process//RNA-dependent DNA replication	GO:0003723//GO:0016655//GO:0003964	RNA binding//oxidoreductase activity, acting on NAD(P)H, quinone or similar compound as acceptor//RNA-directed DNA polymerase activity	--	--	--	--
comp48513_c0	688.28	213.502	1.6887	1.17e-09	5.009e-08	1312	170059993	XP_001865605.1	180	1.39149e-11	conserved hypothetical protein [Culex quinquefasciatus] >gi|167878612|gb|EDS41995.1| conserved hypothetical protein [Culex quinquefasciatus]	--	--	--	--	--	--	--	--	--	P17141	172	8.69861e-12	Zinc finger protein 37 OS=Mus musculus GN=Zfp37 PE=2 SV=4	PF07975//PF01155//PF00096	TFIIH C1-like domain//Hydrogenase expression/synthesis hypA family//Zinc finger, C2H2 type	GO:0006464//GO:0006281	cellular protein modification process//DNA repair	GO:0046872//GO:0016151//GO:0008270	metal ion binding//nickel cation binding//zinc ion binding	--	--	KOG1721	FOG: Zn-finger
comp24849_c0	56.1457	0	Inf	1.2503e-09	5.3358e-08	1486	357629676	EHJ78295.1	538	6.07831e-60	hypothetical protein KGM_22716 [Danaus plexippus]	--	--	--	--	--	--	--	--	--	Q91YI6	193	2.50879e-14	Poly(A) RNA polymerase GLD2 OS=Mus musculus GN=Papd4 PE=1 SV=1	PF01909	Nucleotidyltransferase domain	--	--	GO:0016779	nucleotidyltransferase activity	--	--	KOG2277	S-M checkpoint control protein CID1 and related nucleotidyltransferases
comp43285_c1	86.318	2.14343	5.3317	1.2493e-09	5.3358e-08	774	357618136	EHJ71230.1	417	7.33319e-43	putative ubiquitin specific protease [Danaus plexippus]	512891795	XM_004922714.1	92	1.2641e-38	PREDICTED: Bombyx mori ubiquitin carboxyl-terminal hydrolase 32-like (LOC101736510), partial mRNA	K11837	USP6_32	ubiquitin carboxyl-terminal hydrolase 6/32	http://www.genome.jp/dbget-bin/www_bget?ko:K11837	Q8NFA0	300	1.21781e-28	Ubiquitin carboxyl-terminal hydrolase 32 OS=Homo sapiens GN=USP32 PE=1 SV=1	PF00443	Ubiquitin carboxyl-terminal hydrolase	GO:0006508//GO:0016579//GO:0006511	proteolysis//protein deubiquitination//ubiquitin-dependent protein catabolic process	GO:0008234//GO:0004221	cysteine-type peptidase activity//ubiquitin thiolesterase activity	--	--	KOG1870	Ubiquitin C-terminal hydrolase
comp89282_c0	162.491	29.5311	2.4601	1.2762e-09	5.442e-08	1110	357616499	EHJ70226.1	1134	9.71367e-152	hypothetical protein KGM_00801 [Danaus plexippus]	--	--	--	--	--	--	--	--	--	Q9CZV5	191	1.6389e-14	STAGA complex 65 subunit gamma OS=Mus musculus GN=Supt7l PE=2 SV=1	--	--	--	--	--	--	--	--	--	--
comp18288_c0	336.079	89.943	1.9017	1.2805e-09	5.4517e-08	1748	357630400	EHJ78549.1	720	5.43764e-85	RMI1, RecQ mediated genome instability 1,-like protein [Danaus plexippus]	--	--	--	--	--	--	--	--	--	Q6DDH2	337	2.81734e-32	RecQ-mediated genome instability protein 1 OS=Xenopus laevis GN=rmi1 PE=2 SV=1	--	--	--	--	--	--	--	--	KOG3683	Uncharacterized conserved protein
comp39576_c0	1577.79	529.844	1.5743	1.3756e-09	5.8336e-08	1893	357620407	EHJ72611.1	144	1.88538e-08	hypothetical protein KGM_12872 [Danaus plexippus]	--	--	--	--	--	--	--	--	--	--	--	--	--	--	--	--	--	--	--	--	--	--	--
comp21464_c0	197.621	44.5133	2.1504	1.4253e-09	6.0348e-08	1302	--	--	--	--	--	--	--	--	--	--	--	--	--	--	--	--	--	--	PF06841	T4-like virus tail tube protein gp19	--	--	GO:0005198	structural molecule activity	--	--	--	--
comp43384_c3	164.512	33.4716	2.2972	1.468e-09	6.2107e-08	885	--	--	--	--	--	--	--	--	--	--	--	--	--	--	--	--	--	--	--	--	--	--	--	--	--	--	--	--
comp43967_c0	1977.59	465.659	2.0864	1.5032e-09	6.3494e-08	7147	112983268	NP_001037011.1	3804	0	insulin receptor precursor [Bombyx mori] >gi|6648596|gb|AAF21243.1|AF025542_1 insulin receptor-like protein precursor [Bombyx mori]	112983267	NM_001043546.1	658	0	Bombyx mori insulin receptor (InR), mRNA >gi|6648595|gb|AF025542.1|AF025542 Bombyx mori insulin receptor-like protein precursor (BIR) mRNA, complete cds	K05087	IGF1R	insulin-like growth factor 1 receptor	http://www.genome.jp/dbget-bin/www_bget?ko:K05087	Q9PVZ4	1613	0	Insulin receptor OS=Xenopus laevis GN=insr PE=1 SV=1	PF00041//PF00757//PF01030//PF07714//PF00069	Fibronectin type III domain//Furin-like cysteine rich region//Receptor L domain//Protein tyrosine kinase//Protein kinase domain	GO:0007169//GO:0006468//GO:0046777	transmembrane receptor protein tyrosine kinase signaling pathway//protein phosphorylation//protein autophosphorylation	GO:0005524//GO:0004714//GO:0043548//GO:0004672//GO:0043560//GO:0005515	ATP binding//transmembrane receptor protein tyrosine kinase activity//phosphatidylinositol 3-kinase binding//protein kinase activity//insulin receptor substrate binding//protein binding	GO:0016021//GO:0016020	integral to membrane//membrane	KOG4258	Insulin/growth factor receptor (contains protein kinase domain)
comp44565_c0	388.833	112.092	1.7945	1.5561e-09	6.5677e-08	2868	--	--	--	--	--	--	--	--	--	--	--	--	--	--	--	--	--	--	--	--	--	--	--	--	--	--	--	--
comp41969_c0	112.342	16.714	2.7488	1.7674e-09	7.4185e-08	2486	357606716	EHJ65181.1	746	3.07434e-88	hypothetical protein KGM_08856 [Danaus plexippus]	--	--	--	--	--	--	--	--	--	A0JPP1	376	3.83159e-39	Dr1-associated corepressor OS=Rattus norvegicus GN=Drap1 PE=2 SV=1	PF00808//PF00125//PF04719	Histone-like transcription factor (CBF/NF-Y) and archaeal histone//Core histone H2A/H2B/H3/H4//hTAFII28-like protein conserved region	GO:0006367	transcription initiation from RNA polymerase II promoter	GO:0043565//GO:0005488//GO:0003677	sequence-specific DNA binding//binding//DNA binding	GO:0005634//GO:0005622	nucleus//intracellular	KOG1659	Class 2 transcription repressor NC2, alpha subunit (DRAP1)
comp42626_c0	132.791	23.9815	2.4692	1.8394e-09	7.6967e-08	2037	--	--	--	--	--	--	--	--	--	--	--	--	--	--	--	--	--	--	--	--	--	--	--	--	--	--	--	--
comp43691_c1	314.348	84.3717	1.8975	1.887e-09	7.89e-08	300	--	--	--	--	--	--	--	--	--	--	--	--	--	--	--	--	--	--	--	--	--	--	--	--	--	--	--	--
comp104366_c0	113.595	18.2875	2.635	1.9117e-09	7.9742e-08	1141	--	--	--	--	--	--	--	--	--	--	--	--	--	--	--	--	--	--	--	--	--	--	--	--	--	--	--	--
comp44592_c0	510263	184845	1.4649	1.9721e-09	8.2198e-08	2236	229424433	ACQ65651.1	1280	1.41728e-161	peritrophic membrane chitin binding protein [Loxostege sticticalis]	--	--	--	--	--	--	--	--	--	A8XWX5	197	1.68867e-14	Chondroitin proteoglycan 2 OS=Caenorhabditis briggsae GN=cpg-2 PE=3 SV=2	PF01607	Chitin binding Peritrophin-A domain	GO:0006030	chitin metabolic process	GO:0008061	chitin binding	GO:0005576	extracellular region	--	--
comp19331_c1	146.551	21.7154	2.7546	2.075e-09	8.6087e-08	941	357605008	EHJ64422.1	620	2.24774e-71	hypothetical protein KGM_02089 [Danaus plexippus]	346712648	AK382769.1	239	2.97302e-120	Bombyx mori mRNA, clone: fdpe27B18	--	--	--	--	Q9VR99	499	1.53082e-55	Cactin OS=Drosophila melanogaster GN=cactin PE=1 SV=3	--	--	--	--	--	--	--	--	KOG2370	Cactin
comp44180_c0	339.786	96.0705	1.8225	2.1059e-09	8.7302e-08	1660	--	--	--	--	--	--	--	--	--	--	--	--	--	--	--	--	--	--	--	--	--	--	--	--	--	--	--	--
comp38861_c0	323.16	88.0668	1.8756	2.1142e-09	8.7578e-08	1029	--	--	--	--	--	--	--	--	--	--	--	--	--	--	--	--	--	--	--	--	--	--	--	--	--	--	--	--
comp39838_c0	199.542	45.8196	2.1227	2.1648e-09	8.9605e-08	1480	--	--	--	--	--	--	--	--	--	--	--	--	--	--	--	--	--	--	--	--	--	--	--	--	--	--	--	--
comp37166_c0	648.182	206.791	1.6482	2.2958e-09	9.4442e-08	3505	357610574	EHJ67044.1	1789	0	hypothetical protein KGM_09530 [Danaus plexippus]	--	--	--	--	--	K13185	DHX30	ATP-dependent RNA helicase DHX30	http://www.genome.jp/dbget-bin/www_bget?ko:K13185	Q5ZI74	1110	4.34119e-129	Putative ATP-dependent RNA helicase DHX30 OS=Gallus gallus GN=DHX30 PE=2 SV=1	PF04408//PF00271//PF01619//PF00270	Helicase associated domain (HA2)//Helicase conserved C-terminal domain//Proline dehydrogenase//DEAD/DEAH box helicase	GO:0055114//GO:0006561//GO:0006537//GO:0006562//GO:0006525	oxidation-reduction process//proline biosynthetic process//glutamate biosynthetic process//proline catabolic process//arginine metabolic process	GO:0004657//GO:0008026//GO:0004386//GO:0003676//GO:0005524	proline dehydrogenase activity//ATP-dependent helicase activity//helicase activity//nucleic acid binding//ATP binding	--	--	KOG0920	ATP-dependent RNA helicase A
comp42785_c3	227.386	55.4324	2.0363	2.3513e-09	9.6654e-08	1391	--	--	--	--	--	--	--	--	--	--	--	--	--	--	--	--	--	--	--	--	--	--	--	--	--	--	--	--
comp32679_c0	116.427	20.33	2.5177	2.4035e-09	9.8723e-08	3425	357619710	EHJ72176.1	2533	0	hypothetical protein KGM_15022 [Danaus plexippus]	512918810	XM_004929166.1	77	1.25969e-29	PREDICTED: Bombyx mori fibronectin type-III domain-containing protein 3a-like (LOC101744329), mRNA	--	--	--	--	Q5ZJP5	850	6.0934e-94	Fibronectin type-III domain-containing protein 3a OS=Gallus gallus GN=FNDC3A PE=2 SV=2	PF00041//PF00170	Fibronectin type III domain//bZIP transcription factor	GO:0006355	regulation of transcription, DNA-dependent	GO:0005515//GO:0043565//GO:0003700	protein binding//sequence-specific DNA binding//sequence-specific DNA binding transcription factor activity	GO:0005667	transcription factor complex	KOG0613	Projectin/twitchin and related proteins
comp42083_c0	824.585	272.739	1.5961	2.4167e-09	9.9111e-08	2305	357603586	EHJ63836.1	1782	0	putative Transcriptional enhancer factor TEF-1 [Danaus plexippus]	346713482	AK388371.1	706	0	Bombyx mori mRNA, clone: fwd-03P21	K09448	TEAD1_3_4	TEA domain family member 1/3/4	http://www.genome.jp/dbget-bin/www_bget?ko:K09448	P30052	1397	0	Protein scalloped OS=Drosophila melanogaster GN=sd PE=1 SV=1	PF00249//PF01285	Myb-like DNA-binding domain//TEA/ATTS domain family	GO:0006355	regulation of transcription, DNA-dependent	GO:0003682//GO:0003700	chromatin binding//sequence-specific DNA binding transcription factor activity	GO:0005667//GO:0005634//GO:0000785	transcription factor complex//nucleus//chromatin	KOG3841	TEF-1 and related transcription factor, TEAD family
comp31708_c0	2273.7	285.179	2.9951	2.6729e-09	1.092e-07	3380	357613955	EHJ68804.1	920	1.06176e-106	hypothetical protein KGM_13727 [Danaus plexippus]	346709628	AK385676.1	314	2.22273e-161	Bombyx mori mRNA, clone: fphe02P19	--	--	--	--	P19182	273	8.73211e-24	Interferon-related developmental regulator 1 OS=Mus musculus GN=Ifrd1 PE=2 SV=2	PF03936	Terpene synthase family, metal binding domain	--	--	GO:0010333//GO:0016829//GO:0000287	terpene synthase activity//lyase activity//magnesium ion binding	--	--	KOG2842	Interferon-related protein PC4 like
comp38992_c0	215.049	51.2682	2.0685	2.8662e-09	1.1675e-07	3347	--	--	--	--	--	--	--	--	--	--	--	--	--	--	--	--	--	--	--	--	--	--	--	--	--	--	--	--
comp42840_c0	255.053	52.2637	2.2869	2.8888e-09	1.1758e-07	501	--	--	--	--	--	--	--	--	--	--	--	--	--	--	--	--	--	--	--	--	--	--	--	--	--	--	--	--
comp42795_c0	1681.63	589.492	1.5123	3.0694e-09	1.2455e-07	3458	357627397	EHJ77103.1	3884	0	putative translation elongation factor [Danaus plexippus]	512920931	XM_004929700.1	559	0	PREDICTED: Bombyx mori elongation factor Tu GTP-binding domain-containing protein 1-like (LOC101740296), mRNA	K14536	RIA1	ribosome assembly protein 1	http://www.genome.jp/dbget-bin/www_bget?ko:K14536	Q8C0D5	2688	0	Elongation factor Tu GTP-binding domain-containing protein 1 OS=Mus musculus GN=Eftud1 PE=2 SV=1	PF00009//PF03764//PF01926//PF03144	Elongation factor Tu GTP binding domain//Elongation factor G, domain IV//50S ribosome-binding GTPase//Elongation factor Tu domain 2	GO:0006448//GO:0006184//GO:0006414	regulation of translational elongation//GTP catabolic process//translational elongation	GO:0005525//GO:0003924//GO:0003746	GTP binding//GTPase activity//translation elongation factor activity	GO:0005840	ribosome	KOG0467	Translation elongation factor 2/ribosome biogenesis protein RIA1 and related proteins
comp41034_c0	118.307	20.3082	2.5424	3.1109e-09	1.2613e-07	759	--	--	--	--	--	--	--	--	--	--	--	--	--	--	--	--	--	--	PF08653//PF00628//PF03040//PF09090//PF07851//PF03233//PF06009//PF13851//PF07544//PF06810//PF05472//PF04799//PF10473//PF02049//PF01166//PF05531//PF07926//PF00435//PF02403	DASH complex subunit Dam1//PHD-finger//CemA family//MIF4G like//TMPIT-like protein//Aphid transmission protein//Laminin Domain II//Growth-arrest specific micro-tubule binding//RNA polymerase II transcription mediator complex subunit 9//Phage minor structural protein GP20//DNA replication terminus site-binding protein (Ter protein)//fzo-like conserved region//Leucine-rich repeats of kinetochore pr…	GO:0008608//GO:0048870//GO:0016070//GO:0008053//GO:0006566//GO:0006434//GO:0006184//GO:0001539//GO:0007155//GO:0006357//GO:0006606//GO:0019089//GO:0006355//GO:0006544//GO:0006563//GO:0006274	attachment of spindle microtubules to kinetochore//cell motility//RNA metabolic process//mitochondrial fusion//threonine metabolic process//seryl-tRNA aminoacylation//GTP catabolic process//ciliary or bacterial-type flagellar motility//cell adhesion//regulation of transcription from RNA polymerase II promoter//protein import into nucleus//transmission of virus//regulation of transcription, DNA-de…	GO:0003700//GO:0005515//GO:0003774//GO:0008134//GO:0003924//GO:0000166//GO:0042803//GO:0001104//GO:0004828//GO:0005524//GO:0003677//GO:0045502//GO:0005198	sequence-specific DNA binding transcription factor activity//protein binding//motor activity//transcription factor binding//GTPase activity//nucleotide binding//protein homodimerization activity//RNA polymerase II transcription cofactor activity//serine-tRNA ligase activity//ATP binding//DNA binding//dynein binding//structural molecule activity	GO:0005643//GO:0005604//GO:0016021//GO:0072686//GO:0019028//GO:0005737//GO:0042729//GO:0005667//GO:0005741//GO:0016592//GO:0031514//GO:0009288//GO:0030286	nuclear pore//basement membrane//integral to membrane//mitotic spindle//viral capsid//cytoplasm//DASH complex//transcription factor complex//mitochondrial outer membrane//mediator complex//motile cilium//bacterial-type flagellum//dynein complex	--	--
comp53449_c0	578.877	138.151	2.067	3.2892e-09	1.3306e-07	1536	357614479	EHJ69098.1	1294	1.91933e-172	hypothetical protein KGM_11116 [Danaus plexippus]	--	--	--	--	--	K10348	LRR1, PPIL5	LRR-repeat protein 1	http://www.genome.jp/dbget-bin/www_bget?ko:K10348	Q96L50	465	1.57486e-50	Leucine-rich repeat protein 1 OS=Homo sapiens GN=LRR1 PE=1 SV=2	PF05342//PF00560	M26 IgA1-specific Metallo-endopeptidase N-terminal region//Leucine Rich Repeat	--	--	GO:0004222//GO:0008270//GO:0005515	metalloendopeptidase activity//zinc ion binding//protein binding	GO:0016021	integral to membrane	KOG0619	FOG: Leucine rich repeat
comp49581_c0	1073.05	362.739	1.5647	3.3927e-09	1.3689e-07	1507	357613961	EHJ68810.1	1080	5.35308e-142	hypothetical protein KGM_13730 [Danaus plexippus]	--	--	--	--	--	K14313	NUP35, NUP53	nuclear pore complex protein Nup53	http://www.genome.jp/dbget-bin/www_bget?ko:K14313	Q6P6X9	236	2.28381e-20	Nucleoporin NUP53 OS=Danio rerio GN=nup35 PE=1 SV=1	--	--	--	--	--	--	--	--	--	--
comp54540_c0	806.2	207.181	1.9602	3.6526e-09	1.4633e-07	2712	357625139	EHJ75675.1	1363	1.07098e-178	putative WD repeat domain 45 [Danaus plexippus]	512892065	XM_004922781.1	271	1.42465e-137	PREDICTED: Bombyx mori WD repeat domain phosphoinositide-interacting protein 4-like (LOC101736697), transcript variant X2, mRNA	--	--	--	--	Q91VM3	566	3.3512e-63	WD repeat domain phosphoinositide-interacting protein 4 OS=Mus musculus GN=Wdr45 PE=2 SV=1	PF00400	WD domain, G-beta repeat	--	--	GO:0005515	protein binding	--	--	KOG2111	Uncharacterized conserved protein, contains WD40 repeats
comp26342_c0	168.628	36.5532	2.2058	3.6603e-09	1.4653e-07	1146	--	--	--	--	--	--	--	--	--	--	--	--	--	--	--	--	--	--	--	--	--	--	--	--	--	--	--	--
comp43373_c0	1128.35	353.423	1.6747	3.993e-09	1.5854e-07	3204	357626333	EHJ76459.1	1911	0	hypothetical protein KGM_20561 [Danaus plexippus]	512919974	XM_004929459.1	396	0	PREDICTED: Bombyx mori proton-coupled amino acid transporter 2-like (LOC101747132), mRNA	K14209	SLC36A, PAT	solute carrier family 36 (proton-coupled amino acid transporter)	http://www.genome.jp/dbget-bin/www_bget?ko:K14209	Q7Z2H8	776	4.12886e-90	Proton-coupled amino acid transporter 1 OS=Homo sapiens GN=SLC36A1 PE=1 SV=1	--	--	--	--	--	--	GO:0016021	integral to membrane	KOG1304	Amino acid transporters
comp30374_c0	5920.89	2156.35	1.4572	4.05e-09	1.6057e-07	14717	357627052	EHJ76889.1	3770	0	putative protein gar2 [Danaus plexippus]	346714208	AK388508.1	289	7.69645e-147	Bombyx mori mRNA, clone: fwd-31E10	--	--	--	--	Q8SX83	749	2.85096e-77	Protein split ends OS=Drosophila melanogaster GN=spen PE=1 SV=2	PF00076	RNA recognition motif. (a.k.a. RRM, RBD, or RNP domain)	--	--	GO:0003676	nucleic acid binding	--	--	KOG0112	Large RNA-binding protein (RRM superfamily)
comp41368_c2	263.945	72.1108	1.8719	4.3165e-09	1.7038e-07	2396	357605710	EHJ64750.1	744	5.19748e-82	hypothetical protein KGM_17617 [Danaus plexippus]	--	--	--	--	--	K12491	AGAP1_2_3	Arf-GAP, GTPase, ANK repeat and PH domain-containing protein 1/2/3	http://www.genome.jp/dbget-bin/www_bget?ko:K12491	Q9NGC3	269	1.10528e-22	Centaurin-gamma-1A OS=Drosophila melanogaster GN=cenG1A PE=2 SV=2	PF03639//PF01213//PF01412//PF00906//PF00023	Glycosyl hydrolase family 81//Adenylate cyclase associated (CAP) N terminal//Putative GTPase activating protein for Arf//Hepatitis core antigen//Ankyrin repeat	GO:0009405//GO:0007010//GO:0032312//GO:0016998	pathogenesis//cytoskeleton organization//regulation of ARF GTPase activity//cell wall macromolecule catabolic process	GO:0003779//GO:0005515//GO:0008060//GO:0052862//GO:0005198//GO:0005543//GO:0008270//GO:0052861//GO:0005525	actin binding//protein binding//ARF GTPase activator activity//glucan endo-1,4-beta-glucanase activity, C-3 substituted reducing group//structural molecule activity//phospholipid binding//zinc ion binding//glucan endo-1,3-beta-glucanase activity, C-3 substituted reducing group//GTP binding	GO:0005622	intracellular	KOG0705	GTPase-activating protein Centaurin gamma (contains Ras-like GTPase, PH and ankyrin repeat domains)
comp18524_c0	620.83	200.115	1.6334	4.5054e-09	1.7744e-07	1776	--	--	--	--	--	--	--	--	--	--	--	--	--	--	--	--	--	--	--	--	--	--	--	--	--	--	--	--
comp20925_c0	1935.48	685.453	1.4976	4.5394e-09	1.7865e-07	4264	357628018	EHJ77496.1	485	7.48178e-53	putative Tara 1A [Danaus plexippus]	512898809	XM_004924431.1	412	0	PREDICTED: Bombyx mori uncharacterized LOC101742777 (LOC101742777), mRNA	--	--	--	--	--	--	--	--	PF07086	Protein of unknown function (DUF1352)	GO:0007029	endoplasmic reticulum organization	--	--	GO:0005789	endoplasmic reticulum membrane	--	--
comp29426_c0	469.387	24.9196	4.2354	4.5535e-09	1.7907e-07	3170	--	--	--	--	--	--	--	--	--	--	--	--	--	--	--	--	--	--	--	--	--	--	--	--	--	--	--	--
comp41699_c0	620.049	202.569	1.614	4.5668e-09	1.7947e-07	1181	332029526	EGI69415.1	1357	0	U3 small nucleolar ribonucleoprotein protein IMP4 [Acromyrmex echinatior]	--	--	--	--	--	K14561	IMP4	U3 small nucleolar ribonucleoprotein protein IMP4	http://www.genome.jp/dbget-bin/www_bget?ko:K14561	Q5PQR5	938	1.81843e-123	U3 small nucleolar ribonucleoprotein protein IMP4 OS=Rattus norvegicus GN=Imp4 PE=2 SV=1	--	--	--	--	GO:0003676	nucleic acid binding	GO:0030529	ribonucleoprotein complex	KOG2781	U3 small nucleolar ribonucleoprotein (snoRNP) component
comp44180_c1	696.368	230.57	1.5946	4.7202e-09	1.8482e-07	6247	357625903	EHJ76189.1	824	4.32381e-88	eIF2B-beta protein [Danaus plexippus]	530576727	XM_005282274.1	51	6.55198e-15	PREDICTED: Chrysemys picta bellii ring finger protein 44 (RNF44), mRNA	--	--	--	--	Q9H0F5	438	1.67856e-43	RING finger protein 38 OS=Homo sapiens GN=RNF38 PE=1 SV=4	PF00097//PF13639//PF12906//PF14634//PF12678//PF12861	Zinc finger, C3HC4 type (RING finger)//Ring finger domain//RING-variant domain//zinc-RING finger domain//RING-H2 zinc finger//Anaphase-promoting complex subunit 11 RING-H2 finger	GO:0016567//GO:0044237	protein ubiquitination//cellular metabolic process	GO:0046872//GO:0005515//GO:0008270//GO:0004842	metal ion binding//protein binding//zinc ion binding//ubiquitin-protein ligase activity	GO:0005680	anaphase-promoting complex	KOG0800	FOG: Predicted E3 ubiquitin ligase
comp41089_c0	1038.94	358.806	1.5338	5.0768e-09	1.9806e-07	2125	357615519	EHJ69705.1	2237	0	hypothetical protein KGM_05569 [Danaus plexippus]	--	--	--	--	--	--	--	--	--	Q9VNG1	837	1.5585e-99	Gametogenetin-binding protein 2-like OS=Drosophila melanogaster GN=CG2182 PE=2 SV=3	--	--	--	--	--	--	--	--	--	--
comp43430_c0	358.319	104.803	1.7736	5.2e-09	2.0257e-07	1311	357627141	EHJ76928.1	435	1.09891e-44	hypothetical protein KGM_21483 [Danaus plexippus]	--	--	--	--	--	--	--	--	--	Q68EA5	304	1.13572e-28	Zinc finger protein 57 OS=Homo sapiens GN=ZNF57 PE=2 SV=3	PF00096	Zinc finger, C2H2 type	--	--	GO:0046872	metal ion binding	--	--	--	--
comp36897_c0	352.947	103.172	1.7744	5.2313e-09	2.0349e-07	1303	357620142	EHJ72447.1	887	1.20115e-114	hypothetical protein KGM_00186 [Danaus plexippus]	--	--	--	--	--	--	--	--	--	--	--	--	--	--	--	--	--	--	--	--	--	--	--
comp30737_c0	35.992	0	Inf	5.3227e-09	2.0675e-07	444	--	--	--	--	--	--	--	--	--	--	--	--	--	--	--	--	--	--	--	--	--	--	--	--	--	--	--	--
comp43702_c0	1043.88	360.394	1.5343	5.4842e-09	2.1256e-07	2258	--	--	--	--	--	--	--	--	--	--	--	--	--	--	--	--	--	--	--	--	--	--	--	--	--	--	--	--
comp33422_c0	164.253	35.2251	2.2212	5.9256e-09	2.2851e-07	3439	--	--	--	--	--	--	--	--	--	--	--	--	--	--	--	--	--	--	--	--	--	--	--	--	--	--	--	--
comp35840_c0	152.892	32.2881	2.2434	5.9959e-09	2.3091e-07	2067	357631484	EHJ78957.1	565	1.53633e-59	hypothetical protein KGM_06923 [Danaus plexippus]	--	--	--	--	--	K09228	KRAB	KRAB domain-containing zinc finger protein	http://www.genome.jp/dbget-bin/www_bget?ko:K09228	A8MTY0	340	5.62279e-32	Putative zinc finger protein 724 OS=Homo sapiens GN=ZNF724P PE=5 SV=3	PF07776//PF00096	Zinc-finger associated domain (zf-AD)//Zinc finger, C2H2 type	--	--	GO:0008270//GO:0046872	zinc ion binding//metal ion binding	GO:0005634	nucleus	--	--
comp42702_c0	1639.08	583.061	1.4912	6.0234e-09	2.3161e-07	4534	357604267	EHJ64117.1	2121	0	hypothetical protein KGM_08958 [Danaus plexippus]	346710424	AK380911.1	686	0	Bombyx mori mRNA, clone: fufe21K11	K14650	TAF3	transcription initiation factor TFIID subunit 3	http://www.genome.jp/dbget-bin/www_bget?ko:K14650	Q5HZG4	258	5.77523e-21	Transcription initiation factor TFIID subunit 3 OS=Mus musculus GN=Taf3 PE=1 SV=2	PF00628	PHD-finger	--	--	GO:0043169//GO:0005515	cation binding//protein binding	--	--	KOG2389	Predicted bromodomain transcription factor
comp18472_c0	305.03	85.0862	1.842	6.0333e-09	2.3183e-07	661	--	--	--	--	--	--	--	--	--	--	--	--	--	--	--	--	--	--	--	--	--	--	--	--	--	--	--	--
comp42289_c0	3870.99	1433.53	1.4331	6.0855e-09	2.3344e-07	5533	357613688	EHJ68659.1	3573	0	teashirt-like protein [Danaus plexippus]	512923372	XM_004930281.1	930	0	PREDICTED: Bombyx mori protein tiptop-like (LOC101737312), mRNA	--	--	--	--	Q9U3V5	1117	2.96457e-128	Protein tiptop OS=Drosophila melanogaster GN=tio PE=2 SV=2	PF04777//PF00096	Erv1 / Alr family//Zinc finger, C2H2 type	GO:0048749//GO:0055114//GO:0000122//GO:0048730	compound eye development//oxidation-reduction process//negative regulation of transcription from RNA polymerase II promoter//epidermis morphogenesis	GO:0016972//GO:0046872//GO:0008270	thiol oxidase activity//metal ion binding//zinc ion binding	GO:0005622	intracellular	--	--
comp46461_c0	1134.45	391.902	1.5334	6.0884e-09	2.3344e-07	1050	357614986	EHJ69408.1	1059	1.49878e-141	hypothetical protein KGM_16381 [Danaus plexippus]	--	--	--	--	--	K11344	EAF6	chromatin modification-related protein EAF6	http://www.genome.jp/dbget-bin/www_bget?ko:K11344	Q52KD8	419	9.29727e-48	Chromatin modification-related protein MEAF6 OS=Xenopus laevis GN=meaf6 PE=2 SV=1	--	--	--	--	--	--	--	--	KOG3856	Uncharacterized conserved protein
comp23376_c0	48.3973	1.42896	5.0819	6.5107e-09	2.4839e-07	2511	22770470	AAN06610.1	355	2.53627e-55	transposase [Bombyx mori]	--	--	--	--	--	--	--	--	--	--	--	--	--	--	--	--	--	--	--	--	--	--	--
comp42037_c0	1523.33	545.78	1.4808	6.5781e-09	2.5078e-07	2736	357616344	EHJ70141.1	3167	0	cell division control protein [Danaus plexippus]	346714590	AK386765.1	713	0	Bombyx mori mRNA, clone: fprW27F04	K12860	CDC5L, CDC5, CEF1	pre-mRNA-splicing factor CDC5/CEF1	http://www.genome.jp/dbget-bin/www_bget?ko:K12860	Q2KJC1	2237	0	Cell division cycle 5-like protein OS=Bos taurus GN=CDC5L PE=2 SV=1	PF00249//PF01761	Myb-like DNA-binding domain//3-dehydroquinate synthase	GO:0009073//GO:0009094//GO:0006571//GO:0000162//GO:0051301	aromatic amino acid family biosynthetic process//L-phenylalanine biosynthetic process//tyrosine biosynthetic process//tryptophan biosynthetic process//cell division	GO:0003677//GO:0003682//GO:0003856	DNA binding//chromatin binding//3-dehydroquinate synthase activity	GO:0000785	chromatin	KOG0050	mRNA splicing protein CDC5 (Myb superfamily)
comp39128_c0	753.146	255.656	1.5587	6.6574e-09	2.5345e-07	1995	--	--	--	--	--	--	--	--	--	--	--	--	--	--	--	--	--	--	--	--	--	--	--	--	--	--	--	--
comp38715_c0	176.718	40.9627	2.1091	6.7995e-09	2.5849e-07	1956	357630632	EHJ78623.1	1935	0	hypothetical protein KGM_20014 [Danaus plexippus]	512936926	XM_004933582.1	308	2.76568e-158	PREDICTED: Bombyx mori UPF0183 protein CG7083-like (LOC101739002), mRNA	--	--	--	--	Q9VSH9	1387	0	UPF0183 protein CG7083 OS=Drosophila melanogaster GN=CG7083 PE=2 SV=1	PF06350	Hormone-sensitive lipase (HSL) N-terminus	GO:0008203//GO:0016042	cholesterol metabolic process//lipid catabolic process	GO:0016298	lipase activity	--	--	KOG2819	Uncharacterized conserved protein
comp56042_c0	450.401	0	Inf	6.9865e-09	2.6484e-07	1063	357616070	EHJ69993.1	1129	3.422e-150	acyl-CoA delta-14 desaturase [Danaus plexippus]	--	--	--	--	--	K00507	SCD, desC	stearoyl-CoA desaturase (delta-9 desaturase)	http://www.genome.jp/dbget-bin/www_bget?ko:K00507	O44390	665	3.26282e-82	Acyl-CoA Delta(11) desaturase OS=Trichoplusia ni GN=D11DS PE=1 SV=2	PF00487	Fatty acid desaturase	GO:0006633//GO:0055114//GO:0006629	fatty acid biosynthetic process//oxidation-reduction process//lipid metabolic process	GO:0016717	oxidoreductase activity, acting on paired donors, with oxidation of a pair of donors resulting in the reduction of molecular oxygen to two molecules of water	GO:0016021	integral to membrane	KOG1600	Fatty acid desaturase
comp42144_c1	1575.96	564.572	1.481	7.309e-09	2.7609e-07	5035	--	--	--	--	--	346706230	AK387162.1	705	0	Bombyx mori mRNA, clone: bmmt26B17	--	--	--	--	--	--	--	--	--	--	--	--	--	--	--	--	--	--
comp42862_c0	839.961	288.37	1.5424	7.3471e-09	2.7714e-07	4858	379699012	NP_001243979.1	2086	0	glycosyltransferase precursor [Bombyx mori] >gi|347446517|dbj|BAK82123.1| glycosyltransferase [Bombyx mori]	346711705	AK379453.1	526	0	Bombyx mori mRNA, clone: ftes18M17	K02359	EGH	egghead protein (zeste-white 4 protein)	http://www.genome.jp/dbget-bin/www_bget?ko:K02359	O01346	1744	0	Beta-1,4-mannosyltransferase egh OS=Drosophila melanogaster GN=egh PE=2 SV=1	PF13506//PF03943	Glycosyl transferase family 21//TAP C-terminal domain	GO:0051028	mRNA transport	GO:0016757//GO:0016740	transferase activity, transferring glycosyl groups//transferase activity	GO:0005634	nucleus	--	--
comp52934_c0	298.529	84.7616	1.8164	7.5851e-09	2.8572e-07	759	--	--	--	--	--	--	--	--	--	--	--	--	--	--	--	--	--	--	--	--	--	--	--	--	--	--	--	--
comp42142_c0	1216.45	432.671	1.4913	7.6111e-09	2.865e-07	3465	357626908	EHJ76807.1	2098	0	hypothetical protein KGM_01013 [Danaus plexippus]	512927914	XM_004931397.1	457	0	PREDICTED: Bombyx mori 3-phosphoinositide-dependent protein kinase 1-like (LOC101746352), transcript variant X2, mRNA	K06276	PDPK1	3-phosphoinositide dependent protein kinase-1	http://www.genome.jp/dbget-bin/www_bget?ko:K06276	Q9W0V1	1323	9.01381e-164	3-phosphoinositide-dependent protein kinase 1 OS=Drosophila melanogaster GN=Pdk1 PE=1 SV=4	PF01163//PF07714//PF00069//PF01642//PF06293	RIO1 family//Protein tyrosine kinase//Protein kinase domain//Methylmalonyl-CoA mutase//Lipopolysaccharide kinase (Kdo/WaaP) family	GO:0009103//GO:0009069//GO:0008152//GO:0006468//GO:0016310	lipopolysaccharide biosynthetic process//serine family amino acid metabolic process//metabolic process//protein phosphorylation//phosphorylation	GO:0031419//GO:0016866//GO:0016773//GO:0004674//GO:0004672//GO:0003824//GO:0005524	cobalamin binding//intramolecular transferase activity//phosphotransferase activity, alcohol group as acceptor//protein serine/threonine kinase activity//protein kinase activity//catalytic activity//ATP binding	GO:0016020	membrane	KOG0592	3-phosphoinositide-dependent protein kinase (PDK1)
comp44263_c0	1586.38	572.54	1.4703	7.6962e-09	2.895e-07	4509	357611091	EHJ67305.1	2753	0	hypothetical protein KGM_13955 [Danaus plexippus]	--	--	--	--	--	--	--	--	--	Q6PCB5	1149	9.18175e-136	Round spermatid basic protein 1-like protein OS=Homo sapiens GN=RSBN1L PE=1 SV=2	PF02066	Metallothionein family 11	--	--	GO:0005507	copper ion binding	--	--	KOG4425	Uncharacterized conserved protein
comp35463_c1	983.493	339.717	1.5336	7.7699e-09	2.9206e-07	1956	383860530	XP_003705742.1	311	1.56584e-27	PREDICTED: nucleoporin-like protein amo1-like [Megachile rotundata]	--	--	--	--	--	--	--	--	--	Q8CIC2	150	5.1678e-09	Nucleoporin-like protein 2 OS=Mus musculus GN=Nupl2 PE=2 SV=1	PF00642	Zinc finger C-x8-C-x5-C-x3-H type (and similar)	--	--	GO:0046872	metal ion binding	--	--	--	--
comp33272_c0	680.6	230.268	1.5635	7.8994e-09	2.9672e-07	2422	357607000	EHJ65316.1	556	5.05137e-59	hypothetical protein KGM_13383 [Danaus plexippus]	--	--	--	--	--	--	--	--	--	Q642B2	308	2.31173e-28	Zinc finger protein 672 OS=Rattus norvegicus GN=Znf672 PE=2 SV=1	PF07776//PF00096	Zinc-finger associated domain (zf-AD)//Zinc finger, C2H2 type	--	--	GO:0046872//GO:0008270	metal ion binding//zinc ion binding	GO:0005634	nucleus	KOG1721	FOG: Zn-finger
comp39541_c0	505.48	159.621	1.663	7.9238e-09	2.9743e-07	2395	357620619	EHJ72759.1	1050	7.47663e-132	hypothetical protein KGM_08042 [Danaus plexippus]	--	--	--	--	--	--	--	--	--	Q8IUH3	559	3.03635e-61	RNA-binding protein 45 OS=Homo sapiens GN=RBM45 PE=1 SV=1	PF00076	RNA recognition motif. (a.k.a. RRM, RBD, or RNP domain)	--	--	GO:0003676	nucleic acid binding	--	--	KOG0144	RNA-binding protein CUGBP1/BRUNO (RRM superfamily)
comp42319_c1	290.35	83.7443	1.7937	8.0001e-09	2.9994e-07	1501	--	--	--	--	--	--	--	--	--	--	--	--	--	--	--	--	--	--	--	--	--	--	--	--	--	--	--	--
comp31678_c0	35.0932	0	Inf	8.0623e-09	3.0179e-07	356	--	--	--	--	--	--	--	--	--	--	--	--	--	--	--	--	--	--	--	--	--	--	--	--	--	--	--	--
comp42797_c1	34.9841	0	Inf	8.3254e-09	3.1076e-07	308	--	--	--	--	--	--	--	--	--	--	--	--	--	--	--	--	--	--	--	--	--	--	--	--	--	--	--	--
comp44091_c0	180.949	42.3699	2.0945	8.5002e-09	3.1707e-07	652	--	--	--	--	--	--	--	--	--	--	--	--	--	--	--	--	--	--	--	--	--	--	--	--	--	--	--	--
comp44295_c1	1354.06	481.03	1.4931	8.6107e-09	3.2097e-07	3685	328698027	XP_003240516.1	199	2.45814e-15	PREDICTED: hypothetical protein LOC100574253 [Acyrthosiphon pisum]	462351216	APGK01032663.1	36	8.39717e-07	Dendroctonus ponderosae Seq01032673, whole genome shotgun sequence	--	--	--	--	Q6IQ16	158	1.26986e-09	Speckle-type POZ protein-like OS=Homo sapiens GN=SPOPL PE=2 SV=1	PF00651	BTB/POZ domain	--	--	GO:0005515	protein binding	--	--	KOG1987	Speckle-type POZ protein SPOP and related proteins with TRAF, MATH and BTB/POZ domains
comp18814_c0	745.572	252.733	1.5607	9.559e-09	3.5459e-07	3066	91081223	XP_975626.1	1362	7.13645e-176	PREDICTED: similar to AGAP003014-PA [Tribolium castaneum]	189236576	XM_970533.2	131	1.07949e-59	PREDICTED: Tribolium castaneum similar to AGAP003014-PA (LOC664535), mRNA	--	--	--	--	Q9UHY8	449	5.26747e-47	Fasciculation and elongation protein zeta-2 OS=Homo sapiens GN=FEZ2 PE=1 SV=2	--	--	--	--	--	--	--	--	--	--
comp108485_c0	50.4906	1.18354	5.4148	9.7344e-09	3.606e-07	513	--	--	--	--	--	--	--	--	--	--	--	--	--	--	--	--	--	--	--	--	--	--	--	--	--	--	--	--
comp36466_c0	93.967	14.4914	2.697	9.9962e-09	3.6902e-07	805	--	--	--	--	--	--	--	--	--	--	--	--	--	--	--	--	--	--	--	--	--	--	--	--	--	--	--	--
comp33900_c3	1307.52	470.386	1.4749	1.0741e-08	3.9433e-07	3205	357625882	EHJ76171.1	3392	0	putative Chloride channel protein 7 [Danaus plexippus]	--	--	--	--	--	K05016	CLCN7	chloride channel 7	http://www.genome.jp/dbget-bin/www_bget?ko:K05016	O70496	1849	0	H(+)/Cl(-) exchange transporter 7 OS=Mus musculus GN=Clcn7 PE=1 SV=1	PF00654//PF00571//PF04138	Voltage gated chloride channel//CBS domain//GtrA-like protein	GO:0000271//GO:0006810//GO:0006821//GO:0055085	polysaccharide biosynthetic process//transport//chloride transport//transmembrane transport	GO:0005247//GO:0030554	voltage-gated chloride channel activity//adenyl nucleotide binding	GO:0016020//GO:0016021	membrane//integral to membrane	KOG0474	Cl- channel CLC-7 and related proteins (CLC superfamily)
comp32961_c0	31865.4	6530.8	2.2867	1.1517e-08	4.2225e-07	1086	56462326	AAV91446.1	341	1.33399e-36	hypothetical protein 33 [Lonomia obliqua]	56462325	AY829832.1	107	8.22902e-47	Lonomia obliqua hypothetical protein 33 mRNA, complete cds	--	--	--	--	O54842	129	6.25337e-08	Nuclear protein 1 OS=Rattus norvegicus GN=Nupr1 PE=2 SV=1	PF02402	Lysis protein	GO:0009405//GO:0019835	pathogenesis//cytolysis	--	--	GO:0019867	outer membrane	--	--
comp43691_c0	712.611	238.378	1.5799	1.1542e-08	4.229e-07	423	--	--	--	--	--	--	--	--	--	--	--	--	--	--	--	--	--	--	--	--	--	--	--	--	--	--	--	--
comp41135_c1	453.955	143.131	1.6652	1.231e-08	4.4888e-07	1522	--	--	--	--	--	--	--	--	--	--	--	--	--	--	--	--	--	--	--	--	--	--	--	--	--	--	--	--
comp41368_c1	235.316	64.7424	1.8618	1.2874e-08	4.6784e-07	2401	357605710	EHJ64750.1	2732	0	hypothetical protein KGM_17617 [Danaus plexippus]	512927126	XM_004931200.1	597	0	PREDICTED: Bombyx mori centaurin-gamma-1A-like (LOC101737456), mRNA	K12491	AGAP1_2_3	Arf-GAP, GTPase, ANK repeat and PH domain-containing protein 1/2/3	http://www.genome.jp/dbget-bin/www_bget?ko:K12491	Q9NGC3	812	3.13681e-92	Centaurin-gamma-1A OS=Drosophila melanogaster GN=cenG1A PE=2 SV=2	PF01412//PF00071//PF08477	Putative GTPase activating protein for Arf//Ras family//Miro-like protein	GO:0032312//GO:0007264	regulation of ARF GTPase activity//small GTPase mediated signal transduction	GO:0005525//GO:0008270//GO:0005543//GO:0008060	GTP binding//zinc ion binding//phospholipid binding//ARF GTPase activator activity	GO:0005622	intracellular	KOG0705	GTPase-activating protein Centaurin gamma (contains Ras-like GTPase, PH and ankyrin repeat domains)
comp51589_c0	861.498	223.36	1.9475	1.2903e-08	4.6828e-07	2118	357624217	EHJ75079.1	1855	0	hypothetical protein KGM_01773 [Danaus plexippus]	--	--	--	--	--	--	--	--	--	B4KFU7	1568	0	Probable cytosolic Fe-S cluster assembly factor GI11683 OS=Drosophila mojavensis GN=GI11683 PE=3 SV=1	--	--	--	--	--	--	--	--	KOG2439	Nuclear architecture related protein
comp44285_c0	860.211	300.963	1.5151	1.3601e-08	4.9227e-07	6428	357607940	EHJ65748.1	5509	0	hypothetical protein KGM_03446 [Danaus plexippus]	--	--	--	--	--	--	--	--	--	Q05481	261	5.4573e-21	Zinc finger protein 91 OS=Homo sapiens GN=ZNF91 PE=2 SV=2	PF04988//PF00096	A-kinase anchoring protein 95 (AKAP95)//Zinc finger, C2H2 type	--	--	GO:0003677//GO:0046872//GO:0003676	DNA binding//metal ion binding//nucleic acid binding	GO:0005634	nucleus	KOG1721	FOG: Zn-finger
comp26169_c0	236.964	63.4935	1.9	1.4149e-08	5.1073e-07	4599	357603762	EHJ63918.1	1218	2.80802e-139	hypothetical protein KGM_06697 [Danaus plexippus]	--	--	--	--	--	--	--	--	--	--	--	--	--	--	--	--	--	--	--	--	--	--	--
comp29878_c0	1650.08	604.698	1.4483	1.4167e-08	5.1101e-07	3729	357630519	EHJ78578.1	906	4.03266e-103	hypothetical protein KGM_00180 [Danaus plexippus]	--	--	--	--	--	K15187	MLLT1_3, ENL, AF9	YEATS domain-containing protein 1/3	http://www.genome.jp/dbget-bin/www_bget?ko:K15187	A2AM29	453	1.23947e-45	Protein AF-9 OS=Mus musculus GN=Mllt3 PE=1 SV=1	PF03366	YEATS family	GO:0006355	regulation of transcription, DNA-dependent	--	--	GO:0005634	nucleus	KOG3149	Transcription initiation factor IIF, auxiliary subunit
comp44260_c4	1481.33	536.462	1.4653	1.4233e-08	5.1271e-07	1788	--	--	--	--	--	--	--	--	--	--	--	--	--	--	--	--	--	--	--	--	--	--	--	--	--	--	--	--
comp37169_c0	1286.09	460.743	1.481	1.4303e-08	5.149e-07	965	357608143	EHJ65845.1	623	1.35004e-75	hypothetical protein KGM_08533 [Danaus plexippus]	--	--	--	--	--	--	--	--	--	Q6NRI5	356	1.05063e-36	Protein SDE2 homolog OS=Xenopus laevis GN=sde2 PE=2 SV=1	PF15003	HAUS augmin-like complex subunit 2	GO:0031023//GO:0051225	microtubule organizing center organization//spindle assembly	--	--	--	--	KOG2827	Uncharacterized conserved protein
comp36520_c0	54.9657	4.04145	3.7656	1.4572e-08	5.242e-07	2358	357619373	EHJ71976.1	1223	2.69943e-148	hypothetical protein KGM_18183 [Danaus plexippus]	--	--	--	--	--	--	--	--	--	Q9ULJ7	902	6.2321e-103	Ankyrin repeat domain-containing protein 50 OS=Homo sapiens GN=ANKRD50 PE=1 SV=4	PF02950//PF00023//PF13606	Conotoxin//Ankyrin repeat//Ankyrin repeat	GO:0009405//GO:0006810	pathogenesis//transport	GO:0008200//GO:0005515	ion channel inhibitor activity//protein binding	GO:0005576	extracellular region	KOG0504	FOG: Ankyrin repeat
comp41315_c0	1293.04	465.153	1.475	1.5175e-08	5.4446e-07	1209	357608815	EHJ66162.1	1130	3.47653e-150	putative regulator of ribosome biosynthesis [Danaus plexippus]	--	--	--	--	--	K14852	RRS1	regulator of ribosome biosynthesis	http://www.genome.jp/dbget-bin/www_bget?ko:K14852	Q9CYH6	499	6.82525e-57	Ribosome biogenesis regulatory protein homolog OS=Mus musculus GN=Rrs1 PE=2 SV=1	PF04939	Ribosome biogenesis regulatory protein (RRS1)	GO:0042254	ribosome biogenesis	--	--	GO:0005634	nucleus	KOG1765	Regulator of ribosome synthesis
comp17997_c0	140.404	28.8166	2.2846	1.5751e-08	5.6434e-07	705	--	--	--	--	--	--	--	--	--	--	--	--	--	--	--	--	--	--	--	--	--	--	--	--	--	--	--	--
comp62489_c0	349.483	106.722	1.7114	1.6422e-08	5.8802e-07	1230	151301179	NP_001093081.1	851	5.93e-109	nuclear Y/CCAAT-box binding factor C subunit NF/YC [Bombyx mori] >gi|87248375|gb|ABD36240.1| nuclear Y/CCAAT-box binding factor C subunit NF/YC [Bombyx mori]	--	--	--	--	--	K08066	NFYC	nuclear transcription factor Y, gamma	http://www.genome.jp/dbget-bin/www_bget?ko:K08066	Q5RA23	503	1.02792e-57	Nuclear transcription factor Y subunit gamma OS=Pongo abelii GN=NFYC PE=2 SV=1	PF00808//PF00125//PF02969//PF09415	Histone-like transcription factor (CBF/NF-Y) and archaeal histone//Core histone H2A/H2B/H3/H4//TATA box binding protein associated factor (TAF)//CENP-S associating Centromere protein X	GO:0006281//GO:0051382//GO:0006352	DNA repair//kinetochore assembly//DNA-dependent transcription, initiation	GO:0003677//GO:0043565//GO:0046982	DNA binding//sequence-specific DNA binding//protein heterodimerization activity	GO:0005634//GO:0005622	nucleus//intracellular	KOG1657	CCAAT-binding factor, subunit C (HAP5)
comp42256_c0	173.903	42.6371	2.0281	1.649e-08	5.9004e-07	4540	357624184	EHJ75056.1	4918	0	hypothetical protein KGM_20601 [Danaus plexippus]	512894816	XM_004923464.1	1430	0	PREDICTED: Bombyx mori lysine-specific demethylase lid-like (LOC101746976), mRNA	K11446	JARID1	histone demethylase JARID1	http://www.genome.jp/dbget-bin/www_bget?ko:K11446	P29375	2933	0	Lysine-specific demethylase 5A OS=Homo sapiens GN=KDM5A PE=1 SV=3	PF02318//PF02373//PF01388//PF00628//PF02928//PF08429	FYVE-type zinc finger//JmjC domain, hydroxylase//ARID/BRIGHT DNA binding domain//PHD-finger//C5HC2 zinc finger//PLU-1-like protein	GO:0055114//GO:0006886	oxidation-reduction process//intracellular protein transport	GO:0005515//GO:0046872//GO:0016706//GO:0017137//GO:0008270//GO:0003677	protein binding//metal ion binding//oxidoreductase activity, acting on paired donors, with incorporation or reduction of molecular oxygen, 2-oxoglutarate as one donor, and incorporation of one atom each of oxygen into both donors//Rab GTPase binding//zinc ion binding//DNA binding	GO:0005622//GO:0005634	intracellular//nucleus	KOG1246	DNA-binding protein jumonji/RBP2/SMCY, contains JmjC domain
comp31394_c0	54.8664	3.79603	3.8534	1.7801e-08	6.357e-07	563	--	--	--	--	--	--	--	--	--	--	--	--	--	--	--	--	--	--	--	--	--	--	--	--	--	--	--	--
comp46217_c0	2365.91	880.624	1.4258	1.8085e-08	6.4454e-07	2516	357616747	EHJ70375.1	2599	0	eukaryotic peptide chain release factor GTP-binding subunit [Danaus plexippus]	512892715	XM_004922943.1	462	0	PREDICTED: Bombyx mori HBS1-like protein-like (LOC101742768), mRNA	K14416	HBS1	elongation factor 1 alpha-like protein	http://www.genome.jp/dbget-bin/www_bget?ko:K14416	Q9Y450	1538	0	HBS1-like protein OS=Homo sapiens GN=HBS1L PE=1 SV=1	PF03143//PF00009//PF01926//PF03144//PF00025//PF08477//PF05578	Elongation factor Tu C-terminal domain//Elongation factor Tu GTP binding domain//50S ribosome-binding GTPase//Elongation factor Tu domain 2//ADP-ribosylation factor family//Miro-like protein//Pestivirus NS3 polyprotein peptidase S31	GO:0006184//GO:0007264//GO:0006508	GTP catabolic process//small GTPase mediated signal transduction//proteolysis	GO:0005525//GO:0004252//GO:0003924	GTP binding//serine-type endopeptidase activity//GTPase activity	GO:0005737//GO:0005634//GO:0005622	cytoplasm//nucleus//intracellular	KOG0458	Elongation factor 1 alpha
comp41284_c0	854.762	301.634	1.5027	1.9393e-08	6.8797e-07	1309	--	--	--	--	--	--	--	--	--	--	--	--	--	--	--	--	--	--	--	--	--	--	--	--	--	--	--	--
comp182844_c0	83.2094	11.2654	2.8848	2.0921e-08	7.397e-07	3469	--	--	--	--	--	--	--	--	--	--	--	--	--	--	--	--	--	--	--	--	--	--	--	--	--	--	--	--
comp38599_c0	37.6711	0.714478	5.7204	2.1313e-08	7.5307e-07	517	--	--	--	--	--	--	--	--	--	--	--	--	--	--	--	--	--	--	--	--	--	--	--	--	--	--	--	--
comp41048_c0	318.407	97.9903	1.7002	2.1395e-08	7.5547e-07	5807	357628720	EHJ77944.1	4165	0	hypothetical protein KGM_00262 [Danaus plexippus]	--	--	--	--	--	--	--	--	--	A7E300	1054	5.80412e-119	Rho GTPase-activating protein 7 OS=Bos taurus GN=DLC1 PE=2 SV=1	PF06367//PF01852//PF07647//PF00620	Diaphanous FH3 Domain//START domain//SAM domain (Sterile alpha motif)//RhoGAP domain	GO:0016043//GO:0007165	cellular component organization//signal transduction	GO:0008289//GO:0005515//GO:0003779	lipid binding//protein binding//actin binding	GO:0005622	intracellular	KOG2200	Tumour suppressor protein p122-RhoGAP/DLC1
comp34564_c2	5511.89	2128.04	1.373	2.1452e-08	7.5653e-07	2255	290560655	NP_001166838.1	1472	0	nucleosome assembly protein isoform 1 [Bombyx mori] >gi|95102568|gb|ABF51222.1| nucleosome assembly protein isoform 1 [Bombyx mori]	183979265	AB264720.1	363	0	Papilio xuthus mRNA for nucleosome assembly protein, complete cds, clone: Psg59	K11279	NAP1L1, NRP	nucleosome assembly protein 1-like 1	http://www.genome.jp/dbget-bin/www_bget?ko:K11279	P28656	722	1.51924e-85	Nucleosome assembly protein 1-like 1 OS=Mus musculus GN=Nap1l1 PE=1 SV=2	PF00956	Nucleosome assembly protein (NAP)	GO:0006334	nucleosome assembly	--	--	GO:0005634	nucleus	KOG1507	Nucleosome assembly protein NAP-1
comp16741_c0	71.5795	8.30654	3.1072	2.1843e-08	7.6979e-07	1021	357606889	EHJ65271.1	1218	1.57577e-163	putative WD repeat domain phosphoinositide-interacting protein [Danaus plexippus]	512907382	XM_004926371.1	228	4.20843e-114	PREDICTED: Bombyx mori WD repeat domain phosphoinositide-interacting protein 2-like (LOC101736267), mRNA	--	--	--	--	Q5ZHN3	864	4.15174e-111	WD repeat domain phosphoinositide-interacting protein 2 OS=Gallus gallus GN=WIPI2 PE=2 SV=1	PF00400	WD domain, G-beta repeat	--	--	GO:0005515	protein binding	--	--	KOG2110	Uncharacterized conserved protein, contains WD40 repeats
comp39236_c0	51.0528	3.20426	3.9939	2.2163e-08	7.7951e-07	2147	357626075	EHJ76296.1	143	2.32486e-07	Gag protein [Danaus plexippus]	--	--	--	--	--	--	--	--	--	--	--	--	--	PF01213	Adenylate cyclase associated (CAP) N terminal	GO:0007010	cytoskeleton organization	GO:0003779	actin binding	--	--	--	--
comp30633_c0	86.9988	2.7352	4.9913	2.2745e-08	7.9789e-07	1159	--	--	--	--	--	--	--	--	--	--	--	--	--	--	--	--	--	--	--	--	--	--	--	--	--	--	--	--
comp44066_c5	204.843	52.9208	1.9526	2.2911e-08	8.032e-07	763	--	--	--	--	--	--	--	--	--	--	--	--	--	--	--	--	--	--	--	--	--	--	--	--	--	--	--	--
comp89599_c0	93.2862	14.2242	2.7133	2.3184e-08	8.1221e-07	1102	357618105	EHJ71199.1	1174	7.47087e-159	putative apolipoprotein D [Danaus plexippus]	--	--	--	--	--	--	--	--	--	P05090	206	1.05222e-17	Apolipoprotein D OS=Homo sapiens GN=APOD PE=1 SV=1	--	--	--	--	GO:0031409	pigment binding	--	--	--	--
comp89475_c0	376.745	119.929	1.6514	2.3472e-08	8.2177e-07	2774	357626631	EHJ76654.1	1532	0	putative zinc finger protein 84 [Danaus plexippus]	--	--	--	--	--	--	--	--	--	Q5REK1	296	1.78174e-26	Zinc finger protein 136 OS=Pongo abelii GN=ZNF136 PE=2 SV=1	PF02892//PF00096//PF07776	BED zinc finger//Zinc finger, C2H2 type//Zinc-finger associated domain (zf-AD)	--	--	GO:0046872//GO:0008270//GO:0003677//GO:0005488	metal ion binding//zinc ion binding//DNA binding//binding	GO:0005622//GO:0005634	intracellular//nucleus	KOG1721	FOG: Zn-finger
comp27895_c0	44.8477	1.89802	4.5625	2.3553e-08	8.2407e-07	1251	357605205	EHJ64508.1	150	1.27686e-09	hypothetical protein KGM_12048 [Danaus plexippus]	--	--	--	--	--	--	--	--	--	--	--	--	--	--	--	--	--	--	--	--	--	--	--
comp38884_c0	2552.48	967.235	1.4	2.4803e-08	8.6498e-07	1767	357611767	EHJ67644.1	480	1.30391e-51	putative programmed cell death 7 [Danaus plexippus]	--	--	--	--	--	--	--	--	--	Q6PEC1	314	1.69564e-32	Tubulin-specific chaperone A OS=Rattus norvegicus GN=Tbca PE=1 SV=1	PF02970	Tubulin binding cofactor A	GO:0007021	tubulin complex assembly	GO:0051082	unfolded protein binding	GO:0005874	microtubule	KOG3470	Beta-tubulin folding cofactor A
comp38872_c0	814.763	289.553	1.4926	2.5157e-08	8.7677e-07	1095	357618140	EHJ71234.1	1284	2.2308e-175	hypothetical protein KGM_08614 [Danaus plexippus]	--	--	--	--	--	K06883	K06883	--	http://www.genome.jp/dbget-bin/www_bget?ko:K06883	Q6ZM63	849	1.47868e-110	GPN-loop GTPase 3 OS=Danio rerio GN=gpn3 PE=2 SV=2	PF00519//PF01580//PF00437//PF03029//PF00448//PF00910	Papillomavirus helicase//FtsK/SpoIIIE family//Type II/IV secretion system protein//Conserved hypothetical ATP binding protein//SRP54-type protein, GTPase domain//RNA helicase	GO:0007059//GO:0006260//GO:0007049//GO:0006614//GO:0006810//GO:0051301	chromosome segregation//DNA replication//cell cycle//SRP-dependent cotranslational protein targeting to membrane//transport//cell division	GO:0003677//GO:0003724//GO:0004003//GO:0005524//GO:0005525//GO:0003723//GO:0000166	DNA binding//RNA helicase activity//ATP-dependent DNA helicase activity//ATP binding//GTP binding//RNA binding//nucleotide binding	GO:0016021//GO:0005657	integral to membrane//replication fork	KOG1534	Putative transcription factor FET5
comp44228_c0	2146.78	603.312	1.8312	2.5412e-08	8.8508e-07	4702	357604925	EHJ64385.1	2427	0	putative Paired AMPhipathic helix protein Sin3A [Danaus plexippus]	512937069	XM_004933618.1	606	0	PREDICTED: Bombyx mori paired amphipathic helix protein Sin3a-like (LOC101745746), mRNA	K11644	SIN3A	paired amphipathic helix protein Sin3a	http://www.genome.jp/dbget-bin/www_bget?ko:K11644	Q60520	1115	1.02235e-126	Paired amphipathic helix protein Sin3a OS=Mus musculus GN=Sin3a PE=1 SV=3	PF09726//PF02671//PF02932//PF05187	Transmembrane protein//Paired amphipathic helix repeat//Neurotransmitter-gated ion-channel transmembrane region//Electron transfer flavoprotein-ubiquinone oxidoreductase	GO:0006355//GO:0055114//GO:0006811	regulation of transcription, DNA-dependent//oxidation-reduction process//ion transport	GO:0004174	electron-transferring-flavoprotein dehydrogenase activity	GO:0016021//GO:0005634//GO:0016020	integral to membrane//nucleus//membrane	KOG4204	Histone deacetylase complex, SIN3 component
comp37954_c0	70.9713	8.55196	3.0529	2.5952e-08	9.0273e-07	806	--	--	--	--	--	--	--	--	--	--	--	--	--	--	--	--	--	--	--	--	--	--	--	--	--	--	--	--
comp66191_c0	314.739	95.8033	1.716	2.6237e-08	9.1027e-07	1845	357610805	EHJ67157.1	1064	2.85086e-137	hypothetical protein KGM_05186 [Danaus plexippus]	554561288	XM_005874948.1	90	3.99484e-37	PREDICTED: Myotis brandtii odd-skipped related transciption factor 1 (OSR1), transcript variant X3, mRNA	K09215	OSR, ODD	odd-skipped	http://www.genome.jp/dbget-bin/www_bget?ko:K09215	P23803	606	4.8778e-70	Protein odd-skipped OS=Drosophila melanogaster GN=odd PE=2 SV=3	PF07975//PF04423//PF01363//PF00096//PF14634	TFIIH C1-like domain//Rad50 zinc hook motif//FYVE zinc finger//Zinc finger, C2H2 type//zinc-RING finger domain	GO:0006281	DNA repair	GO:0003676//GO:0005515//GO:0004518//GO:0046872//GO:0005524//GO:0008270	nucleic acid binding//protein binding//nuclease activity//metal ion binding//ATP binding//zinc ion binding	GO:0005622	intracellular	KOG1721	FOG: Zn-finger
comp18451_c0	10933.2	4274.64	1.3548	2.6785e-08	9.2806e-07	4726	114052575	NP_001040480.1	1745	0	protein phosphatase 1 catalytic subunit [Bombyx mori] >gi|95103070|gb|ABF51476.1| protein phosphatase 1 catalytic subunit [Bombyx mori]	346710593	AK382478.1	632	0	Bombyx mori mRNA, clone: fdpe18K23	K06269	PPP1C	protein phosphatase 1, catalytic subunit	http://www.genome.jp/dbget-bin/www_bget?ko:K06269	P62138	1539	0	Serine/threonine-protein phosphatase PP1-alpha catalytic subunit OS=Rattus norvegicus GN=Ppp1ca PE=1 SV=1	PF00149	Calcineurin-like phosphoesterase	GO:0006470	protein dephosphorylation	GO:0016787//GO:0004721	hydrolase activity//phosphoprotein phosphatase activity	--	--	KOG0374	Serine/threonine specific protein phosphatase PP1, catalytic subunit
comp35170_c1	416.701	133.518	1.642	2.7504e-08	9.5177e-07	3379	357607577	EHJ65593.1	765	5.85645e-85	putative zinc finger protein [Danaus plexippus]	--	--	--	--	--	--	--	--	--	Q96MU6	129	5.42251e-06	Zinc finger protein 778 OS=Homo sapiens GN=ZNF778 PE=2 SV=3	PF00096//PF07776	Zinc finger, C2H2 type//Zinc-finger associated domain (zf-AD)	--	--	GO:0008270//GO:0046872	zinc ion binding//metal ion binding	GO:0005634	nucleus	KOG1721	FOG: Zn-finger
comp41241_c0	108.924	16.1658	2.7523	2.8113e-08	9.7201e-07	1920	357607476	EHJ65517.1	2288	0	hypothetical protein KGM_19707 [Danaus plexippus]	--	--	--	--	--	--	--	--	--	A2AAE1	1031	4.09043e-120	Uncharacterized protein KIAA1109 OS=Mus musculus GN=Kiaa1109 PE=1 SV=4	--	--	--	--	--	--	--	--	--	--
comp47658_c0	1785.49	610.774	1.5476	2.9416e-08	1.0146e-06	3176	357620122	EHJ72428.1	2135	0	putative NudC domain containing 1 [Danaus plexippus]	--	--	--	--	--	--	--	--	--	Q96RS6	740	6.07921e-84	NudC domain-containing protein 1 OS=Homo sapiens GN=NUDCD1 PE=1 SV=2	--	--	--	--	--	--	--	--	KOG4379	Uncharacterized conserved protein (tumor antigen CML66 in humans)
comp42462_c0	492.38	162.58	1.5986	3.0422e-08	1.0473e-06	1811	357625577	EHJ75976.1	794	1.3718e-97	hypothetical protein KGM_00397 [Danaus plexippus]	389613007	AK403717.1	75	8.54519e-29	Papilio xuthus mRNA for unknown unsecreted protein, complete cds, sequence id: Px-2018, expressed in epidermis	--	--	--	--	Q91XQ4	132	6.22697e-07	DNA-directed RNA polymerase II subunit GRINL1A OS=Rattus norvegicus GN=Polr2m PE=2 SV=2	--	--	--	--	--	--	--	--	--	--
comp23532_c0	274.058	81.3337	1.7526	3.1714e-08	1.0883e-06	1118	357612499	EHJ68033.1	869	2.21333e-112	putative TATA binding protein [Danaus plexippus]	--	--	--	--	--	K03120	TBP, tbp	transcription initiation factor TFIID TATA-box-binding protein	http://www.genome.jp/dbget-bin/www_bget?ko:K03120	Q7SXL3	605	1.33645e-73	TATA-box-binding protein OS=Danio rerio GN=tbp PE=1 SV=1	PF00352	Transcription factor TFIID (or TATA-binding protein, TBP)	GO:0006352	DNA-dependent transcription, initiation	GO:0003677	DNA binding	--	--	KOG3302	TATA-box binding protein (TBP), component of TFIID and TFIIIB
comp28354_c0	545.339	184.931	1.5602	3.276e-08	1.1213e-06	273	281339565	EFB15149.1	148	3.01253e-11	hypothetical protein PANDA_009727 [Ailuropoda melanoleuca]	510471	X74405.1	53	1.96849e-17	Artemia franciscana gene for polyubiquitin	K02927	RP-L40e, RPL40	large subunit ribosomal protein L40e	http://www.genome.jp/dbget-bin/www_bget?ko:K02927	P62975	145	7.86302e-12	Ubiquitin OS=Oryctolagus cuniculus PE=1 SV=1	--	--	--	--	--	--	--	--	KOG0001	Ubiquitin and ubiquitin-like proteins
comp88167_c0	55.4745	4.75593	3.544	3.5616e-08	1.2121e-06	507	--	--	--	--	--	--	--	--	--	--	--	--	--	--	--	--	--	--	PF00797	N-acetyltransferase	GO:0042967//GO:0008152	acyl-carrier-protein biosynthetic process//metabolic process	GO:0016407	acetyltransferase activity	--	--	--	--
comp41160_c1	256.201	73.5754	1.8	3.9273e-08	1.3315e-06	1557	357609163	EHJ66329.1	1690	0	putative transmembrane domain-containing protein [Danaus plexippus]	--	--	--	--	--	--	--	--	--	Q4V8X0	735	3.64037e-90	Transmembrane protein adipocyte-associated 1 homolog OS=Danio rerio GN=tpra1 PE=2 SV=1	--	--	--	--	--	--	GO:0016021	integral to membrane	KOG4536	Predicted membrane protein
comp36831_c0	948.981	348.356	1.4458	3.9677e-08	1.3435e-06	6863	357610263	EHJ66900.1	4197	0	hypothetical protein KGM_19940 [Danaus plexippus]	--	--	--	--	--	--	--	--	--	Q96BY7	1524	4.32311e-173	Autophagy-related protein 2 homolog B OS=Homo sapiens GN=ATG2B PE=1 SV=5	PF08115	SFI toxin family	GO:0009405//GO:0006914	pathogenesis//autophagy	--	--	GO:0005576	extracellular region	KOG2993	Cytoplasm to vacuole targeting protein
comp39929_c0	448.838	148.847	1.5924	3.9825e-08	1.3477e-06	1292	--	--	--	--	--	--	--	--	--	--	--	--	--	--	--	--	--	--	--	--	--	--	--	--	--	--	--	--
comp43293_c0	119.436	22.1053	2.4338	4.1745e-08	1.4073e-06	5088	379698877	NP_001243911.1	4231	0	survivin-1 [Bombyx mori] >gi|304421450|gb|ADM32524.1| survivin-1 [Bombyx mori]	--	--	--	--	--	K10586	BIRC6, BRUCE	baculoviral IAP repeat-containing protein 6 (apollon)	http://www.genome.jp/dbget-bin/www_bget?ko:K10586	Q9NR09	507	8.7193e-50	Baculoviral IAP repeat-containing protein 6 OS=Homo sapiens GN=BIRC6 PE=1 SV=2	PF10541	Nuclear envelope localisation domain	--	--	GO:0003779	actin binding	GO:0016021	integral to membrane	--	--
comp44037_c1	503.911	170.909	1.5599	4.1849e-08	1.4099e-06	2561	--	--	--	--	--	--	--	--	--	--	--	--	--	--	--	--	--	--	--	--	--	--	--	--	--	--	--	--
comp94261_c0	106.346	20.0628	2.4062	4.2281e-08	1.4227e-06	1210	357631726	EHJ79195.1	1791	0	putative protein phosphatase 2c [Danaus plexippus]	512918246	XM_004929029.1	488	0	PREDICTED: Bombyx mori uncharacterized LOC101742111 (LOC101742111), mRNA	K01090	E3.1.3.16	protein phosphatase	http://www.genome.jp/dbget-bin/www_bget?ko:K01090	O15297	761	7.52096e-93	Protein phosphatase 1D OS=Homo sapiens GN=PPM1D PE=1 SV=1	PF03462//PF00481//PF06479	PCRF domain//Protein phosphatase 2C//Ribonuclease 2-5A	GO:0051252//GO:0006415//GO:0006449//GO:0006397//GO:0006470	regulation of RNA metabolic process//translational termination//regulation of translational termination//mRNA processing//protein dephosphorylation	GO:0016149//GO:0004722//GO:0046872//GO:0004540//GO:0003824	translation release factor activity, codon specific//protein serine/threonine phosphatase activity//metal ion binding//ribonuclease activity//catalytic activity	GO:0018444//GO:0005737//GO:0008287//GO:0005840	translation release factor complex//cytoplasm//protein serine/threonine phosphatase complex//ribosome	KOG0698	Serine/threonine protein phosphatase
comp25850_c0	123.432	26.3704	2.2267	4.2396e-08	1.4257e-06	2051	307177519	EFN66630.1	1007	6.21012e-127	DNA-binding protein Ets97D [Camponotus floridanus]	--	--	--	--	--	K09441	GABPA	GA-binding protein transcription factor, alpha	http://www.genome.jp/dbget-bin/www_bget?ko:K09441	Q04688	884	4.17807e-109	DNA-binding protein Ets97D OS=Drosophila melanogaster GN=Ets97D PE=1 SV=2	PF05399//PF02198//PF00178	Ectropic viral integration site 2A protein (EVI2A)//Sterile alpha motif (SAM)/Pointed domain//Ets-domain	GO:0006355	regulation of transcription, DNA-dependent	GO:0003700//GO:0043565	sequence-specific DNA binding transcription factor activity//sequence-specific DNA binding	GO:0005634//GO:0005667//GO:0016021	nucleus//transcription factor complex//integral to membrane	KOG3806	Predicted transcription factor
comp38282_c1	579.655	202.916	1.5143	4.3002e-08	1.4452e-06	834	--	--	--	--	--	--	--	--	--	--	--	--	--	--	--	--	--	--	--	--	--	--	--	--	--	--	--	--
comp64578_c0	299.704	90.7802	1.7231	4.3753e-08	1.4676e-06	2199	--	--	--	--	--	--	--	--	--	--	--	--	--	--	--	--	--	--	--	--	--	--	--	--	--	--	--	--
comp42607_c0	413.53	123.905	1.7388	4.4339e-08	1.4854e-06	6814	357627474	EHJ77154.1	1912	0	hypothetical protein KGM_05875 [Danaus plexippus]	545832096	XM_005664740.1	66	3.27988e-23	PREDICTED: Sus scrofa SR-related CTD-associated factor 1 (SCAF1), transcript variant X4, mRNA	--	--	--	--	Q9P1Y6	412	1.30365e-38	PHD and RING finger domain-containing protein 1 OS=Homo sapiens GN=PHRF1 PE=1 SV=3	PF14634//PF12678//PF12861//PF00097//PF00628//PF07975//PF13639	zinc-RING finger domain//RING-H2 zinc finger//Anaphase-promoting complex subunit 11 RING-H2 finger//Zinc finger, C3HC4 type (RING finger)//PHD-finger//TFIIH C1-like domain//Ring finger domain	GO:0006281//GO:0016567	DNA repair//protein ubiquitination	GO:0046872//GO:0005515//GO:0004842//GO:0008270	metal ion binding//protein binding//ubiquitin-protein ligase activity//zinc ion binding	GO:0005680	anaphase-promoting complex	KOG0825	PHD Zn-finger protein
comp42583_c0	139.978	32.0644	2.1262	4.4369e-08	1.4855e-06	1016	--	--	--	--	--	--	--	--	--	--	--	--	--	--	--	--	--	--	--	--	--	--	--	--	--	--	--	--
comp40828_c0	996.88	369.335	1.4325	4.5359e-08	1.5177e-06	965	357621041	EHJ73018.1	748	2.48228e-95	UTP11-like U3 small nucleolar ribonucleoprotein [Danaus plexippus]	--	--	--	--	--	K14769	UTP11	U3 small nucleolar RNA-associated protein 11	http://www.genome.jp/dbget-bin/www_bget?ko:K14769	Q9W3C0	417	2.71483e-47	Probable U3 small nucleolar RNA-associated protein 11 OS=Drosophila melanogaster GN=CG1789 PE=2 SV=1	PF03998	Utp11 protein	GO:0006364	rRNA processing	GO:0003676	nucleic acid binding	GO:0032040	small-subunit processome	KOG3237	Uncharacterized conserved protein
comp43838_c0	1311.56	222.272	2.5609	4.559e-08	1.5245e-06	4889	357613547	EHJ68577.1	5204	0	putative toll [Danaus plexippus]	346714161	AK388459.1	1649	0	Bombyx mori mRNA, clone: fe8d44J22	--	--	--	--	P08953	478	6.45788e-47	Protein toll OS=Drosophila melanogaster GN=Tl PE=1 SV=1	PF13676//PF00560//PF01582	TIR domain//Leucine Rich Repeat//TIR domain	GO:0007165	signal transduction	GO:0005515	protein binding	GO:0016021//GO:0005622	integral to membrane//intracellular	KOG4641	FOG: Toll/interleukin receptor and related proteins containing LRR and TIR repeats
comp18538_c0	38.2793	0	Inf	4.7124e-08	1.5728e-06	228	--	--	--	--	--	512896175	XM_004923791.1	42	2.08564e-11	PREDICTED: Bombyx mori neurobeachin-like (LOC101744213), mRNA	--	--	--	--	--	--	--	--	PF00219//PF04310	Insulin-like growth factor binding protein//MukB N-terminal	GO:0001558//GO:0007059//GO:0030261	regulation of cell growth//chromosome segregation//chromosome condensation	GO:0005524//GO:0003677//GO:0005520	ATP binding//DNA binding//insulin-like growth factor binding	GO:0009295//GO:0005576//GO:0016942	nucleoid//extracellular region//insulin-like growth factor binding protein complex	--	--
comp40927_c0	332230	434.45	9.5788	4.8245e-08	1.6072e-06	1611	300068973	NP_001177772.1	2124	0	regulatory-associated protein of TOR [Bombyx mori] >gi|284517120|gb|ADB91965.1| regulatory-associated protein of TOR [Bombyx mori]	300068972	NM_001190843.1	567	0	Bombyx mori regulatory-associated protein of TOR (rptor), mRNA >gi|284517119|gb|GU350774.1| Bombyx mori regulatory-associated protein of TOR mRNA, complete cds	K07204	RAPTOR	regulatory associated protein of mTOR	http://www.genome.jp/dbget-bin/www_bget?ko:K07204	Q8K4Q0	1593	0	Regulatory-associated protein of mTOR OS=Mus musculus GN=Rptor PE=1 SV=1	PF00656	Caspase domain	GO:0006508	proteolysis	GO:0004197	cysteine-type endopeptidase activity	--	--	KOG1517	Guanine nucleotide binding protein MIP1
comp38498_c0	506.692	173.933	1.5426	4.8458e-08	1.6133e-06	1081	357627282	EHJ77019.1	832	2.02219e-100	hypothetical protein KGM_00061 [Danaus plexippus]	--	--	--	--	--	K12586	RRP43, EXOSC8, OIP2	exosome complex component RRP43	http://www.genome.jp/dbget-bin/www_bget?ko:K12586	Q96B26	579	3.33023e-70	Exosome complex component RRP43 OS=Homo sapiens GN=EXOSC8 PE=1 SV=1	--	--	--	--	--	--	--	--	KOG1613	Exosomal 3'-5' exoribonuclease complex, subunit Rrp43
comp43646_c0	321.964	67.6577	2.2506	4.9196e-08	1.6338e-06	2923	389614928	BAM20466.1	992	1.91184e-123	leucine rich repeat protein, partial [Papilio polytes]	389614927	AK405063.1	148	3.64737e-69	Papilio polytes mRNA for leucine rich repeat protein, partial cds, sequence id: Pp-0598, expressed in epidermis	--	--	--	--	Q8C6G1	370	1.44434e-37	Protein C21orf2 homolog OS=Mus musculus PE=2 SV=1	PF00560	Leucine Rich Repeat	--	--	GO:0005515	protein binding	--	--	KOG0531	Protein phosphatase 1, regulatory subunit, and related proteins
comp19702_c1	49.759	0	Inf	4.9341e-08	1.6376e-06	633	116259	P02848.1	386	3.80901e-44	RecName: Full=Chorion class B protein PC10 >gi|155834|gb|AAA27781.1| chorion protein, class B, partial [Antheraea polyphemus]	155822	M25308.1	233	4.2525e-117	A.polyphemus chorion gene	--	--	--	--	P02848	386	2.57265e-45	Chorion class B protein PC10 (Fragment) OS=Antheraea polyphemus PE=2 SV=1	--	--	GO:0007275//GO:0007304	multicellular organismal development//chorion-containing eggshell formation	GO:0005213	structural constituent of chorion	GO:0042600	chorion	--	--
comp44422_c2	138.861	32.678	2.0872	4.992e-08	1.6558e-06	1788	357607598	EHJ65603.1	1049	2.12507e-134	hypothetical protein KGM_12646 [Danaus plexippus]	--	--	--	--	--	--	--	--	--	P10076	307	7.01716e-28	Zinc finger protein 26 OS=Mus musculus GN=Zfp26 PE=2 SV=2	PF07776//PF00096	Zinc-finger associated domain (zf-AD)//Zinc finger, C2H2 type	--	--	GO:0008270//GO:0046872	zinc ion binding//metal ion binding	GO:0005634	nucleus	KOG1721	FOG: Zn-finger
comp36750_c0	1075.04	399.27	1.429	5.1803e-08	1.7161e-06	8061	357617700	EHJ70940.1	4853	0	hypothetical protein KGM_14803 [Danaus plexippus]	346709169	AK387401.1	510	0	Bombyx mori mRNA, clone: bmov16P04	--	--	--	--	Q6W2J9	369	1.92799e-33	BCL-6 corepressor OS=Homo sapiens GN=BCOR PE=1 SV=1	PF00023//PF13606//PF02513	Ankyrin repeat//Ankyrin repeat//Spin/Ssty Family	GO:0007276	gamete generation	GO:0005515	protein binding	--	--	KOG0504	FOG: Ankyrin repeat
comp21526_c0	350.84	111.803	1.6499	5.2553e-08	1.7399e-06	1852	357626628	EHJ76652.1	2021	0	putative zinc finger protein 45-like protein [Danaus plexippus]	512908474	XM_004926634.1	412	0	PREDICTED: Bombyx mori zinc finger protein 136-like (LOC101744554), mRNA	--	--	--	--	Q68EA5	312	6.48072e-29	Zinc finger protein 57 OS=Homo sapiens GN=ZNF57 PE=2 SV=3	PF07776//PF02022//PF00096	Zinc-finger associated domain (zf-AD)//Integrase Zinc binding domain//Zinc finger, C2H2 type	--	--	GO:0008270//GO:0003676//GO:0046872	zinc ion binding//nucleic acid binding//metal ion binding	GO:0005634	nucleus	KOG1721	FOG: Zn-finger
comp26582_c0	128.115	13.1852	3.2805	5.4422e-08	1.7985e-06	756	--	--	--	--	--	512921688	XR_209925.1	40	9.94811e-10	PREDICTED: Bombyx mori uncharacterized LOC101737735 (LOC101737735), misc_RNA	--	--	--	--	--	--	--	--	--	--	--	--	--	--	--	--	--	--
comp45408_c0	1356.94	512.69	1.4042	5.6143e-08	1.8485e-06	621	114052188	NP_001040463.1	558	2.06739e-70	transcription initiation factor IIA gamma chain [Bombyx mori] >gi|95102994|gb|ABF51438.1| transcription initiation factor IIA gamma chain [Bombyx mori]	114052187	NM_001046998.1	176	2.023e-85	Bombyx mori transcription initiation factor IIA gamma chain (LOC733002), mRNA >gi|95102993|gb|DQ443349.1| Bombyx mori transcription initiation factor IIA gamma chain mRNA, complete cds	K03123	TFIIA2, GTF2A2, TOA2	transcription initiation factor TFIIA small subunit	http://www.genome.jp/dbget-bin/www_bget?ko:K03123	P52656	487	6.42503e-61	Transcription initiation factor IIA subunit 2 OS=Drosophila melanogaster GN=TfIIA-S PE=1 SV=1	PF02268//PF02751	Transcription initiation factor IIA, gamma subunit, helical domain//Transcription initiation factor IIA, gamma subunit	GO:0006413//GO:0006355//GO:0006446//GO:0006367	translational initiation//regulation of transcription, DNA-dependent//regulation of translational initiation//transcription initiation from RNA polymerase II promoter	GO:0003743	translation initiation factor activity	GO:0005840//GO:0005672	ribosome//transcription factor TFIIA complex	KOG3463	Transcription initiation factor IIA, gamma subunit
comp33917_c0	80.1493	11.0417	2.8597	5.9024e-08	1.9374e-06	2679	442615440	NP_001259317.1	2677	0	CG42593, isoform B [Drosophila melanogaster] >gi|440216518|gb|AGB95162.1| CG42593, isoform B [Drosophila melanogaster]	512902553	XM_004925347.1	750	0	PREDICTED: Bombyx mori E3 ubiquitin-protein ligase UBR3-like (LOC101739357), mRNA	K11978	UBR3	E3 ubiquitin-protein ligase UBR3	http://www.genome.jp/dbget-bin/www_bget?ko:K11978	Q6ZT12	1115	1.61538e-129	E3 ubiquitin-protein ligase UBR3 OS=Homo sapiens GN=UBR3 PE=2 SV=2	PF02207	Putative zinc finger in N-recognin (UBR box)	GO:0016567	protein ubiquitination	GO:0008270//GO:0004842	zinc ion binding//ubiquitin-protein ligase activity	--	--	KOG1139	Predicted ubiquitin-protein ligase of the N-recognin family
comp36296_c0	48.5427	3.20426	3.9212	6.0432e-08	1.9812e-06	1747	--	--	--	--	--	--	--	--	--	--	--	--	--	--	--	--	--	--	--	--	--	--	--	--	--	--	--	--
comp19755_c0	4765	1661.95	1.5196	6.0702e-08	1.9876e-06	2444	294846836	ADF43491.1	2293	0	carboxyl/choline esterase CCE025a [Helicoverpa armigera]	--	--	--	--	--	--	--	--	--	B2D0J5	757	4.14796e-88	Venom carboxylesterase-6 OS=Apis mellifera PE=2 SV=1	PF07859//PF00326	alpha/beta hydrolase fold//Prolyl oligopeptidase family	GO:0008152//GO:0006508	metabolic process//proteolysis	GO:0008236//GO:0016787	serine-type peptidase activity//hydrolase activity	--	--	KOG1516	Carboxylesterase and related proteins
comp27639_c0	471.589	161.339	1.5474	6.0843e-08	1.991e-06	1443	304307735	NP_001182007.1	535	2.32062e-62	R2D2 protein [Bombyx mori] >gi|300669731|dbj|BAJ11654.1| R2D2 [Bombyx mori]	--	--	--	--	--	--	--	--	--	Q7ZYA5	131	5.05544e-07	Interferon-inducible double stranded RNA-dependent protein kinase activator A homolog A OS=Xenopus laevis GN=prkra-a PE=2 SV=1	--	--	--	--	--	--	--	--	--	--
comp44066_c1	548.959	193.75	1.5025	6.9795e-08	2.2701e-06	3502	--	--	--	--	--	--	--	--	--	--	--	--	--	--	--	--	--	--	--	--	--	--	--	--	--	--	--	--
comp40733_c0	3989.01	1592.52	1.3247	7.0091e-08	2.2784e-06	2680	112983960	NP_001036843.1	1208	1.33269e-150	BAG domain-containing protein Samui [Bombyx mori] >gi|27151475|sp|Q9BLJ6.1|BAGS_BOMMO RecName: Full=BAG domain-containing protein Samui >gi|13442776|dbj|BAB39763.1| Samui [Bombyx mori]	346707331	AK382093.1	335	3.72462e-173	Bombyx mori mRNA, clone: fdpe07D19	K09558	BAG4	BCL2-associated athanogene 4	http://www.genome.jp/dbget-bin/www_bget?ko:K09558	Q9BLJ6	1208	9.00113e-152	BAG domain-containing protein Samui OS=Bombyx mori GN=Samui PE=2 SV=1	PF02179	BAG domain	GO:0006950//GO:0007275	response to stress//multicellular organismal development	GO:0051087//GO:0030544	chaperone binding//Hsp70 protein binding	--	--	--	--
comp75072_c0	156.359	38.4512	2.0238	7.1574e-08	2.3237e-06	1483	112983220	NP_001037016.1	790	1.9223e-100	J domain-containing protein [Bombyx mori] >gi|28201816|sp|Q9U6V7.1|JDP_BOMMO RecName: Full=J domain-containing protein >gi|5815357|gb|AAD52652.1|AF176014_1 J domain containing protein [Bombyx mori] >gi|253721965|gb|ACT34046.1| DnaJ-12 [Bombyx mori]	--	--	--	--	--	K09532	DNAJC12	DnaJ homolog subfamily C member 12	http://www.genome.jp/dbget-bin/www_bget?ko:K09532	Q9U6V7	790	1.29834e-101	J domain-containing protein OS=Bombyx mori GN=jdp PE=2 SV=1	--	--	GO:0006457	protein folding	GO:0051082//GO:0031072	unfolded protein binding//heat shock protein binding	--	--	KOG0691	Molecular chaperone (DnaJ superfamily)
comp43750_c0	4955.26	1993.27	1.3138	7.18e-08	2.3269e-06	4425	357615793	EHJ69833.1	3207	0	hypothetical protein KGM_03373 [Danaus plexippus]	157813325	EU020467.1	604	0	Antheraea paukstadtorum clone Apauk268f1 putative AMP deaminase 2 mRNA, partial cds	K01490	E3.5.4.6, AMPD	AMP deaminase	http://www.genome.jp/dbget-bin/www_bget?ko:K01490	Q9DBT5	2031	0	AMP deaminase 2 OS=Mus musculus GN=Ampd2 PE=1 SV=1	PF00962//PF01916	Adenosine/AMP deaminase//Deoxyhypusine synthase	GO:0006188//GO:0006144//GO:0009168//GO:0006807//GO:0008612	IMP biosynthetic process//purine nucleobase metabolic process//purine ribonucleoside monophosphate biosynthetic process//nitrogen compound metabolic process//peptidyl-lysine modification to hypusine	GO:0019239//GO:0003876	deaminase activity//AMP deaminase activity	--	--	KOG1096	Adenosine monophosphate deaminase
comp38065_c0	208.051	35.2469	2.5614	7.2225e-08	2.3392e-06	1253	--	--	--	--	--	--	--	--	--	--	--	--	--	--	--	--	--	--	--	--	--	--	--	--	--	--	--	--
comp25219_c1	76.0958	11.0417	2.7848	7.2786e-08	2.356e-06	2875	357630575	EHJ78599.1	4107	0	hypothetical protein KGM_11172 [Danaus plexippus]	524932126	XM_005070191.1	55	1.79109e-17	PREDICTED: Mesocricetus auratus dynein, axonemal, heavy chain 17 (Dnah17), mRNA	--	--	--	--	P39057	3321	0	Dynein beta chain, ciliary OS=Heliocidaris crassispina PE=1 SV=1	PF03028	Dynein heavy chain and region D6 of dynein motor	GO:0007018//GO:0007017//GO:0006200	microtubule-based movement//microtubule-based process//ATP catabolic process	GO:0003777//GO:0016887//GO:0005524	microtubule motor activity//ATPase activity//ATP binding	GO:0005874//GO:0030286	microtubule//dynein complex	KOG3595	Dyneins, heavy chain
comp38676_c0	1773.26	584.67	1.6007	7.36e-08	2.3794e-06	1013	357608394	EHJ65972.1	860	5.03943e-112	hypothetical protein KGM_03228 [Danaus plexippus]	--	--	--	--	--	--	--	--	--	Q17L24	474	2.96699e-55	Anamorsin homolog OS=Aedes aegypti GN=AAEL001501 PE=3 SV=1	PF05093//PF08241	Cytokine-induced anti-apoptosis inhibitor 1, Fe-S biogenesis//Methyltransferase domain	GO:0006915//GO:0016226//GO:0008152	apoptotic process//iron-sulfur cluster assembly//metabolic process	GO:0051536//GO:0008168	iron-sulfur cluster binding//methyltransferase activity	GO:0005737	cytoplasm	KOG4020	Protein DRE2, required for cell viability
comp26231_c0	877.229	324.064	1.4367	7.3962e-08	2.3897e-06	545	114051370	NP_001040371.1	701	4.05238e-92	surfeit 5 [Bombyx mori] >gi|95102660|gb|ABF51268.1| surfeit 5 [Bombyx mori]	--	--	--	--	--	K15139	MED22	mediator of RNA polymerase II transcription subunit 22	http://www.genome.jp/dbget-bin/www_bget?ko:K15139	Q178E6	552	1.07747e-70	Mediator of RNA polymerase II transcription subunit 22 OS=Aedes aegypti GN=MED22 PE=3 SV=1	PF06179//PF02531//PF05192	Surfeit locus protein 5 subunit 22 of Mediator complex//PsaD//MutS domain III	GO:0015979//GO:0006298//GO:0006357	photosynthesis//mismatch repair//regulation of transcription from RNA polymerase II promoter	GO:0005524//GO:0001104//GO:0030983	ATP binding//RNA polymerase II transcription cofactor activity//mismatched DNA binding	GO:0016592//GO:0009522//GO:0009538	mediator complex//photosystem I//photosystem I reaction center	KOG3304	Surfeit family protein 5
comp41837_c0	827.698	227.388	1.8639	7.6286e-08	2.4589e-06	3008	242004634	XP_002423185.1	1669	0	ABC transporter, putative [Pediculus humanus corporis] >gi|212506150|gb|EEB10447.1| ABC transporter, putative [Pediculus humanus corporis]	--	--	--	--	--	K05679	ABCG1	ATP-binding cassette, subfamily G (WHITE), member 1	http://www.genome.jp/dbget-bin/www_bget?ko:K05679	Q64343	744	7.22329e-84	ATP-binding cassette sub-family G member 1 OS=Mus musculus GN=Abcg1 PE=2 SV=1	PF01926//PF00005//PF03193//PF01061//PF13903//PF00350	50S ribosome-binding GTPase//ABC transporter//Protein of unknown function, DUF258//ABC-2 type transporter//PMP-22/EMP/MP20/Claudin tight junction//Dynamin family	--	--	GO:0005524//GO:0005525//GO:0003924//GO:0016887//GO:0017111	ATP binding//GTP binding//GTPase activity//ATPase activity//nucleoside-triphosphatase activity	GO:0016021//GO:0016020	integral to membrane//membrane	KOG0061	Transporter, ABC superfamily (Breast cancer resistance protein)
comp205756_c0	89.7874	1.89802	5.5639	7.8314e-08	2.5197e-06	3432	--	--	--	--	--	--	--	--	--	--	--	--	--	--	--	--	--	--	--	--	--	--	--	--	--	--	--	--
comp40744_c0	210.222	60.2101	1.8038	7.8632e-08	2.5269e-06	1406	357627195	EHJ76964.1	577	1.17395e-66	hypothetical protein KGM_15245 [Danaus plexippus]	--	--	--	--	--	--	--	--	--	Q9NPC7	258	1.98139e-22	Myoneurin OS=Homo sapiens GN=MYNN PE=1 SV=1	PF00096//PF07776	Zinc finger, C2H2 type//Zinc-finger associated domain (zf-AD)	--	--	GO:0046872//GO:0008270	metal ion binding//zinc ion binding	GO:0005634	nucleus	KOG1721	FOG: Zn-finger
comp46783_c0	1159.24	226.521	2.3555	7.8805e-08	2.5308e-06	1034	357622608	EHJ74034.1	326	1.34648e-32	hypothetical protein KGM_18603 [Danaus plexippus]	--	--	--	--	--	--	--	--	--	--	--	--	--	--	--	--	--	--	--	--	--	--	--
comp43163_c0	90.5361	15.675	2.53	8.0871e-08	2.5895e-06	2309	--	--	--	--	--	--	--	--	--	--	--	--	--	--	--	--	--	--	--	--	--	--	--	--	--	--	--	--
comp43550_c0	1198.67	132.725	3.1749	8.1136e-08	2.5964e-06	2400	340717110	XP_003397031.1	964	3.43458e-116	PREDICTED: calcium-independent phospholipase A2-gamma-like [Bombus terrestris]	--	--	--	--	--	--	--	--	--	Q5XTS1	727	6.17223e-82	Calcium-independent phospholipase A2-gamma OS=Oryctolagus cuniculus GN=PNPLA8 PE=1 SV=1	PF01734	Patatin-like phospholipase	GO:0006629	lipid metabolic process	--	--	--	--	KOG4231	Intracellular membrane-bound Ca2+-independent phospholipase A2
comp36730_c0	91.9245	16.5122	2.4769	8.1366e-08	2.6022e-06	1254	--	--	--	--	--	--	--	--	--	--	--	--	--	--	--	--	--	--	--	--	--	--	--	--	--	--	--	--
comp58194_c0	283.214	87.8432	1.6889	8.5676e-08	2.7287e-06	1169	--	--	--	--	--	--	--	--	--	--	--	--	--	--	--	--	--	--	--	--	--	--	--	--	--	--	--	--
comp22041_c0	93.8628	16.6131	2.4982	8.7497e-08	2.7801e-06	412	--	--	--	--	--	--	--	--	--	--	--	--	--	--	--	--	--	--	--	--	--	--	--	--	--	--	--	--
comp35709_c0	466.676	163.136	1.5163	9.0623e-08	2.8743e-06	1444	--	--	--	--	--	--	--	--	--	--	--	--	--	--	--	--	--	--	--	--	--	--	--	--	--	--	--	--
comp44416_c3	910.137	345.441	1.3976	9.4617e-08	2.9974e-06	5904	357607323	EHJ65450.1	1961	0	putative endonuclease and reverse transcriptase-like protein [Danaus plexippus]	--	--	--	--	--	--	--	--	--	Q9NBX4	877	3.74219e-97	Probable RNA-directed DNA polymerase from transposon X-element OS=Drosophila melanogaster GN=X-element\ORF2 PE=3 SV=1	PF03153//PF00078//PF05438	Transcription factor IIA, alpha/beta subunit//Reverse transcriptase (RNA-dependent DNA polymerase)//Thyrotropin-releasing hormone (TRH)	GO:0007218//GO:0009755//GO:0006278//GO:0006367	neuropeptide signaling pathway//hormone-mediated signaling pathway//RNA-dependent DNA replication//transcription initiation from RNA polymerase II promoter	GO:0003723//GO:0003964//GO:0005184	RNA binding//RNA-directed DNA polymerase activity//neuropeptide hormone activity	GO:0005672//GO:0005576	transcription factor TFIIA complex//extracellular region	KOG1075	FOG: Reverse transcriptase
comp42166_c0	5924.05	2388.08	1.3107	9.6038e-08	3.0407e-06	2142	357604365	EHJ64155.1	1448	0	putative CD98hc amino acid transporter protein [Danaus plexippus]	--	--	--	--	--	--	--	--	--	Q7YQK3	275	3.97014e-24	4F2 cell-surface antigen heavy chain OS=Oryctolagus cuniculus GN=SLC3A2 PE=1 SV=2	PF00128	Alpha amylase, catalytic domain	GO:0005975	carbohydrate metabolic process	GO:0043169//GO:0003824	cation binding//catalytic activity	--	--	KOG0471	Alpha-amylase
comp54686_c0	393.194	130.27	1.5937	9.6326e-08	3.048e-06	1675	--	--	--	--	--	--	--	--	--	--	--	--	--	--	--	--	--	--	--	--	--	--	--	--	--	--	--	--
comp49053_c0	968.783	334.961	1.5322	9.966e-08	3.146e-06	1833	357620984	EHJ72977.1	1508	0	putative arginyltransferase 1 isoform 1 [Danaus plexippus]	--	--	--	--	--	K00685	ATE1, ate1	arginine-tRNA-protein transferase	http://www.genome.jp/dbget-bin/www_bget?ko:K00685	O95260	1037	4.46901e-132	Arginyl-tRNA--protein transferase 1 OS=Homo sapiens GN=ATE1 PE=1 SV=2	PF04377//PF05155//PF04376	Arginine-tRNA-protein transferase, C terminus//Phage X family//Arginine-tRNA-protein transferase, N terminus	GO:0006260//GO:0016598	DNA replication//protein arginylation	GO:0016740//GO:0004057	transferase activity//arginyltransferase activity	--	--	KOG1193	Arginyl-tRNA-protein transferase
comp48550_c0	128.656	23.267	2.4672	1.002e-07	3.1594e-06	312	--	--	--	--	--	--	--	--	--	--	--	--	--	--	--	--	--	--	--	--	--	--	--	--	--	--	--	--
comp47701_c0	185.252	50.0847	1.887	1.0261e-07	3.2298e-06	342	--	--	--	--	--	--	--	--	--	--	--	--	--	--	--	--	--	--	--	--	--	--	--	--	--	--	--	--
comp68863_c0	174.298	46.9022	1.8938	1.0328e-07	3.2468e-06	1062	91079462	XP_966980.1	230	2.17512e-19	PREDICTED: similar to conserved hypothetical protein [Tribolium castaneum] >gi|270003455|gb|EEZ99902.1| hypothetical protein TcasGA2_TC002686 [Tribolium castaneum]	--	--	--	--	--	--	--	--	--	--	--	--	--	--	--	--	--	--	--	--	--	--	--
comp24134_c0	77.1449	11.8789	2.6992	1.0471e-07	3.29e-06	1081	--	--	--	--	--	--	--	--	--	--	--	--	--	--	--	--	--	--	PF00583//PF13508//PF13673	Acetyltransferase (GNAT) family//Acetyltransferase (GNAT) domain//Acetyltransferase (GNAT) domain	GO:0042967	acyl-carrier-protein biosynthetic process	GO:0008080	N-acetyltransferase activity	--	--	--	--
comp19582_c0	2068.26	832.622	1.3127	1.0548e-07	3.3121e-06	1443	46198280	AAS82583.1	1450	0	midgut carboxypeptidase A1 [Trichoplusia ni]	--	--	--	--	--	--	--	--	--	P04069	465	8.29177e-52	Carboxypeptidase B OS=Astacus fluviatilis PE=1 SV=1	PF02244//PF00246	Carboxypeptidase activation peptide//Zinc carboxypeptidase	GO:0006508	proteolysis	GO:0008270//GO:0004181//GO:0004180	zinc ion binding//metallocarboxypeptidase activity//carboxypeptidase activity	--	--	KOG2650	Zinc carboxypeptidase
comp44473_c0	252.831	64.778	1.9646	1.0571e-07	3.3174e-06	1851	21624246	BAC01114.1	1624	0	reverse transcriptase [Bombyx mori]	--	--	--	--	--	--	--	--	--	Q03278	867	1.00063e-101	Retrovirus-related Pol polyprotein from type-1 retrotransposable element R2 (Fragment) OS=Nasonia vitripennis PE=4 SV=2	PF00078//PF05394	Reverse transcriptase (RNA-dependent DNA polymerase)//Avirulence protein	GO:0006278//GO:0009405	RNA-dependent DNA replication//pathogenesis	GO:0005488//GO:0003964//GO:0003723	binding//RNA-directed DNA polymerase activity//RNA binding	--	--	--	--
comp58582_c0	664.922	188.503	1.8186	1.0613e-07	3.3287e-06	2843	357622273	EHJ73820.1	2286	0	hypothetical protein KGM_12456 [Danaus plexippus]	--	--	--	--	--	K08202	SLC22A4_5, OCTN	MFS transporter, OCT family, solute carrier family 22 (organic cation transporter), member 4/5	http://www.genome.jp/dbget-bin/www_bget?ko:K08202	Q9U539	517	2.053e-54	Organic cation transporter 1 OS=Caenorhabditis elegans GN=oct-1 PE=1 SV=3	PF11734//PF00083//PF07690	TilS substrate C-terminal domain//Sugar (and other) transporter//Major Facilitator Superfamily	GO:0055085//GO:0008033	transmembrane transport//tRNA processing	GO:0005524//GO:0022857//GO:0016879//GO:0000166	ATP binding//transmembrane transporter activity//ligase activity, forming carbon-nitrogen bonds//nucleotide binding	GO:0016021//GO:0005737	integral to membrane//cytoplasm	KOG0255	Synaptic vesicle transporter SVOP and related transporters (major facilitator superfamily)
comp41692_c0	100.395	19.7164	2.3482	1.0918e-07	3.4203e-06	2005	307192586	EFN75774.1	314	3.80211e-29	Protein cramped-like [Harpegnathos saltator]	--	--	--	--	--	--	--	--	--	Q8MX88	280	2.91209e-24	Protein cramped OS=Drosophila sechellia GN=crm PE=3 SV=1	--	--	--	--	--	--	--	--	--	--
comp42212_c1	685.039	250.691	1.4503	1.0917e-07	3.4203e-06	701	--	--	--	--	--	--	--	--	--	--	--	--	--	--	--	--	--	--	--	--	--	--	--	--	--	--	--	--
comp35140_c0	373.942	124.151	1.5907	1.1023e-07	3.4513e-06	1166	379326756	AFD01656.1	914	3.61579e-118	mod(mdg4) protein [Helicoverpa armigera]	--	--	--	--	--	--	--	--	--	Q7KRI2	231	1.12863e-21	Longitudinals lacking protein-like OS=Drosophila melanogaster GN=lolal PE=1 SV=1	PF00651	BTB/POZ domain	--	--	GO:0005515	protein binding	--	--	--	--
comp38483_c0	1010.48	387.154	1.3841	1.1358e-07	3.5459e-06	1884	357615860	EHJ69874.1	1000	1.53761e-125	hypothetical protein KGM_07644 [Danaus plexippus]	--	--	--	--	--	K09229	ZKSCAN	KRAB and SCAN domains-containing zinc finger protein	http://www.genome.jp/dbget-bin/www_bget?ko:K09229	Q8N859	340	4.26163e-33	Zinc finger protein 713 OS=Homo sapiens GN=ZNF713 PE=2 SV=1	PF00096//PF07776	Zinc finger, C2H2 type//Zinc-finger associated domain (zf-AD)	--	--	GO:0008270//GO:0003677//GO:0046872	zinc ion binding//DNA binding//metal ion binding	GO:0005634	nucleus	--	--
comp37686_c0	433.315	148.847	1.5416	1.1769e-07	3.6612e-06	2105	270012959	EFA09407.1	1118	1.98484e-144	hypothetical protein TcasGA2_TC004325 [Tribolium castaneum]	195163967	XM_002022785.1	81	4.6008e-32	Drosophila persimilis GL14771 (Dper\GL14771), mRNA	--	--	--	--	Q9UL68	471	1.29214e-47	Myelin transcription factor 1-like protein OS=Homo sapiens GN=MYT1L PE=2 SV=3	PF05064//PF01105//PF01530//PF04111//PF07352//PF05791//PF04977//PF13851//PF05557	Nsp1-like C-terminal region//emp24/gp25L/p24 family/GOLD//Zinc finger, C2HC type//Autophagy protein Apg6//Bacteriophage Mu Gam like protein//Bacillus haemolytic enterotoxin (HBL)//Septum formation initiator//Growth-arrest specific micro-tubule binding//Mitotic checkpoint protein	GO:0048870//GO:0007094//GO:0006355//GO:0007049//GO:0006914//GO:0009405//GO:0006810//GO:0042262	cell motility//mitotic spindle assembly checkpoint//regulation of transcription, DNA-dependent//cell cycle//autophagy//pathogenesis//transport//DNA protection	GO:0017056//GO:0003700//GO:0008270//GO:0003690	structural constituent of nuclear pore//sequence-specific DNA binding transcription factor activity//zinc ion binding//double-stranded DNA binding	GO:0005667//GO:0005643//GO:0031514//GO:0016020//GO:0016021//GO:0005634	transcription factor complex//nuclear pore//motile cilium//membrane//integral to membrane//nucleus	--	--
comp40253_c0	34.1216	0.714478	5.5777	1.1829e-07	3.6779e-06	1296	357625428	EHJ75883.1	892	2.08572e-110	putative deltex [Danaus plexippus]	346713646	AK386532.1	64	7.90606e-23	Bombyx mori mRNA, clone: fprW12J24	K06058	DTX	deltex	http://www.genome.jp/dbget-bin/www_bget?ko:K06058	Q23985	349	5.44095e-34	Protein deltex OS=Drosophila melanogaster GN=dx PE=1 SV=2	PF07267	Nucleopolyhedrovirus capsid protein P87	--	--	--	--	GO:0019028	viral capsid	--	--
comp66047_c0	29.5641	0	Inf	1.2309e-07	3.8198e-06	313	--	--	--	--	--	--	--	--	--	--	--	--	--	--	--	--	--	--	--	--	--	--	--	--	--	--	--	--
comp35470_c0	12206.8	4959.47	1.2994	1.2396e-07	3.843e-06	2518	357627504	EHJ77183.1	878	5.60585e-109	thymosin isoform 1 [Danaus plexippus]	389608614	AK401295.1	40	3.41373e-09	Papilio xuthus mRNA for ciboulot, complete cds, sequence id: Px-0345	--	--	--	--	--	--	--	--	PF11612//PF01290//PF02205	Type II secretion system (T2SS), protein J//Thymosin beta-4 family//WH2 motif	GO:0015031//GO:0007010//GO:0015628	protein transport//cytoskeleton organization//protein secretion by the type II secretion system	GO:0003779//GO:0008565	actin binding//protein transporter activity	GO:0015627//GO:0005737	type II protein secretion system complex//cytoplasm	KOG4794	Thymosin beta
comp38313_c2	68.4297	8.89831	2.943	1.2703e-07	3.9269e-06	654	--	--	--	--	--	--	--	--	--	--	--	--	--	--	--	--	--	--	--	--	--	--	--	--	--	--	--	--
comp39327_c0	86.1096	15.3286	2.4899	1.27e-07	3.9269e-06	1343	357602466	EHJ63410.1	298	4.97684e-27	hypothetical protein KGM_21411 [Danaus plexippus]	--	--	--	--	--	--	--	--	--	P97379	152	1.96671e-09	Ras GTPase-activating protein-binding protein 2 OS=Mus musculus GN=G3bp2 PE=1 SV=2	PF00076	RNA recognition motif. (a.k.a. RRM, RBD, or RNP domain)	GO:0006810	transport	GO:0000166//GO:0003676	nucleotide binding//nucleic acid binding	GO:0005622	intracellular	KOG0116	RasGAP SH3 binding protein rasputin, contains NTF2 and RRM domains
comp18104_c0	455.816	159.196	1.5176	1.2834e-07	3.9629e-06	1892	153791691	NP_001093315.1	2457	0	AMP-activated protein kinase [Bombyx mori] >gi|148372041|gb|ABQ62953.1| AMP-activated protein kinase alpha subunit [Bombyx mori]	391325244	XM_003737101.1	191	2.93113e-93	PREDICTED: Metaseiulus occidentalis protein kinase, AMP-activated, alpha 2 catalytic subunit, transcript variant 5 (Prkaa2), mRNA	K07198	PRKAA, AMPK	5'-AMP-activated protein kinase, catalytic alpha subunit	http://www.genome.jp/dbget-bin/www_bget?ko:K07198	P54646	1807	0	5'-AMP-activated protein kinase catalytic subunit alpha-2 OS=Homo sapiens GN=PRKAA2 PE=1 SV=2	PF06293//PF00069//PF01163//PF07714	Lipopolysaccharide kinase (Kdo/WaaP) family//Protein kinase domain//RIO1 family//Protein tyrosine kinase	GO:0009069//GO:0016310//GO:0006468//GO:0009103	serine family amino acid metabolic process//phosphorylation//protein phosphorylation//lipopolysaccharide biosynthetic process	GO:0004674//GO:0004672//GO:0016773//GO:0005524//GO:0003824	protein serine/threonine kinase activity//protein kinase activity//phosphotransferase activity, alcohol group as acceptor//ATP binding//catalytic activity	GO:0016020	membrane	KOG0583	Serine/threonine protein kinase
comp41305_c0	1808.96	717.749	1.3336	1.2922e-07	3.9876e-06	2332	357617310	EHJ70713.1	434	3.1104e-43	hypothetical protein KGM_00562 [Danaus plexippus]	--	--	--	--	--	K14837	NOP12	nucleolar protein 12	http://www.genome.jp/dbget-bin/www_bget?ko:K14837	Q8C5L7	375	1.49456e-37	RNA-binding protein 34 OS=Mus musculus GN=Rbm34 PE=1 SV=1	PF00076	RNA recognition motif. (a.k.a. RRM, RBD, or RNP domain)	--	--	GO:0003676//GO:0000166	nucleic acid binding//nucleotide binding	--	--	KOG0118	FOG: RRM domain
comp26755_c0	133.242	12.348	3.4317	1.3005e-07	4.0108e-06	1450	--	--	--	--	--	--	--	--	--	--	--	--	--	--	--	--	--	--	--	--	--	--	--	--	--	--	--	--
comp35819_c0	136.019	31.061	2.1306	1.3064e-07	4.0267e-06	929	357617453	EHJ70800.1	249	1.03652e-22	hypothetical protein KGM_14540 [Danaus plexippus]	--	--	--	--	--	--	--	--	--	--	--	--	--	--	--	--	--	--	--	--	--	--	--
comp30874_c0	334.618	89.3948	1.9043	1.3119e-07	4.0413e-06	3135	--	--	--	--	--	--	--	--	--	--	--	--	--	--	--	--	--	--	--	--	--	--	--	--	--	--	--	--
comp97951_c0	66.1328	8.18384	3.0145	1.3281e-07	4.0867e-06	578	77744281	ABB02168.1	100	5.18583e-07	transposase [Teleopsis quinqueguttata]	--	--	--	--	--	--	--	--	--	--	--	--	--	--	--	--	--	--	--	--	--	--	--
comp42938_c2	1383.27	537.667	1.3633	1.3622e-07	4.1845e-06	3771	153792405	NP_001093305.1	2345	0	MOF protein [Bombyx mori] >gi|147883238|gb|ABQ51913.1| MOF protein [Bombyx mori]	153792404	NM_001099835.1	712	0	Bombyx mori MOF protein (MOF), mRNA >gi|147883237|gb|EF554689.1| Bombyx mori MOF protein mRNA, complete cds	K11308	MYST1, MOF, KAT8	histone acetyltransferase MYST1	http://www.genome.jp/dbget-bin/www_bget?ko:K11308	Q9H7Z6	1564	0	Histone acetyltransferase KAT8 OS=Homo sapiens GN=KAT8 PE=1 SV=2	PF13463//PF04760//PF01853//PF05297	Winged helix DNA-binding domain//Translation initiation factor IF-2, N-terminal region//MOZ/SAS family//Herpesvirus latent membrane protein 1 (LMP1)	GO:0006413//GO:0006355//GO:0006446//GO:0019087	translational initiation//regulation of transcription, DNA-dependent//regulation of translational initiation//transformation of host cell by virus	GO:0003743//GO:0003700//GO:0016747	translation initiation factor activity//sequence-specific DNA binding transcription factor activity//transferase activity, transferring acyl groups other than amino-acyl groups	GO:0005667//GO:0005622//GO:0005634//GO:0005840//GO:0016021	transcription factor complex//intracellular//nucleus//ribosome//integral to membrane	KOG2747	Histone acetyltransferase (MYST family)
comp19129_c0	54.1444	5.22499	3.3733	1.4333e-07	4.3851e-06	879	--	--	--	--	--	--	--	--	--	--	--	--	--	--	--	--	--	--	--	--	--	--	--	--	--	--	--	--
comp39566_c0	683.507	250.2	1.4499	1.5015e-07	4.5808e-06	1608	--	--	--	--	--	--	--	--	--	--	--	--	--	--	--	--	--	--	--	--	--	--	--	--	--	--	--	--
comp57409_c0	440.029	153.971	1.5149	1.5725e-07	4.781e-06	1475	357627490	EHJ77169.1	1421	0	hypothetical protein KGM_05853 [Danaus plexippus]	158297352	XM_555619.3	122	5.17062e-55	Anopheles gambiae str. PEST AGAP007890-PA (AgaP_AGAP007890) mRNA, complete cds	K13115	CCDC130	coiled-coil domain-containing protein 130	http://www.genome.jp/dbget-bin/www_bget?ko:K13115	Q7K0F0	1025	8.49787e-135	Coiled-coil domain-containing protein 130 homolog OS=Drosophila melanogaster GN=CG15084 PE=2 SV=1	--	--	--	--	--	--	--	--	KOG2990	C2C2-type Zn-finger protein
comp43128_c3	5639.46	2243.85	1.3296	1.5986e-07	4.8548e-06	3224	357628070	EHJ77526.1	365	9.05117e-37	hypothetical protein KGM_12934 [Danaus plexippus]	--	--	--	--	--	--	--	--	--	--	--	--	--	--	--	--	--	--	--	--	--	--	--
comp41727_c1	1011.57	392.133	1.3672	1.7234e-07	5.2072e-06	1817	357618300	EHJ71336.1	1548	0	hypothetical protein KGM_14394 [Danaus plexippus]	--	--	--	--	--	K14786	KRI1	protein KRI1	http://www.genome.jp/dbget-bin/www_bget?ko:K14786	Q9VTU0	809	7.78644e-95	Protein KRI1 homolog OS=Drosophila melanogaster GN=CG5645 PE=1 SV=1	PF03845	Spore germination protein	GO:0009847	spore germination	--	--	GO:0016021	integral to membrane	KOG2409	KRR1-interacting protein involved in 40S ribosome biogenesis
comp34346_c0	45.9598	3.08155	3.8986	1.7268e-07	5.2117e-06	1575	--	--	--	--	--	--	--	--	--	--	--	--	--	--	--	--	--	--	--	--	--	--	--	--	--	--	--	--
comp43162_c0	673.05	249.485	1.4318	1.7259e-07	5.2117e-06	2505	357618940	EHJ71724.1	1035	1.92757e-127	putative KRAB box and zinc finger C2H2 type domain containing protein [Danaus plexippus]	--	--	--	--	--	K09228	KRAB	KRAB domain-containing zinc finger protein	http://www.genome.jp/dbget-bin/www_bget?ko:K09228	Q9UJW8	716	8.58232e-81	Zinc finger protein 180 OS=Homo sapiens GN=ZNF180 PE=1 SV=2	PF07776//PF01258//PF00096	Zinc-finger associated domain (zf-AD)//Prokaryotic dksA/traR C4-type zinc finger//Zinc finger, C2H2 type	--	--	GO:0008270//GO:0046872	zinc ion binding//metal ion binding	GO:0005634	nucleus	--	--
comp40725_c0	206.319	59.4521	1.7951	1.803e-07	5.4264e-06	1501	357602937	EHJ63579.1	569	2.77197e-65	putative zinc finger protein and BTB domain-containing protein [Danaus plexippus]	--	--	--	--	--	K02174	BR-C	broad	http://www.genome.jp/dbget-bin/www_bget?ko:K02174	Q01295	243	2.93696e-20	Broad-complex core protein isoforms 1/2/3/4/5 OS=Drosophila melanogaster GN=br PE=1 SV=2	PF03931//PF00651	Skp1 family, tetramerisation domain//BTB/POZ domain	GO:0006511	ubiquitin-dependent protein catabolic process	GO:0005515	protein binding	--	--	KOG4441	Proteins containing BTB/POZ and Kelch domains, involved in regulatory/signal transduction processes
comp18163_c0	163.494	34.6334	2.239	1.9185e-07	5.7578e-06	882	357627649	EHJ77276.1	377	3.5996e-41	small heat shock protein [Danaus plexippus]	--	--	--	--	--	K09542	CRYAB	crystallin, alpha B	http://www.genome.jp/dbget-bin/www_bget?ko:K09542	P82147	276	1.26337e-27	Protein lethal(2)essential for life OS=Drosophila melanogaster GN=l(2)efl PE=1 SV=1	--	--	--	--	--	--	--	--	KOG3591	Alpha crystallins
comp43077_c0	66.5544	9.14373	2.8637	1.9347e-07	5.8001e-06	2223	--	--	--	--	--	--	--	--	--	--	--	--	--	--	--	--	--	--	--	--	--	--	--	--	--	--	--	--
comp40615_c0	493.71	176.256	1.486	1.9486e-07	5.8319e-06	1333	357631707	EHJ79176.1	1057	1.17903e-129	putative DNA polymerase v [Danaus plexippus]	--	--	--	--	--	--	--	--	--	--	--	--	--	PF04931	DNA polymerase phi	GO:0006260//GO:0006351	DNA replication//transcription, DNA-dependent	GO:0003887//GO:0003677	DNA-directed DNA polymerase activity//DNA binding	GO:0042575	DNA polymerase complex	KOG1926	Predicted regulator of rRNA gene transcription (MYB-binding protein)
comp28578_c0	288.978	92.6782	1.6407	1.9647e-07	5.8734e-06	2341	332373864	AEE62073.1	945	1.21828e-115	unknown [Dendroctonus ponderosae]	--	--	--	--	--	K04999	KCNJ5	potassium inwardly-rectifying channel subfamily J member 5	http://www.genome.jp/dbget-bin/www_bget?ko:K04999	P48544	689	2.94227e-80	G protein-activated inward rectifier potassium channel 4 OS=Homo sapiens GN=KCNJ5 PE=1 SV=2	PF15191//PF02392//PF07645//PF06810//PF04799//PF01007	Synaptonemal complex central element protein 3//Ycf4//Calcium-binding EGF domain//Phage minor structural protein GP20//fzo-like conserved region//Inward rectifier potassium channel	GO:0007130//GO:0006184//GO:0015979//GO:0007283//GO:0007131//GO:0008053//GO:0006813	synaptonemal complex assembly//GTP catabolic process//photosynthesis//spermatogenesis//reciprocal meiotic recombination//mitochondrial fusion//potassium ion transport	GO:0003924//GO:0005242//GO:0005198//GO:0005509	GTPase activity//inward rectifier potassium channel activity//structural molecule activity//calcium ion binding	GO:0009522//GO:0008076//GO:0005741//GO:0009579//GO:0016021	photosystem I//voltage-gated potassium channel complex//mitochondrial outer membrane//thylakoid//integral to membrane	KOG3827	Inward rectifier K+ channel
comp40407_c0	62.4694	7.59207	3.0406	2.0112e-07	6.0025e-06	1101	--	--	--	--	--	--	--	--	--	--	--	--	--	--	--	--	--	--	PF02262	CBL proto-oncogene N-terminal domain 1	GO:0007166//GO:0007165	cell surface receptor signaling pathway//signal transduction	GO:0004871	signal transducer activity	GO:0005634	nucleus	--	--
comp40024_c0	66.7725	8.6529	2.948	2.0168e-07	6.0092e-06	808	--	--	--	--	--	--	--	--	--	--	--	--	--	--	--	--	--	--	--	--	--	--	--	--	--	--	--	--
comp41122_c0	2304.68	668.725	1.7851	2.0237e-07	6.0264e-06	4385	357626596	EHJ76636.1	719	1.67439e-83	hypothetical protein KGM_04659 [Danaus plexippus]	389614842	AK405011.1	40	5.98056e-09	Papilio polytes mRNA, putative 3'UTR of hypothetical protein, sequence id: Pp-0520, expressed in epidermis	--	--	--	--	--	--	--	--	PF02234//PF07127//PF03047	Cyclin-dependent kinase inhibitor//Late nodulin protein//COMC family	GO:0007050//GO:0045859//GO:0009878//GO:0007165	cell cycle arrest//regulation of protein kinase activity//nodule morphogenesis//signal transduction	GO:0046872//GO:0005186//GO:0004861	metal ion binding//pheromone activity//cyclin-dependent protein serine/threonine kinase inhibitor activity	GO:0005634	nucleus	--	--
comp39160_c0	186.8	53.6789	1.7991	2.0456e-07	6.0883e-06	2743	357626397	EHJ76498.1	1209	7.82377e-155	putative zinc finger protein 617 [Danaus plexippus]	--	--	--	--	--	K09214	GL	glass	http://www.genome.jp/dbget-bin/www_bget?ko:K09214	Q08875	255	5.09461e-21	Protein suppressor of hairy wing OS=Drosophila ananassae GN=su(Hw) PE=2 SV=1	PF00096//PF02892//PF07776	Zinc finger, C2H2 type//BED zinc finger//Zinc-finger associated domain (zf-AD)	--	--	GO:0046872//GO:0003676//GO:0003677//GO:0008270	metal ion binding//nucleic acid binding//DNA binding//zinc ion binding	GO:0005634	nucleus	KOG1721	FOG: Zn-finger
comp83336_c0	159.542	20.1419	2.9857	2.1112e-07	6.2696e-06	1257	197209930	NP_001127729.1	672	1.36769e-83	short neuropeptide F precursor [Bombyx mori] >gi|195946966|dbj|BAG68397.1| short neuropeptide F [Bombyx mori] >gi|320091322|gb|ADW08938.1| short neuropeptide F precursor [Bombyx mori]	197209929	NM_001134257.1	46	7.77091e-13	Bombyx mori short neuropeptide F (sNPF), mRNA >gi|195946965|dbj|AB330419.1| Bombyx mori sNPF mRNA for short neuropeptide F, complete cds >gi|320091321|gb|HQ703960.1| Bombyx mori short neuropeptide F precursor (sNPF) mRNA, complete cds	--	--	--	--	--	--	--	--	--	--	GO:0007218	neuropeptide signaling pathway	--	--	--	--	--	--
comp39827_c0	220.844	66.106	1.7402	2.1291e-07	6.3191e-06	1471	--	--	--	--	--	--	--	--	--	--	--	--	--	--	--	--	--	--	--	--	--	--	--	--	--	--	--	--
comp33924_c0	173.523	47.7176	1.8625	2.1472e-07	6.3694e-06	1484	357627815	EHJ77370.1	1288	1.90305e-172	putative Zinc finger protein 26 [Danaus plexippus]	--	--	--	--	--	--	--	--	--	P10076	292	1.70708e-26	Zinc finger protein 26 OS=Mus musculus GN=Zfp26 PE=2 SV=2	PF07776//PF05495//PF07975//PF00096//PF02892	Zinc-finger associated domain (zf-AD)//CHY zinc finger//TFIIH C1-like domain//Zinc finger, C2H2 type//BED zinc finger	GO:0006281	DNA repair	GO:0005488//GO:0008270//GO:0003677//GO:0046872	binding//zinc ion binding//DNA binding//metal ion binding	GO:0005634//GO:0005622	nucleus//intracellular	KOG1721	FOG: Zn-finger
comp37798_c0	2268.95	927.038	1.2913	2.1805e-07	6.461e-06	3860	357605662	EHJ64724.1	4558	0	hypothetical protein KGM_21773 [Danaus plexippus]	512885676	XM_004921577.1	1262	0	PREDICTED: Bombyx mori FACT complex subunit spt16-like (LOC101744446), mRNA	--	--	--	--	Q8IRG6	3641	0	FACT complex subunit spt16 OS=Drosophila melanogaster GN=dre4 PE=1 SV=2	--	--	GO:0009987	cellular process	--	--	--	--	KOG1189	Global transcriptional regulator, cell division control protein
comp35597_c1	172.347	46.635	1.8858	2.1832e-07	6.4655e-06	343	--	--	--	--	--	185049961	AP008995.1	41	1.19026e-10	Bombyx mori genomic DNA, chromosome 7, BAC clone:004E23, complete sequence	--	--	--	--	--	--	--	--	PF09106	Elongation factor SelB, winged helix	GO:0006448//GO:0001514	regulation of translational elongation//selenocysteine incorporation	GO:0003746//GO:0005525//GO:0003723	translation elongation factor activity//GTP binding//RNA binding	GO:0005737//GO:0005840	cytoplasm//ribosome	--	--
comp44123_c0	2109.51	862.036	1.2911	2.1976e-07	6.5046e-06	4086	357622221	EHJ73785.1	1900	0	putative helicase MOV-10 [Danaus plexippus]	--	--	--	--	--	--	--	--	--	Q1LXK4	956	3.36406e-108	Putative helicase mov-10-B.1 OS=Danio rerio GN=mov10b.1 PE=2 SV=2	PF00270//PF00176//PF07728//PF00437//PF00580//PF00004//PF01078//PF01443//PF04851//PF13361//PF02562	DEAD/DEAH box helicase//SNF2 family N-terminal domain//AAA domain (dynein-related subfamily)//Type II/IV secretion system protein//UvrD/REP helicase N-terminal domain//ATPase family associated with various cellular activities (AAA)//Magnesium chelatase, subunit ChlI//Viral (Superfamily 1) RNA helicase//Type III restriction enzyme, res subunit//UvrD-like helicase C-terminal domain//PhoH-like prote…	GO:0015994//GO:0006810//GO:0015979//GO:0015995	chlorophyll metabolic process//transport//photosynthesis//chlorophyll biosynthetic process	GO:0008026//GO:0003676//GO:0016787//GO:0003677//GO:0005524//GO:0016851//GO:0016887	ATP-dependent helicase activity//nucleic acid binding//hydrolase activity//DNA binding//ATP binding//magnesium chelatase activity//ATPase activity	GO:0010007	magnesium chelatase complex	KOG1804	RNA helicase
comp46611_c0	381.206	134.543	1.5025	2.3167e-07	6.8194e-06	573	--	--	--	--	--	--	--	--	--	--	--	--	--	--	--	--	--	--	--	--	--	--	--	--	--	--	--	--
comp39705_c0	8051.75	3016.93	1.4162	2.3234e-07	6.8352e-06	4559	289629214	NP_001166191.1	975	4.90342e-117	cactus [Bombyx mori] >gi|284424948|dbj|BAI67121.1| Cactus [Bombyx mori]	--	--	--	--	--	K09259	K09259	ankyrin only family, other	http://www.genome.jp/dbget-bin/www_bget?ko:K09259	Q03017	339	1.44268e-31	NF-kappa-B inhibitor cactus OS=Drosophila melanogaster GN=cact PE=1 SV=2	PF00023//PF13606//PF03615//PF04281	Ankyrin repeat//Ankyrin repeat//GCM motif protein//Mitochondrial import receptor subunit Tom22	GO:0006355//GO:0006886	regulation of transcription, DNA-dependent//intracellular protein transport	GO:0003677//GO:0005515	DNA binding//protein binding	GO:0005741	mitochondrial outer membrane	KOG0504	FOG: Ankyrin repeat
comp43509_c3	1573.11	580.795	1.4375	2.3791e-07	6.9952e-06	2058	357614502	EHJ69109.1	1994	0	hypothetical protein KGM_12374 [Danaus plexippus]	--	--	--	--	--	--	--	--	--	Q8IWZ3	288	5.28759e-25	Ankyrin repeat and KH domain-containing protein 1 OS=Homo sapiens GN=ANKHD1 PE=1 SV=1	PF02126//PF00023//PF13606	Phosphotriesterase family//Ankyrin repeat//Ankyrin repeat	GO:0035556//GO:0009056	intracellular signal transduction//catabolic process	GO:0008270//GO:0005515	zinc ion binding//protein binding	GO:0005622	intracellular	KOG0504	FOG: Ankyrin repeat
comp43306_c0	261.575	82.8418	1.6588	2.4463e-07	7.1692e-06	1847	289546587	ADD10138.1	1500	0	origin recognition complex subunit 2 [Bombyx mori]	--	--	--	--	--	K02604	ORC2	origin recognition complex subunit 2	http://www.genome.jp/dbget-bin/www_bget?ko:K02604	Q24168	949	1.3933e-117	Origin recognition complex subunit 2 OS=Drosophila melanogaster GN=Orc2 PE=1 SV=2	PF04084	Origin recognition complex subunit 2	GO:0006260	DNA replication	--	--	GO:0043229//GO:0000808//GO:0005634	intracellular organelle//origin recognition complex//nucleus	KOG2928	Origin recognition complex, subunit 2
comp42005_c0	104.054	22.2062	2.2283	2.4905e-07	7.295e-06	1599	--	--	--	--	--	--	--	--	--	--	--	--	--	--	--	--	--	--	--	--	--	--	--	--	--	--	--	--
comp39673_c0	113.059	25.0423	2.1746	2.5162e-07	7.366e-06	686	--	--	--	--	--	--	--	--	--	--	--	--	--	--	--	--	--	--	--	--	--	--	--	--	--	--	--	--
comp35580_c0	982.354	382.578	1.3605	2.518e-07	7.3675e-06	2476	357620371	EHJ72588.1	932	1.27424e-113	hypothetical protein KGM_10989 [Danaus plexippus]	--	--	--	--	--	K09228	KRAB	KRAB domain-containing zinc finger protein	http://www.genome.jp/dbget-bin/www_bget?ko:K09228	Q8BQN6	483	6.61713e-53	Zinc finger protein OZF OS=Mus musculus GN=Znf146 PE=2 SV=2	PF04810//PF02794//PF07716//PF02892//PF00096	Sec23/Sec24 zinc finger//RTX toxin acyltransferase family//Basic region leucine zipper//BED zinc finger//Zinc finger, C2H2 type	GO:0006886//GO:0006888//GO:0006355//GO:0009404	intracellular protein transport//ER to Golgi vesicle-mediated transport//regulation of transcription, DNA-dependent//toxin metabolic process	GO:0043565//GO:0008270//GO:0003677//GO:0046872//GO:0016746//GO:0003700	sequence-specific DNA binding//zinc ion binding//DNA binding//metal ion binding//transferase activity, transferring acyl groups//sequence-specific DNA binding transcription factor activity	GO:0005737//GO:0030127//GO:0005667	cytoplasm//COPII vesicle coat//transcription factor complex	--	--
comp43120_c2	1047.58	252.913	2.0504	2.5295e-07	7.3969e-06	4908	357615985	EHJ69941.1	1376	3.89346e-165	hypothetical protein KGM_07151 [Danaus plexippus]	--	--	--	--	--	--	--	--	--	--	--	--	--	PF07536	HWE histidine kinase	GO:0016310	phosphorylation	GO:0004673	protein histidine kinase activity	GO:0009365	protein histidine kinase complex	--	--
comp18069_c0	530.722	196.262	1.4352	2.5833e-07	7.542e-06	1602	357631745	EHJ79214.1	972	2.55509e-125	ischemia/reperfusion inducible protein [Danaus plexippus]	229367553	BT083050.1	55	9.8928e-18	Anoplopoma fimbria clone afim-evh-527-193 DNA-directed RNA polymerase III subunit RPC10 putative mRNA, complete cds	--	--	--	--	Q499R4	468	4.01773e-52	YrdC domain-containing protein, mitochondrial OS=Rattus norvegicus GN=Yrdc PE=2 SV=1	PF02150//PF05191//PF01096//PF00301//PF01300	RNA polymerases M/15 Kd subunit//Adenylate kinase, active site lid//Transcription factor S-II (TFIIS)//Rubredoxin//Telomere recombination	GO:0006351//GO:0006206//GO:0006144//GO:0046034	transcription, DNA-dependent//pyrimidine nucleobase metabolic process//purine nucleobase metabolic process//ATP metabolic process	GO:0004017//GO:0003676//GO:0005506//GO:0008270//GO:0003677//GO:0003899//GO:0003725	adenylate kinase activity//nucleic acid binding//iron ion binding//zinc ion binding//DNA binding//DNA-directed RNA polymerase activity//double-stranded RNA binding	GO:0005730	nucleolus	KOG2906	RNA polymerase III subunit C11
comp30210_c0	87.3938	4.97957	4.1334	2.6169e-07	7.6318e-06	643	--	--	--	--	--	--	--	--	--	--	--	--	--	--	--	--	--	--	--	--	--	--	--	--	--	--	--	--
comp49366_c0	608.289	225.482	1.4317	2.6449e-07	7.7008e-06	1020	357631278	EHJ78868.1	1016	3.69644e-135	putative translin-associated factor X [Danaus plexippus]	--	--	--	--	--	--	--	--	--	Q9QZE7	410	2.18942e-45	Translin-associated protein X OS=Mus musculus GN=Tsnax PE=1 SV=1	PF01997	Translin family	--	--	GO:0043565	sequence-specific DNA binding	--	--	KOG3066	Translin-associated protein X
comp28603_c0	28.0571	0	Inf	2.6595e-07	7.7391e-06	1444	357620564	EHJ72713.1	587	1.94431e-62	putative Lysosomal trafficking regulator [Danaus plexippus]	512909531	XM_004926887.1	132	1.39678e-60	PREDICTED: Bombyx mori lysosomal-trafficking regulator-like (LOC101740138), mRNA	--	--	--	--	--	--	--	--	--	--	--	--	--	--	--	--	--	--
comp44019_c2	332.302	110.699	1.5859	2.6761e-07	7.7831e-06	1236	--	--	--	--	--	--	--	--	--	--	--	--	--	--	--	--	--	--	PF02226	Picornavirus coat protein (VP4)	--	--	GO:0005198	structural molecule activity	GO:0019028	viral capsid	--	--
comp34735_c0	196.305	57.5758	1.7696	2.6798e-07	7.7899e-06	576	--	--	--	--	--	--	--	--	--	--	--	--	--	--	--	--	--	--	--	--	--	--	--	--	--	--	--	--
comp39205_c0	586.601	219.384	1.4189	2.8863e-07	8.3357e-06	1525	--	--	--	--	--	--	--	--	--	--	--	--	--	--	--	--	--	--	--	--	--	--	--	--	--	--	--	--
comp41666_c0	226.245	60.6356	1.8996	2.8979e-07	8.3648e-06	2363	--	--	--	--	--	284434285	GU247266.1	146	3.80329e-68	Bombyx mori clone Bm_14 U3 snoRNA, complete sequence	--	--	--	--	--	--	--	--	--	--	--	--	--	--	--	--	--	--
comp89017_c0	156.235	4.3878	5.1541	2.921e-07	8.427e-06	1218	--	--	--	--	--	--	--	--	--	--	--	--	--	--	--	--	--	--	--	--	--	--	--	--	--	--	--	--
comp29521_c0	181.353	52.0045	1.8021	2.9606e-07	8.5319e-06	2020	383863573	XP_003707254.1	1738	0	PREDICTED: piggyBac transposable element-derived protein 4-like [Megachile rotundata]	--	--	--	--	--	--	--	--	--	Q96DM1	499	6.40718e-53	PiggyBac transposable element-derived protein 4 OS=Homo sapiens GN=PGBD4 PE=2 SV=3	--	--	--	--	--	--	--	--	--	--
comp44555_c1	1514.49	609.388	1.3134	2.9704e-07	8.5557e-06	15042	357631735	EHJ79204.1	3482	0	hypothetical protein KGM_15633 [Danaus plexippus]	--	--	--	--	--	--	--	--	--	--	--	--	--	PF02268	Transcription initiation factor IIA, gamma subunit, helical domain	GO:0006367	transcription initiation from RNA polymerase II promoter	--	--	GO:0005672	transcription factor TFIIA complex	--	--
comp93358_c0	143.576	11.7562	3.6103	3.0314e-07	8.7032e-06	2023	399108385	AFP20600.1	1533	0	cytochrome CYP4S8v1 [Spodoptera littoralis]	--	--	--	--	--	K07427	CYP4V	cytochrome P450, family 4, subfamily V	http://www.genome.jp/dbget-bin/www_bget?ko:K07427	P29981	909	2.35405e-112	Cytochrome P450 4C1 OS=Blaberus discoidalis GN=CYP4C1 PE=2 SV=1	PF00067	Cytochrome P450	GO:0055114	oxidation-reduction process	GO:0020037//GO:0005506//GO:0016705	heme binding//iron ion binding//oxidoreductase activity, acting on paired donors, with incorporation or reduction of molecular oxygen	--	--	KOG0157	Cytochrome P450 CYP4/CYP19/CYP26 subfamilies
comp43811_c0	491.622	179.237	1.4557	3.0686e-07	8.8007e-06	3045	357615489	EHJ69687.1	864	7.1942e-95	hypothetical protein KGM_21113 [Danaus plexippus]	--	--	--	--	--	K06084	LMO7, FBXO20	F-box protein 20	http://www.genome.jp/dbget-bin/www_bget?ko:K06084	Q8WWI1	224	3.96564e-17	LIM domain only protein 7 OS=Homo sapiens GN=LMO7 PE=1 SV=3	PF14634//PF00412//PF13639	zinc-RING finger domain//LIM domain//Ring finger domain	--	--	GO:0008270//GO:0005515	zinc ion binding//protein binding	--	--	--	--
comp39223_c0	836.895	190.77	2.1332	3.105e-07	8.8907e-06	2375	357607269	EHJ65424.1	765	2.48191e-90	hypothetical protein KGM_05456 [Danaus plexippus]	--	--	--	--	--	--	--	--	--	Q80SX5	155	2.59428e-09	Otopetrin-2 OS=Mus musculus GN=Otop2 PE=2 SV=1	--	--	--	--	--	--	--	--	KOG4740	Uncharacterized conserved protein
comp40450_c0	509.931	188.157	1.4384	3.1174e-07	8.9215e-06	3154	357613234	EHJ68391.1	609	2.47285e-67	ryanodine receptor-like protein [Danaus plexippus]	--	--	--	--	--	--	--	--	--	--	--	--	--	PF01284	Membrane-associating domain	--	--	--	--	GO:0016020	membrane	--	--
comp44342_c0	424.675	153.278	1.4702	3.1192e-07	8.9218e-06	4801	357625561	EHJ75961.1	1232	2.97088e-153	hypothetical protein KGM_00377 [Danaus plexippus]	--	--	--	--	--	K15117	SLC25A34_35, OAC1	solute carrier family 25, member 34/35	http://www.genome.jp/dbget-bin/www_bget?ko:K15117	A3KPP4	710	4.94828e-82	Solute carrier family 25 member 35 OS=Danio rerio GN=slc25a35 PE=2 SV=1	PF03588	Leucyl/phenylalanyl-tRNA protein transferase	GO:0006810//GO:0030163	transport//protein catabolic process	GO:0008914	leucyltransferase activity	GO:0016021	integral to membrane	KOG0755	Mitochondrial oxaloacetate carrier protein
comp38337_c0	319.715	106.556	1.5852	3.1263e-07	8.9373e-06	1273	357612297	EHJ67904.1	960	7.1695e-125	hypothetical protein KGM_05345 [Danaus plexippus]	512924141	XM_004930469.1	277	3.04737e-141	PREDICTED: Bombyx mori INO80 complex subunit B-like (LOC101740978), mRNA	K11666	INO80B, ZNHIT4, PAPA1	INO80 complex subunit B	http://www.genome.jp/dbget-bin/www_bget?ko:K11666	Q9C086	208	8.24225e-17	INO80 complex subunit B OS=Homo sapiens GN=INO80B PE=1 SV=2	PF02191//PF04795	Olfactomedin-like domain//PAPA-1-like conserved region	--	--	GO:0005515	protein binding	GO:0031011	Ino80 complex	--	--
comp33723_c0	188.455	12.7161	3.8895	3.2278e-07	9.2127e-06	2244	--	--	--	--	--	--	--	--	--	--	--	--	--	--	--	--	--	--	--	--	--	--	--	--	--	--	--	--
comp39639_c0	134.325	32.1653	2.0622	3.2812e-07	9.3603e-06	1939	357623006	EHJ74330.1	746	4.10373e-90	hypothetical protein KGM_22182 [Danaus plexippus]	512933041	XM_004932636.1	269	1.31197e-136	PREDICTED: Bombyx mori uncharacterized LOC101738909 (LOC101738909), mRNA	--	--	--	--	--	--	--	--	--	--	--	--	--	--	--	--	--	--
comp42930_c0	137.649	35.2687	1.9645	3.3068e-07	9.4232e-06	817	--	--	--	--	--	--	--	--	--	--	--	--	--	--	--	--	--	--	PF08533//PF04834	Beta-galactosidase C-terminal domain//Early E3 14.5 kDa protein	GO:0006012//GO:0006027//GO:0006687//GO:0009966//GO:0046486	galactose metabolic process//glycosaminoglycan catabolic process//glycosphingolipid metabolic process//regulation of signal transduction//glycerolipid metabolic process	GO:0004565	beta-galactosidase activity	GO:0009341//GO:0016021	beta-galactosidase complex//integral to membrane	--	--
comp54030_c0	574.795	213.748	1.4271	3.376e-07	9.6e-06	1764	357609925	EHJ66747.1	723	6.2163e-86	ecdysteroid 22-kinase [Danaus plexippus]	--	--	--	--	--	--	--	--	--	--	--	--	--	PF04655	Aminoglycoside/hydroxyurea antibiotic resistance kinase	GO:0006468//GO:0019748	protein phosphorylation//secondary metabolic process	GO:0016773	phosphotransferase activity, alcohol group as acceptor	--	--	--	--
comp40891_c0	1005.77	402.201	1.3223	3.506e-07	9.938e-06	7120	320202939	NP_001188511.1	6196	0	protein kinase ASK1 [Bombyx mori] >gi|304421424|gb|ADM32511.1| ASK1 [Bombyx mori]	380024139	XM_003695816.1	195	6.67314e-95	PREDICTED: Apis florea mitogen-activated protein kinase kinase kinase 15-like (LOC100865710), mRNA	K04426	MAP3K5, ASK1	mitogen-activated protein kinase kinase kinase 5	http://www.genome.jp/dbget-bin/www_bget?ko:K04426	Q6ZN16	2245	0	Mitogen-activated protein kinase kinase kinase 15 OS=Homo sapiens GN=MAP3K15 PE=1 SV=2	PF00069//PF07714//PF01110	Protein kinase domain//Protein tyrosine kinase//Ciliary neurotrophic factor	GO:0009069//GO:0006468//GO:0016310//GO:0040007	serine family amino acid metabolic process//protein phosphorylation//phosphorylation//growth	GO:0004672//GO:0004674//GO:0005524	protein kinase activity//protein serine/threonine kinase activity//ATP binding	GO:0005737	cytoplasm	KOG4279	Serine/threonine protein kinase
comp41060_c0	336.123	118.053	1.5096	3.5088e-07	9.9408e-06	3940	357620363	EHJ72580.1	4435	0	putative ras GTP exchange factor, son of sevenless [Danaus plexippus]	512905747	XM_004925965.1	389	0	PREDICTED: Bombyx mori protein son of sevenless-like (LOC101736570), mRNA	K03099	SOS	son of sevenless	http://www.genome.jp/dbget-bin/www_bget?ko:K03099	P26675	2784	0	Protein son of sevenless OS=Drosophila melanogaster GN=Sos PE=1 SV=2	PF00621//PF00617//PF00618//PF00125	RhoGEF domain//RasGEF domain//RasGEF N-terminal motif//Core histone H2A/H2B/H3/H4	GO:0035023//GO:0043087//GO:0007264//GO:0051056	regulation of Rho protein signal transduction//regulation of GTPase activity//small GTPase mediated signal transduction//regulation of small GTPase mediated signal transduction	GO:0005543//GO:0003677//GO:0005085//GO:0046982//GO:0005089	phospholipid binding//DNA binding//guanyl-nucleotide exchange factor activity//protein heterodimerization activity//Rho guanyl-nucleotide exchange factor activity	GO:0005622	intracellular	KOG3417	Ras1 guanine nucleotide exchange factor
comp42818_c0	82.1239	14.9605	2.4566	3.584e-07	1.0138e-05	950	357602690	EHJ63483.1	183	1.86596e-12	gag-like protein [Danaus plexippus]	--	--	--	--	--	--	--	--	--	--	--	--	--	PF02183//PF06810	Homeobox associated leucine zipper//Phage minor structural protein GP20	GO:0006355	regulation of transcription, DNA-dependent	GO:0003677//GO:0005198	DNA binding//structural molecule activity	GO:0005634	nucleus	--	--
comp110379_c0	31.861	0.591769	5.7506	3.5903e-07	1.0146e-05	443	--	--	--	--	--	--	--	--	--	--	--	--	--	--	--	--	--	--	--	--	--	--	--	--	--	--	--	--
comp44377_c1	1540.78	630.462	1.2892	3.5907e-07	1.0146e-05	2483	357624874	EHJ75486.1	791	2.39962e-93	cell cycle-associated protein Mob1-1 [Danaus plexippus]	512913826	XM_004927931.1	238	2.88052e-119	PREDICTED: Bombyx mori uncharacterized LOC101735795 (LOC101735795), mRNA	--	--	--	--	Q8IQG1	665	5.65444e-75	MOB kinase activator-like 2 OS=Drosophila melanogaster GN=Mob2 PE=1 SV=3	--	--	--	--	--	--	--	--	KOG0440	Cell cycle-associated protein Mob1-1
comp41653_c0	12125.5	5166.21	1.2309	3.6208e-07	1.0226e-05	5622	389610367	BAM18795.1	810	2.96845e-95	unknown unsecreted protein [Papilio xuthus]	346706566	AK377644.1	307	2.88866e-157	Bombyx mori mRNA, clone: fe8d12D21_K01390	--	--	--	--	--	--	--	--	PF01030	Receptor L domain	--	--	--	--	GO:0016020	membrane	--	--
comp41541_c0	226.717	71.1074	1.6728	3.6387e-07	1.0271e-05	999	--	--	--	--	--	--	--	--	--	--	--	--	--	--	--	--	--	--	--	--	--	--	--	--	--	--	--	--
comp38336_c2	6913.5	2934.83	1.2361	3.6751e-07	1.0357e-05	4823	109706829	ABG43001.1	1525	0	splicing factor proline- and glutamine-rich [Bombyx mori]	114326260	NM_001043943.2	593	0	Bombyx mori PTB-associated splicing factor (Psf), mRNA >gi|87248574|gb|DQ311396.1| Bombyx mori PTB-associated splicing factor mRNA, complete cds	K13219	SFPQ, PSF	splicing factor, proline- and glutamine-rich	http://www.genome.jp/dbget-bin/www_bget?ko:K13219	Q9U1N0	870	7.19077e-101	Hrp65 protein OS=Chironomus tentans GN=HRP65 PE=1 SV=1	PF00076	RNA recognition motif. (a.k.a. RRM, RBD, or RNP domain)	--	--	GO:0000166//GO:0003676	nucleotide binding//nucleic acid binding	--	--	KOG0115	RNA-binding protein p54nrb (RRM superfamily)
comp41173_c0	345.882	119.15	1.5375	3.6807e-07	1.0368e-05	1608	357604535	EHJ64233.1	1184	9.78939e-155	hypothetical protein KGM_09610 [Danaus plexippus]	--	--	--	--	--	--	--	--	--	Q498R1	714	2.21541e-83	Methionine synthase reductase OS=Rattus norvegicus GN=Mtrr PE=2 SV=2	PF00175//PF00667	Oxidoreductase NAD-binding domain//FAD binding domain	GO:0055114	oxidation-reduction process	GO:0016491	oxidoreductase activity	--	--	KOG1158	NADP/FAD dependent oxidoreductase
comp44500_c0	592.395	224.097	1.4024	3.8085e-07	1.0699e-05	3487	357625780	EHJ76100.1	732	3.80947e-146	regulatory-associated protein of TOR [Danaus plexippus]	--	--	--	--	--	K07204	RAPTOR	regulatory associated protein of mTOR	http://www.genome.jp/dbget-bin/www_bget?ko:K07204	Q8N122	204	1.66555e-22	Regulatory-associated protein of mTOR OS=Homo sapiens GN=RPTOR PE=1 SV=1	PF00255	Glutathione peroxidase	GO:0006749//GO:0055114//GO:0006979//GO:0006804	glutathione metabolic process//oxidation-reduction process//response to oxidative stress//peroxidase reaction	GO:0004602	glutathione peroxidase activity	--	--	KOG1517	Guanine nucleotide binding protein MIP1
comp37149_c0	637.584	246.881	1.3688	3.8124e-07	1.0705e-05	3008	383852354	XP_003701693.1	2274	0	PREDICTED: DNA ligase 1-like [Megachile rotundata]	--	--	--	--	--	K10747	LIG1	DNA ligase 1	http://www.genome.jp/dbget-bin/www_bget?ko:K10747	P51892	2033	0	DNA ligase 1 OS=Xenopus laevis GN=lig1 PE=2 SV=1	PF04675//PF01068//PF04679//PF01331	DNA ligase N terminus//ATP dependent DNA ligase domain//ATP dependent DNA ligase C terminal region//mRNA capping enzyme, catalytic domain	GO:0006260//GO:0006310//GO:0006281//GO:0006397//GO:0006370	DNA replication//DNA recombination//DNA repair//mRNA processing//7-methylguanosine mRNA capping	GO:0003677//GO:0005524//GO:0003910//GO:0004484	DNA binding//ATP binding//DNA ligase (ATP) activity//mRNA guanylyltransferase activity	--	--	KOG0967	ATP-dependent DNA ligase I
comp31549_c0	82.6375	14.2242	2.5384	3.8747e-07	1.0863e-05	718	357618053	EHJ71148.1	621	1.81194e-78	putative Forkhead box protein E1 [Danaus plexippus]	--	--	--	--	--	K09385	FOXG	forkhead box protein G	http://www.genome.jp/dbget-bin/www_bget?ko:K09385	Q90964	374	3.86095e-40	Forkhead box protein G1 OS=Gallus gallus GN=FOXG1 PE=2 SV=1	PF00250	Fork head domain	GO:0006355	regulation of transcription, DNA-dependent	GO:0043565//GO:0003700	sequence-specific DNA binding//sequence-specific DNA binding transcription factor activity	GO:0005634//GO:0005667	nucleus//transcription factor complex	KOG2294	Transcription factor of the Forkhead/HNF3 family
comp35531_c1	209.742	54.5952	1.9418	3.943e-07	1.1025e-05	355	433338933	BAM73822.1	304	4.02977e-32	cytochrome P450, partial [Bombyx mori]	476462281	JX486677.1	43	9.55628e-12	Helicoverpa armigera CYP9Ax mRNA, complete cds	K15003	CYP9	cytochrome P450, family 9	http://www.genome.jp/dbget-bin/www_bget?ko:K15003	Q964T2	232	8.28448e-22	Cytochrome P450 9e2 OS=Blattella germanica GN=CYP9E2 PE=2 SV=1	PF00067	Cytochrome P450	GO:0055114	oxidation-reduction process	GO:0020037//GO:0005506//GO:0016705	heme binding//iron ion binding//oxidoreductase activity, acting on paired donors, with incorporation or reduction of molecular oxygen	--	--	KOG0158	Cytochrome P450 CYP3/CYP5/CYP6/CYP9 subfamilies
comp43030_c0	470.317	177.96	1.4021	3.9856e-07	1.1138e-05	3244	357626597	EHJ76637.1	2482	0	hypothetical protein KGM_04658 [Danaus plexippus]	512891503	XM_004922643.1	761	0	PREDICTED: Bombyx mori homeodomain-interacting protein kinase 2-like (LOC101746970), mRNA	K08826	HIPK	homeodomain interacting protein kinase	http://www.genome.jp/dbget-bin/www_bget?ko:K08826	Q9H2X6	1692	0	Homeodomain-interacting protein kinase 2 OS=Homo sapiens GN=HIPK2 PE=1 SV=2	PF06293//PF05445//PF00069//PF01213//PF07714	Lipopolysaccharide kinase (Kdo/WaaP) family//Poxvirus serine/threonine protein kinase//Protein kinase domain//Adenylate cyclase associated (CAP) N terminal//Protein tyrosine kinase	GO:0016310//GO:0006468//GO:0009069//GO:0007010//GO:0009103	phosphorylation//protein phosphorylation//serine family amino acid metabolic process//cytoskeleton organization//lipopolysaccharide biosynthetic process	GO:0004674//GO:0004672//GO:0016773//GO:0003779//GO:0005524	protein serine/threonine kinase activity//protein kinase activity//phosphotransferase activity, alcohol group as acceptor//actin binding//ATP binding	GO:0016020	membrane	KOG0667	Dual-specificity tyrosine-phosphorylation regulated kinase
comp44407_c0	1566.42	637.815	1.2963	4.0154e-07	1.1216e-05	5819	357618136	EHJ71230.1	1173	3.59578e-131	putative ubiquitin specific protease [Danaus plexippus]	542166938	XM_005492004.1	36	1.3299e-06	PREDICTED: Zonotrichia albicollis ubiquitin specific peptidase 32 (USP32), mRNA	K11837	USP6_32	ubiquitin carboxyl-terminal hydrolase 6/32	http://www.genome.jp/dbget-bin/www_bget?ko:K11837	Q8NFA0	394	1.2184e-36	Ubiquitin carboxyl-terminal hydrolase 32 OS=Homo sapiens GN=USP32 PE=1 SV=1	PF13423//PF00443	Ubiquitin carboxyl-terminal hydrolase//Ubiquitin carboxyl-terminal hydrolase	GO:0016579//GO:0006511	protein deubiquitination//ubiquitin-dependent protein catabolic process	GO:0004221//GO:0016787	ubiquitin thiolesterase activity//hydrolase activity	--	--	KOG1870	Ubiquitin C-terminal hydrolase
comp38246_c0	2615.15	404.64	2.6922	4.0454e-07	1.1288e-05	2991	357612542	EHJ68050.1	1490	0	putative WS beta-transducin repeats protein [Danaus plexippus]	512930726	XM_004932074.1	395	0	PREDICTED: Bombyx mori transducin beta-like protein 2-like (LOC101737318), mRNA	--	--	--	--	Q9Y4P3	810	1.10607e-95	Transducin beta-like protein 2 OS=Homo sapiens GN=TBL2 PE=1 SV=1	PF04053//PF00400	Coatomer WD associated region//WD domain, G-beta repeat	GO:0006886//GO:0016192	intracellular protein transport//vesicle-mediated transport	GO:0005198//GO:0005515	structural molecule activity//protein binding	GO:0030117	membrane coat	KOG2096	WD40 repeat protein
comp31163_c0	80.1589	14.1233	2.5048	4.1002e-07	1.1429e-05	1706	--	--	--	--	--	--	--	--	--	--	--	--	--	--	--	--	--	--	--	--	--	--	--	--	--	--	--	--
comp43136_c2	130.967	33.1252	1.9832	4.1984e-07	1.1691e-05	4333	357627438	EHJ77126.1	3182	0	putative Pleckstrin-like proteiny domain-containing family G member 1 [Danaus plexippus]	--	--	--	--	--	--	--	--	--	--	--	--	--	--	--	--	--	--	--	--	--	--	--
comp43503_c0	543.438	205.037	1.4062	4.2907e-07	1.1929e-05	2637	357624294	EHJ75129.1	1420	0	putative Rho-associated protein kinase [Danaus plexippus]	346714152	AK388450.1	329	7.93131e-170	Bombyx mori mRNA, clone: fe8d37K05	--	--	--	--	--	--	--	--	PF01166	TSC-22/dip/bun family	GO:0016310//GO:0006355	phosphorylation//regulation of transcription, DNA-dependent	GO:0003700//GO:0016301	sequence-specific DNA binding transcription factor activity//kinase activity	GO:0005667	transcription factor complex	--	--
comp27065_c0	270.332	91.7045	1.5597	4.499e-07	1.2469e-05	727	--	--	--	--	--	--	--	--	--	--	--	--	--	--	--	--	--	--	--	--	--	--	--	--	--	--	--	--
comp196775_c0	30.4582	0	Inf	4.6228e-07	1.2786e-05	1238	--	--	--	--	--	--	--	--	--	--	--	--	--	--	--	--	--	--	--	--	--	--	--	--	--	--	--	--
comp41408_c0	116.313	22.0835	2.397	4.628e-07	1.2794e-05	573	--	--	--	--	--	--	--	--	--	--	--	--	--	--	--	--	--	--	--	--	--	--	--	--	--	--	--	--
comp41727_c0	686.679	262.605	1.3867	4.8021e-07	1.3248e-05	827	357618301	EHJ71337.1	161	5.77994e-11	hypothetical protein KGM_14395 [Danaus plexippus]	--	--	--	--	--	--	--	--	--	--	--	--	--	--	--	--	--	--	--	--	--	--	--
comp44533_c2	727.04	284.184	1.3552	4.867e-07	1.3413e-05	2902	357616005	EHJ69949.1	3060	0	hypothetical protein KGM_10362 [Danaus plexippus]	--	--	--	--	--	K14787	MRD1, RBM19	multiple RNA-binding domain-containing protein 1	http://www.genome.jp/dbget-bin/www_bget?ko:K14787	Q8R3C6	1296	1.48541e-160	Probable RNA-binding protein 19 OS=Mus musculus GN=Rbm19 PE=1 SV=1	PF00076//PF02590	RNA recognition motif. (a.k.a. RRM, RBD, or RNP domain)//Predicted SPOUT methyltransferase	GO:0006364	rRNA processing	GO:0003676//GO:0000166//GO:0008168	nucleic acid binding//nucleotide binding//methyltransferase activity	GO:0005737	cytoplasm	KOG0110	RNA-binding protein (RRM superfamily)
comp41302_c0	252.71	83.2317	1.6023	4.903e-07	1.3505e-05	1913	--	--	--	--	--	--	--	--	--	--	--	--	--	--	--	--	--	--	--	--	--	--	--	--	--	--	--	--
comp42754_c3	174.417	49.5938	1.8143	4.9247e-07	1.3558e-05	513	--	--	--	--	--	--	--	--	--	--	--	--	--	--	--	--	--	--	--	--	--	--	--	--	--	--	--	--
comp36244_c0	91.4521	19.3701	2.2392	5.0592e-07	1.3907e-05	1674	357603849	EHJ63947.1	570	7.29838e-62	hypothetical protein KGM_00635 [Danaus plexippus]	--	--	--	--	--	--	--	--	--	--	--	--	--	--	--	--	--	--	--	--	--	--	--
comp35534_c0	442.325	160.682	1.4609	5.1594e-07	1.4161e-05	666	--	--	--	--	--	--	--	--	--	--	--	--	--	--	--	--	--	--	--	--	--	--	--	--	--	--	--	--
comp37818_c0	727.035	288.435	1.3338	5.2015e-07	1.4269e-05	3710	357609123	EHJ66311.1	2655	0	putative striatin [Danaus plexippus]	512919847	XM_004929428.1	471	0	PREDICTED: Bombyx mori striatin-3-like (LOC101742459), transcript variant X1, mRNA	--	--	--	--	Q9ERG2	999	6.6333e-117	Striatin-3 OS=Mus musculus GN=Strn3 PE=1 SV=1	PF00400//PF04625	WD domain, G-beta repeat//DEC-1 protein, N-terminal region	GO:0007304	chorion-containing eggshell formation	GO:0005213//GO:0005515	structural constituent of chorion//protein binding	GO:0005576//GO:0042600	extracellular region//chorion	KOG0642	Cell-cycle nuclear protein, contains WD-40 repeats
comp270018_c0	30.9985	0.591769	5.711	5.3092e-07	1.4527e-05	1284	389615265	BAM20615.1	191	9.48842e-15	unknown secreted protein [Papilio polytes]	--	--	--	--	--	--	--	--	--	--	--	--	--	--	--	--	--	--	--	--	--	--	--
comp18220_c0	84.2391	12.5716	2.7443	5.3357e-07	1.4592e-05	429	--	--	--	--	--	--	--	--	--	--	--	--	--	--	--	--	--	--	--	--	--	--	--	--	--	--	--	--
comp27811_c1	330.962	2.48979	7.0545	5.5612e-07	1.5155e-05	2861	17979668	AAL50350.1	2637	0	hormone receptor 4 [Manduca sexta]	17979667	AF288088.1	890	0	Manduca sexta hormone receptor 4 mRNA, complete cds	--	--	--	--	Q9W539	1010	1.60745e-115	Hormone receptor 4 OS=Drosophila melanogaster GN=Hr4 PE=1 SV=4	PF00104//PF00105//PF06387	Ligand-binding domain of nuclear hormone receptor//Zinc finger, C4 type (two domains)//D1 dopamine receptor-interacting protein (calcyon)	GO:0007212//GO:0006355//GO:0007165//GO:0043401//GO:0048268	dopamine receptor signaling pathway//regulation of transcription, DNA-dependent//signal transduction//steroid hormone mediated signaling pathway//clathrin coat assembly	GO:0043565//GO:0032051//GO:0008270//GO:0003707//GO:0046872//GO:0003700	sequence-specific DNA binding//clathrin light chain binding//zinc ion binding//steroid hormone receptor activity//metal ion binding//sequence-specific DNA binding transcription factor activity	GO:0016021//GO:0005634//GO:0005667	integral to membrane//nucleus//transcription factor complex	KOG3575	FOG: Hormone receptors
comp43661_c0	518.218	194.176	1.4162	5.5676e-07	1.5164e-05	3590	--	--	--	--	--	--	--	--	--	--	--	--	--	--	--	--	--	--	--	--	--	--	--	--	--	--	--	--
comp39327_c1	85.9327	16.8585	2.3497	5.8923e-07	1.6008e-05	944	357602466	EHJ63410.1	719	2.87991e-88	hypothetical protein KGM_21411 [Danaus plexippus]	512908168	XM_004926558.1	321	7.78182e-166	PREDICTED: Bombyx mori ras GTPase-activating protein-binding protein 2-like (LOC101742495), mRNA	--	--	--	--	Q5R9L3	445	4.64491e-49	Ras GTPase-activating protein-binding protein 2 OS=Pongo abelii GN=G3BP2 PE=2 SV=1	PF02136	Nuclear transport factor 2 (NTF2) domain	GO:0006810	transport	GO:0000166//GO:0003676	nucleotide binding//nucleic acid binding	GO:0005622	intracellular	KOG0116	RasGAP SH3 binding protein rasputin, contains NTF2 and RRM domains
comp43070_c0	3032.9	1004.67	1.594	5.9132e-07	1.6049e-05	1881	357607957	EHJ65762.1	1316	2.40311e-175	putative choline/ethanolamine kinase [Danaus plexippus]	--	--	--	--	--	K14156	CHK	choline/ethanolamine kinase	http://www.genome.jp/dbget-bin/www_bget?ko:K14156	P35790	723	4.6751e-86	Choline kinase alpha OS=Homo sapiens GN=CHKA PE=1 SV=3	PF09514//PF01294	SSXRD motif//Ribosomal protein L13e	GO:0046474//GO:0006355//GO:0042254//GO:0016310//GO:0006412	glycerophospholipid biosynthetic process//regulation of transcription, DNA-dependent//ribosome biogenesis//phosphorylation//translation	GO:0003735//GO:0016301	structural constituent of ribosome//kinase activity	GO:0005622//GO:0005840//GO:0005634	intracellular//ribosome//nucleus	KOG2686	Choline kinase
comp40366_c0	1043.52	418.82	1.317	6.0291e-07	1.6347e-05	1472	357627666	EHJ77286.1	1184	1.42055e-157	hypothetical protein KGM_09859 [Danaus plexippus]	--	--	--	--	--	--	--	--	--	Q3T1J8	474	4.59865e-53	UPF0549 protein C20orf43 homolog OS=Rattus norvegicus PE=2 SV=1	--	--	--	--	--	--	--	--	KOG3113	Uncharacterized conserved protein
comp45893_c0	2775.36	1167.36	1.2494	6.0503e-07	1.6396e-05	1790	114052140	NP_001040223.1	1790	0	ubiquitin conjugating enzyme E2 [Bombyx mori] >gi|87248433|gb|ABD36269.1| ubiquitin conjugating enzyme E2 [Bombyx mori]	346712714	AK382835.1	571	0	Bombyx mori mRNA, clone: fepM02O16	K10582	UBE2Q	ubiquitin-conjugating enzyme E2 Q	http://www.genome.jp/dbget-bin/www_bget?ko:K10582	Q8WVN8	1003	3.96454e-129	Ubiquitin-conjugating enzyme E2 Q2 OS=Homo sapiens GN=UBE2Q2 PE=1 SV=1	PF05773//PF00179	RWD domain//Ubiquitin-conjugating enzyme	--	--	GO:0016881//GO:0005515	acid-amino acid ligase activity//protein binding	--	--	KOG0897	Predicted ubiquitin-conjugating enzyme
comp42664_c0	298.28	103.294	1.5299	6.0825e-07	1.6475e-05	1566	--	--	--	--	--	--	--	--	--	--	--	--	--	--	--	--	--	--	--	--	--	--	--	--	--	--	--	--
comp21835_c0	174.671	50.1856	1.7993	6.0951e-07	1.6486e-05	2253	357608751	EHJ66132.1	970	2.86568e-118	hypothetical protein KGM_07715 [Danaus plexippus]	--	--	--	--	--	--	--	--	--	--	--	--	--	--	--	--	--	--	--	--	--	--	--
comp19498_c0	85.6105	17.2266	2.3131	6.161e-07	1.6645e-05	2071	--	--	--	--	--	--	--	--	--	--	--	--	--	--	--	--	--	--	--	--	--	--	--	--	--	--	--	--
comp43520_c1	99.7456	22.3289	2.1593	6.168e-07	1.6656e-05	1225	--	--	--	--	--	--	--	--	--	--	--	--	--	--	--	--	--	--	--	--	--	--	--	--	--	--	--	--
comp45379_c0	4385.19	306.311	3.8396	6.2329e-07	1.6797e-05	1643	389608625	BAM17922.1	1575	0	glutamine synthetase 2 [Papilio xuthus]	--	--	--	--	--	K01915	glnA	glutamine synthetase	http://www.genome.jp/dbget-bin/www_bget?ko:K01915	P20478	1139	2.28344e-150	Glutamine synthetase 2 cytoplasmic OS=Drosophila melanogaster GN=Gs2 PE=2 SV=3	PF00120//PF03951	Glutamine synthetase, catalytic domain//Glutamine synthetase, beta-Grasp domain	GO:0006807//GO:0009252//GO:0006542	nitrogen compound metabolic process//peptidoglycan biosynthetic process//glutamine biosynthetic process	GO:0004356	glutamate-ammonia ligase activity	--	--	KOG0683	Glutamine synthetase
comp44082_c0	636.455	246.036	1.3712	6.2761e-07	1.6896e-05	2911	--	--	--	--	--	--	--	--	--	--	--	--	--	--	--	--	--	--	--	--	--	--	--	--	--	--	--	--
comp41540_c0	88.8329	18.5329	2.261	6.2842e-07	1.691e-05	2851	357619373	EHJ71976.1	1767	0	hypothetical protein KGM_18183 [Danaus plexippus]	--	--	--	--	--	--	--	--	--	Q9ULJ7	375	3.98802e-35	Ankyrin repeat domain-containing protein 50 OS=Homo sapiens GN=ANKRD50 PE=1 SV=4	PF14630//PF10541//PF07728	Origin recognition complex (ORC) subunit 5 C-terminus//Nuclear envelope localisation domain//AAA domain (dynein-related subfamily)	GO:0006260	DNA replication	GO:0005524//GO:0003779//GO:0016887	ATP binding//actin binding//ATPase activity	GO:0016021//GO:0000808//GO:0005634	integral to membrane//origin recognition complex//nucleus	--	--
comp42164_c1	14226.7	6146.84	1.2107	6.3715e-07	1.7119e-05	1491	357608986	EHJ66241.1	770	2.49763e-94	ecdysteroid 22-kinase [Danaus plexippus]	--	--	--	--	--	--	--	--	--	--	--	--	--	--	--	--	--	--	--	--	--	--	--
comp40044_c0	37.0993	2.02073	4.1984	6.4233e-07	1.725e-05	973	--	--	--	--	--	--	--	--	--	--	--	--	--	--	--	--	--	--	--	--	--	--	--	--	--	--	--	--
comp42199_c0	130.654	32.0644	2.0267	6.5837e-07	1.7654e-05	1627	12698290	BAB21762.1	158	9.64733e-09	gag-like protein [Bombyx mori]	--	--	--	--	--	--	--	--	--	--	--	--	--	--	--	--	--	--	--	--	--	--	--
comp38065_c1	92.4188	15.5523	2.5711	6.7334e-07	1.8028e-05	1634	--	--	--	--	--	--	--	--	--	--	--	--	--	--	--	--	--	--	PF04683	Proteasome complex subunit Rpn13 ubiquitin receptor	--	--	--	--	GO:0005737//GO:0005634	cytoplasm//nucleus	--	--
comp43712_c1	1806.5	754.75	1.2591	6.7908e-07	1.8173e-05	3709	357614994	EHJ69416.1	1431	0	hypothetical protein KGM_16370 [Danaus plexippus]	346713007	AK386098.1	422	0	Bombyx mori mRNA, clone: fphe20I15	K10250	ELOVL7	elongation of very long chain fatty acids protein 7	http://www.genome.jp/dbget-bin/www_bget?ko:K10250	Q1HRV8	1089	1.80506e-135	Elongation of very long chain fatty acids protein AAEL008004 OS=Aedes aegypti GN=AAEL008004 PE=2 SV=2	PF01350//PF01151	Flavivirus non-structural protein NS4A//GNS1/SUR4 family	GO:0016032//GO:0016070	viral process//RNA metabolic process	--	--	GO:0019012//GO:0016021	virion//integral to membrane	KOG3071	Fatty acyl-CoA elongase/Polyunsaturated fatty acid specific elongation enzyme
comp35075_c0	382.134	143.406	1.414	6.8381e-07	1.8281e-05	4633	357611680	EHJ67606.1	3260	0	ras gtpase activating protein [Danaus plexippus]	170033037	XM_001844334.1	143	3.49492e-66	Culex quinquefasciatus ras GTPase-activating protein 1, mRNA	K04352	RASA1, RASGAP	Ras GTPase-activating protein 1	http://www.genome.jp/dbget-bin/www_bget?ko:K04352	P50904	1703	0	Ras GTPase-activating protein 1 OS=Rattus norvegicus GN=Rasa1 PE=2 SV=1	PF00616//PF00018//PF00017//PF00168	GTPase-activator protein for Ras-like GTPase//SH3 domain//SH2 domain//C2 domain	GO:0051056//GO:0043547	regulation of small GTPase mediated signal transduction//positive regulation of GTPase activity	GO:0005543//GO:0005515//GO:0005096	phospholipid binding//protein binding//GTPase activator activity	GO:0005622	intracellular	KOG3508	GTPase-activating protein
comp41923_c0	161.711	47.0249	1.7819	6.9723e-07	1.8621e-05	1233	--	--	--	--	--	--	--	--	--	--	--	--	--	--	--	--	--	--	PF03584	Herpesvirus ICP4-like protein N-terminal region	GO:0045893	positive regulation of transcription, DNA-dependent	--	--	GO:0042025	host cell nucleus	--	--
comp34866_c0	155.283	43.9216	1.8219	6.9814e-07	1.8636e-05	3543	357628622	EHJ77894.1	1237	3.03355e-156	hypothetical protein KGM_18675 [Danaus plexippus]	393194590	JX074541.1	86	1.29435e-34	Garra waterloti isolate CTOL03174 early growth response 2B (EGR2B) gene, partial cds	K12497	EGR3	early growth response protein 3	http://www.genome.jp/dbget-bin/www_bget?ko:K12497	P43300	522	3.69378e-56	Early growth response protein 3 OS=Mus musculus GN=Egr3 PE=2 SV=2	PF02207//PF00096//PF02892//PF05495	Putative zinc finger in N-recognin (UBR box)//Zinc finger, C2H2 type//BED zinc finger//CHY zinc finger	GO:0016567	protein ubiquitination	GO:0003676//GO:0046872//GO:0003677//GO:0004842//GO:0008270	nucleic acid binding//metal ion binding//DNA binding//ubiquitin-protein ligase activity//zinc ion binding	GO:0005622	intracellular	KOG1721	FOG: Zn-finger
comp44375_c2	639.311	252.207	1.3419	7.1327e-07	1.9012e-05	6352	357609099	EHJ66298.1	2911	0	hypothetical protein KGM_21726 [Danaus plexippus]	--	--	--	--	--	K04671	BMPR2	bone morphogenetic protein receptor type-2	http://www.genome.jp/dbget-bin/www_bget?ko:K04671	Q13873	569	5.46778e-58	Bone morphogenetic protein receptor type-2 OS=Homo sapiens GN=BMPR2 PE=1 SV=2	PF12801//PF01064//PF07714//PF00069	4Fe-4S binding domain//Activin types I and II receptor domain//Protein tyrosine kinase//Protein kinase domain	GO:0016310//GO:0006468//GO:0007178//GO:0009069	phosphorylation//protein phosphorylation//transmembrane receptor protein serine/threonine kinase signaling pathway//serine family amino acid metabolic process	GO:0005524//GO:0004675//GO:0004672//GO:0051536//GO:0005024	ATP binding//transmembrane receptor protein serine/threonine kinase activity//protein kinase activity//iron-sulfur cluster binding//transforming growth factor beta-activated receptor activity	GO:0016020	membrane	KOG3653	Transforming growth factor beta/activin receptor subfamily of serine/threonine kinases
comp40282_c0	97.4851	21.1236	2.2063	7.3016e-07	1.9433e-05	816	--	--	--	--	--	--	--	--	--	--	--	--	--	--	--	--	--	--	--	--	--	--	--	--	--	--	--	--
comp41130_c0	236.218	65.3124	1.8547	7.3518e-07	1.9547e-05	3283	357625953	EHJ76222.1	813	1.59435e-92	putative outspread [Danaus plexippus]	512923993	XM_004930432.1	435	0	PREDICTED: Bombyx mori protein outspread-like (LOC101735394), mRNA	--	--	--	--	Q27421	357	1.0093e-32	Protein outspread OS=Drosophila melanogaster GN=osp PE=2 SV=5	PF01297//PF01496//PF04513//PF11629	Periplasmic solute binding protein family//V-type ATPase 116kDa subunit family//Baculovirus polyhedron envelope protein, PEP, C terminus//C terminal SARAH domain of Mst1	GO:0015992//GO:0016310//GO:0009069//GO:0030001//GO:0015991	proton transport//phosphorylation//serine family amino acid metabolic process//metal ion transport//ATP hydrolysis coupled proton transport	GO:0005198//GO:0046872//GO:0004674//GO:0015078	structural molecule activity//metal ion binding//protein serine/threonine kinase activity//hydrogen ion transmembrane transporter activity	GO:0033179//GO:0019028//GO:0019031	proton-transporting V-type ATPase, V0 domain//viral capsid//viral envelope	KOG4807	F-actin binding protein, regulates actin cytoskeletal organization
comp43032_c0	4372.93	1885.87	1.2134	7.4253e-07	1.9723e-05	7956	357612799	EHJ68174.1	2532	0	putative Katanin p60 ATPase-containing subunit [Danaus plexippus]	346710456	AK380943.1	747	0	Bombyx mori mRNA, clone: fufe22L17	K07767	E3.6.4.3	microtubule-severing ATPase	http://www.genome.jp/dbget-bin/www_bget?ko:K07767	Q5U3S1	1550	0	Katanin p60 ATPase-containing subunit A-like 1 OS=Danio rerio GN=katnal1 PE=2 SV=1	PF08831//PF06414//PF00004//PF01078//PF01695//PF07728//PF13606//PF03114//PF00023//PF05496//PF06068//PF00910//PF00625//PF00158//PF02562//PF01412//PF05407//PF02367//PF07724	Class II MHC-associated invariant chain trimerisation domain//Zeta toxin//ATPase family associated with various cellular activities (AAA)//Magnesium chelatase, subunit ChlI//IstB-like ATP binding protein//AAA domain (dynein-related subfamily)//Ankyrin repeat//BAR domain//Ankyrin repeat//Holliday junction DNA helicase ruvB N-terminus//TIP49 C-terminus//RNA helicase//Guanylate kinase//Sigma-54 inte…	GO:0006886//GO:0006508//GO:0006355//GO:0015995//GO:0006144//GO:0032312//GO:0006310//GO:0006955//GO:0007165//GO:0015994//GO:0006281//GO:0070526//GO:0019882//GO:0015979	intracellular protein transport//proteolysis//regulation of transcription, DNA-dependent//chlorophyll biosynthetic process//purine nucleobase metabolic process//regulation of ARF GTPase activity//DNA recombination//immune response//signal transduction//chlorophyll metabolic process//DNA repair//threonylcarbamoyladenosine biosynthetic process//antigen processing and presentation//photosynthesis	GO:0016301//GO:0003968//GO:0003724//GO:0017111//GO:0008060//GO:0008270//GO:0005524//GO:0016887//GO:0042289//GO:0009378//GO:0003723//GO:0005515//GO:0003678//GO:0004197//GO:0016851//GO:0008134	kinase activity//RNA-directed RNA polymerase activity//RNA helicase activity//nucleoside-triphosphatase activity//ARF GTPase activator activity//zinc ion binding//ATP binding//ATPase activity//MHC class II protein binding//four-way junction helicase activity//RNA binding//protein binding//DNA helicase activity//cysteine-type endopeptidase activity//magnesium chelatase activity//transcription fact…	GO:0031379//GO:0005657//GO:0005667//GO:0009379//GO:0016020//GO:0010007//GO:0005737//GO:0042613	RNA-directed RNA polymerase complex//replication fork//transcription factor complex//Holliday junction helicase complex//membrane//magnesium chelatase complex//cytoplasm//MHC class II protein complex	KOG0521	Putative GTPase activating proteins (GAPs)
comp43041_c1	5293.47	2278.83	1.2159	7.7066e-07	2.041e-05	4534	357613150	EHJ68344.1	669	7.75017e-77	hypothetical protein KGM_12861 [Danaus plexippus]	512888943	XM_004922113.1	256	5.21951e-129	PREDICTED: Bombyx mori BCL2/adenovirus E1B 19 kDa protein-interacting protein 3-like (LOC101741938), mRNA	K15464	BNIP3	BCL2/adenovirus E1B 19 kDa protein-interacting protein 3	http://www.genome.jp/dbget-bin/www_bget?ko:K15464	--	--	--	--	PF06553//PF05225	BNIP3//helix-turn-helix, Psq domain	GO:0043065	positive regulation of apoptotic process	GO:0003677	DNA binding	GO:0016021//GO:0005740	integral to membrane//mitochondrial envelope	--	--
comp41331_c8	1065.18	395.229	1.4303	7.7516e-07	2.0508e-05	942	--	--	--	--	--	--	--	--	--	--	--	--	--	--	--	--	--	--	--	--	--	--	--	--	--	--	--	--
comp41002_c0	176.341	52.9426	1.7359	7.981e-07	2.1043e-05	1498	357606522	EHJ65099.1	1743	0	putative Lysosomal Pro-X carboxypeptidase [Danaus plexippus]	--	--	--	--	--	K01285	PRCP	lysosomal Pro-X carboxypeptidase	http://www.genome.jp/dbget-bin/www_bget?ko:K01285	Q2TA14	1108	1.97871e-144	Lysosomal Pro-X carboxypeptidase OS=Bos taurus GN=PRCP PE=2 SV=1	PF05577//PF00326//PF02230	Serine carboxypeptidase S28//Prolyl oligopeptidase family//Phospholipase/Carboxylesterase	GO:0006508	proteolysis	GO:0016787//GO:0008236//GO:0004180	hydrolase activity//serine-type peptidase activity//carboxypeptidase activity	--	--	KOG2183	Prolylcarboxypeptidase (angiotensinase C)
comp40335_c0	509.485	129.665	1.9743	8.0828e-07	2.129e-05	1974	357628588	EHJ77864.1	678	2.34915e-106	hypothetical protein KGM_13227 [Danaus plexippus]	--	--	--	--	--	--	--	--	--	O00214	106	1.02881e-09	Galectin-8 OS=Homo sapiens GN=LGALS8 PE=1 SV=4	PF00337	Galactoside-binding lectin	--	--	GO:0030246	carbohydrate binding	--	--	KOG3587	Galectin, galactose-binding lectin
comp44491_c3	2214.06	939.4	1.2369	8.1335e-07	2.1413e-05	7116	357622099	EHJ73700.1	4479	0	putative GTPase activating protein and VPS9 domains 1 isoform 1 [Danaus plexippus]	512917108	XM_004928749.1	239	2.31537e-119	PREDICTED: Bombyx mori receptor-mediated endocytosis protein 6 homolog (LOC101742353), mRNA	--	--	--	--	Q14C86	756	1.67715e-79	GTPase-activating protein and VPS9 domain-containing protein 1 OS=Homo sapiens GN=GAPVD1 PE=1 SV=2	PF01409//PF00616	tRNA synthetases class II core domain (F)//GTPase-activator protein for Ras-like GTPase	GO:0043039//GO:0006418//GO:0051056//GO:0050794	tRNA aminoacylation//tRNA aminoacylation for protein translation//regulation of small GTPase mediated signal transduction//regulation of cellular process	GO:0000049//GO:0005096//GO:0005524//GO:0004812	tRNA binding//GTPase activator activity//ATP binding//aminoacyl-tRNA ligase activity	GO:0005622//GO:0005737	intracellular//cytoplasm	KOG2319	Vacuolar assembly/sorting protein VPS9
comp40928_c0	863.419	347.41	1.3134	8.4034e-07	2.2079e-05	2085	357610891	EHJ67196.1	1694	0	hypothetical protein KGM_10813 [Danaus plexippus]	--	--	--	--	--	--	--	--	--	Q9VXT5	1015	1.48748e-125	CWF19-like protein 2 homolog OS=Drosophila melanogaster GN=CG9213 PE=1 SV=2	--	--	--	--	--	--	--	--	KOG2477	Uncharacterized conserved protein
comp45127_c0	6226.65	1229.68	2.3402	8.5436e-07	2.2427e-05	2943	389611309	BAM19266.1	571	1.37309e-65	simila to CG6762 [Papilio polytes]	--	--	--	--	--	K12260	SRX1	sulfiredoxin	http://www.genome.jp/dbget-bin/www_bget?ko:K12260	Q9VX10	396	4.12975e-42	Putative sulfiredoxin OS=Drosophila melanogaster GN=CG6762 PE=1 SV=1	--	--	--	--	--	--	--	--	KOG3388	Predicted transcription regulator/nuclease, contains ParB domain
comp39521_c0	177.598	53.2889	1.7367	8.5557e-07	2.2445e-05	1382	389609783	BAM18503.1	1626	0	gelsolin precursor [Papilio xuthus]	--	--	--	--	--	K05768	GSN	gelsolin	http://www.genome.jp/dbget-bin/www_bget?ko:K05768	Q07171	1161	3.54831e-149	Gelsolin OS=Drosophila melanogaster GN=Gel PE=1 SV=2	PF02452	PemK-like protein	--	--	GO:0003677	DNA binding	--	--	KOG0444	Cytoskeletal regulator Flightless-I (contains leucine-rich and gelsolin repeats)
comp44193_c0	407.783	106.455	1.9376	8.559e-07	2.2445e-05	4061	357617525	EHJ70840.1	990	1.58076e-116	hypothetical protein KGM_13363 [Danaus plexippus]	512904870	XM_004925747.1	124	1.11631e-55	PREDICTED: Bombyx mori regulator of G-protein signaling loco-like (LOC101747032), mRNA	K16449	RGS	regulator of G-protein signaling	http://www.genome.jp/dbget-bin/www_bget?ko:K16449	Q9VCX1	358	1.25503e-32	Regulator of G-protein signaling loco OS=Drosophila melanogaster GN=loco PE=1 SV=2	PF00615//PF03552//PF02196//PF06821	Regulator of G protein signaling domain//Cellulose synthase//Raf-like Ras-binding domain//Serine hydrolase	GO:0006011//GO:0005982//GO:0005985//GO:0007165//GO:0030244//GO:0038032	UDP-glucose metabolic process//starch metabolic process//sucrose metabolic process//signal transduction//cellulose biosynthetic process//termination of G-protein coupled receptor signaling pathway	GO:0005057//GO:0016760//GO:0016787	receptor signaling protein activity//cellulose synthase (UDP-forming) activity//hydrolase activity	GO:0016020	membrane	KOG3589	G protein signaling regulators
comp41988_c0	63.9353	9.24466	2.7899	8.6107e-07	2.2559e-05	1012	--	--	--	--	--	--	--	--	--	--	--	--	--	--	--	--	--	--	--	--	--	--	--	--	--	--	--	--
comp32764_c0	190.64	58.2685	1.7101	8.9421e-07	2.3347e-05	1182	--	--	--	--	--	--	--	--	--	--	--	--	--	--	--	--	--	--	--	--	--	--	--	--	--	--	--	--
comp65914_c0	528.251	206.365	1.356	9.0044e-07	2.3498e-05	3112	--	--	--	--	--	346709180	AK387412.1	158	1.07286e-74	Bombyx mori mRNA, clone: bmov18K01	--	--	--	--	--	--	--	--	--	--	--	--	--	--	--	--	--	--
comp40351_c0	853.541	342.611	1.3169	9.1367e-07	2.382e-05	3457	389612860	BAM19830.1	1264	1.67072e-159	unknown secreted protein [Papilio xuthus]	--	--	--	--	--	--	--	--	--	Q5RD32	246	2.53097e-20	Golgi-associated PDZ and coiled-coil motif-containing protein OS=Pongo abelii GN=GOPC PE=2 SV=1	PF00595//PF13180//PF04513	PDZ domain (Also known as DHR or GLGF)//PDZ domain//Baculovirus polyhedron envelope protein, PEP, C terminus	--	--	GO:0005515//GO:0005198	protein binding//structural molecule activity	GO:0019031//GO:0019028	viral envelope//viral capsid	KOG3528	FOG: PDZ domain
comp42413_c0	115.397	28.0012	2.0431	9.3045e-07	2.4214e-05	1098	--	--	--	--	--	--	--	--	--	--	--	--	--	--	--	--	--	--	--	--	--	--	--	--	--	--	--	--
comp32618_c0	976.888	403.71	1.2749	9.4089e-07	2.4447e-05	3568	357627814	EHJ77369.1	2650	0	hypothetical protein KGM_05696 [Danaus plexippus]	--	--	--	--	--	--	--	--	--	Q9CXF4	1174	8.65155e-144	TBC1 domain family member 15 OS=Mus musculus GN=Tbc1d15 PE=1 SV=1	PF00566	Rab-GTPase-TBC domain	GO:0032851//GO:0032313	positive regulation of Rab GTPase activity//regulation of Rab GTPase activity	GO:0005097	Rab GTPase activator activity	GO:0005622	intracellular	KOG2197	Ypt/Rab-specific GTPase-activating protein GYP7 and related proteins
comp42079_c0	3202.08	1378.59	1.2158	9.4401e-07	2.4516e-05	9456	357618679	EHJ71568.1	1469	5.67493e-169	hypothetical protein KGM_01334 [Danaus plexippus]	--	--	--	--	--	K15720	N4BP2	NEDD4-binding protein 2	http://www.genome.jp/dbget-bin/www_bget?ko:K15720	Q92802	349	4.3853e-32	NEDD4-binding protein 2-like 2 OS=Homo sapiens GN=N4BP2L2 PE=1 SV=1	PF02845//PF00004//PF06414	CUE domain//ATPase family associated with various cellular activities (AAA)//Zeta toxin	--	--	GO:0016301//GO:0005524//GO:0005515	kinase activity//ATP binding//protein binding	--	--	KOG2401	Predicted MutS-related protein involved in mismatch repair
comp37654_c0	33.15	1.18354	4.8078	9.6669e-07	2.5069e-05	546	--	--	--	--	--	--	--	--	--	--	--	--	--	--	--	--	--	--	--	--	--	--	--	--	--	--	--	--
comp54409_c0	595.159	233.876	1.3475	9.7775e-07	2.5331e-05	1758	389609641	BAM18432.1	421	2.73078e-45	unknown unsecreted protein [Papilio xuthus]	--	--	--	--	--	--	--	--	--	--	--	--	--	PF01064	Activin types I and II receptor domain	GO:0016310//GO:0007178//GO:0009069	phosphorylation//transmembrane receptor protein serine/threonine kinase signaling pathway//serine family amino acid metabolic process	GO:0005024//GO:0004675	transforming growth factor beta-activated receptor activity//transmembrane receptor protein serine/threonine kinase activity	GO:0016020	membrane	--	--
comp39068_c0	174.979	52.8199	1.728	9.7966e-07	2.5368e-05	1714	--	--	--	--	--	--	--	--	--	--	--	--	--	--	--	--	--	--	--	--	--	--	--	--	--	--	--	--
comp40812_c0	181.62	54.6961	1.7314	9.8244e-07	2.5428e-05	382	--	--	--	--	--	--	--	--	--	--	--	--	--	--	--	--	--	--	--	--	--	--	--	--	--	--	--	--
comp40762_c0	48.579	5.22499	3.2168	9.9244e-07	2.5674e-05	2254	357630979	EHJ78743.1	2797	0	putative DnaJ-like protein, subfamily C, member 13 [Danaus plexippus]	241124504	XM_002404147.1	71	1.78486e-26	Ixodes scapularis hypothetical protein, mRNA	K09533	DNAJC13	DnaJ homolog subfamily C member 13	http://www.genome.jp/dbget-bin/www_bget?ko:K09533	O75165	2036	0	DnaJ homolog subfamily C member 13 OS=Homo sapiens GN=DNAJC13 PE=1 SV=5	--	--	--	--	GO:0031072	heat shock protein binding	--	--	--	--
comp45527_c0	3034.49	1282.83	1.2421	9.9524e-07	2.5734e-05	1437	--	--	--	--	--	--	--	--	--	--	--	--	--	--	--	--	--	--	--	--	--	--	--	--	--	--	--	--
comp345935_c0	36.3506	1.77531	4.3558	1.0117e-06	2.6148e-05	1657	357615206	EHJ69529.1	1092	3.90227e-138	hypothetical protein KGM_15808 [Danaus plexippus]	--	--	--	--	--	--	--	--	--	--	--	--	--	--	--	--	--	--	--	--	--	--	--
comp47548_c0	554.605	214.585	1.3699	1.021e-06	2.635e-05	623	357612389	EHJ67959.1	376	6.8039e-43	hypothetical protein KGM_11337 [Danaus plexippus]	--	--	--	--	--	--	--	--	--	--	--	--	--	PF07776	Zinc-finger associated domain (zf-AD)	--	--	GO:0008270	zinc ion binding	GO:0005634	nucleus	--	--
comp43896_c1	1053.36	437.607	1.2673	1.0493e-06	2.7041e-05	3439	189242131	XP_001810131.1	224	1.03476e-16	PREDICTED: similar to gag-like protein [Tribolium castaneum]	389614056	AK404447.1	69	3.54185e-25	Papilio xuthus mRNA, putative 3'UTR of hypothetical protein, sequence id: Px-2980, expressed in epidermis	--	--	--	--	Q9NBX5	207	1.84619e-15	Nucleic-acid-binding protein from transposon X-element OS=Drosophila melanogaster GN=ORF1 PE=4 SV=1	--	--	--	--	--	--	--	--	--	--
comp26901_c0	177.608	54.9851	1.6916	1.0597e-06	2.7255e-05	2321	--	--	--	--	--	--	--	--	--	--	--	--	--	--	--	--	--	--	--	--	--	--	--	--	--	--	--	--
comp42319_c0	83.1319	17.2266	2.2708	1.0963e-06	2.8144e-05	416	--	--	--	--	--	--	--	--	--	--	--	--	--	--	--	--	--	--	--	--	--	--	--	--	--	--	--	--
comp43977_c1	89.097	18.3884	2.2766	1.1095e-06	2.8442e-05	1631	--	--	--	--	--	--	--	--	--	--	--	--	--	--	--	--	--	--	--	--	--	--	--	--	--	--	--	--
comp44485_c2	3471.34	1506.87	1.2039	1.1144e-06	2.8553e-05	5006	--	--	--	--	--	123299275	AB247378.1	74	8.5941e-28	Antheraea yamamai vg gene for vitellogenin, complete cds	--	--	--	--	--	--	--	--	PF09402	Man1-Src1p-C-terminal domain	--	--	--	--	GO:0005639	integral to nuclear inner membrane	--	--
comp124910_c0	27.4805	0	Inf	1.1231e-06	2.8748e-05	894	156618	AAA28265.1	345	7.15861e-35	mariner transposase [Chrysoperla plorabunda] >gi|600837|gb|AAC46947.1| mariner transposase [Chrysoperla plorabunda]	--	--	--	--	--	--	--	--	--	Q7JQ07	123	2.75402e-06	Mariner Mos1 transposase OS=Drosophila mauritiana GN=mariner\T PE=1 SV=1	--	--	--	--	--	--	--	--	--	--
comp43831_c0	371.233	53.4334	2.7965	1.1268e-06	2.883e-05	1073	357621727	EHJ73462.1	809	8.67022e-102	hypothetical protein KGM_12980 [Danaus plexippus]	--	--	--	--	--	K08025	HLXB9, HB9	homeobox protein HB9	http://www.genome.jp/dbget-bin/www_bget?ko:K08025	Q9QZW9	285	4.15607e-27	Motor neuron and pancreas homeobox protein 1 OS=Mus musculus GN=Mnx1 PE=2 SV=2	PF00046//PF08880	Homeobox domain//QLQ	GO:0006355	regulation of transcription, DNA-dependent	GO:0005524//GO:0043565//GO:0016818//GO:0003700	ATP binding//sequence-specific DNA binding//hydrolase activity, acting on acid anhydrides, in phosphorus-containing anhydrides//sequence-specific DNA binding transcription factor activity	GO:0005667//GO:0005634	transcription factor complex//nucleus	KOG0489	Transcription factor zerknullt and related HOX domain proteins
comp43863_c1	234.563	77.8622	1.591	1.152e-06	2.9418e-05	934	11136027	O88553.1	136	1.53551e-06	RecName: Full=Zinc finger protein 37; Short=Zfp-37 >gi|3264773|gb|AAC24590.1| zinc-finger protein-37 [Rattus norvegicus]	--	--	--	--	--	--	--	--	--	O88553	136	1.0371e-07	Zinc finger protein 37 OS=Rattus norvegicus GN=Zfp37 PE=2 SV=1	PF00096//PF06397//PF06467	Zinc finger, C2H2 type//Desulfoferrodoxin, N-terminal domain//MYM-type Zinc finger with FCS sequence motif	--	--	GO:0005506//GO:0008270//GO:0046872	iron ion binding//zinc ion binding//metal ion binding	--	--	KOG1721	FOG: Zn-finger
comp40628_c0	74.9837	13.0407	2.5236	1.216e-06	3.1009e-05	1694	189238885	XP_001813154.1	245	3.16415e-19	PREDICTED: similar to GA21108-PA [Tribolium castaneum] >gi|270011022|gb|EFA07470.1| matotopetli [Tribolium castaneum]	--	--	--	--	--	--	--	--	--	Q9VH70	175	7.28212e-12	Testis-specific zinc finger protein topi OS=Drosophila melanogaster GN=topi PE=1 SV=1	PF08649//PF00096//PF06397//PF01623//PF13183//PF10589	DASH complex subunit Dad1//Zinc finger, C2H2 type//Desulfoferrodoxin, N-terminal domain//Carlavirus putative nucleic acid binding protein//4Fe-4S dicluster domain//NADH-ubiquinone oxidoreductase-F iron-sulfur binding region	GO:0055114//GO:0006355//GO:0030472	oxidation-reduction process//regulation of transcription, DNA-dependent//mitotic spindle organization in nucleus	GO:0005506//GO:0051536//GO:0003676//GO:0046872	iron ion binding//iron-sulfur cluster binding//nucleic acid binding//metal ion binding	GO:0072686//GO:0042729	mitotic spindle//DASH complex	KOG1721	FOG: Zn-finger
comp43650_c1	756.764	308.31	1.2955	1.2242e-06	3.1188e-05	1325	114052170	NP_001040517.1	1249	2.48949e-169	eukaryotic translation initiation factor 6 [Bombyx mori] >gi|95102688|gb|ABF51282.1| eukaryotic translation initiation factor 6 [Bombyx mori]	346705079	AK383656.1	320	3.96471e-165	Bombyx mori mRNA, clone: MFB-15P04	K03264	EIF6	translation initiation factor 6	http://www.genome.jp/dbget-bin/www_bget?ko:K03264	Q6GR45	1087	5.35573e-146	Eukaryotic translation initiation factor 6 OS=Xenopus laevis GN=eif6 PE=2 SV=1	PF01912	eIF-6 family	GO:0006446//GO:0006413//GO:0042273//GO:0042256	regulation of translational initiation//translational initiation//ribosomal large subunit biogenesis//mature ribosome assembly	GO:0043022//GO:0043023//GO:0003743	ribosome binding//ribosomal large subunit binding//translation initiation factor activity	GO:0005730//GO:0005840//GO:0005737	nucleolus//ribosome//cytoplasm	KOG3185	Translation initiation factor 6 (eIF-6)
comp21782_c0	1279.31	538.692	1.2478	1.2496e-06	3.1806e-05	3237	193681159	XP_001944491.1	373	9.80748e-35	PREDICTED: jerky protein homolog-like [Acyrthosiphon pisum]	498971522	XM_004527027.1	431	0	PREDICTED: Ceratitis capitata jerky protein homolog-like (LOC101448685), mRNA >gi|499002502|ref|XM_004534797.1| PREDICTED: Ceratitis capitata jerky protein homolog-like (LOC101450566), mRNA	--	--	--	--	B2RRL2	335	3.2804e-31	Jerky protein homolog-like OS=Mus musculus GN=Jrkl PE=2 SV=1	PF05225//PF07022//PF02796//PF04218//PF05920	helix-turn-helix, Psq domain//Bacteriophage CI repressor helix-turn-helix domain//Helix-turn-helix domain of resolvase//CENP-B N-terminal DNA-binding domain//Homeobox KN domain	GO:0006355//GO:0045892//GO:0006310	regulation of transcription, DNA-dependent//negative regulation of transcription, DNA-dependent//DNA recombination	GO:0003677//GO:0000150	DNA binding//recombinase activity	--	--	KOG3105	DNA-binding centromere protein B (CENP-B)
comp35629_c0	1673.78	716.277	1.2245	1.2651e-06	3.218e-05	4586	--	--	--	--	--	--	--	--	--	--	--	--	--	--	--	--	--	--	--	--	--	--	--	--	--	--	--	--
comp42657_c0	518.894	201.053	1.3679	1.2727e-06	3.2344e-05	1758	357614663	EHJ69201.1	951	8.7833e-119	hypothetical protein KGM_11623 [Danaus plexippus]	--	--	--	--	--	K14850	RRP8	ribosomal RNA-processing protein 8	http://www.genome.jp/dbget-bin/www_bget?ko:K14850	O43159	583	2.83791e-66	Ribosomal RNA-processing protein 8 OS=Homo sapiens GN=RRP8 PE=1 SV=2	PF08241//PF05148	Methyltransferase domain//Hypothetical methyltransferase	GO:0032259//GO:0008152	methylation//metabolic process	GO:0008168	methyltransferase activity	--	--	KOG3045	Predicted RNA methylase involved in rRNA processing
comp88481_c0	38.3568	2.61249	3.876	1.2732e-06	3.2344e-05	400	--	--	--	--	--	--	--	--	--	--	--	--	--	--	--	--	--	--	--	--	--	--	--	--	--	--	--	--
comp39174_c0	387.546	121.293	1.6759	1.2809e-06	3.2524e-05	1522	357623326	EHJ74529.1	573	8.40778e-67	hypothetical protein KGM_08243 [Danaus plexippus]	2149911	U95026.1	46	9.45472e-13	Antheraea polyphemus sensory neuron membrane protein-1 (SNMP1) mRNA, complete cds	--	--	--	--	--	--	--	--	--	--	--	--	--	--	--	--	--	--
comp41256_c0	142.03	35.2469	2.0106	1.2875e-06	3.267e-05	875	283483979	NP_001164470.1	771	2.15233e-100	19.5 kDa heat shock protein [Bombyx mori] >gi|269854065|gb|ACZ51258.1| 19.5 kDa heat shock protein [Bombyx mori]	--	--	--	--	--	--	--	--	--	P34696	142	1.54253e-09	Heat shock protein Hsp-16.1/Hsp-16.11 OS=Caenorhabditis elegans GN=hsp-16.1 PE=3 SV=1	--	--	GO:0006950	response to stress	--	--	--	--	KOG3591	Alpha crystallins
comp42022_c1	41.3757	3.44968	3.5842	1.2938e-06	3.2789e-05	992	357616125	EHJ70018.1	320	1.78078e-30	hypothetical protein KGM_17259 [Danaus plexippus]	--	--	--	--	--	--	--	--	--	Q8MIQ9	246	2.1738e-21	P protein OS=Sus scrofa GN=Oca2 PE=2 SV=3	--	--	GO:0015700//GO:0055085	arsenite transport//transmembrane transport	GO:0015105	arsenite transmembrane transporter activity	GO:0016021	integral to membrane	--	--
comp43589_c0	325.421	116.292	1.4846	1.2945e-06	3.2792e-05	1687	389609811	BAM18517.1	442	5.63382e-48	unknown unsecreted protein [Papilio xuthus]	--	--	--	--	--	--	--	--	--	--	--	--	--	--	--	--	--	--	--	--	--	--	--
comp40605_c0	151.125	44.6578	1.7588	1.2996e-06	3.2905e-05	1265	--	--	--	--	--	--	--	--	--	--	--	--	--	--	--	--	--	--	--	--	--	--	--	--	--	--	--	--
comp42242_c0	235.047	80.5183	1.5456	1.3025e-06	3.2963e-05	2421	357622278	EHJ73824.1	400	4.02308e-37	hypothetical protein KGM_15998 [Danaus plexippus]	512896634	XM_004923901.1	66	1.15505e-23	PREDICTED: Bombyx mori protein lozenge-like (LOC101742006), mRNA	--	--	--	--	--	--	--	--	--	--	GO:0044260//GO:0090304	cellular macromolecule metabolic process//nucleic acid metabolic process	GO:0043169	cation binding	GO:0043229	intracellular organelle	--	--
comp38888_c0	958.333	91.5383	3.3881	1.3096e-06	3.3111e-05	3078	357620108	EHJ72415.1	1518	0	hypothetical protein KGM_11009 [Danaus plexippus]	--	--	--	--	--	--	--	--	--	Q8BTK5	319	1.11483e-28	SET and MYND domain-containing protein 4 OS=Mus musculus GN=Smyd4 PE=2 SV=2	PF00856	SET domain	--	--	GO:0005515//GO:0043169	protein binding//cation binding	--	--	KOG2084	Predicted histone tail methylase containing SET domain
comp41583_c3	699.694	266.922	1.3903	1.3347e-06	3.3703e-05	2459	357622888	EHJ74248.1	2811	0	hypothetical protein KGM_01641 [Danaus plexippus]	512926370	XM_004931012.1	787	0	PREDICTED: Bombyx mori phosphorylated CTD-interacting factor 1-like (LOC101741450), mRNA	--	--	--	--	P59114	1535	0	Phosphorylated CTD-interacting factor 1 OS=Mus musculus GN=Pcif1 PE=1 SV=1	PF00397	WW domain	--	--	GO:0005515	protein binding	--	--	--	--
comp44969_c0	1941	825.617	1.2333	1.371e-06	3.4534e-05	490	--	--	--	--	--	--	--	--	--	--	--	--	--	--	--	--	--	--	--	--	--	--	--	--	--	--	--	--
comp137189_c0	101.071	24.1042	2.068	1.3777e-06	3.4671e-05	2085	357608334	EHJ65936.1	1312	5.4127e-171	putative zinc finger protein 709 [Danaus plexippus]	--	--	--	--	--	--	--	--	--	Q60821	358	7.223e-34	Zinc finger and BTB domain-containing protein 17 OS=Mus musculus GN=Zbtb17 PE=1 SV=2	PF07776//PF01667//PF01199//PF00096	Zinc-finger associated domain (zf-AD)//Ribosomal protein S27//Ribosomal protein L34e//Zinc finger, C2H2 type	GO:0006412//GO:0042254	translation//ribosome biogenesis	GO:0008270//GO:0046872//GO:0003735	zinc ion binding//metal ion binding//structural constituent of ribosome	GO:0005634//GO:0005840//GO:0005622	nucleus//ribosome//intracellular	--	--
comp40359_c0	35.5244	1.89802	4.2262	1.3839e-06	3.4809e-05	336	--	--	--	--	--	--	--	--	--	--	--	--	--	--	--	--	--	--	--	--	--	--	--	--	--	--	--	--
comp18092_c0	340.867	125.479	1.4418	1.3858e-06	3.4842e-05	1760	--	--	--	--	--	--	--	--	--	--	--	--	--	--	--	--	--	--	--	--	--	--	--	--	--	--	--	--
comp38669_c0	170.962	52.1054	1.7142	1.3935e-06	3.5019e-05	1527	357602938	EHJ63580.1	473	4.54121e-49	aminoacylase-1 [Danaus plexippus]	--	--	--	--	--	K02174	BR-C	broad	http://www.genome.jp/dbget-bin/www_bget?ko:K02174	Q01295	270	1.26315e-23	Broad-complex core protein isoforms 1/2/3/4/5 OS=Drosophila melanogaster GN=br PE=1 SV=2	PF03607//PF00651	Doublecortin//BTB/POZ domain	GO:0035556	intracellular signal transduction	GO:0005515	protein binding	--	--	--	--
comp127686_c0	24.9025	0	Inf	1.4298e-06	3.5864e-05	584	--	--	--	--	--	--	--	--	--	--	--	--	--	--	--	--	--	--	--	--	--	--	--	--	--	--	--	--
comp40322_c0	322.138	118.623	1.4413	1.4632e-06	3.6684e-05	1150	379326756	AFD01656.1	735	2.17049e-91	mod(mdg4) protein [Helicoverpa armigera]	--	--	--	--	--	K02174	BR-C	broad	http://www.genome.jp/dbget-bin/www_bget?ko:K02174	Q01295	260	5.51586e-23	Broad-complex core protein isoforms 1/2/3/4/5 OS=Drosophila melanogaster GN=br PE=1 SV=2	PF00651	BTB/POZ domain	--	--	GO:0005515	protein binding	--	--	KOG4441	Proteins containing BTB/POZ and Kelch domains, involved in regulatory/signal transduction processes
comp18071_c0	405.071	154.953	1.3863	1.4717e-06	3.6879e-05	1524	--	--	--	--	--	--	--	--	--	--	--	--	--	--	--	--	--	--	--	--	--	--	--	--	--	--	--	--
comp187334_c0	28.956	0.591769	5.6127	1.4831e-06	3.7113e-05	733	--	--	--	--	--	--	--	--	--	--	--	--	--	--	--	--	--	--	PF06350	Hormone-sensitive lipase (HSL) N-terminus	GO:0008203//GO:0016042	cholesterol metabolic process//lipid catabolic process	GO:0016298	lipase activity	--	--	--	--
comp18841_c0	286.245	102.089	1.4874	1.483e-06	3.7113e-05	1527	--	--	--	--	--	--	--	--	--	--	--	--	--	--	--	--	--	--	--	--	--	--	--	--	--	--	--	--
comp42518_c0	149.572	38.1048	1.9728	1.4907e-06	3.7286e-05	4598	357625954	EHJ76223.1	3935	0	putative outspread [Danaus plexippus]	512923997	XM_004930433.1	301	5.10978e-154	PREDICTED: Bombyx mori protein outspread-like (LOC101735525), mRNA	--	--	--	--	Q27421	739	6.92698e-78	Protein outspread OS=Drosophila melanogaster GN=osp PE=2 SV=5	PF02444	Hepatitis E virus ORF-2 (Putative capsid protein)	--	--	GO:0005543	phospholipid binding	GO:0030430	host cell cytoplasm	KOG4807	F-actin binding protein, regulates actin cytoskeletal organization
comp34293_c1	28.847	0.591769	5.6072	1.529e-06	3.8173e-05	730	--	--	--	--	--	--	--	--	--	--	--	--	--	--	--	--	--	--	--	--	--	--	--	--	--	--	--	--
comp37537_c0	494.531	192.155	1.3638	1.5658e-06	3.9037e-05	3147	357615345	EHJ69606.1	1768	0	hypothetical protein KGM_07261 [Danaus plexippus]	--	--	--	--	--	K10280	FBXL14	F-box and leucine-rich repeat protein 14	http://www.genome.jp/dbget-bin/www_bget?ko:K10280	Q8BID8	1034	2.67066e-128	F-box/LRR-repeat protein 14 OS=Mus musculus GN=Fbxl14 PE=2 SV=1	PF00560//PF00646	Leucine Rich Repeat//F-box domain	--	--	GO:0005515	protein binding	--	--	KOG1947	Leucine rich repeat proteins, some proteins contain F-box
comp44983_c0	8538.62	1407.69	2.6007	1.5723e-06	3.9182e-05	1921	357602027	EHJ63248.1	505	1.61614e-57	hypothetical protein KGM_22420 [Danaus plexippus]	346707840	AK378132.1	454	0	Bombyx mori mRNA, clone: fmgV04C05_K05785	--	--	--	--	--	--	--	--	--	--	--	--	--	--	--	--	--	--
comp18322_c0	4035.37	1778.97	1.1817	1.5799e-06	3.9352e-05	3790	357605423	EHJ64611.1	2430	0	hypothetical protein KGM_21586 [Danaus plexippus]	--	--	--	--	--	--	--	--	--	Q6YBV0	768	4.30063e-88	Proton-coupled amino acid transporter 4 OS=Homo sapiens GN=SLC36A4 PE=1 SV=1	PF00236	Glycoprotein hormone	GO:0007165	signal transduction	GO:0005179	hormone activity	GO:0005576//GO:0016021	extracellular region//integral to membrane	KOG1304	Amino acid transporters
comp72512_c0	218.392	72.5145	1.5906	1.6033e-06	3.9879e-05	1568	--	--	--	--	--	--	--	--	--	--	--	--	--	--	--	--	--	--	PF00439	Bromodomain	--	--	GO:0005515	protein binding	--	--	--	--
comp36089_c0	47.2537	5.3477	3.1434	1.6073e-06	3.9962e-05	437	--	--	--	--	--	--	--	--	--	--	--	--	--	--	--	--	--	--	--	--	--	--	--	--	--	--	--	--
comp37099_c0	53.6041	7.36842	2.8629	1.612e-06	4.0059e-05	679	--	--	--	--	--	--	--	--	--	--	--	--	--	--	--	--	--	--	--	--	--	--	--	--	--	--	--	--
comp36485_c0	107.249	26.594	2.0118	1.6191e-06	4.0216e-05	1697	332018822	EGI59381.1	751	8.95967e-86	Ataxin-2-like protein [Acromyrmex echinatior]	512918290	XM_004929040.1	353	0	PREDICTED: Bombyx mori ataxin-2-like protein-like (LOC101743989), mRNA	--	--	--	--	Q29A33	485	4.03283e-50	Ataxin-2 homolog OS=Drosophila pseudoobscura pseudoobscura GN=Atx2 PE=3 SV=2	--	--	--	--	--	--	--	--	KOG2375	Protein interacting with poly(A)-binding protein
comp40636_c0	681.034	83.5998	3.0262	1.7505e-06	4.3361e-05	1424	--	--	--	--	--	--	--	--	--	--	--	--	--	--	--	--	--	--	--	--	--	--	--	--	--	--	--	--
comp33586_c1	3813.93	1223.7	1.64	1.7685e-06	4.3765e-05	759	260792541	XP_002591273.1	311	1.68635e-32	hypothetical protein BRAFLDRAFT_216507 [Branchiostoma floridae] >gi|229276477|gb|EEN47284.1| hypothetical protein BRAFLDRAFT_216507 [Branchiostoma floridae]	--	--	--	--	--	K02503	hit	Hit-like protein involved in cell-cycle regulation	http://www.genome.jp/dbget-bin/www_bget?ko:K02503	Q9D0S9	290	2.57743e-30	Histidine triad nucleotide-binding protein 2, mitochondrial OS=Mus musculus GN=Hint2 PE=2 SV=1	--	--	--	--	--	--	--	--	KOG3275	Zinc-binding protein of the histidine triad (HIT) family
comp106149_c0	42.5557	3.91874	3.4409	1.7757e-06	4.3923e-05	546	--	--	--	--	--	--	--	--	--	--	--	--	--	--	--	--	--	--	--	--	--	--	--	--	--	--	--	--
comp36857_c0	664.32	216.324	1.6187	1.8033e-06	4.4504e-05	4456	--	--	--	--	--	--	--	--	--	--	--	--	--	--	--	--	--	--	PF11857//PF01384//PF03838//PF04805	Domain of unknown function (DUF3377)//Phosphate transporter family//Recombination protein U//E10-like protein conserved region	GO:0055114//GO:0006281//GO:0006817//GO:0006310	oxidation-reduction process//DNA repair//phosphate ion transport//DNA recombination	GO:0016972//GO:0005315//GO:0004222	thiol oxidase activity//inorganic phosphate transmembrane transporter activity//metalloendopeptidase activity	GO:0016020//GO:0005737	membrane//cytoplasm	--	--
comp36302_c0	49.1556	5.81676	3.0791	1.842e-06	4.5438e-05	521	--	--	--	--	--	--	--	--	--	--	--	--	--	--	--	--	--	--	--	--	--	--	--	--	--	--	--	--
comp44077_c2	1638.97	710.034	1.2068	1.8496e-06	4.5604e-05	8163	357611709	EHJ67621.1	4256	0	hypothetical protein KGM_13556 [Danaus plexippus]	512896171	XM_004923790.1	347	2.44145e-179	PREDICTED: Bombyx mori uncharacterized LOC101744068 (LOC101744068), mRNA	K14400	PCF11	pre-mRNA cleavage complex 2 protein Pcf11	http://www.genome.jp/dbget-bin/www_bget?ko:K14400	O94913	349	3.26621e-31	Pre-mRNA cleavage complex 2 protein Pcf11 OS=Homo sapiens GN=PCF11 PE=1 SV=3	PF01104//PF08655	Bunyavirus non-structural protein NS-s//DASH complex subunit Ask1	GO:0016032//GO:0008608	viral process//attachment of spindle microtubules to kinetochore	--	--	GO:0042729//GO:0072686	DASH complex//mitotic spindle	KOG2071	mRNA cleavage and polyadenylation factor I/II complex, subunit Pcf11
comp40729_c0	4900.83	2156.11	1.1846	1.8648e-06	4.5936e-05	2543	357617269	EHJ70687.1	1866	0	DnaJ-like protein 9 [Danaus plexippus]	332374037	BT127198.1	74	4.33595e-28	Dendroctonus ponderosae clone DPO0410_J17 unknown mRNA	K09527	DNAJC7	DnaJ homolog subfamily C member 7	http://www.genome.jp/dbget-bin/www_bget?ko:K09527	Q99615	1020	6.18006e-127	DnaJ homolog subfamily C member 7 OS=Homo sapiens GN=DNAJC7 PE=1 SV=2	PF13176//PF00515//PF04733//PF13181//PF13174	Tetratricopeptide repeat//Tetratricopeptide repeat//Coatomer epsilon subunit//Tetratricopeptide repeat//Tetratricopeptide repeat	GO:0006890//GO:0006457	retrograde vesicle-mediated transport, Golgi to ER//protein folding	GO:0031072//GO:0005198//GO:0051082//GO:0005515	heat shock protein binding//structural molecule activity//unfolded protein binding//protein binding	--	--	KOG0550	Molecular chaperone (DnaJ superfamily)
comp42912_c1	346.912	132.79	1.3854	1.8707e-06	4.6059e-05	3522	357604355	EHJ64149.1	2277	0	hypothetical protein KGM_12673 [Danaus plexippus]	157109471	XM_001650636.1	83	5.98599e-33	Aedes aegypti hypothetical protein partial mRNA	--	--	--	--	A1ZAU8	891	4.00374e-98	Short spindle protein 4 OS=Drosophila melanogaster GN=ssp4 PE=1 SV=1	PF00307//PF11837	Calponin homology (CH) domain//Domain of unknown function (DUF3357)	GO:0006012//GO:0005982//GO:0005985	galactose metabolic process//starch metabolic process//sucrose metabolic process	GO:0004575//GO:0004564//GO:0005515	sucrose alpha-glucosidase activity//beta-fructofuranosidase activity//protein binding	GO:0017177	glucosidase II complex	KOG3654	Uncharacterized CH domain protein
comp43328_c0	28.2703	0.714478	5.3063	1.8748e-06	4.614e-05	596	--	--	--	--	--	--	--	--	--	--	--	--	--	--	--	--	--	--	PF09599	Salmonella-Shigella invasin protein C (IpaC_SipC)	GO:0009405	pathogenesis	--	--	--	--	--	--
comp32864_c0	155.058	22.0399	2.8146	1.889e-06	4.6469e-05	1807	112983872	NP_001036857.1	1153	2.9558e-150	serine protease inhibitor 12 [Bombyx mori] >gi|13359088|dbj|BAB33293.1| Serpin-like protein (SEP-LP) [Bombyx mori]	--	--	--	--	--	--	--	--	--	Q9JK88	396	1.09934e-40	Serpin I2 OS=Mus musculus GN=Serpini2 PE=1 SV=1	--	--	--	--	GO:0004867	serine-type endopeptidase inhibitor activity	--	--	KOG2392	Serpin
comp38644_c0	31.6793	1.18354	4.7424	1.8991e-06	4.6692e-05	1169	357607534	EHJ65572.1	235	4.83851e-22	reverse transcriptase [Danaus plexippus]	--	--	--	--	--	--	--	--	--	--	--	--	--	--	--	--	--	--	--	--	--	--	--
comp41779_c0	2166.53	441.763	2.294	1.9155e-06	4.7034e-05	3064	164448648	NP_001106736.1	1535	0	sid-1-related gene3 precursor [Bombyx mori] >gi|163838584|dbj|BAF95806.1| sid-1-like protein3 [Bombyx mori]	528080847	KC292008.1	324	5.55676e-167	Helicoverpa armigera Sid-1-like protein (sil-1) mRNA, partial cds	--	--	--	--	Q6Q3F5	432	9.75434e-73	SID1 transmembrane family member 1 OS=Rattus norvegicus GN=Sidt1 PE=2 SV=2	PF13965//PF04204	dsRNA-gated channel SID-1//Homoserine O-succinyltransferase	GO:0019281//GO:0042967//GO:0015931//GO:0006555//GO:0033227	L-methionine biosynthetic process from homoserine via O-succinyl-L-homoserine and cystathionine//acyl-carrier-protein biosynthetic process//nucleobase-containing compound transport//methionine metabolic process//dsRNA transport	GO:0051033//GO:0008899	RNA transmembrane transporter activity//homoserine O-succinyltransferase activity	GO:0005737//GO:0016021	cytoplasm//integral to membrane	--	--
comp43406_c1	213.648	42.4352	2.3319	1.9561e-06	4.7922e-05	4131	357607476	EHJ65517.1	5183	0	hypothetical protein KGM_19707 [Danaus plexippus]	512905021	XM_004925784.1	860	0	PREDICTED: Bombyx mori uncharacterized LOC101740724 (LOC101740724), mRNA	--	--	--	--	A2AAE1	231	1.19274e-17	Uncharacterized protein KIAA1109 OS=Mus musculus GN=Kiaa1109 PE=1 SV=4	PF08288	PIGA (GPI anchor biosynthesis)	GO:0006506	GPI anchor biosynthetic process	--	--	--	--	--	--
comp44552_c0	766.557	317.266	1.2727	2.0122e-06	4.9205e-05	3879	357631638	EHJ79107.1	577	8.45709e-58	hypothetical protein KGM_15580 [Danaus plexippus]	--	--	--	--	--	--	--	--	--	--	--	--	--	PF01649	Ribosomal protein S20	GO:0006412//GO:0042254	translation//ribosome biogenesis	GO:0003735//GO:0003723	structural constituent of ribosome//RNA binding	GO:0005840//GO:0005622	ribosome//intracellular	--	--
comp41633_c1	54.0669	0.591769	6.5136	2.0222e-06	4.9427e-05	2922	357627304	EHJ77040.1	1838	0	potassium-dependent sodium-calcium exchanger [Danaus plexippus]	--	--	--	--	--	K13753	SLC24A5, NCKX5	solute carrier family 24 (sodium/potassium/calcium exchanger), member 5	http://www.genome.jp/dbget-bin/www_bget?ko:K13753	Q49SH1	754	4.67522e-87	Sodium/potassium/calcium exchanger 5 OS=Danio rerio GN=slc24a5 PE=2 SV=1	PF08107//PF06624//PF01940//PF01699	Pleurocidin family//Ribosome associated membrane protein RAMP4//Integral membrane protein DUF92//Sodium/calcium exchanger protein	GO:0055085//GO:0042742	transmembrane transport//defense response to bacterium	--	--	GO:0005783//GO:0016021	endoplasmic reticulum//integral to membrane	KOG1307	K+-dependent Ca2+/Na+ exchanger NCKX1 and related proteins
comp38972_c0	24.2943	0	Inf	2.0269e-06	4.9497e-05	534	--	--	--	--	--	--	--	--	--	--	--	--	--	--	--	--	--	--	--	--	--	--	--	--	--	--	--	--
comp18989_c0	62.7868	10.2046	2.6212	2.0395e-06	4.9782e-05	754	--	--	--	--	--	--	--	--	--	--	--	--	--	--	--	--	--	--	--	--	--	--	--	--	--	--	--	--
comp18661_c1	96.4868	22.3071	2.1128	2.0406e-06	4.9787e-05	342	--	--	--	--	--	--	--	--	--	--	--	--	--	--	--	--	--	--	--	--	--	--	--	--	--	--	--	--
comp37682_c0	4313.53	64.5543	6.0622	2.0543e-06	5.0099e-05	3575	357631246	EHJ78836.1	2483	0	putative fatty acid synthase [Danaus plexippus]	153942188	AK261655.1	72	7.91687e-27	Gryllus bimaculatus mRNA, GBcontig08516	K00665	FASN	fatty acid synthase, animal type	http://www.genome.jp/dbget-bin/www_bget?ko:K00665	P19096	1682	0	Fatty acid synthase OS=Mus musculus GN=Fasn PE=1 SV=2	PF00070//PF00975//PF00106//PF00107	Pyridine nucleotide-disulphide oxidoreductase//Thioesterase domain//short chain dehydrogenase//Zinc-binding dehydrogenase	GO:0006633//GO:0008152//GO:0009058//GO:0042967//GO:0055114	fatty acid biosynthetic process//metabolic process//biosynthetic process//acyl-carrier-protein biosynthetic process//oxidation-reduction process	GO:0016491//GO:0008270//GO:0004316//GO:0016788//GO:0016296//GO:0004314//GO:0016295//GO:0004319//GO:0004313//GO:0050660//GO:0004317//GO:0000166//GO:0004315//GO:0004320	oxidoreductase activity//zinc ion binding//3-oxoacyl-[acyl-carrier-protein] reductase (NADPH) activity//hydrolase activity, acting on ester bonds//palmitoyl-[acyl-carrier-protein] hydrolase activity//[acyl-carrier-protein] S-malonyltransferase activity//myristoyl-[acyl-carrier-protein] hydrolase activity//enoyl-[acyl-carrier-protein] reductase (NADPH, B-specific) activity//[acyl-carrier-protein] …	GO:0005835	fatty acid synthase complex	KOG1202	Animal-type fatty acid synthase and related proteins
comp35668_c0	2094.59	905.211	1.2103	2.0916e-06	5.0961e-05	1594	348019685	AEP43784.1	778	6.63473e-98	zinc and ring finger 2 [Biston betularia]	348019684	JF811435.1	210	6.74641e-104	Biston betularia zinc and ring finger 2 (ZNRF2) mRNA, partial cds	K10694	ZNRF1_2	E3 ubiquitin-protein ligase ZNRF1/2	http://www.genome.jp/dbget-bin/www_bget?ko:K10694	Q08CN9	387	1.56867e-41	E3 ubiquitin-protein ligase ZNRF2 OS=Danio rerio GN=znrf2 PE=2 SV=1	PF14634//PF12678//PF00097//PF13639//PF12906	zinc-RING finger domain//RING-H2 zinc finger//Zinc finger, C3HC4 type (RING finger)//Ring finger domain//RING-variant domain	--	--	GO:0005515//GO:0008270//GO:0046872	protein binding//zinc ion binding//metal ion binding	--	--	KOG0801	Predicted E3 ubiquitin ligase
comp33228_c0	479.733	187.5	1.3553	2.1275e-06	5.1789e-05	1659	322799895	EFZ21036.1	628	4.48907e-71	hypothetical protein SINV_05609 [Solenopsis invicta]	--	--	--	--	--	K03860	PIGQ, GPI1	phosphatidylinositol glycan, class Q	http://www.genome.jp/dbget-bin/www_bget?ko:K03860	Q9QYT7	458	4.13451e-48	Phosphatidylinositol N-acetylglucosaminyltransferase subunit Q OS=Mus musculus GN=Pigq PE=2 SV=3	PF05024	N-acetylglucosaminyl transferase component (Gpi1)	GO:0006506	GPI anchor biosynthetic process	GO:0017176	phosphatidylinositol N-acetylglucosaminyltransferase activity	GO:0016021	integral to membrane	KOG1183	N-acetylglucosaminyltransferase complex, subunit PIG-Q/GPI1, required for phosphatidylinositol biosynthesis
comp42927_c0	319.798	36.2286	3.142	2.2049e-06	5.3532e-05	7088	357611203	EHJ67366.1	3753	0	hypothetical protein KGM_19207 [Danaus plexippus]	512914329	XM_004928058.1	1124	0	PREDICTED: Bombyx mori histone acetyltransferase p300-like (LOC101744944), mRNA	K04498	EP300, CREBBP, KAT3	E1A/CREB-binding protein	http://www.genome.jp/dbget-bin/www_bget?ko:K04498	Q6JHU9	2933	0	CREB-binding protein OS=Rattus norvegicus GN=Crebbp PE=2 SV=1	PF00569//PF02172//PF09030//PF02135//PF00439//PF00157//PF01641	Zinc finger, ZZ type//KIX domain//Creb binding//TAZ zinc finger//Bromodomain//Pou domain - N-terminal to homeobox domain//SelR domain	GO:0016573//GO:0042967//GO:0006355//GO:0055114	histone acetylation//acyl-carrier-protein biosynthetic process//regulation of transcription, DNA-dependent//oxidation-reduction process	GO:0004402//GO:0033743//GO:0003713//GO:0008270//GO:0003712//GO:0003700//GO:0005515	histone acetyltransferase activity//peptide-methionine (R)-S-oxide reductase activity//transcription coactivator activity//zinc ion binding//transcription cofactor activity//sequence-specific DNA binding transcription factor activity//protein binding	GO:0005634//GO:0000123//GO:0005667	nucleus//histone acetyltransferase complex//transcription factor complex	KOG1778	CREB binding protein/P300 and related TAZ Zn-finger proteins
comp47621_c0	949.112	399.292	1.2491	2.2051e-06	5.3532e-05	1851	357628228	EHJ77618.1	2047	0	hypothetical protein KGM_04631 [Danaus plexippus]	512922697	XM_004930123.1	613	0	PREDICTED: Bombyx mori protein ariadne-2-like (LOC101745249), transcript variant X2, mRNA	K11969	ARIH2	ariadne-2	http://www.genome.jp/dbget-bin/www_bget?ko:K11969	O76924	1534	0	Protein ariadne-2 OS=Drosophila melanogaster GN=ari-2 PE=2 SV=1	PF01485//PF13639	IBR domain//Ring finger domain	--	--	GO:0003676//GO:0046872//GO:0005515//GO:0008270	nucleic acid binding//metal ion binding//protein binding//zinc ion binding	--	--	KOG1812	Predicted E3 ubiquitin ligase
comp27700_c1	137.218	40.6382	1.7556	2.2359e-06	5.4182e-05	1014	--	--	--	--	--	--	--	--	--	--	--	--	--	--	--	--	--	--	--	--	--	--	--	--	--	--	--	--
comp43691_c2	3522.02	1570.76	1.1649	2.2934e-06	5.5473e-05	4043	357630267	EHJ78509.1	2177	0	hypothetical protein KGM_17944 [Danaus plexippus]	--	--	--	--	--	--	--	--	--	Q96PX9	345	2.83715e-31	Pleckstrin homology domain-containing family G member 4B OS=Homo sapiens GN=PLEKHG4B PE=2 SV=4	PF00621	RhoGEF domain	GO:0035023//GO:0043087	regulation of Rho protein signal transduction//regulation of GTPase activity	GO:0005543//GO:0005089	phospholipid binding//Rho guanyl-nucleotide exchange factor activity	GO:0005622	intracellular	KOG0689	Guanine nucleotide exchange factor for Rho and Rac GTPases
comp66859_c0	463.838	141.421	1.7136	2.3224e-06	5.615e-05	2249	357604101	EHJ64043.1	1756	0	hypothetical protein KGM_10511 [Danaus plexippus]	--	--	--	--	--	--	--	--	--	Q9VTT9	818	2.56228e-98	Differentially expressed in FDCP 8 homolog OS=Drosophila melanogaster GN=CG11534 PE=1 SV=1	PF00628//PF00130	PHD-finger//Phorbol esters/diacylglycerol binding domain (C1 domain)	GO:0035556	intracellular signal transduction	GO:0046872//GO:0005515	metal ion binding//protein binding	GO:0005622	intracellular	KOG1829	Uncharacterized conserved protein, contains C1, PH and RUN domains
comp44331_c0	4126.46	1840.49	1.1648	2.3718e-06	5.7318e-05	7943	357612216	EHJ67870.1	4266	0	hypothetical protein KGM_19172 [Danaus plexippus]	512898548	XM_004924368.1	273	3.25164e-138	PREDICTED: Bombyx mori niemann-Pick C1 protein-like (LOC101742149), transcript variant X1, mRNA	K12385	NPC1	Niemann-Pick C1 protein	http://www.genome.jp/dbget-bin/www_bget?ko:K12385	P56941	2558	0	Niemann-Pick C1 protein OS=Sus scrofa GN=NPC1 PE=2 SV=1	PF00873//PF03176//PF02460	AcrB/AcrD/AcrF family//MMPL family//Patched family	GO:0006810//GO:0007165	transport//signal transduction	GO:0008158//GO:0005215	hedgehog receptor activity//transporter activity	GO:0016020	membrane	KOG1933	Cholesterol transport protein (Niemann-Pick C disease protein)
comp27867_c0	162.419	50.0847	1.6973	2.3737e-06	5.734e-05	760	--	--	--	--	--	--	--	--	--	--	--	--	--	--	--	--	--	--	--	--	--	--	--	--	--	--	--	--
comp37277_c2	36.9588	2.36708	3.9647	2.4458e-06	5.889e-05	1518	--	--	--	--	--	--	--	--	--	--	--	--	--	--	--	--	--	--	--	--	--	--	--	--	--	--	--	--
comp41253_c0	239.483	83.2099	1.5251	2.4467e-06	5.889e-05	2089	273032779	ACZ97444.1	2914	0	cytochrome P450 [Antheraea pernyi]	273032778	GU205081.1	1899	0	Antheraea pernyi cytochrome P450 mRNA, complete cds	K15001	CYP4	cytochrome P450, family 4	http://www.genome.jp/dbget-bin/www_bget?ko:K15001	Q9VYY4	2023	0	Cytochrome P450 4g15 OS=Drosophila melanogaster GN=Cyp4g15 PE=2 SV=1	PF00067	Cytochrome P450	GO:0055114//GO:0006118	oxidation-reduction process//electron transport	GO:0009055//GO:0020037//GO:0005506//GO:0004497//GO:0016705	electron carrier activity//heme binding//iron ion binding//monooxygenase activity//oxidoreductase activity, acting on paired donors, with incorporation or reduction of molecular oxygen	--	--	KOG0157	Cytochrome P450 CYP4/CYP19/CYP26 subfamilies
comp17762_c0	36.8498	2.36708	3.9605	2.5064e-06	6.0297e-05	1103	--	--	--	--	--	--	--	--	--	--	--	--	--	--	--	--	--	--	--	--	--	--	--	--	--	--	--	--
comp43983_c4	421.263	163.071	1.3692	2.5074e-06	6.0297e-05	2824	162461185	NP_001104796.1	957	3.98511e-120	ras-related GTP binding protein [Bombyx mori] >gi|159498527|gb|ABW97442.1| RHEB [Bombyx mori]	346714636	AK386811.1	268	6.90556e-136	Bombyx mori mRNA, clone: caL-02J06_K04588	K07208	RHEB	Ras homolog enriched in brain	http://www.genome.jp/dbget-bin/www_bget?ko:K07208	Q9VND8	729	4.44991e-88	GTP-binding protein Rheb homolog OS=Drosophila melanogaster GN=Rheb PE=2 SV=1	PF01637//PF02421//PF08477//PF01926//PF00025//PF00009//PF00071	Archaeal ATPase//Ferrous iron transport protein B//Miro-like protein//50S ribosome-binding GTPase//ADP-ribosylation factor family//Elongation factor Tu GTP binding domain//Ras family	GO:0007264//GO:0006184//GO:0015684	small GTPase mediated signal transduction//GTP catabolic process//ferrous iron transport	GO:0003924//GO:0005525//GO:0015093//GO:0005524	GTPase activity//GTP binding//ferrous iron transmembrane transporter activity//ATP binding	GO:0005622//GO:0016020//GO:0016021	intracellular//membrane//integral to membrane	KOG0395	Ras-related GTPase
comp38994_c0	162.484	1.18354	7.101	2.567e-06	6.1703e-05	5012	345479258	XP_003423914.1	4462	0	PREDICTED: fatty acid synthase-like isoform 2 [Nasonia vitripennis]	525338025	JX989151.1	1238	0	Agrotis ipsilon clone Unigene_18120 fatty acid synthase mRNA, complete cds	K00665	FASN	fatty acid synthase, animal type	http://www.genome.jp/dbget-bin/www_bget?ko:K00665	P12276	2919	0	Fatty acid synthase OS=Gallus gallus GN=FASN PE=1 SV=5	PF00108	Thiolase, N-terminal domain	GO:0008152	metabolic process	GO:0016747	transferase activity, transferring acyl groups other than amino-acyl groups	--	--	KOG1202	Animal-type fatty acid synthase and related proteins
comp41962_c1	925.52	301.122	1.6199	2.5789e-06	6.1959e-05	1423	--	--	--	--	--	--	--	--	--	--	--	--	--	--	--	--	--	--	--	--	--	--	--	--	--	--	--	--
comp40706_c1	63.9401	11.0417	2.5338	2.5985e-06	6.2405e-05	470	--	--	--	--	--	--	--	--	--	--	--	--	--	--	--	--	--	--	--	--	--	--	--	--	--	--	--	--
comp41329_c0	175.56	56.1469	1.6447	2.6382e-06	6.3245e-05	2728	357612879	EHJ68212.1	1095	1.16556e-134	putative Colorectal mutant cancer protein [Danaus plexippus]	--	--	--	--	--	--	--	--	--	--	--	--	--	--	--	--	--	--	--	--	--	--	--
comp54978_c0	346.117	130.292	1.4095	2.6768e-06	6.4075e-05	1089	--	--	--	--	--	--	--	--	--	--	--	--	--	--	--	--	--	--	--	--	--	--	--	--	--	--	--	--
comp46938_c0	2325.1	1025.68	1.1807	2.6941e-06	6.4411e-05	5627	357621523	EHJ73325.1	1262	1.01147e-154	hypothetical protein KGM_03513 [Danaus plexippus]	512915074	XM_004928243.1	104	2.03312e-44	PREDICTED: Bombyx mori transcription factor kayak-like (LOC101740596), mRNA	K09032	ATF3, LRF1	activating transcription factor 3	http://www.genome.jp/dbget-bin/www_bget?ko:K09032	Q2KII1	161	1.62281e-10	Cyclic AMP-dependent transcription factor ATF-3 OS=Bos taurus GN=ATF3 PE=2 SV=1	PF03131//PF07716//PF00170	bZIP Maf transcription factor//Basic region leucine zipper//bZIP transcription factor	GO:0006355	regulation of transcription, DNA-dependent	GO:0003700//GO:0003677//GO:0043565	sequence-specific DNA binding transcription factor activity//DNA binding//sequence-specific DNA binding	GO:0005634//GO:0005667	nucleus//transcription factor complex	KOG1414	Transcriptional activator FOSB/c-Fos and related bZIP transcription factors
comp101127_c0	23.6087	0	Inf	2.7189e-06	6.4917e-05	280	--	--	--	--	--	--	--	--	--	--	--	--	--	--	--	--	--	--	--	--	--	--	--	--	--	--	--	--
comp37702_c0	215.611	2.14343	6.6524	2.7399e-06	6.536e-05	1590	357625218	EHJ75729.1	1886	0	putative oxidase/peroxidase [Danaus plexippus]	--	--	--	--	--	--	--	--	--	Q01603	867	9.03502e-106	Peroxidase OS=Drosophila melanogaster GN=Pxd PE=2 SV=2	PF03098	Animal haem peroxidase	GO:0055114//GO:0006979//GO:0006804	oxidation-reduction process//response to oxidative stress//peroxidase reaction	GO:0004601//GO:0020037	peroxidase activity//heme binding	--	--	KOG2408	Peroxidase/oxygenase
comp42649_c0	230.003	33.3489	2.7859	2.7661e-06	6.5927e-05	3739	298204363	ADI61830.1	601	2.25496e-116	endonuclease-reverse transcriptase [Bombyx mori]	298204364	FJ265563.1	37	2.36927e-07	Bombyx mori non-LTR retrotransposon BmRTE-d22 endonuclease-reverse transcriptase gene, complete cds	--	--	--	--	O02751	255	4.36409e-21	Craniofacial development protein 2 OS=Bos taurus GN=CFDP2 PE=1 SV=2	PF00579	tRNA synthetases class I (W and Y)	GO:0006418	tRNA aminoacylation for protein translation	GO:0000166//GO:0004812//GO:0005524	nucleotide binding//aminoacyl-tRNA ligase activity//ATP binding	--	--	--	--
comp38453_c0	58.9247	3.79603	3.9563	2.7931e-06	6.6539e-05	2355	357627305	EHJ77041.1	2034	0	hypothetical protein KGM_21518 [Danaus plexippus]	--	--	--	--	--	K13752	SLC24A4, NCKX4	solute carrier family 24 (sodium/potassium/calcium exchanger), member 4	http://www.genome.jp/dbget-bin/www_bget?ko:K13752	Q9HC58	853	2.76585e-101	Sodium/potassium/calcium exchanger 3 OS=Homo sapiens GN=SLC24A3 PE=2 SV=4	PF01699	Sodium/calcium exchanger protein	GO:0055085	transmembrane transport	--	--	GO:0016021	integral to membrane	KOG1307	K+-dependent Ca2+/Na+ exchanger NCKX1 and related proteins
comp39445_c0	79.2285	0.714478	6.793	2.8216e-06	6.719e-05	2575	114052671	NP_001040542.1	3006	0	mitochondrial phosphoenolpyruvate carboxykinase isoform 1 [Bombyx mori] >gi|95103054|gb|ABF51468.1| mitochondrial phosphoenolpyruvate carboxykinase isoform 1 [Bombyx mori]	114052670	NM_001047077.1	485	0	Bombyx mori mitochondrial phosphoenolpyruvate carboxykinase (LOC733130), transcript variant 1, mRNA >gi|95103053|gb|DQ443379.1| Bombyx mori mitochondrial phosphoenolpyruvate carboxykinase isoform 1 mRNA, complete cds; nuclear gene for mitochondrial product	K01596	E4.1.1.32, pckA, PEPCK	phosphoenolpyruvate carboxykinase (GTP)	http://www.genome.jp/dbget-bin/www_bget?ko:K01596	P20007	2159	0	Phosphoenolpyruvate carboxykinase [GTP] OS=Drosophila melanogaster GN=Pepck PE=2 SV=2	PF00821	Phosphoenolpyruvate carboxykinase	GO:0016310//GO:0006099//GO:0006094	phosphorylation//tricarboxylic acid cycle//gluconeogenesis	GO:0005525//GO:0004611//GO:0016301//GO:0004613	GTP binding//phosphoenolpyruvate carboxykinase activity//kinase activity//phosphoenolpyruvate carboxykinase (GTP) activity	--	--	--	--
comp43571_c0	148.632	12.348	3.5894	2.8621e-06	6.8123e-05	1904	357604371	EHJ64158.1	478	1.04236e-49	putative zinc finger protein 227 [Danaus plexippus]	558146965	XM_006093606.1	36	4.30385e-07	PREDICTED: Myotis lucifugus zinc finger and BTB domain containing 39 (ZBTB39), transcript variant X2, mRNA	--	--	--	--	Q5JVG2	319	2.02852e-33	Zinc finger protein 484 OS=Homo sapiens GN=ZNF484 PE=1 SV=1	PF07776//PF00096//PF02892	Zinc-finger associated domain (zf-AD)//Zinc finger, C2H2 type//BED zinc finger	--	--	GO:0046872//GO:0008270//GO:0003677	metal ion binding//zinc ion binding//DNA binding	GO:0005634	nucleus	--	--
comp45730_c0	2440.48	1085.84	1.1684	2.935e-06	6.9765e-05	1289	357619621	EHJ72116.1	1335	0	thioredoxin [Danaus plexippus]	--	--	--	--	--	--	--	--	--	Q8CDN6	735	2.19883e-92	Thioredoxin-like protein 1 OS=Mus musculus GN=Txnl1 PE=1 SV=3	PF08534//PF00578//PF00085	Redoxin//AhpC/TSA family//Thioredoxin	GO:0045454//GO:0006118//GO:0055114//GO:0006662	cell redox homeostasis//electron transport//oxidation-reduction process//glycerol ether metabolic process	GO:0016209//GO:0009055//GO:0016491//GO:0015035	antioxidant activity//electron carrier activity//oxidoreductase activity//protein disulfide oxidoreductase activity	--	--	KOG0908	Thioredoxin-like protein
comp36296_c1	75.8147	15.7977	2.2628	2.9393e-06	6.9837e-05	1828	--	--	--	--	--	--	--	--	--	--	--	--	--	--	--	--	--	--	--	--	--	--	--	--	--	--	--	--
comp47234_c0	1782.13	798.196	1.1588	3.0256e-06	7.1696e-05	2645	357623030	EHJ74342.1	1738	0	sugar transporter [Danaus plexippus]	--	--	--	--	--	--	--	--	--	A5LGM7	488	2.32084e-51	Facilitated trehalose transporter Tret1 OS=Polypedilum vanderplanki GN=Tret1 PE=1 SV=1	PF00083//PF07690//PF08042	Sugar (and other) transporter//Major Facilitator Superfamily//PqqA family	GO:0008643//GO:0055085//GO:0018189	carbohydrate transport//transmembrane transport//pyrroloquinoline quinone biosynthetic process	GO:0022857	transmembrane transporter activity	GO:0016021	integral to membrane	KOG0254	Predicted transporter (major facilitator superfamily)
comp42731_c0	1022.55	438.537	1.2214	3.1389e-06	7.4171e-05	3658	357627498	EHJ77177.1	4149	0	hypothetical protein KGM_05848 [Danaus plexippus]	512924932	XM_004930657.1	963	0	PREDICTED: Bombyx mori ribosome biogenesis protein BMS1 homolog (LOC101745253), mRNA	K14569	BMS1	ribosome biogenesis protein BMS1	http://www.genome.jp/dbget-bin/www_bget?ko:K14569	Q14692	1232	2.28309e-145	Ribosome biogenesis protein BMS1 homolog OS=Homo sapiens GN=BMS1 PE=1 SV=1	PF03266//PF01926//PF10662//PF00004//PF02421//PF08477//PF00910//PF00350//PF00009//PF08142	NTPase//50S ribosome-binding GTPase//Ethanolamine utilisation - propanediol utilisation//ATPase family associated with various cellular activities (AAA)//Ferrous iron transport protein B//Miro-like protein//RNA helicase//Dynamin family//Elongation factor Tu GTP binding domain//AARP2CN (NUC121) domain	GO:0015684//GO:0006576//GO:0042254//GO:0007264	ferrous iron transport//cellular biogenic amine metabolic process//ribosome biogenesis//small GTPase mediated signal transduction	GO:0003724//GO:0005524//GO:0005525//GO:0003723//GO:0015093//GO:0003924	RNA helicase activity//ATP binding//GTP binding//RNA binding//ferrous iron transmembrane transporter activity//GTPase activity	GO:0016021//GO:0005634//GO:0005622	integral to membrane//nucleus//intracellular	KOG1951	GTP-binding protein AARP2 involved in 40S ribosome biogenesis
comp51072_c0	720.599	173.911	2.0508	3.1751e-06	7.494e-05	1452	357625508	EHJ75930.1	1499	0	putative mitochondrial import receptor subunit tom40 isoform 1 [Danaus plexippus]	--	--	--	--	--	--	--	--	--	Q6P825	265	3.59487e-24	Mitochondrial import receptor subunit TOM40 homolog OS=Xenopus tropicalis GN=tomm40 PE=2 SV=1	PF01459	Eukaryotic porin	GO:0044070//GO:0006820//GO:0055085	regulation of anion transport//anion transport//transmembrane transport	GO:0008308	voltage-gated anion channel activity	GO:0005741	mitochondrial outer membrane	KOG3296	Translocase of outer mitochondrial membrane complex, subunit TOM40
comp40105_c0	968.902	406.666	1.2525	3.2151e-06	7.5853e-05	282	--	--	--	--	--	--	--	--	--	--	--	--	--	--	--	--	--	--	--	--	--	--	--	--	--	--	--	--
comp35390_c0	51.9613	7.0003	2.8919	3.2507e-06	7.6592e-05	725	--	--	--	--	--	--	--	--	--	--	--	--	--	--	--	--	--	--	--	--	--	--	--	--	--	--	--	--
comp19346_c0	916.439	386.121	1.247	3.2675e-06	7.6863e-05	845	389612476	BAM19692.1	475	1.2072e-55	unknown unsecreted protein [Papilio xuthus]	--	--	--	--	--	--	--	--	--	--	--	--	--	PF07464	Apolipophorin-III precursor (apoLp-III)	GO:0006869	lipid transport	GO:0008289	lipid binding	GO:0005576	extracellular region	--	--
comp33415_c0	292.85	109.826	1.4149	3.3353e-06	7.8343e-05	1457	--	--	--	--	--	--	--	--	--	--	--	--	--	--	--	--	--	--	--	--	--	--	--	--	--	--	--	--
comp30556_c0	277.557	104.276	1.4124	3.3778e-06	7.9202e-05	1595	357622582	EHJ74009.1	197	2.27486e-26	hypothetical protein KGM_13511 [Danaus plexippus]	--	--	--	--	--	--	--	--	--	Q9D361	133	3.66547e-07	U11/U12 small nuclear ribonucleoprotein 48 kDa protein OS=Mus musculus GN=Snrnp48 PE=2 SV=2	--	--	--	--	--	--	--	--	--	--
comp43583_c1	292.152	108.62	1.4274	3.4621e-06	8.1072e-05	3319	--	--	--	--	--	--	--	--	--	--	--	--	--	--	--	--	--	--	--	--	--	--	--	--	--	--	--	--
comp44941_c0	9764.25	4457.07	1.1314	3.6415e-06	8.5163e-05	2180	332374908	AEE62595.1	2365	0	unknown [Dendroctonus ponderosae]	346706890	AK383850.1	594	0	Bombyx mori mRNA, clone: MFB-24K08	K06943	NOG1	nucleolar GTP-binding protein	http://www.genome.jp/dbget-bin/www_bget?ko:K06943	Q9V411	2277	0	Probable nucleolar GTP-binding protein 1 OS=Drosophila melanogaster GN=CG8801 PE=2 SV=1	PF04548//PF00503//PF00735//PF01926//PF06858//PF03193//PF00350//PF00009//PF02421//PF08477	AIG1 family//G-protein alpha subunit//Septin//50S ribosome-binding GTPase//Nucleolar GTP-binding protein 1 (NOG1)//Protein of unknown function, DUF258//Dynamin family//Elongation factor Tu GTP binding domain//Ferrous iron transport protein B//Miro-like protein	GO:0007186//GO:0007264//GO:0007049//GO:0007165//GO:0015684	G-protein coupled receptor signaling pathway//small GTPase mediated signal transduction//cell cycle//signal transduction//ferrous iron transport	GO:0003924//GO:0031683//GO:0015093//GO:0005525//GO:0004871//GO:0019001	GTPase activity//G-protein beta/gamma-subunit complex binding//ferrous iron transmembrane transporter activity//GTP binding//signal transducer activity//guanyl nucleotide binding	GO:0005622//GO:0016021	intracellular//integral to membrane	KOG1490	GTP-binding protein CRFG/NOG1 (ODN superfamily)
comp32345_c0	954.886	409.966	1.2198	3.7328e-06	8.7221e-05	3048	357622303	EHJ73836.1	3273	0	hypothetical protein KGM_14872 [Danaus plexippus]	--	--	--	--	--	K14020	WFS1	wolfamin	http://www.genome.jp/dbget-bin/www_bget?ko:K14020	P56695	384	2.38646e-36	Wolframin OS=Mus musculus GN=Wfs1 PE=1 SV=1	--	--	--	--	--	--	--	--	--	--
comp41483_c0	176.023	56.4714	1.6402	3.7668e-06	8.7976e-05	2618	--	--	--	--	--	--	--	--	--	--	--	--	--	--	--	--	--	--	--	--	--	--	--	--	--	--	--	--
comp41654_c0	67.8846	13.0625	2.3777	3.7824e-06	8.8304e-05	1411	375161470	AFA41503.1	378	1.79993e-36	stau [Laodelphax striatella]	512932041	XM_004932391.1	181	7.86852e-88	PREDICTED: Bombyx mori maternal effect protein staufen-like (LOC101740158), mRNA	--	--	--	--	P25159	341	1.70654e-32	Maternal effect protein staufen OS=Drosophila melanogaster GN=stau PE=1 SV=2	--	--	--	--	GO:0003723	RNA binding	--	--	KOG3732	Staufen and related double-stranded-RNA-binding proteins
comp42601_c0	444.015	114.214	1.9589	3.8601e-06	9.0038e-05	3052	47210881	CAF90243.1	427	3.72227e-43	unnamed protein product [Tetraodon nigroviridis]	--	--	--	--	--	K09228	KRAB	KRAB domain-containing zinc finger protein	http://www.genome.jp/dbget-bin/www_bget?ko:K09228	Q8N9F8	399	3.16446e-39	Zinc finger protein 454 OS=Homo sapiens GN=ZNF454 PE=2 SV=2	PF00096//PF07776	Zinc finger, C2H2 type//Zinc-finger associated domain (zf-AD)	--	--	GO:0008270//GO:0046872	zinc ion binding//metal ion binding	GO:0005634	nucleus	--	--
comp43981_c0	495.455	205.694	1.2683	3.8592e-06	9.0038e-05	6637	357622278	EHJ73824.1	4609	0	hypothetical protein KGM_15998 [Danaus plexippus]	512896634	XM_004923901.1	86	2.4346e-34	PREDICTED: Bombyx mori protein lozenge-like (LOC101742006), mRNA	K11306	MYST4, KAT6B	histone acetyltransferase MYST4	http://www.genome.jp/dbget-bin/www_bget?ko:K11306	Q8BZ21	1043	3.25833e-113	Histone acetyltransferase KAT6A OS=Mus musculus GN=Kat6a PE=1 SV=2	PF00538//PF00628//PF01853//PF13508	linker histone H1 and H5 family//PHD-finger//MOZ/SAS family//Acetyltransferase (GNAT) domain	GO:0006355//GO:0042967//GO:0006334	regulation of transcription, DNA-dependent//acyl-carrier-protein biosynthetic process//nucleosome assembly	GO:0005515//GO:0016747//GO:0046872//GO:0003677//GO:0008270//GO:0008080	protein binding//transferase activity, transferring acyl groups other than amino-acyl groups//metal ion binding//DNA binding//zinc ion binding//N-acetyltransferase activity	GO:0005634//GO:0000786	nucleus//nucleosome	KOG2747	Histone acetyltransferase (MYST family)
comp41726_c1	62.1787	11.5326	2.4307	3.8714e-06	9.0264e-05	317	--	--	--	--	--	--	--	--	--	--	--	--	--	--	--	--	--	--	--	--	--	--	--	--	--	--	--	--
comp42135_c0	350.803	138.239	1.3435	3.8767e-06	9.0346e-05	3526	357608051	EHJ65799.1	1695	0	putative arf6 guanine nucleotide exchange factor [Danaus plexippus]	512926697	XM_004931094.1	357	0	PREDICTED: Bombyx mori PH and SEC7 domain-containing protein 4-like (LOC101745630), mRNA	K12494	PSD	PH and SEC7 domain-containing protein	http://www.genome.jp/dbget-bin/www_bget?ko:K12494	Q2PFD7	962	6.72853e-110	PH and SEC7 domain-containing protein 3 OS=Mus musculus GN=Psd3 PE=1 SV=2	PF00595//PF13180//PF01369	PDZ domain (Also known as DHR or GLGF)//PDZ domain//Sec7 domain	GO:0043087//GO:0032012	regulation of GTPase activity//regulation of ARF protein signal transduction	GO:0005543//GO:0005515//GO:0005086	phospholipid binding//protein binding//ARF guanyl-nucleotide exchange factor activity	GO:0005622	intracellular	KOG0932	Guanine nucleotide exchange factor EFA6
comp41684_c0	738.488	310.691	1.2491	3.9075e-06	9.0986e-05	3727	357620572	EHJ72721.1	2120	0	putative WD repeat protein 26 [Danaus plexippus]	346714975	AK383150.1	889	0	Bombyx mori mRNA, clone: fmxg04E01	--	--	--	--	Q28D01	1310	6.61339e-164	WD repeat-containing protein 26 OS=Xenopus tropicalis GN=wdr26 PE=2 SV=2	PF00400	WD domain, G-beta repeat	--	--	GO:0005515	protein binding	--	--	KOG0293	WD40 repeat-containing protein
comp37484_c0	94.6163	23.267	2.0238	3.9998e-06	9.2973e-05	871	195119792	XP_002004413.1	150	1.97858e-08	GI19920 [Drosophila mojavensis] >gi|193909481|gb|EDW08348.1| GI19920 [Drosophila mojavensis]	--	--	--	--	--	--	--	--	--	Q96JL9	125	1.99029e-06	Zinc finger protein 333 OS=Homo sapiens GN=ZNF333 PE=2 SV=3	PF06467//PF06220//PF01844//PF02892//PF00096	MYM-type Zinc finger with FCS sequence motif//U1 zinc finger//HNH endonuclease//BED zinc finger//Zinc finger, C2H2 type	--	--	GO:0046872//GO:0003676//GO:0004519//GO:0003677//GO:0008270	metal ion binding//nucleic acid binding//endonuclease activity//DNA binding//zinc ion binding	--	--	KOG1721	FOG: Zn-finger
comp43128_c0	157.023	48.0422	1.7086	4.0267e-06	9.3527e-05	544	--	--	--	--	--	--	--	--	--	--	--	--	--	--	--	--	--	--	--	--	--	--	--	--	--	--	--	--
comp45879_c0	1858.79	188.604	3.3009	4.0271e-06	9.3527e-05	1757	340726808	XP_003401745.1	282	1.33044e-25	PREDICTED: hypothetical protein LOC100646079 [Bombus terrestris]	--	--	--	--	--	--	--	--	--	--	--	--	--	PF02944	BESS motif	--	--	GO:0003677	DNA binding	--	--	--	--
comp34054_c0	38.3616	3.32697	3.5274	4.0395e-06	9.3775e-05	1209	--	--	--	--	--	--	--	--	--	--	--	--	--	--	--	--	--	--	--	--	--	--	--	--	--	--	--	--
comp41904_c0	49.0466	6.16311	2.9924	4.0436e-06	9.3829e-05	1038	--	--	--	--	--	185050500	AP009020.1	46	6.37939e-13	Bombyx mori genomic DNA, chromosome 19, BAC clone:510L24, complete sequence	--	--	--	--	--	--	--	--	--	--	--	--	--	--	--	--	--	--
comp31830_c0	2081.63	515.071	2.0149	4.0866e-06	9.4787e-05	844	389608893	BAM18058.1	496	3.59068e-59	similar to CG2765 [Papilio xuthus]	512931652	XM_004932299.1	276	7.17705e-141	PREDICTED: Bombyx mori uncharacterized LOC101737970 (LOC101737970), mRNA	--	--	--	--	--	--	--	--	--	--	--	--	--	--	--	--	--	--
comp41108_c0	47.0404	5.57134	3.0778	4.1048e-06	9.5166e-05	1579	357612321	EHJ67915.1	302	3.27897e-43	hypothetical protein KGM_18541 [Danaus plexippus]	--	--	--	--	--	--	--	--	--	--	--	--	--	PF14672//PF00867	Late cornified envelope//XPG I-region	GO:0008544	epidermis development	GO:0004518	nuclease activity	--	--	--	--
comp37713_c0	32.8689	2.02073	4.0238	4.2261e-06	9.7767e-05	642	--	--	--	--	--	--	--	--	--	--	--	--	--	--	--	--	--	--	--	--	--	--	--	--	--	--	--	--
comp62423_c0	356.151	138.151	1.3662	4.2737e-06	9.8783e-05	2869	357627719	EHJ77321.1	2051	0	putative YEATS domain containing 2 [Danaus plexippus]	--	--	--	--	--	--	--	--	--	Q3TUF7	334	3.64598e-30	YEATS domain-containing protein 2 OS=Mus musculus GN=Yeats2 PE=2 SV=2	PF03366	YEATS family	GO:0006355	regulation of transcription, DNA-dependent	--	--	GO:0005634	nucleus	KOG3149	Transcription initiation factor IIF, auxiliary subunit
comp41486_c2	594.779	246.851	1.2687	4.3644e-06	0.00010071	1783	--	--	--	--	--	--	--	--	--	--	--	--	--	--	--	--	--	--	--	--	--	--	--	--	--	--	--	--
comp43626_c0	1808.35	810.204	1.1583	4.3683e-06	0.00010075	6799	357616023	EHJ69965.1	2790	0	putative sumo ligase [Danaus plexippus]	512897037	XM_004923998.1	1004	0	PREDICTED: Bombyx mori zinc finger MIZ domain-containing protein 1-like (LOC101747111), mRNA	--	--	--	--	Q9ULJ6	1312	4.22226e-153	Zinc finger MIZ domain-containing protein 1 OS=Homo sapiens GN=ZMIZ1 PE=1 SV=3	PF02891	MIZ/SP-RING zinc finger	--	--	GO:0016874//GO:0008270	ligase activity//zinc ion binding	--	--	KOG2169	Zn-finger transcription factor
comp34174_c0	98.9509	24.5515	2.0109	4.3799e-06	0.00010098	1970	357616256	EHJ70095.1	769	1.28523e-85	hypothetical protein KGM_06658 [Danaus plexippus]	512902546	XM_004925345.1	209	3.01127e-103	PREDICTED: Bombyx mori E3 ubiquitin-protein ligase UBR3-like (LOC101739073), mRNA	K11978	UBR3	E3 ubiquitin-protein ligase UBR3	http://www.genome.jp/dbget-bin/www_bget?ko:K11978	Q6ZT12	417	5.51367e-41	E3 ubiquitin-protein ligase UBR3 OS=Homo sapiens GN=UBR3 PE=2 SV=2	--	--	--	--	--	--	--	--	KOG1139	Predicted ubiquitin-protein ligase of the N-recognin family
comp37376_c1	37.7438	3.20426	3.5582	4.3896e-06	0.00010116	1622	--	--	--	--	--	--	--	--	--	--	--	--	--	--	--	--	--	--	--	--	--	--	--	--	--	--	--	--
comp32750_c1	908.628	393.129	1.2087	4.4461e-06	0.0001022	4519	357622009	EHJ73633.1	1936	0	hypothetical protein KGM_22174 [Danaus plexippus]	346713444	AK388311.1	530	0	Bombyx mori mRNA, clone: fcaL46J03	K14771	NOC4, UTP19	U3 small nucleolar RNA-associated protein 19	http://www.genome.jp/dbget-bin/www_bget?ko:K14771	Q6NU91	548	5.9412e-58	Nucleolar complex protein 4 homolog B OS=Xenopus laevis GN=noc4l-b PE=2 SV=1	--	--	--	--	--	--	--	--	KOG2154	Predicted nucleolar protein involved in ribosome biogenesis
comp41726_c2	5261.21	2420.8	1.1199	4.4571e-06	0.0001024	6533	357612121	EHJ67814.1	1984	0	adenylosuccinate synthetase [Danaus plexippus]	346706766	AK383726.1	433	0	Bombyx mori mRNA, clone: MFB-20E01	K01939	E6.3.4.4, purA	adenylosuccinate synthase	http://www.genome.jp/dbget-bin/www_bget?ko:K01939	Q17G75	1770	0	Adenylosuccinate synthetase OS=Aedes aegypti GN=AAEL003161 PE=3 SV=1	PF00709	Adenylosuccinate synthetase	GO:0006144//GO:0006164//GO:0006531//GO:0006522//GO:0044208	purine nucleobase metabolic process//purine nucleotide biosynthetic process//aspartate metabolic process//alanine metabolic process//'de novo' AMP biosynthetic process	GO:0005525//GO:0004019//GO:0000287	GTP binding//adenylosuccinate synthase activity//magnesium ion binding	GO:0005737	cytoplasm	KOG1355	Adenylosuccinate synthase
comp34289_c0	461.779	186.93	1.3047	4.6661e-06	0.0001067	1306	--	--	--	--	--	--	--	--	--	--	--	--	--	--	--	--	--	--	--	--	--	--	--	--	--	--	--	--
comp44075_c0	1691.14	758.019	1.1577	4.7307e-06	0.00010809	4163	270008566	EFA05014.1	3800	0	hypothetical protein TcasGA2_TC015096 [Tribolium castaneum]	512939935	XM_004934297.1	555	0	PREDICTED: Bombyx mori ATP-citrate synthase-like (LOC101740166), partial mRNA	K01648	ACLY	ATP citrate (pro-S)-lyase	http://www.genome.jp/dbget-bin/www_bget?ko:K01648	Q32PF2	3532	0	ATP-citrate synthase OS=Bos taurus GN=ACLY PE=2 SV=1	PF00549//PF02675//PF02629//PF00285	CoA-ligase//S-adenosylmethionine decarboxylase//CoA binding domain//Citrate synthase	GO:0008295//GO:0044262//GO:0006099//GO:0006525//GO:0019643//GO:0008152//GO:0006560	spermidine biosynthetic process//cellular carbohydrate metabolic process//tricarboxylic acid cycle//arginine metabolic process//reductive tricarboxylic acid cycle//metabolic process//proline metabolic process	GO:0003824//GO:0046912//GO:0004014//GO:0004775//GO:0005524//GO:0048037//GO:0003878	catalytic activity//transferase activity, transferring acyl groups, acyl groups converted into alkyl on transfer//adenosylmethionine decarboxylase activity//succinate-CoA ligase (ADP-forming) activity//ATP binding//cofactor binding//ATP citrate synthase activity	GO:0005737//GO:0042709	cytoplasm//succinate-CoA ligase complex	KOG1254	ATP-citrate lyase
comp39341_c0	270.337	99.0868	1.448	4.7436e-06	0.00010834	1300	357620660	EHJ72777.1	594	7.36706e-72	hypothetical protein KGM_02665 [Danaus plexippus]	512906880	XM_004926247.1	193	1.54394e-94	PREDICTED: Bombyx mori uncharacterized LOC101738609 (LOC101738609), mRNA	--	--	--	--	--	--	--	--	--	--	--	--	--	--	--	--	--	--
comp19963_c0	890.907	390.647	1.1894	4.7971e-06	0.00010951	2469	--	--	--	--	--	--	--	--	--	--	--	--	--	--	--	--	--	--	--	--	--	--	--	--	--	--	--	--
comp44363_c0	1063.56	467.116	1.1871	4.9715e-06	0.0001133	7364	357610607	EHJ67058.1	2215	0	hypothetical protein KGM_10281 [Danaus plexippus]	512920601	XM_004929616.1	639	0	PREDICTED: Bombyx mori tyrosine-protein kinase CSK-like (LOC101739746), mRNA	K05728	CSK	c-src tyrosine kinase	http://www.genome.jp/dbget-bin/www_bget?ko:K05728	P41241	771	1.23743e-87	Tyrosine-protein kinase CSK OS=Mus musculus GN=Csk PE=1 SV=2	PF00069//PF00017//PF07714	Protein kinase domain//SH2 domain//Protein tyrosine kinase	GO:0006468	protein phosphorylation	GO:0004713//GO:0005515//GO:0004672//GO:0005524	protein tyrosine kinase activity//protein binding//protein kinase activity//ATP binding	--	--	KOG0197	Tyrosine kinases
comp42101_c0	83.5583	19.2256	2.1198	5.0694e-06	0.00011533	2021	--	--	--	--	--	--	--	--	--	--	--	--	--	--	--	--	--	--	--	--	--	--	--	--	--	--	--	--
comp20269_c0	528.67	220.099	1.2642	5.0802e-06	0.00011548	1853	357628416	EHJ77759.1	2130	0	DNA-directed DNA polymerase alpha 2 [Danaus plexippus]	512887037	XM_004921799.1	270	3.48309e-137	PREDICTED: Bombyx mori DNA polymerase alpha subunit B-like (LOC101735774), transcript variant X2, mRNA	--	--	--	--	Q14181	800	6.20054e-96	DNA polymerase alpha subunit B OS=Homo sapiens GN=POLA2 PE=1 SV=2	PF04042	DNA polymerase alpha/epsilon subunit B	GO:0006260	DNA replication	GO:0003887//GO:0003677	DNA-directed DNA polymerase activity//DNA binding	GO:0042575	DNA polymerase complex	KOG1625	DNA polymerase alpha-primase complex, polymerase-associated subunit B
comp24020_c0	1681.34	753.299	1.1583	5.2666e-06	0.00011962	3625	--	--	--	--	--	--	--	--	--	--	--	--	--	--	--	--	--	--	--	--	--	--	--	--	--	--	--	--
comp42362_c0	873.198	379.027	1.204	5.3191e-06	0.00012071	3717	357604781	EHJ64320.1	2122	0	hypothetical protein KGM_13761 [Danaus plexippus]	--	--	--	--	--	--	--	--	--	Q0VEE6	179	8.0784e-12	Zinc finger protein 800 OS=Mus musculus GN=Znf800 PE=1 SV=1	PF05151//PF00096//PF07975	Photosystem II reaction centre M protein (PsbM)//Zinc finger, C2H2 type//TFIIH C1-like domain	GO:0019684//GO:0006281//GO:0015979	photosynthesis, light reaction//DNA repair//photosynthesis	GO:0046872//GO:0008270	metal ion binding//zinc ion binding	GO:0009523//GO:0016021	photosystem II//integral to membrane	--	--
comp34307_c0	58.8375	8.89831	2.7251	5.3456e-06	0.00012117	659	--	--	--	--	--	--	--	--	--	--	--	--	--	--	--	--	--	--	--	--	--	--	--	--	--	--	--	--
comp42306_c0	116.541	33.3707	1.8042	5.3463e-06	0.00012117	1582	--	--	--	--	--	--	--	--	--	--	--	--	--	--	--	--	--	--	PF00892	EamA-like transporter family	--	--	--	--	GO:0016020	membrane	--	--
comp83331_c0	69.1517	7.12301	3.2792	5.3415e-06	0.00012117	628	--	--	--	--	--	--	--	--	--	--	--	--	--	--	--	--	--	--	--	--	--	--	--	--	--	--	--	--
comp41583_c5	131.444	30.2456	2.1197	5.4117e-06	0.0001226	659	--	--	--	--	--	--	--	--	--	--	--	--	--	--	--	--	--	--	--	--	--	--	--	--	--	--	--	--
comp39786_c0	321.367	122.7	1.3891	5.5526e-06	0.00012542	1224	--	--	--	--	--	--	--	--	--	--	--	--	--	--	--	--	--	--	--	--	--	--	--	--	--	--	--	--
comp27700_c0	401.003	161.195	1.3148	5.6897e-06	0.0001283	1950	--	--	--	--	--	--	--	--	--	--	--	--	--	--	--	--	--	--	--	--	--	--	--	--	--	--	--	--
comp30660_c0	2303.53	1050.22	1.1332	5.7337e-06	0.00012919	6245	357630016	EHJ78431.1	1237	9.73355e-143	hypothetical protein KGM_19660 [Danaus plexippus]	512885414	XM_004921534.1	354	0	PREDICTED: Bombyx mori uncharacterized LOC101738424 (LOC101738424), mRNA	--	--	--	--	Q9QXV3	190	8.25513e-14	Inhibitor of growth protein 1 OS=Mus musculus GN=Ing1 PE=2 SV=1	PF01283	Ribosomal protein S26e	GO:0042254//GO:0006412	ribosome biogenesis//translation	GO:0003735//GO:0046872//GO:0008270	structural constituent of ribosome//metal ion binding//zinc ion binding	GO:0005622//GO:0005840	intracellular//ribosome	KOG1721	FOG: Zn-finger
comp36410_c0	57.6987	9.49008	2.604	5.7949e-06	0.00013051	546	357621460	EHJ73283.1	127	3.15318e-07	hypothetical protein KGM_07238 [Danaus plexippus]	--	--	--	--	--	--	--	--	--	--	--	--	--	--	--	--	--	--	--	--	--	--	--
comp37993_c0	39.5052	3.79603	3.3795	5.7998e-06	0.00013057	703	--	--	--	--	--	--	--	--	--	--	--	--	--	--	--	--	--	--	--	--	--	--	--	--	--	--	--	--
comp24486_c0	82.909	8.55196	3.2772	5.8975e-06	0.0001326	2457	307186886	EFN72287.1	2444	0	Ankyrin repeat domain-containing protein 17 [Camponotus floridanus]	512895084	XM_004923531.1	919	0	PREDICTED: Bombyx mori ankyrin repeat domain-containing protein 17-like (LOC101746836), mRNA	--	--	--	--	O75179	2203	0	Ankyrin repeat domain-containing protein 17 OS=Homo sapiens GN=ANKRD17 PE=1 SV=3	PF00023//PF13606	Ankyrin repeat//Ankyrin repeat	--	--	GO:0005515//GO:0003723	protein binding//RNA binding	--	--	KOG0504	FOG: Ankyrin repeat
comp34765_c0	95.4014	24.8187	1.9426	6.188e-06	0.00013884	2620	357601929	EHJ63197.1	787	4.74339e-94	putative protein arginine N-methyltransferase [Danaus plexippus]	--	--	--	--	--	--	--	--	--	Q3U3W5	469	3.53856e-47	Putative protein arginine N-methyltransferase 10 OS=Mus musculus GN=Prmt10 PE=2 SV=2	PF00515//PF05185//PF05175//PF06325//PF01239	Tetratricopeptide repeat//PRMT5 arginine-N-methyltransferase//Methyltransferase small domain//Ribosomal protein L11 methyltransferase (PrmA)//Protein prenyltransferase alpha subunit repeat	GO:0006479//GO:0018342	protein methylation//protein prenylation	GO:0008318//GO:0005515//GO:0008276//GO:0008168	protein prenyltransferase activity//protein binding//protein methyltransferase activity//methyltransferase activity	GO:0005737	cytoplasm	KOG1499	Protein arginine N-methyltransferase PRMT1 and related enzymes
comp40048_c1	161.561	52.6972	1.6163	6.2138e-06	0.00013936	1547	--	--	--	--	--	--	--	--	--	--	--	--	--	--	--	--	--	--	--	--	--	--	--	--	--	--	--	--
comp37382_c0	120.2	35.2687	1.769	6.2211e-06	0.00013947	1246	--	--	--	--	--	--	--	--	--	--	--	--	--	--	--	--	--	--	--	--	--	--	--	--	--	--	--	--
comp38276_c0	150.205	48.6993	1.625	6.2393e-06	0.00013976	582	--	--	--	--	--	--	--	--	--	--	--	--	--	--	--	--	--	--	--	--	--	--	--	--	--	--	--	--
comp47312_c0	1342.67	603.514	1.1536	6.4975e-06	0.00014512	2494	379698910	NP_001243926.1	1603	0	uncharacterized protein LOC100862770 [Bombyx mori] >gi|333601356|gb|AEF58997.1| hypothetical protein [Bombyx mori]	--	--	--	--	--	K14816	REI1	pre-60S factor REI1	http://www.genome.jp/dbget-bin/www_bget?ko:K14816	Q91VY9	508	2.22711e-54	Zinc finger protein 622 OS=Mus musculus GN=Znf622 PE=2 SV=1	PF09204//PF07535	Bacterial self-protective colicin-like immunity//DBF zinc finger	GO:0006955//GO:0030153	immune response//bacteriocin immunity	GO:0003676//GO:0015643//GO:0008270	nucleic acid binding//toxic substance binding//zinc ion binding	GO:0005622//GO:0019814	intracellular//immunoglobulin complex	KOG2785	C2H2-type Zn-finger protein
comp42161_c0	91913.4	8195.62	3.4873	6.6401e-06	0.00014818	710	399472	P31417.3	347	5.49976e-38	RecName: Full=Fatty acid-binding protein 2; Short=FABP 2 >gi|159512|gb|AAA29314.1| fatty acid binding protein 2 [Manduca sexta]	--	--	--	--	--	K08750	FABP1, L-FABP	fatty acid-binding protein 1, liver	http://www.genome.jp/dbget-bin/www_bget?ko:K08750	P31417	347	3.7146e-39	Fatty acid-binding protein 2 OS=Manduca sexta GN=MFB2 PE=1 SV=3	--	--	--	--	--	--	--	--	KOG4015	Fatty acid-binding protein FABP
comp42980_c2	204.112	72.0455	1.5024	6.6565e-06	0.00014848	2376	357621869	EHJ73544.1	477	2.08684e-48	hypothetical protein KGM_10142 [Danaus plexippus]	--	--	--	--	--	--	--	--	--	Q68EA5	356	4.19764e-34	Zinc finger protein 57 OS=Homo sapiens GN=ZNF57 PE=2 SV=3	PF01429//PF00096	Methyl-CpG binding domain//Zinc finger, C2H2 type	--	--	GO:0046872//GO:0003677	metal ion binding//DNA binding	GO:0005634	nucleus	--	--
comp42267_c2	6135.59	2853.44	1.1045	6.7717e-06	0.00015068	4331	346987771	AEO51739.1	2305	0	relish [Helicoverpa armigera]	--	--	--	--	--	K09255	K09255	Rel/ankyrin family, other	http://www.genome.jp/dbget-bin/www_bget?ko:K09255	Q94527	587	9.83076e-61	Nuclear factor NF-kappa-B p110 subunit OS=Drosophila melanogaster GN=Rel PE=1 SV=1	PF00023//PF13606//PF00554	Ankyrin repeat//Ankyrin repeat//Rel homology domain (RHD)	GO:0006355	regulation of transcription, DNA-dependent	GO:0005515//GO:0003700	protein binding//sequence-specific DNA binding transcription factor activity	GO:0005634//GO:0005667	nucleus//transcription factor complex	KOG0504	FOG: Ankyrin repeat
comp37115_c0	1240.65	557.348	1.1544	6.8232e-06	0.00015176	1078	357611003	EHJ67261.1	1349	0	proliferating cell nuclear antigen [Danaus plexippus]	298892078	FQ220924.1	60	1.09443e-20	Rattus norvegicus TL0ADA41YC22 mRNA sequence	K04802	PCNA	proliferating cell nuclear antigen	http://www.genome.jp/dbget-bin/www_bget?ko:K04802	O01377	1325	0	Proliferating cell nuclear antigen OS=Bombyx mori GN=PCNA PE=2 SV=1	PF04139//PF02144//PF00705//PF02747	Rad9//Repair protein Rad1/Rec1/Rad17//Proliferating cell nuclear antigen, N-terminal domain//Proliferating cell nuclear antigen, C-terminal domain	GO:0006260//GO:0006281//GO:0000077//GO:0006275	DNA replication//DNA repair//DNA damage checkpoint//regulation of DNA replication	GO:0030337//GO:0003677	DNA polymerase processivity factor activity//DNA binding	GO:0043626//GO:0005634//GO:0030896//GO:0042575	PCNA complex//nucleus//checkpoint clamp complex//DNA polymerase complex	KOG1636	DNA polymerase delta processivity factor (proliferating cell nuclear antigen)
comp23704_c1	49.3325	6.87759	2.8426	6.938e-06	0.00015418	1474	114052573	NP_001040481.1	1634	0	phosphoribosyl pyrophosphate synthetase [Bombyx mori] >gi|95103072|gb|ABF51477.1| phosphoribosyl pyrophosphate synthetase [Bombyx mori]	--	--	--	--	--	K00948	PRPS, prsA	ribose-phosphate pyrophosphokinase	http://www.genome.jp/dbget-bin/www_bget?ko:K00948	P60892	1298	4.72296e-176	Ribose-phosphate pyrophosphokinase 1 OS=Rattus norvegicus GN=Prps1 PE=1 SV=2	PF14572//PF00156	Phosphoribosyl synthetase-associated domain//Phosphoribosyl transferase domain	GO:0009116//GO:0006098//GO:0016310//GO:0009156//GO:0009165//GO:0006144	nucleoside metabolic process//pentose-phosphate shunt//phosphorylation//ribonucleoside monophosphate biosynthetic process//nucleotide biosynthetic process//purine nucleobase metabolic process	GO:0016301//GO:0000287//GO:0004749	kinase activity//magnesium ion binding//ribose phosphate diphosphokinase activity	--	--	KOG1448	Ribose-phosphate pyrophosphokinase
comp40393_c0	152.574	49.392	1.6272	7.0684e-06	0.00015682	1493	--	--	--	--	--	--	--	--	--	--	--	--	--	--	--	--	--	--	--	--	--	--	--	--	--	--	--	--
comp35934_c0	537.489	228.795	1.2322	7.1544e-06	0.0001586	6918	357631037	EHJ78766.1	3036	0	hypothetical protein KGM_04302 [Danaus plexippus]	512906354	XM_004926118.1	394	0	PREDICTED: Bombyx mori transcription initiation factor TFIID subunit 3-like (LOC101738211), mRNA	--	--	--	--	--	--	--	--	--	--	--	--	--	--	--	--	--	--
comp43311_c0	4309.32	2000	1.1075	7.1774e-06	0.00015904	5197	357606166	EHJ64939.1	672	1.81153e-70	hypothetical protein KGM_19888 [Danaus plexippus]	--	--	--	--	--	K15188	CCNT	cyclin T	http://www.genome.jp/dbget-bin/www_bget?ko:K15188	O96433	398	2.11117e-37	Cyclin-T OS=Drosophila melanogaster GN=CycT PE=1 SV=2	PF00839	Cysteine rich repeat	GO:0060255//GO:0044260//GO:0031323//GO:0080090	regulation of macromolecule metabolic process//cellular macromolecule metabolic process//regulation of cellular metabolic process//regulation of primary metabolic process	--	--	GO:0016020	membrane	KOG0834	CDK9 kinase-activating protein cyclin T
comp27553_c0	950.384	422.3	1.1702	7.2728e-06	0.00016109	1386	--	--	--	--	--	--	--	--	--	--	--	--	--	--	--	--	--	--	--	--	--	--	--	--	--	--	--	--
comp31527_c0	275.044	104.947	1.39	7.3982e-06	0.00016353	3562	307178046	EFN66891.1	815	1.21793e-94	Beta-1,3-galactosyltransferase 1 [Camponotus floridanus]	512898401	XM_004924334.1	339	2.96807e-175	PREDICTED: Bombyx mori beta-1,3-galactosyltransferase 5-like (LOC101735995), mRNA	--	--	--	--	Q9N294	357	3.78138e-35	Beta-1,3-galactosyltransferase 5 (Fragment) OS=Pan paniscus GN=B3GALT5 PE=3 SV=1	PF01762	Galactosyltransferase	GO:0006486	protein glycosylation	GO:0016740//GO:0008378	transferase activity//galactosyltransferase activity	GO:0016020	membrane	KOG2287	Galactosyltransferases
comp43119_c0	938.95	417.198	1.1703	7.4937e-06	0.00016544	2797	357613550	EHJ68579.1	1474	0	putative Golgin subfamily A member 5-like protein [Danaus plexippus]	--	--	--	--	--	--	--	--	--	Q8TBA6	299	2.543e-26	Golgin subfamily A member 5 OS=Homo sapiens GN=GOLGA5 PE=1 SV=3	PF05615//PF10186//PF08172//PF08702//PF00309//PF02183//PF07926//PF13851//PF00038//PF04111//PF01576	Tho complex subunit 7//UV radiation resistance protein and autophagy-related subunit 14//CASP C terminal//Fibrinogen alpha/beta chain family//Sigma-54 factor, Activator interacting domain (AID)//Homeobox associated leucine zipper//TPR/MLP1/MLP2-like protein//Growth-arrest specific micro-tubule binding//Intermediate filament protein//Autophagy protein Apg6//Myosin tail	GO:0051258//GO:0006397//GO:0006606//GO:0006355//GO:0006352//GO:0010508//GO:0006144//GO:0006206//GO:0007165//GO:0030168//GO:0006351//GO:0048870//GO:0006891//GO:0006914	protein polymerization//mRNA processing//protein import into nucleus//regulation of transcription, DNA-dependent//DNA-dependent transcription, initiation//positive regulation of autophagy//purine nucleobase metabolic process//pyrimidine nucleobase metabolic process//signal transduction//platelet activation//transcription, DNA-dependent//cell motility//intra-Golgi vesicle-mediated transport//autop…	GO:0005198//GO:0003899//GO:0003677//GO:0016987//GO:0003700//GO:0030674//GO:0003774//GO:0005102	structural molecule activity//DNA-directed RNA polymerase activity//DNA binding//sigma factor activity//sequence-specific DNA binding transcription factor activity//protein binding, bridging//motor activity//receptor binding	GO:0030173//GO:0005730//GO:0005667//GO:0000445//GO:0031514//GO:0005577//GO:0005634//GO:0016459//GO:0005643//GO:0005882	integral to Golgi membrane//nucleolus//transcription factor complex//THO complex part of transcription export complex//motile cilium//fibrinogen complex//nucleus//myosin complex//nuclear pore//intermediate filament	--	--
comp44561_c0	113.137	32.7789	1.7872	7.7336e-06	0.00017045	2606	291222568	XP_002731288.1	548	1.86885e-134	PREDICTED: polyprotein-like [Saccoglossus kowalevskii]	--	--	--	--	--	--	--	--	--	P04323	328	7.2286e-53	Retrovirus-related Pol polyprotein from transposon 17.6 OS=Drosophila melanogaster GN=pol PE=4 SV=1	PF00078//PF03708	Reverse transcriptase (RNA-dependent DNA polymerase)//Avian retrovirus envelope protein, gp85	GO:0006278	RNA-dependent DNA replication	GO:0003723//GO:0003964	RNA binding//RNA-directed DNA polymerase activity	GO:0019031	viral envelope	KOG0017	FOG: Transposon-encoded proteins with TYA, reverse transcriptase, integrase domains in various combinations
comp34703_c2	52.8554	8.55196	2.6277	7.8189e-06	0.00017205	1144	--	--	--	--	--	--	--	--	--	--	--	--	--	--	--	--	--	--	--	--	--	--	--	--	--	--	--	--
comp42461_c4	99.2876	27.0848	1.8741	7.8302e-06	0.00017216	960	--	--	--	--	--	--	--	--	--	--	--	--	--	--	--	--	--	--	--	--	--	--	--	--	--	--	--	--
comp43983_c3	209.922	56.9187	1.8829	7.827e-06	0.00017216	438	--	--	--	--	--	--	--	--	--	--	--	--	--	--	--	--	--	--	--	--	--	--	--	--	--	--	--	--
comp52000_c0	766.213	334.882	1.1941	7.8993e-06	0.00017346	2059	--	--	--	--	--	--	--	--	--	--	--	--	--	--	--	--	--	--	PF02723	Non-structural protein NS3/Small envelope protein E	--	--	--	--	GO:0016020	membrane	--	--
comp44159_c1	118.906	34.7778	1.7736	7.9117e-06	0.00017366	595	--	--	--	--	--	--	--	--	--	--	--	--	--	--	--	--	--	--	--	--	--	--	--	--	--	--	--	--
comp44079_c0	416.686	170.562	1.2887	7.9288e-06	0.00017395	1718	42397986	AAS13459.1	525	8.50674e-55	putative reverse transcriptase [Drosophila simulans]	--	--	--	--	--	--	--	--	--	Q9NBX4	375	1.90219e-36	Probable RNA-directed DNA polymerase from transposon X-element OS=Drosophila melanogaster GN=X-element\ORF2 PE=3 SV=1	--	--	--	--	--	--	--	--	--	--
comp40471_c0	498.265	209.995	1.2466	7.9706e-06	0.00017467	4676	357619892	EHJ72292.1	1672	0	putative brg-1 associated factor [Danaus plexippus]	512939569	XM_004934216.1	710	0	PREDICTED: Bombyx mori brahma-associated protein of 60 kDa-like (LOC101735816), partial mRNA	K11650	SMARCD	SWI/SNF-related matrix-associated actin-dependent regulator of chromatin subfamily D	http://www.genome.jp/dbget-bin/www_bget?ko:K11650	Q96GM5	1401	8.37492e-176	SWI/SNF-related matrix-associated actin-dependent regulator of chromatin subfamily D member 1 OS=Homo sapiens GN=SMARCD1 PE=1 SV=2	PF00627//PF08043//PF02201	UBA/TS-N domain//Xin repeat//SWIB/MDM2 domain	GO:0030036	actin cytoskeleton organization	GO:0005515//GO:0003779	protein binding//actin binding	GO:0030054	cell junction	KOG2570	SWI/SNF transcription activation complex subunit
comp42058_c0	159.228	53.8016	1.5654	7.989e-06	0.000175	1944	357627141	EHJ76928.1	274	9.67469e-23	hypothetical protein KGM_21483 [Danaus plexippus]	--	--	--	--	--	--	--	--	--	Q6NX49	168	5.89107e-11	Zinc finger protein 544 OS=Homo sapiens GN=ZNF544 PE=2 SV=1	PF00096	Zinc finger, C2H2 type	--	--	GO:0046872	metal ion binding	--	--	KOG1721	FOG: Zn-finger
comp41962_c2	805.16	319.005	1.3357	8.0344e-06	0.00017585	2065	91079008	XP_974790.1	735	3.01885e-90	PREDICTED: similar to AGAP005324-PB [Tribolium castaneum] >gi|270003673|gb|EFA00121.1| hypothetical protein TcasGA2_TC002937 [Tribolium castaneum]	346707891	AK378183.1	257	6.55393e-130	Bombyx mori mRNA, clone: fmgV13N06	K10688	UBE2W, UBC16	ubiquitin-conjugating enzyme E2 W	http://www.genome.jp/dbget-bin/www_bget?ko:K10688	Q28FC1	638	2.87392e-77	Ubiquitin-conjugating enzyme E2 W OS=Xenopus tropicalis GN=ube2w PE=2 SV=1	PF05773//PF00179	RWD domain//Ubiquitin-conjugating enzyme	--	--	GO:0016881//GO:0005515	acid-amino acid ligase activity//protein binding	--	--	KOG0417	Ubiquitin-protein ligase
comp49613_c0	1004.62	449.464	1.1604	8.0874e-06	0.00017687	2242	357601986	EHJ63229.1	2192	0	putative RNA polymerase II subunit A C-terminal domain phosphatase [Danaus plexippus]	--	--	--	--	--	K15732	CTDP1, FCP1	RNA polymerase II subunit A C-terminal domain phosphatase	http://www.genome.jp/dbget-bin/www_bget?ko:K15732	Q7TSG2	657	8.20161e-72	RNA polymerase II subunit A C-terminal domain phosphatase OS=Mus musculus GN=Ctdp1 PE=1 SV=1	PF03031//PF00529//PF02749	NLI interacting factor-like phosphatase//HlyD family secretion protein//Quinolinate phosphoribosyl transferase, N-terminal domain	GO:0055085//GO:0006470	transmembrane transport//protein dephosphorylation	GO:0016763//GO:0005515//GO:0004721	transferase activity, transferring pentosyl groups//protein binding//phosphoprotein phosphatase activity	GO:0005634//GO:0016020	nucleus//membrane	KOG0323	TFIIF-interacting CTD phosphatases, including NLI-interacting factor
comp38146_c1	307.196	121.358	1.3399	8.1224e-06	0.00017756	1998	357611920	EHJ67719.1	484	7.34321e-49	putative zinc finger protein 228 [Danaus plexippus]	--	--	--	--	--	--	--	--	--	Q6ZMS4	197	5.33746e-20	Putative zinc finger protein 852 OS=Homo sapiens GN=ZNF852 PE=5 SV=3	PF00301//PF00096//PF01428//PF07776//PF00130//PF06467	Rubredoxin//Zinc finger, C2H2 type//AN1-like Zinc finger//Zinc-finger associated domain (zf-AD)//Phorbol esters/diacylglycerol binding domain (C1 domain)//MYM-type Zinc finger with FCS sequence motif	GO:0035556	intracellular signal transduction	GO:0008270//GO:0005506//GO:0046872	zinc ion binding//iron ion binding//metal ion binding	GO:0005634	nucleus	--	--
comp43507_c0	792.727	349.352	1.1821	8.2609e-06	0.00018037	3085	357627032	EHJ76874.1	846	1.22683e-95	hypothetical protein KGM_06908 [Danaus plexippus]	--	--	--	--	--	K10750	CHAF1A	chromatin assembly factor 1 subunit A	http://www.genome.jp/dbget-bin/www_bget?ko:K10750	A0JMK9	199	3.11035e-14	Chromatin assembly factor 1 subunit A OS=Danio rerio GN=chaf1a PE=1 SV=1	--	--	--	--	--	--	--	--	KOG4364	Chromatin assembly factor-I
comp44310_c0	247.128	92.5991	1.4162	8.2863e-06	0.00018085	1965	--	--	--	--	--	--	--	--	--	--	--	--	--	--	--	--	--	--	PF00439	Bromodomain	--	--	GO:0005515	protein binding	--	--	--	--
comp35796_c0	825.946	256.81	1.6853	8.3295e-06	0.00018172	710	357626358	EHJ76476.1	895	5.93585e-120	putative nuclear import 7-like protein [Danaus plexippus]	--	--	--	--	--	K07565	NIP7	60S ribosome subunit biogenesis protein NIP7	http://www.genome.jp/dbget-bin/www_bget?ko:K07565	Q503P2	742	6.89309e-98	60S ribosome subunit biogenesis protein NIP7 homolog OS=Danio rerio GN=nip7 PE=2 SV=1	--	--	GO:0042255	ribosome assembly	GO:0003723	RNA binding	GO:0005634	nucleus	KOG3492	Ribosome biogenesis protein NIP7
comp39842_c0	156.24	21.5927	2.8552	8.443e-06	0.00018404	880	--	--	--	--	--	--	--	--	--	--	--	--	--	--	--	--	--	--	--	--	--	--	--	--	--	--	--	--
comp41712_c1	644.751	279.349	1.2067	8.4694e-06	0.00018454	1715	357612495	EHJ68029.1	2112	0	hypothetical protein KGM_04267 [Danaus plexippus]	--	--	--	--	--	K11324	DMAP1, SWC4, EAF2	DNA methyltransferase 1-associated protein 1	http://www.genome.jp/dbget-bin/www_bget?ko:K11324	Q9NPF5	1037	2.76741e-133	DNA methyltransferase 1-associated protein 1 OS=Homo sapiens GN=DMAP1 PE=1 SV=1	PF10186//PF05499	UV radiation resistance protein and autophagy-related subunit 14//DNA methyltransferase 1-associated protein 1 (DMAP1)	GO:0010508//GO:0045892	positive regulation of autophagy//negative regulation of transcription, DNA-dependent	GO:0003682	chromatin binding	GO:0005634//GO:0000785	nucleus//chromatin	KOG2656	DNA methyltransferase 1-associated protein-1
comp33220_c0	1778.61	820.171	1.1168	8.535e-06	0.0001859	5000	357614323	EHJ69020.1	1507	0	hypothetical protein KGM_07291 [Danaus plexippus]	558413429	AB687554.1	685	0	Bombyx mori Ldb mRNA for LIM-domain binding protein, complete cds, clone: lambda-Ldb.3	K15617	LDB1	LIM domain-binding protein 1	http://www.genome.jp/dbget-bin/www_bget?ko:K15617	Q9W676	1197	5.29504e-148	LIM domain-binding protein 2 OS=Gallus gallus GN=LDB2 PE=2 SV=1	PF02669//PF01280	K+-transporting ATPase, c chain//Ribosomal protein L19e	GO:0006412//GO:0006813//GO:0042254	translation//potassium ion transport//ribosome biogenesis	GO:0003712//GO:0030274//GO:0008556//GO:0003735	transcription cofactor activity//LIM domain binding//potassium-transporting ATPase activity//structural constituent of ribosome	GO:0005634//GO:0016020//GO:0005840//GO:0005622//GO:0005667	nucleus//membrane//ribosome//intracellular//transcription factor complex	--	--
comp39924_c0	133.894	38.6966	1.7908	8.5445e-06	0.00018603	2243	--	--	--	--	--	389611653	AK402840.1	186	2.09555e-90	Papilio xuthus mRNA, putative 3'UTR of hypothetical protein, sequence id: Px-0549, expressed in epidermis	--	--	--	--	--	--	--	--	--	--	--	--	--	--	--	--	--	--
comp42429_c0	326.075	130.134	1.3252	8.7186e-06	0.0001893	4616	379698912	NP_001243927.1	2786	0	ken and barbie protein [Bombyx mori] >gi|333827635|gb|AEG19520.1| ken and barbie protein [Bombyx mori]	346713500	AK388390.1	1040	0	Bombyx mori mRNA, clone: fwd-27G04	--	--	--	--	Q292R5	831	3.17796e-95	Transcription factor Ken OS=Drosophila pseudoobscura pseudoobscura GN=ken PE=3 SV=2	PF00096//PF03098//PF00651	Zinc finger, C2H2 type//Animal haem peroxidase//BTB/POZ domain	GO:0006979//GO:0055114//GO:0006804	response to oxidative stress//oxidation-reduction process//peroxidase reaction	GO:0003676//GO:0005515//GO:0004601//GO:0046872//GO:0008270//GO:0020037	nucleic acid binding//protein binding//peroxidase activity//metal ion binding//zinc ion binding//heme binding	GO:0005634	nucleus	KOG1721	FOG: Zn-finger
comp36056_c0	72.5778	10.0819	2.8478	8.7315e-06	0.00018941	1404	357615613	EHJ69753.1	235	4.90077e-18	putative hepatitis B virus X associated protein, hbxa [Danaus plexippus]	--	--	--	--	--	--	--	--	--	--	--	--	--	--	--	--	--	--	--	--	--	--	--
comp17028_c0	57.7302	10.5727	2.449	8.7368e-06	0.00018945	2026	389613344	BAM20029.1	1428	0	serine/threonine protein kinase, partial [Papilio xuthus]	512899943	XM_004924714.1	551	0	PREDICTED: Bombyx mori dual specificity testis-specific protein kinase 2-like (LOC101737192), mRNA	K08287	E2.7.12.1	dual-specificity kinase	http://www.genome.jp/dbget-bin/www_bget?ko:K08287	Q96S53	826	2.508e-99	Dual specificity testis-specific protein kinase 2 OS=Homo sapiens GN=TESK2 PE=2 SV=1	PF00069//PF07714//PF06293	Protein kinase domain//Protein tyrosine kinase//Lipopolysaccharide kinase (Kdo/WaaP) family	GO:0009103//GO:0006468	lipopolysaccharide biosynthetic process//protein phosphorylation	GO:0005524//GO:0004672//GO:0016773	ATP binding//protein kinase activity//phosphotransferase activity, alcohol group as acceptor	GO:0016020	membrane	KOG0192	Tyrosine kinase specific for activated (GTP-bound) p21cdc42Hs
comp42221_c0	941.787	420.625	1.1629	8.7768e-06	0.00019024	3914	226342924	NP_001139724.1	2476	0	E3 ubiquitin-protein ligase SMURF2 [Bombyx mori] >gi|225580689|gb|ACN94452.1| E3 ubiquitin-protein ligase SMURF2 [Bombyx mori]	346708279	AK378434.1	151	1.05296e-70	Bombyx mori mRNA, clone: fmgV42B13	K04678	SMURF	E3 ubiquitin ligase SMURF1/2	http://www.genome.jp/dbget-bin/www_bget?ko:K04678	A9JRZ0	1601	0	E3 ubiquitin-protein ligase SMURF2 OS=Danio rerio GN=smurf2 PE=2 SV=1	PF00397//PF00632//PF00168	WW domain//HECT-domain (ubiquitin-transferase)//C2 domain	GO:0016567	protein ubiquitination	GO:0004842//GO:0005515	ubiquitin-protein ligase activity//protein binding	GO:0005622	intracellular	KOG0940	Ubiquitin protein ligase RSP5/NEDD4
comp16484_c0	155.86	52.1272	1.5801	8.9926e-06	0.00019452	2730	357613130	EHJ68335.1	683	5.1446e-80	recombination activating protein 1 [Danaus plexippus]	--	--	--	--	--	--	--	--	--	Q290X1	395	2.55666e-41	Sugar transporter SWEET1 OS=Drosophila pseudoobscura pseudoobscura GN=slv PE=3 SV=1	PF03083	Sugar efflux transporter for intercellular exchange	GO:0006810	transport	--	--	GO:0016020//GO:0016021	membrane//integral to membrane	--	--
comp29113_c0	21.2391	0	Inf	9.2928e-06	0.00020077	722	357612802	EHJ68177.1	539	1.17421e-59	hypothetical protein KGM_12579 [Danaus plexippus]	--	--	--	--	--	K11653	ARID1	AT-rich interactive domain-containing protein 1	http://www.genome.jp/dbget-bin/www_bget?ko:K11653	Q8IN94	489	1.10494e-53	Trithorax group protein osa OS=Drosophila melanogaster GN=osa PE=1 SV=1	PF01388	ARID/BRIGHT DNA binding domain	--	--	GO:0003677	DNA binding	GO:0005622	intracellular	KOG2510	SWI-SNF chromatin-remodeling complex protein
comp19067_c0	151.811	49.3702	1.6206	9.4025e-06	0.00020298	1934	357621505	EHJ73314.1	1367	9.60049e-180	hypothetical protein KGM_01399 [Danaus plexippus]	--	--	--	--	--	--	--	--	--	P35789	441	2.75096e-45	Zinc finger protein 93 OS=Homo sapiens GN=ZNF93 PE=2 SV=4	PF00096	Zinc finger, C2H2 type	--	--	GO:0046872	metal ion binding	--	--	--	--
comp43914_c0	137.989	44.4124	1.6355	9.4307e-06	0.00020342	2020	357606168	EHJ64941.1	438	1.73339e-42	hypothetical protein KGM_19887 [Danaus plexippus]	--	--	--	--	--	--	--	--	--	--	--	--	--	--	--	--	--	--	--	GO:0032777	Piccolo NuA4 histone acetyltransferase complex	--	--
comp39893_c0	37483.1	9149.55	2.0345	9.4815e-06	0.00020431	12622	357625609	EHJ76002.1	571	4.75188e-63	hypothetical protein KGM_14348 [Danaus plexippus]	512887160	XM_004921819.1	325	6.41399e-167	PREDICTED: Bombyx mori uncharacterized LOC101738514 (LOC101738514), mRNA	--	--	--	--	--	--	--	--	PF00424//PF01395	REV protein (anti-repression trans-activator protein)//PBP/GOBP family	GO:0006355	regulation of transcription, DNA-dependent	GO:0005549//GO:0003700	odorant binding//sequence-specific DNA binding transcription factor activity	GO:0042025//GO:0005667	host cell nucleus//transcription factor complex	--	--
comp41077_c0	487.617	204.481	1.2538	9.4833e-06	0.00020431	1854	357604618	EHJ64259.1	919	3.19319e-111	hypothetical protein KGM_21658 [Danaus plexippus]	--	--	--	--	--	--	--	--	--	Q5ZIH9	180	1.53384e-12	Coiled-coil domain-containing protein 174 OS=Gallus gallus GN=CCDC174 PE=2 SV=1	--	--	--	--	--	--	--	--	--	--
comp44055_c0	328.934	130.805	1.3304	9.5077e-06	0.00020467	3105	357611659	EHJ67596.1	2211	0	hypothetical protein KGM_02044 [Danaus plexippus]	--	--	--	--	--	--	--	--	--	Q9C0B7	407	6.57459e-39	Transmembrane and coiled-coil domain-containing protein 7 OS=Homo sapiens GN=TMCO7 PE=2 SV=2	PF02985	HEAT repeat	--	--	GO:0005515	protein binding	--	--	KOG4653	Uncharacterized conserved protein
comp41050_c1	143.501	46.4331	1.6278	9.5251e-06	0.00020496	2025	357612276	EHJ67895.1	2342	0	putative alpha-(1,6)-fucosyltransferase [Danaus plexippus]	--	--	--	--	--	K00717	FUT8	glycoprotein 6-alpha-L-fucosyltransferase	http://www.genome.jp/dbget-bin/www_bget?ko:K00717	Q9VYV5	1320	4.77519e-172	Alpha-(1,6)-fucosyltransferase OS=Drosophila melanogaster GN=FucT6 PE=1 SV=1	PF05830	Nodulation protein Z (NodZ)	GO:0009877//GO:0009312	nodulation//oligosaccharide biosynthetic process	GO:0016758//GO:0016757	transferase activity, transferring hexosyl groups//transferase activity, transferring glycosyl groups	--	--	--	--
comp44081_c2	931.994	417.154	1.1597	9.5298e-06	0.00020498	3672	--	--	--	--	--	--	--	--	--	--	--	--	--	--	--	--	--	--	PF00317	Ribonucleotide reductase, all-alpha domain	GO:0006260//GO:0006144//GO:0055114//GO:0009186//GO:0006206	DNA replication//purine nucleobase metabolic process//oxidation-reduction process//deoxyribonucleoside diphosphate metabolic process//pyrimidine nucleobase metabolic process	GO:0005524//GO:0004748	ATP binding//ribonucleoside-diphosphate reductase activity, thioredoxin disulfide as acceptor	GO:0005971	ribonucleoside-diphosphate reductase complex	--	--
comp43870_c0	784.232	349.071	1.1678	9.5755e-06	0.00020588	5842	357604380	EHJ64163.1	4848	0	hypothetical protein KGM_11724 [Danaus plexippus]	389613373	AK403933.1	210	2.50885e-103	Papilio xuthus mRNA for similar to CG6040, partial cds, sequence id: Px-2341, expressed in epidermis	--	--	--	--	--	--	--	--	--	--	--	--	--	--	--	--	--	--
comp43595_c0	151.307	50.1065	1.5944	9.5849e-06	0.000206	4144	357624753	EHJ75407.1	2439	0	rothmund-thomson syndrome DNA helicase recq4 [Danaus plexippus]	--	--	--	--	--	K10730	RECQL4	ATP-dependent DNA helicase Q4	http://www.genome.jp/dbget-bin/www_bget?ko:K10730	O94761	1538	0	ATP-dependent DNA helicase Q4 OS=Homo sapiens GN=RECQL4 PE=1 SV=1	PF00098//PF00271//PF00270	Zinc knuckle//Helicase conserved C-terminal domain//DEAD/DEAH box helicase	--	--	GO:0005524//GO:0004386//GO:0008270//GO:0008026//GO:0003676	ATP binding//helicase activity//zinc ion binding//ATP-dependent helicase activity//nucleic acid binding	--	--	KOG0351	ATP-dependent DNA helicase
comp39170_c0	213.295	77.7395	1.4561	9.7057e-06	0.00020843	1161	357619439	EHJ72014.1	574	1.31922e-67	hypothetical protein KGM_00959 [Danaus plexippus]	--	--	--	--	--	--	--	--	--	Q9NPA5	191	3.04666e-14	Zinc finger protein 64 homolog, isoforms 1 and 2 OS=Homo sapiens GN=ZFP64 PE=1 SV=3	PF00096	Zinc finger, C2H2 type	--	--	GO:0046872	metal ion binding	--	--	--	--
comp43225_c5	40.3314	4.51051	3.1605	9.7096e-06	0.00020843	235	--	--	--	--	--	--	--	--	--	--	--	--	--	--	--	--	--	--	--	--	--	--	--	--	--	--	--	--
comp52085_c0	451.939	189.954	1.2505	9.7612e-06	0.00020946	922	357622101	EHJ73702.1	644	1.21785e-81	hypothetical protein KGM_17705 [Danaus plexippus]	291221414	XM_002730668.1	38	1.58233e-08	PREDICTED: Saccoglossus kowalevskii mCG22814-like (LOC100373601), mRNA	K03017	RPB9, POLR2I	DNA-directed RNA polymerase II subunit RPB9	http://www.genome.jp/dbget-bin/www_bget?ko:K03017	P36958	570	1.50196e-71	DNA-directed RNA polymerase II subunit RPB9 OS=Drosophila melanogaster GN=RpII15 PE=2 SV=2	PF02150//PF01096//PF01396//PF07975	RNA polymerases M/15 Kd subunit//Transcription factor S-II (TFIIS)//Topoisomerase DNA binding C4 zinc finger//TFIIH C1-like domain	GO:0006144//GO:0006281//GO:0006265//GO:0006351//GO:0006206	purine nucleobase metabolic process//DNA repair//DNA topological change//transcription, DNA-dependent//pyrimidine nucleobase metabolic process	GO:0046872//GO:0003916//GO:0003899//GO:0008270//GO:0003677//GO:0003676	metal ion binding//DNA topoisomerase activity//DNA-directed RNA polymerase activity//zinc ion binding//DNA binding//nucleic acid binding	GO:0005634//GO:0005730//GO:0005694	nucleus//nucleolus//chromosome	KOG2691	RNA polymerase II subunit 9
comp33980_c1	38.1072	3.79603	3.3275	1.0095e-05	0.00021628	976	--	--	--	--	--	--	--	--	--	--	--	--	--	--	--	--	--	--	--	--	--	--	--	--	--	--	--	--
comp41198_c0	55.8598	8.20561	2.7671	1.0105e-05	0.00021639	2827	357629268	EHJ78150.1	1420	3.51558e-176	putative Thd1 [Danaus plexippus]	--	--	--	--	--	K03649	MUG, TDG	TDG/mug DNA glycosylase family protein	http://www.genome.jp/dbget-bin/www_bget?ko:K03649	Q13569	623	2.95144e-70	G/T mismatch-specific thymine DNA glycosylase OS=Homo sapiens GN=TDG PE=1 SV=2	--	--	GO:0006281	DNA repair	GO:0003677//GO:0016799	DNA binding//hydrolase activity, hydrolyzing N-glycosyl compounds	--	--	KOG4120	G/T mismatch-specific thymine DNA glycosylase
comp18691_c0	138.071	44.0443	1.6484	1.0274e-05	0.00021965	482	--	--	--	--	--	--	--	--	--	--	--	--	--	--	--	--	--	--	--	--	--	--	--	--	--	--	--	--
comp355433_c0	21.1712	0	Inf	1.0297e-05	0.00021997	1209	112983730	NP_001037374.1	991	2.04661e-130	chorion specific C/EBP [Bombyx mori] >gi|73765141|gb|AAZ84928.1| chorion specific C/EBP [Bombyx mori] >gi|73765143|gb|AAZ84929.1| chorion specific C/EBP [Bombyx mori]	112983729	NM_001043909.1	417	0	Bombyx mori chorion specific C/EBP (C/EBP), mRNA >gi|73765142|gb|DQ149982.1| Bombyx mori chorion specific C/EBP (C/EBP) mRNA, complete cds, alternatively spliced	K10052	CEBPN	CCAAT/enhancer binding protein (C/EBP), invertebrate	http://www.genome.jp/dbget-bin/www_bget?ko:K10052	Q02637	244	3.14414e-21	CCAAT/enhancer-binding protein OS=Drosophila melanogaster GN=slbo PE=1 SV=3	PF00170//PF01749//PF03131//PF07716	bZIP transcription factor//Importin beta binding domain//bZIP Maf transcription factor//Basic region leucine zipper	GO:0015031//GO:0006606//GO:0006355	protein transport//protein import into nucleus//regulation of transcription, DNA-dependent	GO:0003677//GO:0043565//GO:0008565//GO:0003700	DNA binding//sequence-specific DNA binding//protein transporter activity//sequence-specific DNA binding transcription factor activity	GO:0005634//GO:0005737//GO:0005667	nucleus//cytoplasm//transcription factor complex	KOG3119	Basic region leucine zipper transcription factor
comp41354_c0	696.746	306.39	1.1853	1.034e-05	0.00022081	3643	357625058	EHJ75611.1	1746	0	hypothetical protein KGM_15108 [Danaus plexippus]	--	--	--	--	--	K13157	RNPC3	U11/U12 small nuclear ribonucleoprotein 65 kDa protein	http://www.genome.jp/dbget-bin/www_bget?ko:K13157	Q3MHP0	315	1.13543e-28	RNA-binding protein 40 OS=Bos taurus GN=RNPC3 PE=2 SV=1	PF01312//PF00076//PF01344	FlhB HrpN YscU SpaS Family//RNA recognition motif. (a.k.a. RRM, RBD, or RNP domain)//Kelch motif	GO:0009306	protein secretion	GO:0003676//GO:0005515	nucleic acid binding//protein binding	GO:0016020	membrane	KOG4206	Spliceosomal protein snRNP-U1A/U2B
comp156176_c0	96.9956	21.3472	2.1839	1.035e-05	0.00022093	2023	357624938	EHJ75525.1	2040	0	hypothetical protein KGM_09303 [Danaus plexippus]	--	--	--	--	--	--	--	--	--	Q9Y2I1	699	9.02326e-77	Nischarin OS=Homo sapiens GN=NISCH PE=1 SV=3	PF12422//PF00787//PF06638//PF00560	Condensin II non structural maintenance of chromosomes subunit//PX domain//Strabismus protein//Leucine Rich Repeat	GO:0007154//GO:0007275	cell communication//multicellular organismal development	GO:0005515//GO:0035091	protein binding//phosphatidylinositol binding	GO:0016021//GO:0005634	integral to membrane//nucleus	KOG1259	Nischarin, modulator of integrin alpha5 subunit action
comp102243_c0	33.2227	2.48979	3.7381	1.0458e-05	0.00022315	735	--	--	--	--	--	--	--	--	--	--	--	--	--	--	--	--	--	--	--	--	--	--	--	--	--	--	--	--
comp39244_c0	111.516	31.7972	1.8103	1.0546e-05	0.00022477	535	--	--	--	--	--	--	--	--	--	--	--	--	--	--	--	--	--	--	--	--	--	--	--	--	--	--	--	--
[truncated: 1,338 more rows]
