# Supplementary material for: Transcriptome Analysis of the Midgut of the Chinese Oak Silkworm Antheraea pernyi Infected with Antheraea pernyi Nucleopolyhedrovirus
Source: PLoS One. 2016 Nov 7;11(11):e0165959. doi: 10.1371/journal.pone.0165959 (PMC5098726; doi:10.1371/journal.pone.0165959)
Supplement: S4 Table — (XLSX) [file pone.0165959.s005.xlsx]

## Sheet: Sheet1
S4 Table. GO annotations for the up-regulated genes
GO_accession	Description	Term_type	Over_represented_pValue	Corrected_pValue	DEG_item	DEG_list	Bg_item	Bg_list	Gene_names
GO:0003676	nucleic acid binding	molecular_function	6.196e-10	2.3151e-06	341	1144	2437	12095	comp42832_c0,comp279154_c0,comp44304_c1,comp44096_c0,comp43913_c0,comp38575_c0,comp43638_c0,comp42486_c0,comp40048_c2,comp40615_c1,comp43856_c0,comp35597_c0,comp36252_c0,comp41814_c0,comp43338_c0,comp24210_c0,comp34040_c0,comp42904_c3,comp42037_c0,comp35662_c0,comp37166_c0,comp42785_c1,comp36524_c0,comp38837_c0,comp46880_c0,comp42857_c0,comp41435_c0,comp40468_c0,comp23532_c0,comp43189_c2,comp3836…
GO:0005634	nucleus	cellular_component	9.4648e-10	2.3151e-06	253	1144	1599	12095	comp46648_c0,comp35672_c0,comp44416_c3,comp40204_c0,comp26231_c0,comp44346_c0,comp38065_c1,comp44184_c0,comp40602_c0,comp39292_c0,comp29968_c0,comp62423_c0,comp16870_c0,comp41493_c0,comp47999_c0,comp30764_c0,comp65036_c0,comp44809_c0,comp43650_c1,comp52229_c0,comp43831_c0,comp33789_c0,comp19397_c0,comp43889_c0,comp26526_c0,comp37686_c0,comp43033_c0,comp42790_c0,comp42607_c0,comp41265_c0,comp39378…
GO:0008270	zinc ion binding	molecular_function	5.1672e-08	8.426e-05	182	1144	1144	12095	comp41285_c0,comp42429_c0,comp38146_c1,comp47194_c0,comp42011_c0,comp35744_c0,comp32845_c0,comp35756_c0,comp37165_c0,comp44519_c1,comp30660_c0,comp33272_c0,comp33924_c0,comp38483_c0,comp43162_c0,comp30386_c0,comp41444_c0,comp18304_c0,comp42607_c0,comp34866_c0,comp34813_c0,comp41454_c0,comp44223_c1,comp38716_c0,comp36490_c0,comp41081_c0,comp39418_c0,comp47999_c0,comp39206_c0,comp37686_c0,comp43033…
GO:0003677	DNA binding	molecular_function	3.0652e-07	0.00037488	194	1144	1278	12095	comp38872_c0,comp41569_c0,comp19806_c0,comp37177_c0,comp38243_c0,comp41344_c0,comp18487_c0,comp36753_c0,comp25850_c0,comp43831_c1,comp42042_c0,comp42621_c0,comp44188_c1,comp50601_c0,comp40853_c0,comp28333_c0,comp39894_c0,comp40436_c0,comp27811_c1,comp44474_c0,comp49366_c0,comp38956_c0,comp42818_c0,comp42026_c0,comp43981_c0,comp44452_c0,comp43084_c0,comp18538_c0,comp36585_c1,comp41669_c1,comp42370…
GO:0046914	transition metal ion binding	molecular_function	3.8636e-06	0.0035402	198	1144	1383	12095	comp41368_c2,comp35531_c1,comp43161_c0,comp43095_c0,comp42621_c1,comp43866_c0,comp43638_c0,comp42486_c0,comp43856_c0,comp54760_c0,comp43571_c0,comp47312_c0,comp42289_c0,comp43189_c2,comp42491_c0,comp38837_c0,comp42927_c0,comp40468_c0,comp43555_c0,comp43811_c0,comp34040_c0,comp39160_c0,comp47548_c0,comp38726_c0,comp18882_c0,comp41251_c0,comp44180_c1,comp40007_c1,comp42254_c0,comp41368_c1,comp39975…
GO:0005488	binding	molecular_function	4.342e-06	0.0035402	796	1144	7021	12095	comp43830_c0,comp39718_c0,comp19662_c0,comp43908_c0,comp28179_c0,comp30374_c0,comp66696_c0,comp17660_c0,comp66859_c0,comp28600_c0,comp44769_c0,comp43740_c1,comp34268_c0,comp43415_c0,comp188606_c0,comp48255_c0,comp43030_c1,comp41223_c0,comp36894_c0,comp89475_c0,comp43657_c4,comp43753_c0,comp59371_c0,comp40631_c0,comp42256_c0,comp35075_c0,comp26403_c0,comp37866_c0,comp58582_c0,comp42079_c0,comp4587…
GO:0005515	protein binding	molecular_function	2.9975e-05	0.020948	348	1144	2470	12095	comp44009_c0,comp40034_c0,comp43861_c0,comp44484_c0,comp41856_c0,comp18389_c0,comp62489_c0,comp35546_c0,comp156176_c0,comp43234_c0,comp38914_c0,comp42087_c0,comp43744_c1,comp38757_c0,comp26349_c0,comp44363_c0,comp44127_c0,comp35470_c0,comp41392_c0,comp44232_c0,comp53449_c0,comp35598_c0,comp37900_c0,comp38201_c0,comp41645_c0,comp42328_c0,comp43662_c0,comp38888_c0,comp43657_c4,comp59371_c0,comp4825…
GO:0032774	RNA biosynthetic process	biological_process	5.3946e-05	0.028612	150	1144	1024	12095	comp41857_c0,comp39893_c0,comp43501_c0,comp39378_c2,comp19236_c0,comp32679_c0,comp44138_c2,comp42685_c0,comp46898_c0,comp42425_c0,comp43119_c0,comp21782_c0,comp30833_c0,comp46011_c0,comp35756_c0,comp35744_c0,comp26231_c0,comp44416_c3,comp40204_c0,comp40602_c0,comp44184_c0,comp44809_c0,comp52229_c0,comp43831_c0,comp62423_c0,comp41493_c0,comp30764_c0,comp43889_c0,comp26526_c0,comp37686_c0,comp42790…
GO:0043227	membrane-bounded organelle	cellular_component	5.8487e-05	0.028612	298	1144	2243	12095	comp43033_c0,comp26526_c0,comp43889_c0,comp44817_c0,comp47999_c0,comp41493_c0,comp62423_c0,comp52229_c0,comp43650_c1,comp65036_c0,comp29968_c0,comp40602_c0,comp35672_c0,comp38065_c1,comp44346_c0,comp26231_c0,comp33272_c0,comp38182_c0,comp19638_c0,comp42429_c0,comp46011_c0,comp41285_c0,comp38146_c1,comp42011_c0,comp43041_c1,comp38908_c1,comp30833_c0,comp44285_c0,comp36490_c0,comp42425_c0,comp43119…
GO:0043231	intracellular membrane-bounded organelle	cellular_component	5.8487e-05	0.028612	298	1144	2243	12095	comp43074_c6,comp39758_c0,comp42818_c0,comp42026_c0,comp41343_c0,comp29878_c0,comp33728_c0,comp28333_c0,comp43775_c0,comp44072_c0,comp18470_c0,comp40080_c0,comp39130_c1,comp41669_c1,comp19276_c0,comp43032_c0,comp39111_c0,comp41569_c0,comp44097_c0,comp44422_c2,comp50601_c0,comp43892_c0,comp42887_c0,comp25850_c0,comp44046_c0,comp18487_c0,comp40628_c0,comp38792_c0,comp42537_c0,comp41315_c0,comp40891…
GO:0006351	transcription, DNA-dependent	biological_process	7.7071e-05	0.034276	148	1144	1012	12095	comp19806_c0,comp39736_c0,comp38243_c0,comp36055_c0,comp18487_c0,comp40628_c0,comp42123_c1,comp44188_c1,comp42621_c0,comp43831_c1,comp41712_c1,comp25850_c0,comp29878_c0,comp27811_c1,comp39894_c0,comp33728_c0,comp42026_c0,comp43981_c0,comp42818_c0,comp38956_c0,comp41343_c0,comp40490_c0,comp41669_c1,comp44160_c0,comp43503_c0,comp36585_c1,comp43032_c0,comp42267_c2,comp40080_c0,comp43621_c0,comp40362…
GO:0031981	nuclear lumen	cellular_component	0.00013829	0.056035	112	1144	727	12095	comp42123_c1,comp18487_c0,comp40628_c0,comp43831_c1,comp25850_c0,comp44188_c1,comp37801_c0,comp42621_c0,comp42425_c0,comp43119_c0,comp46898_c0,comp28034_c0,comp32679_c0,comp39736_c0,comp39893_c0,comp36055_c0,comp37115_c0,comp41857_c0,comp39378_c2,comp41265_c0,comp42267_c2,comp42790_c0,comp43032_c0,comp36585_c1,comp37686_c0,comp26526_c0,comp43889_c0,comp44160_c0,comp43503_c0,comp33789_c0,comp18069…
GO:0046872	metal ion binding	molecular_function	0.00015025	0.056035	266	1144	2112	12095	comp47548_c0,comp43165_c1,comp39160_c0,comp44180_c1,comp40007_c1,comp42254_c0,comp39170_c0,comp41677_c3,comp39975_c0,comp24091_c0,comp41014_c0,comp32829_c0,comp39794_c0,comp43325_c0,comp42362_c0,comp40115_c1,comp21526_c0,comp35531_c1,comp43161_c0,comp41368_c2,comp43752_c0,comp43017_c0,comp43095_c0,comp37241_c1,comp42621_c1,comp42289_c0,comp48823_c0,comp54760_c0,comp43571_c0,comp47312_c0,comp42927…
GO:0006367	transcription initiation from RNA polymerase II promoter	biological_process	0.00016036	0.056035	11	1144	28	12095	comp44555_c1,comp35389_c0,comp45408_c0,comp26526_c0,comp19236_c0,comp38234_c0,comp44416_c3,comp41969_c0,comp30833_c0,comp36055_c0,comp52229_c0
GO:0006996	organelle organization	biological_process	0.00018297	0.059671	69	1144	412	12095	comp40115_c1,comp36724_c0,comp44077_c2,comp42087_c0,comp3297_c0,comp41856_c0,comp44484_c0,comp62489_c0,comp18570_c0,comp41228_c6,comp41034_c0,comp39773_c0,comp39975_c0,comp35470_c0,comp44127_c0,comp43991_c0,comp37169_c0,comp41251_c0,comp44229_c0,comp37900_c0,comp385995_c0,comp39484_c2,comp17232_c0,comp42644_c0,comp45482_c0,comp41435_c0,comp42927_c0,comp42232_c2,comp43723_c4,comp44124_c0,comp43401…
GO:0044428	nuclear part	cellular_component	0.00020931	0.060114	130	1144	877	12095	comp36055_c0,comp39736_c0,comp43831_c1,comp25850_c0,comp50601_c0,comp44188_c1,comp42621_c0,comp42123_c1,comp18487_c0,comp40628_c0,comp41343_c0,comp44072_c0,comp43775_c0,comp33728_c0,comp27811_c1,comp18069_c0,comp39130_c1,comp52085_c0,comp43621_c0,comp26626_c0,comp36585_c1,comp43032_c0,comp42267_c2,comp43503_c0,comp44160_c0,comp39597_c0,comp44077_c2,comp44485_c2,comp39773_c0,comp44341_c0,comp41275…
GO:0043169	cation binding	molecular_function	0.00021298	0.060114	274	1144	2200	12095	comp137189_c0,comp38776_c0,comp19067_c0,comp40792_c0,comp43863_c1,comp41344_c0,comp44533_c0,comp43285_c0,comp173482_c0,comp33917_c0,comp41253_c0,comp40616_c0,comp43635_c0,comp44452_c0,comp43981_c0,comp42039_c0,comp33751_c0,comp43252_c0,comp27811_c1,comp40744_c0,comp52085_c0,comp43671_c0,comp41471_c0,comp18069_c0,comp41413_c1,comp43621_c0,comp26969_c0,comp36585_c1,comp43084_c0,comp16824_c0,comp411…
GO:0043233	organelle lumen	cellular_component	0.00023348	0.060114	113	1144	745	12095	comp43831_c0,comp18069_c0,comp52085_c0,comp39130_c1,comp52229_c0,comp43650_c1,comp44809_c0,comp43621_c0,comp26626_c0,comp30764_c0,comp41493_c0,comp42790_c0,comp42267_c2,comp36585_c1,comp43032_c0,comp37686_c0,comp43889_c0,comp26526_c0,comp43503_c0,comp44160_c0,comp33789_c0,comp26231_c0,comp41343_c0,comp44346_c0,comp40204_c0,comp44416_c3,comp40602_c0,comp33728_c0,comp43775_c0,comp27811_c1,comp44184…
GO:0070013	intracellular organelle lumen	cellular_component	0.00023348	0.060114	113	1144	745	12095	comp36485_c1,comp43338_c0,comp24210_c0,comp40979_c0,comp36753_c1,comp38575_c0,comp20442_c0,comp42621_c1,comp43856_c0,comp25219_c0,comp46050_c0,comp279154_c0,comp31549_c0,comp44124_c0,comp43401_c0,comp42938_c2,comp46938_c0,comp40804_c0,comp45482_c0,comp355433_c0,comp35580_c0,comp38364_c0,comp44157_c0,comp44555_c1,comp42927_c0,comp44947_c0,comp41435_c0,comp39214_c0,comp33220_c0,comp385995_c0,comp43…
GO:0005667	transcription factor complex	cellular_component	0.00024723	0.060472	71	1144	426	12095	comp39214_c0,comp33220_c0,comp385995_c0,comp43657_c4,comp47597_c0,comp355433_c0,comp45482_c0,comp35580_c0,comp38364_c0,comp44555_c1,comp44947_c0,comp42927_c0,comp38575_c0,comp43856_c0,comp25219_c0,comp31549_c0,comp43401_c0,comp42938_c2,comp46938_c0,comp43338_c0,comp40979_c0,comp36753_c1,comp26427_c0,comp20587_c0,comp41163_c0,comp41591_c0,comp18570_c0,comp43403_c0,comp41034_c0,comp35389_c0,comp397…
GO:0031974	membrane-enclosed lumen	cellular_component	0.00030189	0.070327	113	1144	752	12095	comp47597_c0,comp385995_c0,comp43657_c4,comp33220_c0,comp39214_c0,comp41435_c0,comp44947_c0,comp42927_c0,comp44555_c1,comp38364_c0,comp44157_c0,comp35580_c0,comp45482_c0,comp355433_c0,comp40804_c0,comp46938_c0,comp42938_c2,comp43401_c0,comp279154_c0,comp31549_c0,comp44124_c0,comp46050_c0,comp43856_c0,comp25219_c0,comp20442_c0,comp42621_c1,comp38575_c0,comp36753_c1,comp24210_c0,comp40979_c0,comp43…
GO:0006352	DNA-dependent transcription, initiation	biological_process	0.00069079	0.15361	16	1144	64	12095	comp30833_c0,comp52229_c0,comp30764_c0,comp41969_c0,comp38234_c0,comp26526_c0,comp45408_c0,comp35756_c0,comp62489_c0,comp36055_c0,comp44416_c3,comp19236_c0,comp43119_c0,comp23532_c0,comp35389_c0,comp44555_c1
GO:0034654	nucleobase-containing compound biosynthetic process	biological_process	0.0009832	0.19523	164	1144	1236	12095	comp38982_c0,comp43070_c0,comp18696_c0,comp34961_c0,comp39379_c0,comp46938_c0,comp31549_c0,comp20442_c0,comp39705_c0,comp44947_c0,comp39018_c0,comp44157_c0,comp35580_c0,comp355433_c0,comp40703_c0,comp40804_c0,comp47597_c0,comp43657_c4,comp36894_c0,comp43750_c0,comp37900_c0,comp47032_c0,comp39664_c0,comp37484_c1,comp49232_c0,comp42083_c0,comp40615_c0,comp44232_c0,comp30628_c0,comp41034_c0,comp3875…
GO:0007010	cytoskeleton organization	biological_process	0.0010007	0.19523	34	1144	166	12095	comp16022_c0,comp40628_c0,comp37169_c0,comp43991_c0,comp37900_c0,comp44229_c0,comp37801_c0,comp42621_c0,comp42231_c0,comp35470_c0,comp44127_c0,comp41569_c0,comp44435_c0,comp41034_c0,comp43030_c0,comp40471_c0,comp36724_c0,comp40115_c1,comp44077_c2,comp41857_c0,comp3297_c0,comp44484_c0,comp24210_c0,comp37697_c0,comp41368_c2,comp37241_c1,comp43375_c1,comp44124_c0,comp43401_c0,comp39236_c0,comp42644_…
GO:2001141	regulation of RNA biosynthetic process	biological_process	0.0010177	0.19523	119	1144	821	12095	comp46938_c0,comp39379_c0,comp42289_c0,comp279154_c0,comp31549_c0,comp42938_c2,comp43401_c0,comp25219_c0,comp43856_c0,comp39705_c0,comp38575_c0,comp42621_c1,comp36753_c1,comp38982_c0,comp43070_c0,comp34961_c0,comp40979_c0,comp43338_c0,comp385995_c0,comp43657_c4,comp47597_c0,comp44228_c0,comp36894_c0,comp39214_c0,comp44947_c0,comp42927_c0,comp35580_c0,comp38364_c0,comp39018_c0,comp40804_c0,comp454…
GO:1901363	heterocyclic compound binding	molecular_function	0.0010376	0.19523	442	1144	3750	12095	comp44489_c3,comp41034_c0,comp43992_c0,comp46217_c0,comp41228_c6,comp34111_c0,comp42170_c1,comp64375_c0,comp30545_c0,comp44375_c2,comp20587_c0,comp26427_c0,comp42980_c2,comp18570_c0,comp44551_c0,comp44131_c1,comp43186_c0,comp58361_c0,comp43403_c0,comp42120_c0,comp47032_c0,comp42980_c4,comp41860_c0,comp40274_c0,comp39327_c0,comp30628_c0,comp41126_c0,comp37484_c0,comp355433_c0,comp43843_c1,comp4183…
GO:0000178	exosome (RNase complex)	cellular_component	0.0010787	0.19544	6	1144	11	12095	comp43338_c0,comp42621_c0,comp26626_c0,comp48682_c0,comp279154_c0,comp44124_c0
GO:0097159	organic cyclic compound binding	molecular_function	0.0011901	0.1964	442	1144	3754	12095	comp32130_c0,comp36585_c1,comp43084_c0,comp42897_c0,comp16824_c0,comp36452_c0,comp44160_c0,comp35658_c1,comp42370_c0,comp40362_c0,comp27371_c0,comp60595_c0,comp37702_c0,comp52085_c0,comp44075_c0,comp43407_c0,comp18069_c0,comp40285_c0,comp41413_c1,comp43375_c1,comp43621_c0,comp26626_c0,comp39894_c0,comp38336_c2,comp27811_c1,comp37420_c0,comp173482_c0,comp30326_c0,comp49366_c0,comp41253_c0,comp4363…
GO:0005654	nucleoplasm	cellular_component	0.001201	0.1964	84	1144	543	12095	comp25850_c0,comp43831_c1,comp42621_c0,comp42123_c1,comp18487_c0,comp41857_c0,comp39893_c0,comp36055_c0,comp39378_c2,comp46898_c0,comp43119_c0,comp42425_c0,comp32679_c0,comp28034_c0,comp39130_c1,comp52229_c0,comp43831_c0,comp30764_c0,comp43621_c0,comp42790_c0,comp42267_c2,comp43889_c0,comp26526_c0,comp37686_c0,comp36585_c1,comp43032_c0,comp44160_c0,comp43503_c0,comp33789_c0,comp41343_c0,comp44346…
GO:0006355	regulation of transcription, DNA-dependent	biological_process	0.001277	0.1964	118	1144	818	12095	comp41712_c1,comp25850_c0,comp43831_c1,comp21782_c0,comp30833_c0,comp42621_c0,comp46011_c0,comp35744_c0,comp42123_c1,comp40628_c0,comp18487_c0,comp41857_c0,comp38243_c0,comp39893_c0,comp39378_c2,comp46898_c0,comp43119_c0,comp42425_c0,comp32679_c0,comp42685_c0,comp44138_c2,comp19806_c0,comp39130_c1,comp43831_c0,comp27371_c0,comp40362_c0,comp30764_c0,comp43621_c0,comp62423_c0,comp40080_c0,comp42267…
GO:0019219	regulation of nucleobase-containing compound metabolic process	biological_process	0.0012847	0.1964	147	1144	1067	12095	comp37484_c1,comp49232_c0,comp42083_c0,comp30628_c0,comp44232_c0,comp36802_c1,comp35375_c0,comp43691_c2,comp44131_c1,comp43403_c0,comp41856_c0,comp18570_c0,comp41591_c0,comp41163_c0,comp20587_c0,comp26427_c0,comp43234_c0,comp51272_c0,comp41034_c0,comp38757_c0,comp46938_c0,comp39379_c0,comp31549_c0,comp94261_c0,comp39705_c0,comp38982_c0,comp43070_c0,comp34961_c0,comp47597_c0,comp43657_c4,comp36894…
GO:0051171	regulation of nitrogen compound metabolic process	biological_process	0.0012847	0.1964	147	1144	1067	12095	comp39378_c2,comp37115_c0,comp39893_c0,comp41857_c0,comp44498_c0,comp42685_c0,comp44138_c2,comp32679_c0,comp42425_c0,comp43119_c0,comp46898_c0,comp46011_c0,comp30833_c0,comp41842_c0,comp21782_c0,comp35744_c0,comp41060_c0,comp40204_c0,comp26231_c0,comp40602_c0,comp62423_c0,comp30764_c0,comp44809_c0,comp19480_c0,comp43831_c0,comp33789_c0,comp37686_c0,comp43889_c0,comp26526_c0,comp42790_c0,comp43234…
GO:0031072	heat shock protein binding	molecular_function	0.001373	0.20353	11	1144	32	12095	comp75072_c0,comp38776_c0,comp22076_c0,comp40762_c0,comp39340_c0,comp59371_c0,comp52248_c0,comp39795_c0,comp40733_c0,comp18696_c0,comp40729_c0
GO:0044451	nucleoplasm part	cellular_component	0.0015684	0.22567	83	1144	540	12095	comp40204_c0,comp44416_c3,comp44346_c0,comp41343_c0,comp26231_c0,comp44184_c0,comp27811_c1,comp40602_c0,comp33728_c0,comp43621_c0,comp30764_c0,comp43831_c0,comp52229_c0,comp39130_c1,comp33789_c0,comp44160_c0,comp43503_c0,comp36585_c1,comp43032_c0,comp37686_c0,comp26526_c0,comp43889_c0,comp42267_c2,comp42790_c0,comp39378_c2,comp36055_c0,comp39893_c0,comp41857_c0,comp28034_c0,comp32679_c0,comp42425…
GO:0051252	regulation of RNA metabolic process	biological_process	0.0017741	0.24797	129	1144	920	12095	comp43657_c4,comp47597_c0,comp36894_c0,comp35580_c0,comp39018_c0,comp40804_c0,comp355433_c0,comp44947_c0,comp39705_c0,comp94261_c0,comp46938_c0,comp39379_c0,comp31549_c0,comp34961_c0,comp38982_c0,comp43070_c0,comp26427_c0,comp41591_c0,comp41163_c0,comp20587_c0,comp51272_c0,comp43234_c0,comp41856_c0,comp43403_c0,comp44131_c1,comp18570_c0,comp38757_c0,comp41034_c0,comp30628_c0,comp44232_c0,comp4923…
GO:0044454	nuclear chromosome part	cellular_component	0.0018686	0.24928	16	1144	61	12095	comp41034_c0,comp43775_c0,comp41435_c0,comp44077_c2,comp44551_c0,comp18570_c0,comp37115_c0,comp40034_c0,comp3297_c0,comp40628_c0,comp24210_c0,comp38337_c0,comp37801_c0,comp42621_c0,comp43401_c0,comp44124_c0
GO:0006259	DNA metabolic process	biological_process	0.0019461	0.24928	135	1144	1103	12095	comp45578_c0,comp38190_c0,comp66191_c0,comp40631_c0,comp28196_c0,comp42597_c0,comp44241_c0,comp43657_c4,comp39405_c0,comp28578_c0,comp44559_c0,comp32448_c0,comp43983_c6,comp17660_c0,comp39379_c0,comp43723_c4,comp41034_c0,comp44489_c3,comp44348_c0,comp43683_c0,comp38914_c0,comp20587_c0,comp26427_c0,comp44551_c0,comp62489_c0,comp34771_c0,comp42120_c0,comp39198_c0,comp37900_c0,comp42893_c3,comp41198…
GO:0090304	nucleic acid metabolic process	biological_process	0.0019633	0.24928	287	1144	2402	12095	comp42267_c2,comp43084_c0,comp36585_c1,comp42370_c0,comp44160_c0,comp36452_c0,comp43503_c0,comp18069_c0,comp43407_c0,comp52085_c0,comp27371_c0,comp40362_c0,comp43621_c0,comp26626_c0,comp39894_c0,comp27811_c1,comp30326_c0,comp38956_c0,comp43981_c0,comp43635_c0,comp42123_c1,comp28560_c0,comp43831_c1,comp92685_c0,comp41712_c1,comp44433_c0,comp44188_c1,comp42621_c0,comp39736_c0,comp38872_c0,comp19806…
GO:0042025	host cell nucleus	cellular_component	0.002029	0.24928	12	1144	45	12095	comp39893_c0,comp39247_c1,comp41390_c0,comp42621_c0,comp41923_c0,comp42621_c1,comp40204_c0,comp44204_c0,comp41805_c0,comp44066_c4,comp38683_c0,comp41275_c0
GO:0001071	nucleic acid binding transcription factor activity	molecular_function	0.0021148	0.24928	52	1144	322	12095	comp30764_c0,comp43856_c0,comp43621_c0,comp38575_c0,comp46938_c0,comp39130_c1,comp43831_c0,comp31549_c0,comp43401_c0,comp42938_c2,comp43503_c0,comp40979_c0,comp33789_c0,comp36753_c1,comp42790_c0,comp42267_c2,comp43889_c0,comp37686_c0,comp36585_c1,comp39214_c0,comp40204_c0,comp47597_c0,comp35580_c0,comp27811_c1,comp45482_c0,comp355433_c0,comp33728_c0,comp44947_c0,comp42927_c0,comp42621_c0,comp4423…
GO:0003700	sequence-specific DNA binding transcription factor activity	molecular_function	0.0021148	0.24928	52	1144	322	12095	comp38575_c0,comp43621_c0,comp43856_c0,comp30764_c0,comp43401_c0,comp42938_c2,comp31549_c0,comp43831_c0,comp46938_c0,comp39130_c1,comp33789_c0,comp40979_c0,comp43503_c0,comp36585_c1,comp37686_c0,comp43889_c0,comp42267_c2,comp42790_c0,comp36753_c1,comp40204_c0,comp39214_c0,comp47597_c0,comp355433_c0,comp45482_c0,comp27811_c1,comp35580_c0,comp42927_c0,comp44947_c0,comp33728_c0,comp44232_c0,comp3062…
GO:0016043	cellular component organization	biological_process	0.0021402	0.24928	95	1144	672	12095	comp41611_c0,comp39978_c0,comp42231_c0,comp42621_c0,comp37801_c0,comp38676_c0,comp28560_c0,comp48326_c0,comp35796_c0,comp40628_c0,comp16022_c0,comp43668_c3,comp44933_c0,comp34564_c2,comp41857_c0,comp44138_c2,comp40471_c0,comp43119_c0,comp46898_c0,comp43030_c0,comp44435_c0,comp41569_c0,comp44097_c0,comp43650_c1,comp44258_c0,comp43407_c0,comp18470_c0,comp43621_c0,comp45403_c0,comp43375_c1,comp32130…
GO:0044427	chromosomal part	cellular_component	0.0027243	0.30791	47	1144	287	12095	comp37165_c0,comp37900_c0,comp38337_c0,comp40628_c0,comp43306_c0,comp41540_c0,comp42083_c0,comp44243_c0,comp41712_c1,comp41117_c0,comp42621_c0,comp37801_c0,comp39048_c0,comp41850_c0,comp42170_c1,comp19806_c0,comp41034_c0,comp38872_c0,comp18570_c0,comp44551_c0,comp3297_c0,comp44484_c0,comp40034_c0,comp37115_c0,comp74429_c0,comp44077_c2,comp26427_c0,comp36252_c0,comp43032_c0,comp42869_c0,comp24210_…
GO:0000776	kinetochore	cellular_component	0.0027695	0.30791	12	1144	41	12095	comp43407_c0,comp3297_c0,comp43401_c0,comp18570_c0,comp44124_c0,comp37801_c0,comp42621_c0,comp44077_c2,comp43775_c0,comp24210_c0,comp41034_c0,comp40628_c0
GO:0018130	heterocycle biosynthetic process	biological_process	0.0037466	0.39944	181	1144	1407	12095	comp33621_c1,comp43032_c0,comp36585_c1,comp42267_c2,comp43503_c0,comp44160_c0,comp40490_c0,comp41669_c1,comp40362_c0,comp27371_c0,comp35423_c2,comp52085_c0,comp39130_c1,comp18069_c0,comp41471_c0,comp40080_c0,comp43621_c0,comp39894_c0,comp33728_c0,comp29878_c0,comp27811_c1,comp41343_c0,comp37420_c0,comp43981_c0,comp42026_c0,comp38956_c0,comp42818_c0,comp42123_c1,comp40628_c0,comp18487_c0,comp25850…
GO:0032011	ARF protein signal transduction	biological_process	0.0038376	0.39944	8	1144	20	12095	comp40616_c0,comp38321_c0,comp43856_c0,comp42135_c0,comp41368_c1,comp41368_c2,comp36802_c1,comp43032_c0
GO:0032012	regulation of ARF protein signal transduction	biological_process	0.0038376	0.39944	8	1144	20	12095	comp36802_c1,comp41368_c2,comp43032_c0,comp38321_c0,comp43856_c0,comp42135_c0,comp40616_c0,comp41368_c1
GO:0000794	condensed nuclear chromosome	cellular_component	0.0040901	0.41573	13	1144	48	12095	comp44124_c0,comp18570_c0,comp43401_c0,comp44551_c0,comp3297_c0,comp37115_c0,comp44077_c2,comp37801_c0,comp42621_c0,comp43775_c0,comp40628_c0,comp41034_c0,comp24210_c0
GO:0043565	sequence-specific DNA binding	molecular_function	0.0041641	0.41573	39	1144	238	12095	comp18487_c0,comp30628_c0,comp43831_c1,comp25850_c0,comp42425_c0,comp46898_c0,comp19236_c0,comp32679_c0,comp41163_c0,comp41591_c0,comp39378_c2,comp43403_c0,comp41857_c0,comp62489_c0,comp18570_c0,comp36753_c1,comp36585_c1,comp35597_c0,comp43889_c0,comp43621_c0,comp30764_c0,comp41969_c0,comp43856_c0,comp38575_c0,comp34084_c0,comp43831_c0,comp39130_c1,comp46938_c0,comp54760_c0,comp31549_c0,comp27811…
GO:0033647	host intracellular organelle	cellular_component	0.0048734	0.42255	12	1144	49	12095	comp42621_c0,comp41923_c0,comp42621_c1,comp40204_c0,comp44204_c0,comp39893_c0,comp39247_c1,comp41390_c0,comp44066_c4,comp41275_c0,comp38683_c0,comp41805_c0
GO:0033648	host intracellular membrane-bounded organelle	cellular_component	0.0048734	0.42255	12	1144	49	12095	comp41390_c0,comp39893_c0,comp39247_c1,comp44204_c0,comp40204_c0,comp42621_c1,comp42621_c0,comp41923_c0,comp41805_c0,comp38683_c0,comp41275_c0,comp44066_c4
GO:0000777	condensed chromosome kinetochore	cellular_component	0.0050098	0.42255	11	1144	37	12095	comp24210_c0,comp41034_c0,comp40628_c0,comp43775_c0,comp42621_c0,comp37801_c0,comp44077_c2,comp3297_c0,comp18570_c0,comp43401_c0,comp44124_c0
GO:0000778	condensed nuclear chromosome kinetochore	cellular_component	0.0050098	0.42255	11	1144	37	12095	comp42621_c0,comp37801_c0,comp44077_c2,comp3297_c0,comp18570_c0,comp43401_c0,comp44124_c0,comp24210_c0,comp41034_c0,comp40628_c0,comp43775_c0
GO:0000779	condensed chromosome, centromeric region	cellular_component	0.0050098	0.42255	11	1144	37	12095	comp37801_c0,comp42621_c0,comp44077_c2,comp3297_c0,comp18570_c0,comp43401_c0,comp44124_c0,comp24210_c0,comp41034_c0,comp40628_c0,comp43775_c0
GO:0000780	condensed nuclear chromosome, centromeric region	cellular_component	0.0050098	0.42255	11	1144	37	12095	comp40628_c0,comp41034_c0,comp24210_c0,comp43775_c0,comp44077_c2,comp37801_c0,comp42621_c0,comp44124_c0,comp43401_c0,comp18570_c0,comp3297_c0
GO:0000940	condensed chromosome outer kinetochore	cellular_component	0.0050098	0.42255	11	1144	37	12095	comp24210_c0,comp41034_c0,comp40628_c0,comp43775_c0,comp42621_c0,comp37801_c0,comp44077_c2,comp3297_c0,comp43401_c0,comp18570_c0,comp44124_c0
GO:0000942	condensed nuclear chromosome outer kinetochore	cellular_component	0.0050098	0.42255	11	1144	37	12095	comp37801_c0,comp42621_c0,comp44077_c2,comp3297_c0,comp18570_c0,comp43401_c0,comp44124_c0,comp24210_c0,comp41034_c0,comp40628_c0,comp43775_c0
GO:0042729	DASH complex	cellular_component	0.0050098	0.42255	11	1144	37	12095	comp44077_c2,comp42621_c0,comp37801_c0,comp44124_c0,comp43401_c0,comp18570_c0,comp3297_c0,comp40628_c0,comp41034_c0,comp24210_c0,comp43775_c0
GO:0033646	host intracellular part	cellular_component	0.0054727	0.44621	13	1144	55	12095	comp41805_c0,comp42518_c0,comp44066_c4,comp41275_c0,comp38683_c0,comp39247_c1,comp39893_c0,comp41390_c0,comp41923_c0,comp42621_c0,comp40204_c0,comp44204_c0,comp42621_c1
GO:0043656	intracellular region of host	cellular_component	0.0054727	0.44621	13	1144	55	12095	comp44204_c0,comp40204_c0,comp42621_c1,comp42621_c0,comp41923_c0,comp41390_c0,comp39893_c0,comp39247_c1,comp41275_c0,comp38683_c0,comp44066_c4,comp42518_c0,comp41805_c0
GO:0044462	external encapsulating structure part	cellular_component	0.0056433	0.44657	6	1144	21	12095	comp32829_c0,comp39760_c0,comp30595_c0,comp42918_c0,comp26349_c0,comp37939_c0
GO:0010556	regulation of macromolecule biosynthetic process	biological_process	0.0057509	0.44657	128	1144	945	12095	comp38364_c0,comp45482_c0,comp42927_c0,comp39214_c0,comp44228_c0,comp385995_c0,comp40979_c0,comp43338_c0,comp36753_c1,comp43856_c0,comp25219_c0,comp42621_c1,comp38575_c0,comp42289_c0,comp42938_c2,comp43401_c0,comp279154_c0,comp35389_c0,comp41275_c0,comp44341_c0,comp39773_c0,comp41923_c0,comp40115_c1,comp39515_c0,comp44771_c0,comp44370_c0,comp34968_c0,comp42254_c0,comp45408_c0,comp36130_c0,comp188…
GO:0031326	regulation of cellular biosynthetic process	biological_process	0.0057509	0.44657	128	1144	945	12095	comp42123_c1,comp40628_c0,comp18487_c0,comp25850_c0,comp41712_c1,comp43831_c1,comp42621_c0,comp42795_c0,comp19806_c0,comp38243_c0,comp42267_c2,comp43032_c0,comp36585_c1,comp43503_c0,comp44160_c0,comp41669_c1,comp40490_c0,comp39130_c1,comp40362_c0,comp27371_c0,comp43621_c0,comp40080_c0,comp33728_c0,comp39894_c0,comp27811_c1,comp29878_c0,comp41343_c0,comp42818_c0,comp38956_c0,comp43981_c0,comp42254…
GO:0003779	actin binding	molecular_function	0.0058958	0.44859	25	1144	116	12095	comp39236_c0,comp44435_c0,comp42644_c0,comp43030_c0,comp39468_c0,comp40471_c0,comp41048_c0,comp40115_c1,comp36724_c0,comp41857_c0,comp44484_c0,comp17232_c0,comp43293_c0,comp37697_c0,comp16022_c0,comp41368_c2,comp43991_c0,comp37241_c1,comp37900_c0,comp42231_c0,comp43375_c1,comp42173_c0,comp41540_c0,comp35470_c0,comp44127_c0
GO:0000793	condensed chromosome	cellular_component	0.006029	0.44859	13	1144	50	12095	comp44551_c0,comp43401_c0,comp18570_c0,comp44124_c0,comp37115_c0,comp3297_c0,comp44077_c2,comp42621_c0,comp37801_c0,comp43775_c0,comp41034_c0,comp40628_c0,comp24210_c0
GO:0009889	regulation of biosynthetic process	biological_process	0.0060522	0.44859	128	1144	946	12095	comp43981_c0,comp42818_c0,comp38956_c0,comp41343_c0,comp27811_c1,comp29878_c0,comp39894_c0,comp33728_c0,comp40080_c0,comp43621_c0,comp27371_c0,comp40362_c0,comp39130_c1,comp44160_c0,comp43503_c0,comp41669_c1,comp40490_c0,comp43032_c0,comp36585_c1,comp42267_c2,comp38243_c0,comp19806_c0,comp42795_c0,comp42621_c0,comp25850_c0,comp41712_c1,comp43831_c1,comp40628_c0,comp18487_c0,comp42123_c1,comp39214…
GO:0008092	cytoskeletal protein binding	molecular_function	0.0064614	0.46595	35	1144	195	12095	comp40471_c0,comp43030_c0,comp44435_c0,comp41569_c0,comp42533_c0,comp41857_c0,comp44484_c0,comp36724_c0,comp40115_c1,comp37900_c0,comp43991_c0,comp16022_c0,comp44127_c0,comp35470_c0,comp41540_c0,comp42231_c0,comp41048_c0,comp43775_c0,comp42261_c0,comp39468_c0,comp42644_c0,comp37898_c0,comp39236_c0,comp17232_c0,comp296769_c0,comp36105_c0,comp37241_c1,comp33358_c0,comp41368_c2,comp37697_c0,comp4329…
GO:0000785	chromatin	cellular_component	0.0064999	0.46595	16	1144	76	12095	comp28600_c0,comp37801_c0,comp41712_c1,comp44243_c0,comp42083_c0,comp38337_c0,comp37165_c0,comp43981_c0,comp44452_c0,comp42037_c0,comp44484_c0,comp40034_c0,comp36958_c0,comp41850_c0,comp42170_c1,comp39048_c0
GO:0006950	response to stress	biological_process	0.0065721	0.46595	74	1144	580	12095	comp42429_c0,comp41285_c0,comp42621_c0,comp42887_c0,comp48326_c0,comp42607_c0,comp38776_c0,comp35646_c0,comp41674_c0,comp44933_c0,comp33924_c0,comp37115_c0,comp74429_c0,comp19806_c0,comp27985_c1,comp42815_c1,comp34509_c0,comp34813_c0,comp43119_c0,comp47999_c0,comp37702_c0,comp44258_c0,comp52085_c0,comp34084_c0,comp40490_c0,comp37686_c0,comp43032_c0,comp43084_c0,comp43590_c0,comp43635_c0,comp26231…
GO:0010468	regulation of gene expression	biological_process	0.0067671	0.47292	129	1144	951	12095	comp40204_c0,comp26231_c0,comp40602_c0,comp30764_c0,comp62423_c0,comp39206_c0,comp43831_c0,comp43650_c1,comp33789_c0,comp42790_c0,comp43889_c0,comp26526_c0,comp37686_c0,comp39378_c2,comp41857_c0,comp39893_c0,comp46898_c0,comp43119_c0,comp42425_c0,comp32679_c0,comp44138_c2,comp42685_c0,comp46011_c0,comp21782_c0,comp30833_c0,comp35597_c1,comp35744_c0,comp37165_c0,comp43657_c4,comp47597_c0,comp36894…
GO:2000112	regulation of cellular macromolecule biosynthetic process	biological_process	0.0069305	0.47752	127	1144	942	12095	comp43889_c0,comp26526_c0,comp43032_c0,comp37686_c0,comp36585_c1,comp42790_c0,comp42267_c2,comp33789_c0,comp44160_c0,comp43503_c0,comp40490_c0,comp41669_c1,comp40362_c0,comp44809_c0,comp27371_c0,comp43650_c1,comp39130_c1,comp43831_c0,comp40080_c0,comp62423_c0,comp30764_c0,comp43621_c0,comp39894_c0,comp33728_c0,comp40602_c0,comp27811_c1,comp29878_c0,comp26231_c0,comp41343_c0,comp40204_c0,comp43981…
GO:0019438	aromatic compound biosynthetic process	biological_process	0.0071624	0.48665	175	1144	1378	12095	comp40995_c0,comp44370_c0,comp36130_c0,comp38234_c0,comp18882_c0,comp45408_c0,comp42254_c0,comp34968_c0,comp43249_c0,comp35773_c0,comp41117_c0,comp40502_c0,comp51542_c0,comp43488_c0,comp39247_c1,comp41275_c0,comp42340_c1,comp35389_c0,comp42381_c1,comp39773_c0,comp44341_c0,comp41923_c0,comp40115_c1,comp39515_c0,comp44123_c0,comp43338_c0,comp40979_c0,comp36753_c1,comp41814_c0,comp42621_c1,comp38575…
GO:0080090	regulation of primary metabolic process	biological_process	0.0081048	0.54313	157	1144	1206	12095	comp44498_c0,comp46898_c0,comp43119_c0,comp42425_c0,comp32679_c0,comp35807_c0,comp42685_c0,comp44138_c2,comp39378_c2,comp41857_c0,comp37115_c0,comp39893_c0,comp35597_c1,comp41060_c0,comp35744_c0,comp46011_c0,comp21782_c0,comp30833_c0,comp41842_c0,comp40602_c0,comp40204_c0,comp26231_c0,comp33789_c0,comp42790_c0,comp43889_c0,comp26526_c0,comp37686_c0,comp30764_c0,comp62423_c0,comp43831_c0,comp19480…
GO:0000150	recombinase activity	molecular_function	0.0089276	0.5891	4	1144	11	12095	comp43407_c0,comp21782_c0,comp38956_c0,comp20587_c0
GO:0005672	transcription factor TFIIA complex	cellular_component	0.0091647	0.5891	6	1144	18	12095	comp45408_c0,comp38234_c0,comp26526_c0,comp36055_c0,comp44416_c3,comp44555_c1
GO:0000176	nuclear exosome (RNase complex)	cellular_component	0.0092163	0.5891	4	1144	7	12095	comp279154_c0,comp26626_c0,comp42621_c0,comp43338_c0
GO:0005694	chromosome	cellular_component	0.0092725	0.5891	50	1144	324	12095	comp40628_c0,comp39198_c0,comp43306_c0,comp37165_c0,comp37900_c0,comp38337_c0,comp41117_c0,comp42621_c0,comp37801_c0,comp41540_c0,comp42083_c0,comp44243_c0,comp41712_c1,comp19806_c0,comp41034_c0,comp38872_c0,comp41850_c0,comp42170_c1,comp39048_c0,comp44077_c2,comp26427_c0,comp44551_c0,comp18570_c0,comp44484_c0,comp3297_c0,comp41856_c0,comp40034_c0,comp74429_c0,comp37115_c0,comp24210_c0,comp36252_…
GO:0060255	regulation of macromolecule metabolic process	biological_process	0.0096422	0.60474	144	1144	1099	12095	comp42425_c0,comp43119_c0,comp46898_c0,comp42685_c0,comp44138_c2,comp35807_c0,comp32679_c0,comp44498_c0,comp37115_c0,comp39893_c0,comp41857_c0,comp39378_c2,comp35744_c0,comp37165_c0,comp35597_c1,comp30833_c0,comp21782_c0,comp46011_c0,comp40602_c0,comp26231_c0,comp40204_c0,comp42790_c0,comp37686_c0,comp26526_c0,comp43889_c0,comp33789_c0,comp43831_c0,comp43650_c1,comp44809_c0,comp30764_c0,comp62423…
GO:0016717	oxidoreductase activity, acting on paired donors, with oxidation of a pair of donors resulting in the reduction of molecular oxygen to two molecules of water	molecular_function	0.0098417	0.60944	3	1144	5	12095	comp39324_c0,comp56042_c0,comp42671_c0
GO:0008374	O-acyltransferase activity	molecular_function	0.01028	0.62864	4	1144	10	12095	comp41671_c0,comp41779_c0,comp31618_c0,comp42930_c1
GO:0010333	terpene synthase activity	molecular_function	0.010696	0.63854	4	1144	10	12095	comp31708_c0,comp66696_c0,comp48823_c0,comp44185_c0
GO:0022607	cellular component assembly	biological_process	0.010788	0.63854	39	1144	263	12095	comp41569_c0,comp41275_c0,comp46898_c0,comp43119_c0,comp39773_c0,comp41591_c0,comp41857_c0,comp34564_c2,comp62489_c0,comp44933_c0,comp18570_c0,comp43668_c3,comp37169_c0,comp48326_c0,comp35796_c0,comp28560_c0,comp44229_c0,comp38676_c0,comp141216_c0,comp42621_c0,comp44204_c0,comp41611_c0,comp27811_c1,comp43635_c0,comp43981_c0,comp43657_c4,comp41390_c0,comp28578_c0,comp188606_c0,comp41521_c0,comp321…
GO:0042967	acyl-carrier-protein biosynthetic process	biological_process	0.010834	0.63854	14	1144	63	12095	comp42930_c1,comp42013_c0,comp88167_c0,comp31618_c0,comp41671_c0,comp42927_c0,comp40602_c0,comp43981_c0,comp42621_c1,comp37682_c0,comp51331_c0,comp24134_c0,comp41779_c0,comp39379_c0
GO:0072686	mitotic spindle	cellular_component	0.01102	0.64179	9	1144	31	12095	comp40628_c0,comp41034_c0,comp24210_c0,comp44124_c0,comp18570_c0,comp43401_c0,comp44077_c2,comp37801_c0,comp42621_c0
GO:0030288	outer membrane-bounded periplasmic space	cellular_component	0.0114	0.65087	4	1144	12	12095	comp37939_c0,comp42918_c0,comp39760_c0,comp32829_c0
GO:0016070	RNA metabolic process	biological_process	0.011442	0.65087	191	1144	1495	12095	comp38243_c0,comp36055_c0,comp44533_c2,comp39765_c1,comp19806_c0,comp39736_c0,comp44433_c0,comp25850_c0,comp92685_c0,comp41712_c1,comp43831_c1,comp41425_c0,comp50601_c0,comp42621_c0,comp44188_c1,comp28560_c0,comp42123_c1,comp40628_c0,comp18487_c0,comp40828_c0,comp41343_c0,comp30326_c0,comp42026_c0,comp43981_c0,comp38956_c0,comp42818_c0,comp39894_c0,comp33728_c0,comp43311_c5,comp27811_c1,comp29878…
GO:0019089	transmission of virus	biological_process	0.012285	0.67529	3	1144	5	12095	comp42621_c1,comp41034_c0,comp40878_c0
GO:0044007	dissemination or transmission of symbiont from host	biological_process	0.012285	0.67529	3	1144	5	12095	comp40878_c0,comp41034_c0,comp42621_c1
GO:0051821	dissemination or transmission of organism from other organism involved in symbiotic interaction	biological_process	0.012285	0.67529	3	1144	5	12095	comp42621_c1,comp41034_c0,comp40878_c0
GO:0033554	cellular response to stress	biological_process	0.01257	0.68013	46	1144	321	12095	comp42491_c0,comp38364_c0,comp45578_c0,comp28333_c0,comp28196_c0,comp43635_c0,comp66191_c0,comp385995_c0,comp37149_c0,comp26231_c0,comp36857_c0,comp34040_c0,comp19273_c0,comp43084_c0,comp42869_c0,comp37686_c0,comp43032_c0,comp47999_c0,comp43983_c6,comp39379_c0,comp43723_c4,comp139057_c0,comp52085_c0,comp34084_c0,comp44258_c0,comp27985_c1,comp19806_c0,comp42362_c0,comp34813_c0,comp34509_c0,comp264…
GO:0007051	spindle organization	biological_process	0.013223	0.68013	3	1144	5	12095	comp37169_c0,comp40628_c0,comp37801_c0
GO:1901362	organic cyclic compound biosynthetic process	biological_process	0.013233	0.68013	182	1144	1462	12095	comp19806_c0,comp44435_c0,comp39736_c0,comp36055_c0,comp38243_c0,comp18487_c0,comp40628_c0,comp42123_c1,comp44188_c1,comp42621_c0,comp43831_c1,comp41712_c1,comp25850_c0,comp27811_c1,comp29878_c0,comp39894_c0,comp33728_c0,comp43981_c0,comp42026_c0,comp38956_c0,comp42818_c0,comp37420_c0,comp41343_c0,comp40490_c0,comp41669_c1,comp44160_c0,comp43503_c0,comp43032_c0,comp36585_c1,comp33621_c1,comp42267…
GO:0043167	ion binding	molecular_function	0.013245	0.68013	408	1144	3527	12095	comp41253_c0,comp37420_c0,comp173482_c0,comp33917_c0,comp33751_c0,comp42039_c0,comp44452_c0,comp43981_c0,comp40616_c0,comp43635_c0,comp43252_c0,comp27811_c1,comp18069_c0,comp41471_c0,comp44075_c0,comp52085_c0,comp43671_c0,comp60595_c0,comp40744_c0,comp43621_c0,comp41413_c1,comp42897_c0,comp43084_c0,comp26969_c0,comp36585_c1,comp35658_c1,comp36452_c0,comp44160_c0,comp42637_c0,comp16824_c0,comp4113…
GO:0030313	cell envelope	cellular_component	0.013254	0.68013	6	1144	26	12095	comp32829_c0,comp30595_c0,comp39760_c0,comp37939_c0,comp42918_c0,comp26349_c0
GO:0006913	nucleocytoplasmic transport	biological_process	0.013433	0.68013	11	1144	46	12095	comp40172_c0,comp296769_c0,comp38190_c1,comp39597_c0,comp44066_c4,comp16055_c0,comp45482_c0,comp41034_c0,comp355433_c0,comp43119_c0,comp44229_c0
GO:0051169	nuclear transport	biological_process	0.013433	0.68013	11	1144	46	12095	comp38190_c1,comp39597_c0,comp40172_c0,comp296769_c0,comp43119_c0,comp44229_c0,comp44066_c4,comp16055_c0,comp41034_c0,comp45482_c0,comp355433_c0
GO:0016838	carbon-oxygen lyase activity, acting on phosphates	molecular_function	0.013578	0.68013	5	1144	14	12095	comp31708_c0,comp66696_c0,comp48823_c0,comp44185_c0,comp42037_c0
GO:0044271	cellular nitrogen compound biosynthetic process	biological_process	0.013625	0.68013	178	1144	1427	12095	comp44131_c1,comp43186_c0,comp43403_c0,comp41856_c0,comp62489_c0,comp18570_c0,comp41591_c0,comp41163_c0,comp20587_c0,comp26427_c0,comp43234_c0,comp51272_c0,comp42087_c0,comp41034_c0,comp38757_c0,comp37484_c1,comp49232_c0,comp42083_c0,comp40615_c0,comp30628_c0,comp44232_c0,comp43750_c0,comp37900_c0,comp35873_c0,comp47032_c0,comp39664_c0,comp47597_c0,comp43657_c4,comp36894_c0,comp44947_c0,comp43843…
GO:0031323	regulation of cellular metabolic process	biological_process	0.014067	0.68281	158	1144	1229	12095	comp31549_c0,comp39379_c0,comp46938_c0,comp94261_c0,comp39705_c0,comp43070_c0,comp38982_c0,comp34961_c0,comp36894_c0,comp47597_c0,comp41122_c0,comp44241_c0,comp43657_c4,comp44947_c0,comp35075_c0,comp355433_c0,comp40804_c0,comp35580_c0,comp39018_c0,comp42083_c0,comp37484_c1,comp49232_c0,comp30628_c0,comp44232_c0,comp36802_c1,comp35375_c0,comp18570_c0,comp43691_c2,comp44131_c1,comp41856_c0,comp3297…
GO:0006403	RNA localization	biological_process	0.014376	0.68281	7	1144	23	12095	comp41722_c3,comp41779_c0,comp42862_c0,comp41311_c0,comp45482_c0,comp16055_c0,comp44066_c4
GO:0050657	nucleic acid transport	biological_process	0.014376	0.68281	7	1144	23	12095	comp44066_c4,comp16055_c0,comp42862_c0,comp41311_c0,comp45482_c0,comp41779_c0,comp41722_c3
GO:0050658	RNA transport	biological_process	0.014376	0.68281	7	1144	23	12095	comp44066_c4,comp16055_c0,comp45482_c0,comp42862_c0,comp41311_c0,comp41779_c0,comp41722_c3
GO:0051236	establishment of RNA localization	biological_process	0.014376	0.68281	7	1144	23	12095	comp42862_c0,comp41311_c0,comp45482_c0,comp44066_c4,comp16055_c0,comp41779_c0,comp41722_c3
GO:0008608	attachment of spindle microtubules to kinetochore	biological_process	0.015732	0.74002	8	1144	27	12095	comp44077_c2,comp42621_c0,comp43401_c0,comp44124_c0,comp3297_c0,comp41034_c0,comp24210_c0,comp43775_c0
GO:0000228	nuclear chromosome	cellular_component	0.0161	0.75011	16	1144	75	12095	comp24210_c0,comp40628_c0,comp38337_c0,comp37801_c0,comp42621_c0,comp44124_c0,comp43401_c0,comp41034_c0,comp41435_c0,comp43775_c0,comp44077_c2,comp3297_c0,comp40034_c0,comp37115_c0,comp44551_c0,comp18570_c0
GO:0000775	chromosome, centromeric region	cellular_component	0.017091	0.7869	12	1144	57	12095	comp24210_c0,comp41034_c0,comp40628_c0,comp43775_c0,comp42621_c0,comp37801_c0,comp44077_c2,comp43407_c0,comp3297_c0,comp43401_c0,comp18570_c0,comp44124_c0
GO:0005819	spindle	cellular_component	0.017211	0.7869	11	1144	44	12095	comp44124_c0,comp43401_c0,comp18570_c0,comp3297_c0,comp44077_c2,comp42621_c0,comp37801_c0,comp43775_c0,comp40628_c0,comp41034_c0,comp24210_c0
GO:0001558	regulation of cell growth	biological_process	0.017739	0.78889	1	1144	1	12095	comp18538_c0
GO:0005520	insulin-like growth factor binding	molecular_function	0.017739	0.78889	1	1144	1	12095	comp18538_c0
GO:0016942	insulin-like growth factor binding protein complex	cellular_component	0.017739	0.78889	1	1144	1	12095	comp18538_c0
GO:0043226	organelle	cellular_component	0.018674	0.81563	341	1144	3022	12095	comp43775_c0,comp44072_c0,comp42261_c0,comp33728_c0,comp28333_c0,comp29878_c0,comp41343_c0,comp42026_c0,comp43074_c6,comp39758_c0,comp42818_c0,comp43032_c0,comp33358_c0,comp41669_c1,comp19276_c0,comp39130_c1,comp18470_c0,comp40080_c0,comp44422_c2,comp41569_c0,comp44097_c0,comp39111_c0,comp156374_c0,comp40891_c1,comp38792_c0,comp42537_c0,comp41315_c0,comp44046_c0,comp18487_c0,comp40628_c0,comp4389…
GO:0043229	intracellular organelle	cellular_component	0.018674	0.81563	341	1144	3022	12095	comp52248_c0,comp30660_c0,comp35597_c1,comp37165_c0,comp35796_c0,comp37801_c0,comp39184_c0,comp39324_c0,comp19236_c0,comp42607_c0,comp43569_c0,comp38483_c0,comp33789_c0,comp19397_c0,comp37686_c0,comp42790_c0,comp16870_c0,comp30764_c0,comp44258_c0,comp44809_c0,comp43831_c0,comp44184_c0,comp33644_c0,comp37358_c0,comp39292_c0,comp40204_c0,comp44416_c3,comp46648_c0,comp20925_c0,comp43914_c0,comp47032…
GO:0004575	sucrose alpha-glucosidase activity	molecular_function	0.019572	0.82708	4	1144	8	12095	comp40124_c1,comp37358_c0,comp42912_c1,comp34268_c0
GO:0017177	glucosidase II complex	cellular_component	0.019572	0.82708	4	1144	8	12095	comp37358_c0,comp40124_c1,comp42912_c1,comp34268_c0
GO:0030956	glutamyl-tRNA(Gln) amidotransferase complex	cellular_component	0.020129	0.82708	2	1144	2	12095	comp41251_c0,comp41228_c6
GO:0032543	mitochondrial translation	biological_process	0.020129	0.82708	2	1144	2	12095	comp41251_c0,comp41228_c6
GO:0050567	glutaminyl-tRNA synthase (glutamine-hydrolyzing) activity	molecular_function	0.020129	0.82708	2	1144	2	12095	comp41251_c0,comp41228_c6
GO:0070681	glutaminyl-tRNAGln biosynthesis via transamidation	biological_process	0.020129	0.82708	2	1144	2	12095	comp41228_c6,comp41251_c0
GO:0006281	DNA repair	biological_process	0.020241	0.82708	42	1144	295	12095	comp42869_c0,comp43084_c0,comp43032_c0,comp19273_c0,comp34084_c0,comp43723_c4,comp139057_c0,comp39379_c0,comp52085_c0,comp44258_c0,comp43983_c6,comp47999_c0,comp28333_c0,comp38364_c0,comp42491_c0,comp45578_c0,comp385995_c0,comp36857_c0,comp34040_c0,comp26231_c0,comp37149_c0,comp28196_c0,comp66191_c0,comp43635_c0,comp40007_c1,comp40276_c0,comp49232_c0,comp32647_c0,comp41285_c0,comp42621_c0,comp411…
GO:0043933	macromolecular complex subunit organization	biological_process	0.020288	0.82708	28	1144	182	12095	comp188606_c0,comp43668_c3,comp40628_c0,comp35796_c0,comp48326_c0,comp37169_c0,comp18696_c0,comp41521_c0,comp32130_c0,comp44229_c0,comp28560_c0,comp42232_c2,comp42621_c0,comp37801_c0,comp141216_c0,comp94261_c0,comp43407_c0,comp38884_c0,comp43650_c1,comp43401_c0,comp27811_c1,comp43119_c0,comp44138_c2,comp40115_c1,comp43981_c0,comp34564_c2,comp41857_c0,comp62489_c0
GO:0019222	regulation of metabolic process	biological_process	0.021757	0.87963	162	1144	1286	12095	comp43338_c0,comp43752_c0,comp41368_c2,comp40979_c0,comp43095_c0,comp36753_c1,comp42097_c0,comp38575_c0,comp42621_c1,comp25219_c0,comp43856_c0,comp279154_c0,comp42938_c2,comp43401_c0,comp42289_c0,comp45482_c0,comp38364_c0,comp42927_c0,comp38321_c0,comp39214_c0,comp385995_c0,comp44228_c0,comp44370_c0,comp43165_c1,comp27940_c0,comp44771_c0,comp18882_c0,comp36130_c0,comp45408_c0,comp42254_c0,comp349…
GO:0071840	cellular component organization or biogenesis	biological_process	0.022476	0.90123	131	1144	1161	12095	comp48580_c0,comp37169_c0,comp18882_c0,comp41251_c0,comp44229_c0,comp44204_c0,comp39975_c0,comp40019_c0,comp38352_c0,comp41275_c0,comp42731_c0,comp39773_c0,comp40115_c1,comp36724_c0,comp44077_c2,comp44315_c0,comp24210_c0,comp37697_c0,comp43752_c0,comp41368_c2,comp37241_c1,comp43856_c0,comp38884_c0,comp43401_c0,comp45482_c0,comp42644_c0,comp41435_c0,comp35551_c0,comp33526_c0,comp42927_c0,comp46880…
GO:0004768	stearoyl-CoA 9-desaturase activity	molecular_function	0.023044	0.90232	2	1144	2	12095	comp39324_c0,comp42671_c0
GO:0016215	acyl-CoA desaturase activity	molecular_function	0.023044	0.90232	2	1144	2	12095	comp42671_c0,comp39324_c0
GO:0070925	organelle assembly	biological_process	0.023056	0.90232	9	1144	41	12095	comp43650_c1,comp44933_c0,comp41611_c0,comp62489_c0,comp41569_c0,comp44229_c0,comp39773_c0,comp35796_c0,comp37169_c0
GO:0006974	response to DNA damage stimulus	biological_process	0.023447	0.91034	43	1144	306	12095	comp42607_c0,comp26427_c0,comp48513_c0,comp62489_c0,comp44551_c0,comp37115_c0,comp74429_c0,comp33924_c0,comp19806_c0,comp42362_c0,comp34509_c0,comp34813_c0,comp41198_c0,comp41285_c0,comp42621_c0,comp32647_c0,comp49232_c0,comp40007_c1,comp40276_c0,comp43635_c0,comp66191_c0,comp28196_c0,comp26231_c0,comp37149_c0,comp34040_c0,comp36857_c0,comp385995_c0,comp45578_c0,comp38364_c0,comp42491_c0,comp2833…
GO:0032507	maintenance of protein location in cell	biological_process	0.026449	0.9953	10	1144	43	12095	comp44077_c2,comp42621_c0,comp41343_c0,comp44124_c0,comp43401_c0,comp3297_c0,comp38908_c1,comp41034_c0,comp24210_c0,comp43775_c0
GO:0045185	maintenance of protein location	biological_process	0.026449	0.9953	10	1144	43	12095	comp38908_c1,comp3297_c0,comp41343_c0,comp44124_c0,comp43401_c0,comp42621_c0,comp44077_c2,comp43775_c0,comp24210_c0,comp41034_c0
GO:0051235	maintenance of location	biological_process	0.026449	0.9953	10	1144	43	12095	comp24210_c0,comp41034_c0,comp43775_c0,comp42621_c0,comp44077_c2,comp3297_c0,comp38908_c1,comp43401_c0,comp44124_c0,comp41343_c0
GO:0051651	maintenance of location in cell	biological_process	0.026449	0.9953	10	1144	43	12095	comp41034_c0,comp24210_c0,comp43775_c0,comp44077_c2,comp42621_c0,comp41343_c0,comp44124_c0,comp43401_c0,comp3297_c0,comp38908_c1
GO:0032040	small-subunit processome	cellular_component	0.027096	1	4	1144	11	12095	comp48580_c0,comp40828_c0,comp41975_c0,comp43746_c0
GO:0003682	chromatin binding	molecular_function	0.027676	1	11	1144	51	12095	comp39048_c0,comp41850_c0,comp36958_c0,comp37165_c0,comp37801_c0,comp42037_c0,comp44452_c0,comp44484_c0,comp41712_c1,comp44243_c0,comp42083_c0
GO:0015926	glucosidase activity	molecular_function	0.027894	1	6	1144	17	12095	comp43075_c0,comp34268_c0,comp42912_c1,comp40124_c1,comp37358_c0,comp44096_c0
GO:0006260	DNA replication	biological_process	0.029275	1	72	1144	599	12095	comp44489_c3,comp41034_c0,comp49053_c0,comp44348_c0,comp43683_c0,comp38914_c0,comp39974_c0,comp44315_c0,comp34771_c0,comp42120_c0,comp44370_c0,comp43306_c0,comp37900_c0,comp44229_c0,comp36130_c0,comp40276_c0,comp41117_c0,comp40615_c0,comp41540_c0,comp38190_c0,comp46880_c0,comp41435_c0,comp40631_c0,comp42904_c3,comp42597_c0,comp40101_c0,comp43657_c4,comp44241_c0,comp39696_c0,comp43338_c0,comp43095…
GO:0034453	microtubule anchoring	biological_process	0.030654	1	8	1144	31	12095	comp42621_c0,comp44077_c2,comp3297_c0,comp44124_c0,comp43401_c0,comp24210_c0,comp41034_c0,comp43775_c0
GO:0006606	protein import into nucleus	biological_process	0.030727	1	8	1144	33	12095	comp355433_c0,comp41034_c0,comp43119_c0,comp44229_c0,comp40172_c0,comp296769_c0,comp38190_c1,comp39597_c0
GO:0034504	protein localization to nucleus	biological_process	0.030727	1	8	1144	33	12095	comp40172_c0,comp296769_c0,comp38190_c1,comp39597_c0,comp355433_c0,comp41034_c0,comp43119_c0,comp44229_c0
GO:0044744	protein targeting to nucleus	biological_process	0.030727	1	8	1144	33	12095	comp355433_c0,comp41034_c0,comp43119_c0,comp44229_c0,comp40172_c0,comp296769_c0,comp38190_c1,comp39597_c0
GO:0051170	nuclear import	biological_process	0.030727	1	8	1144	33	12095	comp41034_c0,comp355433_c0,comp44229_c0,comp43119_c0,comp296769_c0,comp40172_c0,comp39597_c0,comp38190_c1
GO:0033643	host cell part	cellular_component	0.031262	1	15	1144	84	12095	comp41805_c0,comp42518_c0,comp18079_c0,comp44066_c4,comp38683_c0,comp41275_c0,comp39247_c1,comp39893_c0,comp41390_c0,comp35225_c1,comp41923_c0,comp42621_c0,comp40204_c0,comp44204_c0,comp42621_c1
GO:0031011	Ino80 complex	cellular_component	0.031854	1	2	1144	3	12095	comp38337_c0,comp40034_c0
GO:0070603	SWI/SNF superfamily-type complex	cellular_component	0.031854	1	2	1144	3	12095	comp40034_c0,comp38337_c0
GO:0097346	INO80-type complex	cellular_component	0.031854	1	2	1144	3	12095	comp40034_c0,comp38337_c0
GO:0008060	ARF GTPase activator activity	molecular_function	0.032723	1	5	1144	14	12095	comp43032_c0,comp41368_c1,comp41368_c2,comp40616_c0,comp43856_c0
GO:0032312	regulation of ARF GTPase activity	biological_process	0.032723	1	5	1144	14	12095	comp41368_c2,comp40616_c0,comp43856_c0,comp43032_c0,comp41368_c1
GO:0004564	beta-fructofuranosidase activity	molecular_function	0.033345	1	4	1144	10	12095	comp40124_c1,comp37358_c0,comp42912_c1,comp34268_c0
GO:0009059	macromolecule biosynthetic process	biological_process	0.03497	1	261	1144	2339	12095	comp37900_c0,comp34771_c0,comp37484_c1,comp44232_c0,comp40615_c0,comp17028_c0,comp44348_c0,comp38757_c0,comp62489_c0,comp41856_c0,comp42087_c0,comp38914_c0,comp51272_c0,comp43234_c0,comp43683_c0,comp43703_c0,comp41591_c0,comp41163_c0,comp43070_c0,comp42013_c0,comp31549_c0,comp42142_c0,comp39705_c0,comp94261_c0,comp44947_c0,comp40804_c0,comp40703_c0,comp43436_c0,comp36894_c0,comp44241_c0,comp43657…
GO:0002520	immune system development	biological_process	0.037115	1	2	1144	2	12095	comp43657_c4,comp34084_c0
GO:0042255	ribosome assembly	biological_process	0.037335	1	2	1144	4	12095	comp35796_c0,comp43650_c1
GO:0007017	microtubule-based process	biological_process	0.039102	1	20	1144	163	12095	comp43041_c0,comp43401_c0,comp44124_c0,comp37801_c0,comp42621_c0,comp25219_c0,comp37169_c0,comp25219_c1,comp24210_c0,comp40628_c0,comp3297_c0,comp34040_c0,comp36105_c0,comp44077_c2,comp43863_c0,comp43775_c0,comp42261_c0,comp41569_c0,comp33644_c0,comp41034_c0
GO:0005741	mitochondrial outer membrane	cellular_component	0.039395	1	7	1144	33	12095	comp41034_c0,comp51072_c0,comp39705_c0,comp28578_c0,comp42621_c0,comp43401_c0,comp42537_c0
GO:0031968	organelle outer membrane	cellular_component	0.039395	1	7	1144	33	12095	comp28578_c0,comp42621_c0,comp41034_c0,comp39705_c0,comp51072_c0,comp42537_c0,comp43401_c0
GO:0009605	response to external stimulus	biological_process	0.039573	1	8	1144	38	12095	comp29660_c0,comp37686_c0,comp19806_c0,comp41569_c0,comp27985_c1,comp44933_c0,comp18389_c0,comp37481_c0
GO:0008544	epidermis development	biological_process	0.039944	1	3	1144	6	12095	comp42289_c0,comp38650_c0,comp41108_c0
GO:0043588	skin development	biological_process	0.039944	1	3	1144	6	12095	comp41108_c0,comp42289_c0,comp38650_c0
GO:0018995	host	cellular_component	0.040466	1	15	1144	88	12095	comp35225_c1,comp41390_c0,comp39247_c1,comp39893_c0,comp42621_c1,comp40204_c0,comp44204_c0,comp42621_c0,comp41923_c0,comp41805_c0,comp42518_c0,comp41275_c0,comp38683_c0,comp18079_c0,comp44066_c4
GO:0043245	extraorganismal space	cellular_component	0.040466	1	15	1144	88	12095	comp44204_c0,comp40204_c0,comp42621_c1,comp41923_c0,comp42621_c0,comp35225_c1,comp41390_c0,comp39893_c0,comp39247_c1,comp41275_c0,comp38683_c0,comp18079_c0,comp44066_c4,comp41805_c0,comp42518_c0
GO:0043657	host cell	cellular_component	0.040466	1	15	1144	88	12095	comp41805_c0,comp42518_c0,comp38683_c0,comp41275_c0,comp18079_c0,comp44066_c4,comp35225_c1,comp41390_c0,comp39247_c1,comp39893_c0,comp42621_c1,comp40204_c0,comp44204_c0,comp41923_c0,comp42621_c0
GO:0044215	other organism	cellular_component	0.040466	1	15	1144	88	12095	comp41275_c0,comp38683_c0,comp18079_c0,comp44066_c4,comp41805_c0,comp42518_c0,comp42621_c1,comp40204_c0,comp44204_c0,comp41923_c0,comp42621_c0,comp35225_c1,comp41390_c0,comp39893_c0,comp39247_c1
GO:0044216	other organism cell	cellular_component	0.040466	1	15	1144	88	12095	comp41805_c0,comp42518_c0,comp41275_c0,comp38683_c0,comp18079_c0,comp44066_c4,comp41390_c0,comp35225_c1,comp39247_c1,comp39893_c0,comp40204_c0,comp42621_c1,comp44204_c0,comp42621_c0,comp41923_c0
GO:0044217	other organism part	cellular_component	0.040466	1	15	1144	88	12095	comp44066_c4,comp18079_c0,comp38683_c0,comp41275_c0,comp42518_c0,comp41805_c0,comp41923_c0,comp42621_c0,comp40204_c0,comp44204_c0,comp42621_c1,comp39247_c1,comp39893_c0,comp41390_c0,comp35225_c1
GO:0006366	transcription from RNA polymerase II promoter	biological_process	0.040629	1	22	1144	132	12095	comp41969_c0,comp30833_c0,comp52229_c0,comp37484_c1,comp42289_c0,comp26526_c0,comp38234_c0,comp42123_c1,comp45408_c0,comp34968_c0,comp44416_c3,comp51272_c0,comp41343_c0,comp26231_c0,comp36055_c0,comp41275_c0,comp19806_c0,comp41034_c0,comp35389_c0,comp44555_c1,comp19236_c0,comp44341_c0
GO:0034645	cellular macromolecule biosynthetic process	biological_process	0.041402	1	257	1144	2309	12095	comp37686_c0,comp42790_c0,comp33789_c0,comp44809_c0,comp43831_c0,comp30764_c0,comp44184_c0,comp28572_c0,comp44416_c3,comp43906_c0,comp40204_c0,comp35756_c0,comp35744_c0,comp35597_c1,comp30660_c0,comp39987_c1,comp18079_c0,comp44561_c0,comp44334_c0,comp44493_c0,comp43297_c1,comp19236_c0,comp38716_c0,comp44138_c2,comp45379_c0,comp43030_c0,comp34509_c0,comp43501_c0,comp43569_c0,comp41444_c0,comp44559…
GO:0000226	microtubule cytoskeleton organization	biological_process	0.042489	1	12	1144	62	12095	comp42621_c0,comp37801_c0,comp44077_c2,comp3297_c0,comp43401_c0,comp44124_c0,comp41569_c0,comp24210_c0,comp41034_c0,comp40628_c0,comp37169_c0,comp43775_c0
GO:0017038	protein import	biological_process	0.043589	1	11	1144	57	12095	comp60595_c0,comp39597_c0,comp38190_c1,comp39975_c0,comp296769_c0,comp40172_c0,comp44229_c0,comp43119_c0,comp355433_c0,comp41034_c0,comp44097_c0
GO:0007005	mitochondrion organization	biological_process	0.043693	1	8	1144	40	12095	comp41034_c0,comp44097_c0,comp41228_c6,comp28578_c0,comp41251_c0,comp42087_c0,comp42621_c0,comp43401_c0
GO:0005024	transforming growth factor beta-activated receptor activity	molecular_function	0.044172	1	4	1144	12	12095	comp54409_c0,comp213058_c0,comp44375_c2,comp42591_c0
GO:0010942	positive regulation of cell death	biological_process	0.044799	1	2	1144	4	12095	comp36452_c0,comp43041_c1
GO:0043065	positive regulation of apoptotic process	biological_process	0.044799	1	2	1144	4	12095	comp43041_c1,comp36452_c0
GO:0043068	positive regulation of programmed cell death	biological_process	0.044799	1	2	1144	4	12095	comp43041_c1,comp36452_c0
GO:0016591	DNA-directed RNA polymerase II, holoenzyme	cellular_component	0.045372	1	8	1144	36	12095	comp44555_c1,comp35389_c0,comp45408_c0,comp38234_c0,comp26526_c0,comp44416_c3,comp36055_c0,comp52229_c0
GO:0005086	ARF guanyl-nucleotide exchange factor activity	molecular_function	0.045811	1	3	1144	6	12095	comp38321_c0,comp42135_c0,comp36802_c1
GO:0006672	ceramide metabolic process	biological_process	0.046485	1	2	1144	3	12095	comp41897_c0,comp36187_c0
GO:0004675	transmembrane receptor protein serine/threonine kinase activity	molecular_function	0.047257	1	4	1144	13	12095	comp44375_c2,comp213058_c0,comp54409_c0,comp42591_c0
GO:0016411	acylglycerol O-acyltransferase activity	molecular_function	0.047796	1	2	1144	3	12095	comp31618_c0,comp41671_c0
GO:0000790	nuclear chromatin	cellular_component	0.048067	1	2	1144	4	12095	comp38337_c0,comp40034_c0
GO:0004558	alpha-glucosidase activity	molecular_function	0.048308	1	5	1144	14	12095	comp44096_c0,comp37358_c0,comp40124_c1,comp42912_c1,comp34268_c0
GO:0044446	intracellular organelle part	cellular_component	0.048508	1	199	1144	1729	12095	comp38872_c0,comp44097_c0,comp42912_c1,comp41569_c0,comp39736_c0,comp19806_c0,comp41850_c0,comp36055_c0,comp40628_c0,comp18487_c0,comp44046_c0,comp42537_c0,comp42123_c1,comp42621_c0,comp44188_c1,comp50601_c0,comp41712_c1,comp25850_c0,comp43831_c1,comp39978_c0,comp44243_c0,comp27811_c1,comp33728_c0,comp42261_c0,comp43775_c0,comp44072_c0,comp43981_c0,comp44452_c0,comp41343_c0,comp37420_c0,comp43503…
GO:0009991	response to extracellular stimulus	biological_process	0.04852	1	4	1144	15	12095	comp37686_c0,comp44933_c0,comp19806_c0,comp27985_c1
GO:0031668	cellular response to extracellular stimulus	biological_process	0.04852	1	4	1144	15	12095	comp37686_c0,comp44933_c0,comp27985_c1,comp19806_c0
GO:0071496	cellular response to external stimulus	biological_process	0.04852	1	4	1144	15	12095	comp27985_c1,comp19806_c0,comp37686_c0,comp44933_c0
GO:0008053	mitochondrial fusion	biological_process	0.049626	1	4	1144	13	12095	comp42621_c0,comp28578_c0,comp41034_c0,comp43401_c0
GO:0044422	organelle part	cellular_component	0.050045	1	199	1144	1730	12095	comp46938_c0,comp43723_c4,comp43544_c0,comp31549_c0,comp44124_c0,comp43041_c0,comp28600_c0,comp46050_c0,comp39705_c0,comp20442_c0,comp28578_c0,comp44420_c0,comp34268_c0,comp44241_c0,comp43657_c4,comp47597_c0,comp40124_c1,comp43313_c0,comp33220_c0,comp40027_c0,comp37866_c0,comp44947_c0,comp35580_c0,comp44157_c0,comp40804_c0,comp355433_c0,comp49232_c0,comp37484_c1,comp42083_c0,comp40172_c0,comp4423…
GO:0019867	outer membrane	cellular_component	0.050215	1	13	1144	74	12095	comp42537_c0,comp18382_c0,comp51072_c0,comp30595_c0,comp41034_c0,comp32961_c0,comp28578_c0,comp32865_c0,comp43401_c0,comp34140_c0,comp26349_c0,comp39705_c0,comp42621_c0
GO:0065003	macromolecular complex assembly	biological_process	0.050647	1	23	1144	158	12095	comp43981_c0,comp34564_c2,comp41857_c0,comp62489_c0,comp27811_c1,comp43119_c0,comp42232_c2,comp42621_c0,comp141216_c0,comp43407_c0,comp38884_c0,comp43650_c1,comp43401_c0,comp188606_c0,comp43668_c3,comp35796_c0,comp48326_c0,comp37169_c0,comp41521_c0,comp44229_c0,comp32130_c0,comp18696_c0,comp28560_c0
GO:0016835	carbon-oxygen lyase activity	molecular_function	0.050755	1	9	1144	45	12095	comp44185_c0,comp35711_c1,comp37900_c0,comp39379_c0,comp48823_c0,comp66696_c0,comp31708_c0,comp37682_c0,comp42037_c0
GO:0030195	negative regulation of blood coagulation	biological_process	0.05087	1	1	1144	2	12095	comp29660_c0
GO:0042730	fibrinolysis	biological_process	0.05087	1	1	1144	2	12095	comp29660_c0
GO:0050819	negative regulation of coagulation	biological_process	0.05087	1	1	1144	2	12095	comp29660_c0
GO:0051241	negative regulation of multicellular organismal process	biological_process	0.05087	1	1	1144	2	12095	comp29660_c0
GO:1900047	negative regulation of hemostasis	biological_process	0.05087	1	1	1144	2	12095	comp29660_c0
GO:0033365	protein localization to organelle	biological_process	0.052398	1	18	1144	103	12095	comp42621_c0,comp40172_c0,comp38908_c1,comp39975_c0,comp41350_c0,comp41251_c0,comp44229_c0,comp296769_c0,comp38190_c1,comp41343_c0,comp39597_c0,comp38872_c0,comp44097_c0,comp355433_c0,comp41034_c0,comp43119_c0,comp34111_c0,comp43587_c0
GO:0003756	protein disulfide isomerase activity	molecular_function	0.053634	1	1	1144	1	12095	comp38182_c0
GO:0016862	intramolecular oxidoreductase activity, interconverting keto- and enol-groups	molecular_function	0.053634	1	1	1144	1	12095	comp38182_c0
GO:0016864	intramolecular oxidoreductase activity, transposing S-S bonds	molecular_function	0.053634	1	1	1144	1	12095	comp38182_c0
GO:0006542	glutamine biosynthetic process	biological_process	0.054171	1	2	1144	3	12095	comp50355_c0,comp45379_c0
GO:0030269	tetrahydromethanopterin S-methyltransferase activity	molecular_function	0.054651	1	3	1144	8	12095	comp43479_c0,comp43562_c1,comp35873_c0
GO:0042086	5-methyl-5,6,7,8-tetrahydromethanopterin-dependent methyltransferase activity	molecular_function	0.054651	1	3	1144	8	12095	comp43562_c1,comp43479_c0,comp35873_c0
GO:0006139	nucleobase-containing compound metabolic process	biological_process	0.055255	1	336	1144	3068	12095	comp52229_c0,comp44193_c0,comp19480_c0,comp65036_c0,comp47999_c0,comp62423_c0,comp44351_c1,comp42444_c2,comp41493_c0,comp44491_c3,comp43889_c0,comp26526_c0,comp44817_c0,comp37149_c0,comp44346_c0,comp26231_c0,comp36857_c0,comp40602_c0,comp35052_c0,comp44473_c0,comp21782_c0,comp30833_c0,comp46011_c0,comp41285_c0,comp23704_c1,comp42649_c0,comp41857_c0,comp74429_c0,comp37115_c0,comp33924_c0,comp39893…
GO:0009416	response to light stimulus	biological_process	0.056167	1	2	1144	4	12095	comp42328_c0,comp42918_c0
GO:0031975	envelope	cellular_component	0.057124	1	39	1144	311	12095	comp43401_c0,comp35423_c2,comp39705_c0,comp43951_c0,comp36585_c1,comp37686_c0,comp44817_c0,comp33621_c1,comp41814_c0,comp28578_c0,comp37420_c0,comp296769_c0,comp37358_c0,comp42918_c0,comp37866_c0,comp40027_c0,comp37939_c0,comp41975_c0,comp44184_c0,comp45482_c0,comp39184_c0,comp26349_c0,comp39760_c0,comp43041_c1,comp42621_c0,comp44229_c0,comp42537_c0,comp16055_c0,comp39597_c0,comp38190_c1,comp4448…
GO:0006274	DNA replication termination	biological_process	0.058552	1	1	1144	1	12095	comp41034_c0
GO:0044260	cellular macromolecule metabolic process	biological_process	0.060077	1	412	1144	3765	12095	comp43831_c1,comp44407_c0,comp92685_c0,comp41712_c1,comp44433_c0,comp35427_c0,comp44188_c1,comp42621_c0,comp42123_c1,comp28560_c0,comp43285_c0,comp49613_c0,comp38243_c0,comp34564_c2,comp36055_c0,comp137189_c0,comp60302_c0,comp44552_c0,comp38776_c0,comp39765_c1,comp44533_c2,comp18104_c0,comp39736_c0,comp38872_c0,comp42912_c1,comp42795_c0,comp40792_c0,comp19806_c0,comp43407_c0,comp18069_c0,comp4147…
GO:0007059	chromosome segregation	biological_process	0.060595	1	14	1144	76	12095	comp18538_c0,comp41251_c0,comp43775_c0,comp41814_c0,comp41034_c0,comp38872_c0,comp24210_c0,comp44124_c0,comp43401_c0,comp3297_c0,comp42087_c0,comp44077_c2,comp42621_c0,comp40048_c2
GO:0000428	DNA-directed RNA polymerase complex	cellular_component	0.060674	1	8	1144	38	12095	comp52229_c0,comp36055_c0,comp44416_c3,comp38234_c0,comp26526_c0,comp45408_c0,comp35389_c0,comp44555_c1
GO:0055029	nuclear DNA-directed RNA polymerase complex	cellular_component	0.060674	1	8	1144	38	12095	comp26526_c0,comp38234_c0,comp45408_c0,comp35389_c0,comp44555_c1,comp52229_c0,comp36055_c0,comp44416_c3
GO:0006714	sesquiterpenoid metabolic process	biological_process	0.06167	1	2	1144	5	12095	comp44185_c0,comp66696_c0
GO:0010334	sesquiterpene synthase activity	molecular_function	0.06167	1	2	1144	5	12095	comp66696_c0,comp44185_c0
GO:0016106	sesquiterpenoid biosynthetic process	biological_process	0.06167	1	2	1144	5	12095	comp66696_c0,comp44185_c0
GO:0045482	trichodiene synthase activity	molecular_function	0.06167	1	2	1144	5	12095	comp66696_c0,comp44185_c0
GO:0005871	kinesin complex	cellular_component	0.061769	1	2	1144	3	12095	comp33358_c0,comp41569_c0
GO:0009295	nucleoid	cellular_component	0.062162	1	1	1144	3	12095	comp18538_c0
GO:0005635	nuclear envelope	cellular_component	0.063368	1	13	1144	76	12095	comp43951_c0,comp296769_c0,comp44485_c2,comp39597_c0,comp38190_c1,comp44184_c0,comp41034_c0,comp45482_c0,comp16055_c0,comp44229_c0,comp37686_c0,comp37866_c0,comp43119_c0
GO:0005102	receptor binding	molecular_function	0.064026	1	28	1144	199	12095	comp43856_c0,comp42887_c0,comp43401_c0,comp54760_c0,comp18766_c0,comp91008_c0,comp42328_c0,comp37697_c0,comp41748_c0,comp48326_c0,comp44504_c0,comp35744_c0,comp43032_c0,comp44229_c0,comp18046_c0,comp39214_c0,comp18304_c0,comp37917_c0,comp44416_c3,comp41122_c0,comp43186_c0,comp33780_c0,comp18322_c0,comp43843_c1,comp43452_c0,comp43119_c0,comp42918_c0,comp44223_c1
GO:0016407	acetyltransferase activity	molecular_function	0.064503	1	9	1144	42	12095	comp39379_c0,comp51331_c0,comp37682_c0,comp43981_c0,comp24134_c0,comp42927_c0,comp40602_c0,comp88167_c0,comp42013_c0
GO:0005982	starch metabolic process	biological_process	0.066391	1	9	1144	42	12095	comp37358_c0,comp42912_c1,comp43843_c1,comp43075_c0,comp34268_c0,comp44193_c0,comp44096_c0,comp35588_c0,comp40124_c1
GO:0005985	sucrose metabolic process	biological_process	0.066391	1	9	1144	42	12095	comp35588_c0,comp40124_c1,comp44193_c0,comp44096_c0,comp43075_c0,comp34268_c0,comp42912_c1,comp43843_c1,comp37358_c0
GO:0005294	neutral L-amino acid secondary active transmembrane transporter activity	molecular_function	0.069031	1	1	1144	1	12095	comp41720_c0
GO:0015175	neutral amino acid transmembrane transporter activity	molecular_function	0.069031	1	1	1144	1	12095	comp41720_c0
GO:0015655	alanine:sodium symporter activity	molecular_function	0.069031	1	1	1144	1	12095	comp41720_c0
GO:0015804	neutral amino acid transport	biological_process	0.069031	1	1	1144	1	12095	comp41720_c0
GO:0022858	alanine transmembrane transporter activity	molecular_function	0.069031	1	1	1144	1	12095	comp41720_c0
GO:0032328	alanine transport	biological_process	0.069031	1	1	1144	1	12095	comp41720_c0
GO:0007052	mitotic spindle organization	biological_process	0.06942	1	2	1144	3	12095	comp40628_c0,comp37801_c0
GO:0030472	mitotic spindle organization in nucleus	biological_process	0.06942	1	2	1144	3	12095	comp40628_c0,comp37801_c0
GO:0009314	response to radiation	biological_process	0.070299	1	2	1144	5	12095	comp42918_c0,comp42328_c0
GO:0003777	microtubule motor activity	molecular_function	0.071396	1	8	1144	71	12095	comp25219_c1,comp42261_c0,comp43775_c0,comp41569_c0,comp33644_c0,comp43041_c0,comp25219_c0,comp36105_c0
GO:0022618	ribonucleoprotein complex assembly	biological_process	0.072664	1	3	1144	10	12095	comp35796_c0,comp28560_c0,comp43650_c1
GO:0042597	periplasmic space	cellular_component	0.073073	1	4	1144	20	12095	comp39760_c0,comp32829_c0,comp42918_c0,comp37939_c0
GO:0050797	thymidylate synthase (FAD) activity	molecular_function	0.073981	1	1	1144	1	12095	comp18696_c0
GO:0030312	external encapsulating structure	cellular_component	0.074019	1	8	1144	53	12095	comp37939_c0,comp42918_c0,comp32829_c0,comp30595_c0,comp19702_c1,comp26349_c0,comp37818_c0,comp39760_c0
GO:0015630	microtubule cytoskeleton	cellular_component	0.074661	1	24	1144	195	12095	comp43863_c0,comp43775_c0,comp42261_c0,comp33644_c0,comp41569_c0,comp41034_c0,comp3297_c0,comp43657_c4,comp18570_c0,comp34040_c0,comp36105_c0,comp44077_c2,comp33358_c0,comp25219_c1,comp24210_c0,comp40628_c0,comp38884_c0,comp43041_c0,comp43401_c0,comp39978_c0,comp44124_c0,comp37801_c0,comp25219_c0,comp42621_c0
GO:0004057	arginyltransferase activity	molecular_function	0.074706	1	2	1144	4	12095	comp49053_c0,comp44583_c0
GO:0016598	protein arginylation	biological_process	0.074706	1	2	1144	4	12095	comp49053_c0,comp44583_c0
GO:0005622	intracellular	cellular_component	0.075312	1	459	1144	4238	12095	comp45482_c0,comp43219_c0,comp44555_c1,comp42927_c0,comp41975_c0,comp32715_c0,comp36105_c0,comp41633_c1,comp39214_c0,comp38321_c0,comp41368_c2,comp36485_c1,comp43752_c0,comp43161_c0,comp43708_c1,comp36753_c1,comp42621_c1,comp25219_c0,comp41969_c0,comp43401_c0,comp54760_c0,comp43571_c0,comp42938_c2,comp47312_c0,comp164041_c0,comp42289_c0,comp41169_c0,comp39794_c0,comp41014_c0,comp42381_c1,comp3977…
GO:0006900	membrane budding	biological_process	0.076685	1	3	1144	9	12095	comp42232_c2,comp188606_c0,comp27811_c1
GO:0006901	vesicle coating	biological_process	0.076685	1	3	1144	9	12095	comp27811_c1,comp188606_c0,comp42232_c2
GO:0009888	tissue development	biological_process	0.077361	1	5	1144	19	12095	comp37484_c1,comp38650_c0,comp42289_c0,comp41108_c0,comp41569_c0
GO:0065004	protein-DNA complex assembly	biological_process	0.078149	1	4	1144	19	12095	comp34564_c2,comp43407_c0,comp62489_c0,comp43981_c0
GO:0071824	protein-DNA complex subunit organization	biological_process	0.078149	1	4	1144	19	12095	comp34564_c2,comp43407_c0,comp62489_c0,comp43981_c0
GO:0000075	cell cycle checkpoint	biological_process	0.078445	1	4	1144	14	12095	comp43401_c0,comp37686_c0,comp44551_c0,comp37115_c0
GO:1901988	negative regulation of cell cycle phase transition	biological_process	0.078445	1	4	1144	14	12095	comp37686_c0,comp43401_c0,comp44551_c0,comp37115_c0
GO:0006527	arginine catabolic process	biological_process	0.078713	1	1	1144	1	12095	comp34898_c0
GO:0008792	arginine decarboxylase activity	molecular_function	0.078713	1	1	1144	1	12095	comp34898_c0
GO:0030684	preribosome	cellular_component	0.079302	1	4	1144	15	12095	comp48580_c0,comp40828_c0,comp41975_c0,comp43746_c0
GO:0015931	nucleobase-containing compound transport	biological_process	0.080696	1	7	1144	33	12095	comp41722_c3,comp41779_c0,comp42862_c0,comp45482_c0,comp41311_c0,comp16055_c0,comp44066_c4
GO:0043531	ADP binding	molecular_function	0.082392	1	8	1144	36	12095	comp42211_c0,comp385995_c0,comp44204_c0,comp42087_c0,comp26427_c0,comp34111_c0,comp19806_c0,comp38364_c0
GO:0030337	DNA polymerase processivity factor activity	molecular_function	0.083225	1	1	1144	1	12095	comp37115_c0
GO:0043626	PCNA complex	cellular_component	0.083225	1	1	1144	1	12095	comp37115_c0
GO:0019083	viral transcription	biological_process	0.083333	1	4	1144	16	12095	comp43657_c4,comp37900_c0,comp34961_c0,comp42087_c0
GO:0016747	transferase activity, transferring acyl groups other than amino-acyl groups	molecular_function	0.08501	1	16	1144	104	12095	comp42013_c0,comp41671_c0,comp31618_c0,comp38994_c0,comp24134_c0,comp51331_c0,comp37682_c0,comp42621_c1,comp39379_c0,comp42938_c2,comp41779_c0,comp88167_c0,comp42930_c1,comp40602_c0,comp42927_c0,comp43981_c0
GO:0006621	protein retention in ER lumen	biological_process	0.085263	1	2	1144	4	12095	comp41343_c0,comp38908_c1
GO:0035437	maintenance of protein localization in endoplasmic reticulum	biological_process	0.085263	1	2	1144	4	12095	comp38908_c1,comp41343_c0
GO:0046923	ER retention sequence binding	molecular_function	0.085263	1	2	1144	4	12095	comp41343_c0,comp38908_c1
GO:0072595	maintenance of protein localization in organelle	biological_process	0.085263	1	2	1144	4	12095	comp41343_c0,comp38908_c1
GO:0005283	sodium:amino acid symporter activity	molecular_function	0.085403	1	1	1144	2	12095	comp41720_c0
GO:0005416	cation:amino acid symporter activity	molecular_function	0.085403	1	1	1144	2	12095	comp41720_c0
GO:0015846	polyamine transport	biological_process	0.085403	1	1	1144	2	12095	comp41720_c0
GO:0033036	macromolecule localization	biological_process	0.085589	1	75	1144	568	12095	comp38914_c0,comp44077_c2,comp36124_c0,comp3297_c0,comp35847_c0,comp39597_c0,comp41354_c0,comp42340_c1,comp42430_c3,comp41034_c0,comp34111_c0,comp40172_c0,comp41311_c0,comp39975_c0,comp41461_c0,comp35470_c0,comp16055_c0,comp44229_c0,comp41251_c0,comp78982_c0,comp296769_c0,comp42930_c1,comp35580_c0,comp40294_c0,comp355433_c0,comp45482_c0,comp40027_c0,comp37866_c0,comp42256_c0,comp43587_c0,comp4004…
GO:0009628	response to abiotic stimulus	biological_process	0.08593	1	3	1144	9	12095	comp42328_c0,comp38776_c0,comp42918_c0
GO:0016755	transferase activity, transferring amino-acyl groups	molecular_function	0.086974	1	5	1144	19	12095	comp44342_c0,comp44583_c0,comp28744_c0,comp49053_c0,comp42340_c1
GO:0016671	oxidoreductase activity, acting on a sulfur group of donors, disulfide as acceptor	molecular_function	0.087416	1	2	1144	4	12095	comp38182_c0,comp42927_c0
GO:0006665	sphingolipid metabolic process	biological_process	0.088945	1	7	1144	32	12095	comp41897_c0,comp36187_c0,comp42930_c0,comp18552_c0,comp36802_c1,comp19276_c0,comp37574_c0
GO:0004726	non-membrane spanning protein tyrosine phosphatase activity	molecular_function	0.089367	1	1	1144	1	12095	comp43631_c6
GO:0051225	spindle assembly	biological_process	0.089505	1	1	1144	2	12095	comp37169_c0
GO:0061024	membrane organization	biological_process	0.091	1	13	1144	75	12095	comp18470_c0,comp42621_c0,comp42232_c2,comp43401_c0,comp45482_c0,comp41034_c0,comp28578_c0,comp188606_c0,comp27811_c1,comp33526_c0,comp46880_c0,comp44229_c0,comp33265_c0
GO:0005984	disaccharide metabolic process	biological_process	0.091007	1	9	1144	44	12095	comp40124_c1,comp35588_c0,comp44193_c0,comp44096_c0,comp37358_c0,comp43075_c0,comp34268_c0,comp42912_c1,comp43843_c1
GO:0005874	microtubule	cellular_component	0.091418	1	11	1144	101	12095	comp43775_c0,comp42261_c0,comp25219_c1,comp41569_c0,comp33644_c0,comp43041_c0,comp39978_c0,comp38884_c0,comp3297_c0,comp36105_c0,comp25219_c0
GO:0005643	nuclear pore	cellular_component	0.09168	1	11	1144	63	12095	comp38190_c1,comp39597_c0,comp43951_c0,comp296769_c0,comp43119_c0,comp37866_c0,comp44229_c0,comp37686_c0,comp16055_c0,comp44184_c0,comp41034_c0
GO:0046930	pore complex	cellular_component	0.09168	1	11	1144	63	12095	comp39597_c0,comp38190_c1,comp43951_c0,comp296769_c0,comp44229_c0,comp37686_c0,comp37866_c0,comp43119_c0,comp41034_c0,comp44184_c0,comp16055_c0
GO:0006011	UDP-glucose metabolic process	biological_process	0.092682	1	2	1144	4	12095	comp44193_c0,comp44296_c0
GO:0009065	glutamine family amino acid catabolic process	biological_process	0.093255	1	2	1144	4	12095	comp37166_c0,comp34898_c0
GO:0010948	negative regulation of cell cycle process	biological_process	0.09442	1	4	1144	17	12095	comp37115_c0,comp37686_c0,comp43401_c0,comp44551_c0
GO:0046483	heterocycle metabolic process	biological_process	0.095059	1	352	1144	3252	12095	comp44348_c0,comp38757_c0,comp41856_c0,comp40496_c0,comp62489_c0,comp41163_c0,comp41591_c0,comp51272_c0,comp38914_c0,comp42087_c0,comp43234_c0,comp43683_c0,comp35711_c1,comp37900_c0,comp35598_c0,comp39198_c0,comp35375_c0,comp34771_c0,comp37484_c1,comp32647_c0,comp40615_c0,comp44232_c0,comp41198_c0,comp42893_c3,comp58582_c0,comp40027_c0,comp44947_c0,comp35075_c0,comp40804_c0,comp45578_c0,comp40703…
GO:0061025	membrane fusion	biological_process	0.095645	1	8	1144	41	12095	comp41034_c0,comp28578_c0,comp44229_c0,comp33265_c0,comp33526_c0,comp46880_c0,comp42621_c0,comp43401_c0
GO:0008172	S-methyltransferase activity	molecular_function	0.098155	1	4	1144	15	12095	comp35873_c0,comp35437_c1,comp43562_c1,comp43479_c0
GO:0051028	mRNA transport	biological_process	0.099145	1	4	1144	14	12095	comp45482_c0,comp42862_c0,comp41311_c0,comp16055_c0
GO:0071822	protein complex subunit organization	biological_process	0.099206	1	22	1144	158	12095	comp41857_c0,comp62489_c0,comp40115_c1,comp43119_c0,comp44138_c2,comp27811_c1,comp38884_c0,comp43401_c0,comp42232_c2,comp42621_c0,comp37801_c0,comp141216_c0,comp94261_c0,comp48326_c0,comp37169_c0,comp44229_c0,comp41521_c0,comp18696_c0,comp32130_c0,comp43668_c3,comp188606_c0,comp40628_c0
GO:0004869	cysteine-type endopeptidase inhibitor activity	molecular_function	0.099932	1	2	1144	6	12095	comp35427_c0,comp39966_c0
GO:0006944	cellular membrane fusion	biological_process	0.10038	1	4	1144	16	12095	comp43401_c0,comp42621_c0,comp28578_c0,comp41034_c0
GO:0048284	organelle fusion	biological_process	0.10038	1	4	1144	16	12095	comp43401_c0,comp42621_c0,comp28578_c0,comp41034_c0
GO:0016482	cytoplasmic transport	biological_process	0.1004	1	22	1144	153	12095	comp43119_c0,comp34111_c0,comp43587_c0,comp35580_c0,comp38872_c0,comp44097_c0,comp44066_c4,comp41034_c0,comp355433_c0,comp45482_c0,comp38190_c1,comp39597_c0,comp35847_c0,comp296769_c0,comp41251_c0,comp44229_c0,comp16055_c0,comp188606_c0,comp41350_c0,comp39975_c0,comp42621_c0,comp40172_c0
GO:0022884	macromolecule transmembrane transporter activity	molecular_function	0.10129	1	4	1144	15	12095	comp40027_c0,comp37358_c0,comp41779_c0,comp41722_c3
GO:0016746	transferase activity, transferring acyl groups	molecular_function	0.10165	1	24	1144	162	12095	comp38994_c0,comp31618_c0,comp41671_c0,comp42013_c0,comp44075_c0,comp39379_c0,comp41779_c0,comp42938_c2,comp24134_c0,comp37682_c0,comp42621_c1,comp51331_c0,comp40602_c0,comp44342_c0,comp42927_c0,comp28744_c0,comp42930_c1,comp49053_c0,comp88167_c0,comp42340_c1,comp35580_c0,comp43981_c0,comp43234_c0,comp44583_c0
GO:0042273	ribosomal large subunit biogenesis	biological_process	0.10217	1	1	1144	1	12095	comp43650_c1
GO:0043023	ribosomal large subunit binding	molecular_function	0.10217	1	1	1144	1	12095	comp43650_c1
GO:0071722	detoxification of arsenic-containing substance	biological_process	0.10255	1	1	1144	1	12095	comp34111_c0
GO:0006801	superoxide metabolic process	biological_process	0.10276	1	3	1144	12	12095	comp43165_c1,comp35646_c0,comp43354_c0
GO:0016410	N-acyltransferase activity	molecular_function	0.1047	1	8	1144	39	12095	comp42621_c1,comp43981_c0,comp51331_c0,comp24134_c0,comp39379_c0,comp42013_c0,comp42927_c0,comp40602_c0
GO:0071826	ribonucleoprotein complex subunit organization	biological_process	0.10472	1	3	1144	11	12095	comp35796_c0,comp43650_c1,comp28560_c0
GO:0032446	protein modification by small protein conjugation	biological_process	0.10625	1	16	1144	87	12095	comp41748_c0,comp44180_c1,comp38792_c0,comp43033_c0,comp44463_c0,comp35061_c0,comp43951_c0,comp40792_c0,comp34866_c0,comp28196_c0,comp42607_c0,comp42087_c0,comp42221_c0,comp43313_c0,comp41922_c3,comp33917_c0
GO:0006477	protein sulfation	biological_process	0.10673	1	1	1144	1	12095	comp24948_c0
GO:0006478	peptidyl-tyrosine sulfation	biological_process	0.10673	1	1	1144	1	12095	comp24948_c0
GO:0008476	protein-tyrosine sulfotransferase activity	molecular_function	0.10673	1	1	1144	1	12095	comp24948_c0
GO:0051923	sulfation	biological_process	0.10673	1	1	1144	1	12095	comp24948_c0
GO:1901987	regulation of cell cycle phase transition	biological_process	0.10701	1	5	1144	21	12095	comp43401_c0,comp37686_c0,comp44072_c0,comp44551_c0,comp37115_c0
GO:0043900	regulation of multi-organism process	biological_process	0.10845	1	2	1144	8	12095	comp34961_c0,comp34140_c0
GO:0005275	amine transmembrane transporter activity	molecular_function	0.10875	1	1	1144	1	12095	comp25219_c0
GO:0015665	alcohol transmembrane transporter activity	molecular_function	0.10875	1	1	1144	1	12095	comp25219_c0
GO:0015695	organic cation transport	biological_process	0.10875	1	1	1144	1	12095	comp25219_c0
GO:0015837	amine transport	biological_process	0.10875	1	1	1144	1	12095	comp25219_c0
GO:0015850	organic hydroxy compound transport	biological_process	0.10875	1	1	1144	1	12095	comp25219_c0
GO:0034228	ethanolamine transmembrane transporter activity	molecular_function	0.10875	1	1	1144	1	12095	comp25219_c0
GO:0034229	ethanolamine transport	biological_process	0.10875	1	1	1144	1	12095	comp25219_c0
GO:1901618	organic hydroxy compound transmembrane transporter activity	molecular_function	0.10875	1	1	1144	1	12095	comp25219_c0
GO:0044770	cell cycle phase transition	biological_process	0.11102	1	5	1144	22	12095	comp37115_c0,comp43401_c0,comp44072_c0,comp37686_c0,comp44551_c0
GO:0004842	ubiquitin-protein ligase activity	molecular_function	0.1112	1	15	1144	82	12095	comp40792_c0,comp43033_c0,comp41748_c0,comp34866_c0,comp38792_c0,comp44180_c1,comp42607_c0,comp43951_c0,comp42087_c0,comp35061_c0,comp28196_c0,comp42221_c0,comp43313_c0,comp41922_c3,comp33917_c0
GO:0019787	small conjugating protein ligase activity	molecular_function	0.1112	1	15	1144	82	12095	comp40792_c0,comp43033_c0,comp44180_c1,comp38792_c0,comp34866_c0,comp41748_c0,comp42607_c0,comp43951_c0,comp42087_c0,comp28196_c0,comp35061_c0,comp43313_c0,comp42221_c0,comp41922_c3,comp33917_c0
GO:0015105	arsenite transmembrane transporter activity	molecular_function	0.1114	1	2	1144	6	12095	comp42022_c0,comp42022_c1
GO:0015700	arsenite transport	biological_process	0.1114	1	2	1144	6	12095	comp42022_c1,comp42022_c0
GO:0006310	DNA recombination	biological_process	0.11216	1	20	1144	134	12095	comp43032_c0,comp42869_c0,comp28578_c0,comp21782_c0,comp43488_c0,comp34084_c0,comp43407_c0,comp40766_c0,comp42621_c1,comp42621_c0,comp30419_c0,comp38364_c0,comp37149_c0,comp36857_c0,comp74429_c0,comp44335_c0,comp38956_c0,comp26427_c0,comp38062_c0,comp20587_c0
GO:0016573	histone acetylation	biological_process	0.11254	1	2	1144	4	12095	comp42927_c0,comp40602_c0
GO:0042575	DNA polymerase complex	cellular_component	0.11303	1	11	1144	65	12095	comp20269_c0,comp37115_c0,comp43657_c4,comp44351_c1,comp40615_c0,comp40615_c1,comp47999_c0,comp46880_c0,comp34509_c0,comp40276_c0,comp42120_c0
GO:0015627	type II protein secretion system complex	cellular_component	0.11581	1	2	1144	4	12095	comp43240_c0,comp35470_c0
GO:0015628	protein secretion by the type II secretion system	biological_process	0.11581	1	2	1144	4	12095	comp35470_c0,comp43240_c0
GO:0006903	vesicle targeting	biological_process	0.11645	1	1	1144	2	12095	comp188606_c0
GO:0048199	vesicle targeting, to, from or within Golgi	biological_process	0.11645	1	1	1144	2	12095	comp188606_c0
GO:0048207	vesicle targeting, rough ER to cis-Golgi	biological_process	0.11645	1	1	1144	2	12095	comp188606_c0
GO:0048208	COPII vesicle coating	biological_process	0.11645	1	1	1144	2	12095	comp188606_c0
GO:0051648	vesicle localization	biological_process	0.11645	1	1	1144	2	12095	comp188606_c0
GO:0051650	establishment of vesicle localization	biological_process	0.11645	1	1	1144	2	12095	comp188606_c0
GO:0051656	establishment of organelle localization	biological_process	0.11645	1	1	1144	2	12095	comp188606_c0
GO:0090114	COPII-coated vesicle budding	biological_process	0.11645	1	1	1144	2	12095	comp188606_c0
GO:0019199	transmembrane receptor protein kinase activity	molecular_function	0.11712	1	5	1144	22	12095	comp43967_c0,comp42591_c0,comp213058_c0,comp54409_c0,comp44375_c2
GO:0006405	RNA export from nucleus	biological_process	0.11718	1	3	1144	11	12095	comp16055_c0,comp44066_c4,comp45482_c0
GO:0051168	nuclear export	biological_process	0.11718	1	3	1144	11	12095	comp44066_c4,comp16055_c0,comp45482_c0
GO:0018212	peptidyl-tyrosine modification	biological_process	0.1173	1	2	1144	6	12095	comp47234_c0,comp24948_c0
GO:0016748	succinyltransferase activity	molecular_function	0.11745	1	2	1144	4	12095	comp42621_c1,comp41779_c0
GO:0009061	anaerobic respiration	biological_process	0.11754	1	3	1144	10	12095	comp43562_c1,comp43479_c0,comp35873_c0
GO:0015948	methanogenesis	biological_process	0.11754	1	3	1144	10	12095	comp43562_c1,comp43479_c0,comp35873_c0
GO:0015975	energy derivation by oxidation of reduced inorganic compounds	biological_process	0.11754	1	3	1144	10	12095	comp43562_c1,comp43479_c0,comp35873_c0
GO:0043447	alkane biosynthetic process	biological_process	0.11754	1	3	1144	10	12095	comp35873_c0,comp43479_c0,comp43562_c1
GO:0016824	hydrolase activity, acting on acid halide bonds	molecular_function	0.12015	1	1	1144	1	12095	comp289417_c0
GO:0019120	hydrolase activity, acting on acid halide bonds, in C-halide compounds	molecular_function	0.12015	1	1	1144	1	12095	comp289417_c0
GO:0006012	galactose metabolic process	biological_process	0.12035	1	6	1144	28	12095	comp42930_c0,comp34268_c0,comp37574_c0,comp42912_c1,comp37358_c0,comp40124_c1
GO:0016670	oxidoreductase activity, acting on a sulfur group of donors, oxygen as acceptor	molecular_function	0.12064	1	6	1144	35	12095	comp51027_c0,comp35672_c0,comp34813_c0,comp42289_c0,comp44333_c1,comp36857_c0
GO:0051276	chromosome organization	biological_process	0.1213	1	16	1144	118	12095	comp41435_c0,comp40602_c0,comp42927_c0,comp43981_c0,comp44452_c0,comp385995_c0,comp41856_c0,comp39484_c2,comp34564_c2,comp62489_c0,comp28578_c0,comp18538_c0,comp43621_c0,comp43723_c4,comp43407_c0,comp44258_c0
GO:0030699	glycine reductase activity	molecular_function	0.12154	1	1	1144	1	12095	comp41120_c0
GO:0030700	glycine reductase complex	cellular_component	0.12154	1	1	1144	1	12095	comp41120_c0
GO:0046992	oxidoreductase activity, acting on X-H and Y-H to form an X-Y bond	molecular_function	0.12154	1	1	1144	1	12095	comp41120_c0
GO:0050485	oxidoreductase activity, acting on X-H and Y-H to form an X-Y bond, with a disulfide as acceptor	molecular_function	0.12154	1	1	1144	1	12095	comp41120_c0
GO:0019008	molybdopterin synthase complex	cellular_component	0.12285	1	1	1144	1	12095	comp41471_c0
GO:0070647	protein modification by small protein conjugation or removal	biological_process	0.12883	1	22	1144	131	12095	comp34866_c0,comp42722_c0,comp40792_c0,comp43313_c0,comp41922_c3,comp33917_c0,comp42221_c0,comp21485_c0,comp43285_c1,comp42087_c0,comp42607_c0,comp28196_c0,comp43033_c0,comp44463_c0,comp41748_c0,comp44180_c1,comp38792_c0,comp43285_c0,comp54760_c0,comp44407_c0,comp43951_c0,comp35061_c0
GO:0009267	cellular response to starvation	biological_process	0.12899	1	2	1144	7	12095	comp44933_c0,comp27985_c1
GO:0031667	response to nutrient levels	biological_process	0.12899	1	2	1144	7	12095	comp44933_c0,comp27985_c1
GO:0031669	cellular response to nutrient levels	biological_process	0.12899	1	2	1144	7	12095	comp27985_c1,comp44933_c0
GO:0042594	response to starvation	biological_process	0.12899	1	2	1144	7	12095	comp27985_c1,comp44933_c0
GO:0002200	somatic diversification of immune receptors	biological_process	0.13164	1	1	1144	1	12095	comp34084_c0
GO:0002562	somatic diversification of immune receptors via germline recombination within a single locus	biological_process	0.13164	1	1	1144	1	12095	comp34084_c0
GO:0016444	somatic cell DNA recombination	biological_process	0.13164	1	1	1144	1	12095	comp34084_c0
GO:0033151	V(D)J recombination	biological_process	0.13164	1	1	1144	1	12095	comp34084_c0
GO:0016702	oxidoreductase activity, acting on single donors with incorporation of molecular oxygen, incorporation of two atoms of oxygen	molecular_function	0.13228	1	4	1144	18	12095	comp33320_c0,comp43544_c0,comp48578_c0,comp42115_c0
GO:0051304	chromosome separation	biological_process	0.13245	1	1	1144	1	12095	comp41251_c0
GO:0016567	protein ubiquitination	biological_process	0.13302	1	15	1144	84	12095	comp43313_c0,comp41922_c3,comp42221_c0,comp33917_c0,comp28196_c0,comp35061_c0,comp43951_c0,comp42607_c0,comp42087_c0,comp38792_c0,comp44180_c1,comp34866_c0,comp41748_c0,comp43033_c0,comp40792_c0
GO:1901360	organic cyclic compound metabolic process	biological_process	0.13343	1	358	1144	3345	12095	comp42444_c2,comp41493_c0,comp62423_c0,comp44351_c1,comp47999_c0,comp47234_c0,comp65036_c0,comp19480_c0,comp44193_c0,comp52229_c0,comp26526_c0,comp43889_c0,comp44817_c0,comp44491_c3,comp34898_c0,comp36857_c0,comp37149_c0,comp44346_c0,comp26231_c0,comp44473_c0,comp35052_c0,comp40602_c0,comp46011_c0,comp41285_c0,comp30833_c0,comp21782_c0,comp23704_c1,comp44335_c0,comp39378_c2,comp35588_c0,comp20269…
GO:0072593	reactive oxygen species metabolic process	biological_process	0.13589	1	3	1144	13	12095	comp43165_c1,comp43354_c0,comp35646_c0
GO:0051641	cellular localization	biological_process	0.13774	1	66	1144	509	12095	comp40027_c0,comp37866_c0,comp43587_c0,comp42256_c0,comp40294_c0,comp35580_c0,comp42930_c1,comp45482_c0,comp355433_c0,comp296769_c0,comp40729_c0,comp43240_c0,comp24210_c0,comp188606_c0,comp41459_c0,comp41169_c0,comp44124_c0,comp43401_c0,comp40048_c2,comp43866_c0,comp39705_c0,comp41417_c0,comp39435_c0,comp34111_c0,comp41354_c0,comp42340_c1,comp42430_c3,comp41034_c0,comp3297_c0,comp36124_c0,comp395…
GO:0008080	N-acetyltransferase activity	molecular_function	0.1379	1	7	1144	35	12095	comp40602_c0,comp39379_c0,comp42927_c0,comp24134_c0,comp42013_c0,comp43981_c0,comp51331_c0
GO:0003887	DNA-directed DNA polymerase activity	molecular_function	0.13801	1	10	1144	61	12095	comp40615_c1,comp47999_c0,comp40615_c0,comp44351_c1,comp43657_c4,comp20269_c0,comp42120_c0,comp40276_c0,comp34509_c0,comp46880_c0
GO:0005929	cilium	cellular_component	0.1382	1	6	1144	34	12095	comp41569_c0,comp41034_c0,comp45482_c0,comp43119_c0,comp43401_c0,comp37686_c0
GO:0006605	protein targeting	biological_process	0.1392	1	17	1144	118	12095	comp41350_c0,comp42537_c0,comp41251_c0,comp44229_c0,comp42621_c0,comp40172_c0,comp39975_c0,comp38872_c0,comp44097_c0,comp41034_c0,comp355433_c0,comp43119_c0,comp43587_c0,comp34111_c0,comp296769_c0,comp38190_c1,comp39597_c0
GO:0034622	cellular macromolecular complex assembly	biological_process	0.1398	1	17	1144	127	12095	comp28560_c0,comp32130_c0,comp44229_c0,comp41521_c0,comp35796_c0,comp48326_c0,comp43401_c0,comp43650_c1,comp38884_c0,comp43407_c0,comp42232_c2,comp43119_c0,comp27811_c1,comp62489_c0,comp41857_c0,comp34564_c2,comp43981_c0
GO:0006890	retrograde vesicle-mediated transport, Golgi to ER	biological_process	0.14008	1	2	1144	5	12095	comp40729_c0,comp44223_c1
GO:0007249	I-kappaB kinase/NF-kappaB cascade	biological_process	0.14045	1	1	1144	1	12095	comp279154_c0
GO:0043122	regulation of I-kappaB kinase/NF-kappaB cascade	biological_process	0.14045	1	1	1144	1	12095	comp279154_c0
GO:0043123	positive regulation of I-kappaB kinase/NF-kappaB cascade	biological_process	0.14045	1	1	1144	1	12095	comp279154_c0
GO:0033218	amide binding	molecular_function	0.1405	1	3	1144	12	12095	comp38908_c1,comp41343_c0,comp41747_c0
GO:0032777	Piccolo NuA4 histone acetyltransferase complex	cellular_component	0.1415	1	1	1144	1	12095	comp43914_c0
GO:0035267	NuA4 histone acetyltransferase complex	cellular_component	0.1415	1	1	1144	1	12095	comp43914_c0
GO:0007093	mitotic cell cycle checkpoint	biological_process	0.14343	1	2	1144	5	12095	comp43401_c0,comp37686_c0
GO:0007094	mitotic spindle assembly checkpoint	biological_process	0.14343	1	2	1144	5	12095	comp37686_c0,comp43401_c0
GO:0031577	spindle checkpoint	biological_process	0.14343	1	2	1144	5	12095	comp37686_c0,comp43401_c0
GO:0045839	negative regulation of mitosis	biological_process	0.14343	1	2	1144	5	12095	comp43401_c0,comp37686_c0
GO:0045841	negative regulation of mitotic metaphase/anaphase transition	biological_process	0.14343	1	2	1144	5	12095	comp43401_c0,comp37686_c0
GO:0051784	negative regulation of nuclear division	biological_process	0.14343	1	2	1144	5	12095	comp43401_c0,comp37686_c0
GO:0071173	spindle assembly checkpoint	biological_process	0.14343	1	2	1144	5	12095	comp37686_c0,comp43401_c0
GO:0071174	mitotic spindle checkpoint	biological_process	0.14343	1	2	1144	5	12095	comp43401_c0,comp37686_c0
GO:1901991	negative regulation of mitotic cell cycle phase transition	biological_process	0.14343	1	2	1144	5	12095	comp37686_c0,comp43401_c0
GO:1902100	negative regulation of metaphase/anaphase transition of cell cycle	biological_process	0.14343	1	2	1144	5	12095	comp37686_c0,comp43401_c0
GO:0004424	imidazoleglycerol-phosphate dehydratase activity	molecular_function	0.14408	1	1	1144	1	12095	comp35711_c1
GO:0006725	cellular aromatic compound metabolic process	biological_process	0.14418	1	348	1144	3259	12095	comp23704_c1,comp46011_c0,comp41285_c0,comp21782_c0,comp30833_c0,comp41081_c0,comp44498_c0,comp32679_c0,comp42685_c0,comp34813_c0,comp46898_c0,comp42425_c0,comp43119_c0,comp39378_c2,comp44335_c0,comp20269_c0,comp35588_c0,comp42649_c0,comp41857_c0,comp74429_c0,comp33924_c0,comp37115_c0,comp39893_c0,comp43889_c0,comp26526_c0,comp44817_c0,comp44491_c3,comp62423_c0,comp44351_c1,comp41493_c0,comp42444…
GO:0050664	oxidoreductase activity, acting on NAD(P)H, oxygen as acceptor	molecular_function	0.14464	1	1	1144	1	12095	comp42815_c1
GO:0019634	organic phosphonate metabolic process	biological_process	0.14508	1	1	1144	1	12095	comp19799_c0
GO:0006928	cellular component movement	biological_process	0.14524	1	14	1144	136	12095	comp43041_c0,comp43401_c0,comp3297_c0,comp36105_c0,comp25219_c0,comp43775_c0,comp37686_c0,comp42261_c0,comp43119_c0,comp25219_c1,comp45482_c0,comp41034_c0,comp41569_c0,comp33644_c0
GO:0007018	microtubule-based movement	biological_process	0.14644	1	8	1144	90	12095	comp43041_c0,comp25219_c0,comp36105_c0,comp25219_c1,comp42261_c0,comp43775_c0,comp33644_c0,comp41569_c0
GO:0016667	oxidoreductase activity, acting on a sulfur group of donors	molecular_function	0.14687	1	12	1144	82	12095	comp44333_c1,comp42927_c0,comp40311_c0,comp34813_c0,comp32388_c0,comp38182_c0,comp36857_c0,comp34140_c0,comp42289_c0,comp35672_c0,comp45730_c0,comp51027_c0
GO:0044424	intracellular part	cellular_component	0.1478	1	404	1144	3755	12095	comp42980_c2,comp26427_c0,comp20587_c0,comp43597_c0,comp18570_c0,comp44551_c0,comp43403_c0,comp41034_c0,comp41228_c6,comp46217_c0,comp42170_c1,comp64375_c0,comp30628_c0,comp41311_c0,comp141216_c0,comp34765_c0,comp40172_c0,comp42574_c0,comp42083_c0,comp49232_c0,comp42120_c0,comp43914_c0,comp47032_c0,comp42601_c0,comp42980_c4,comp35873_c0,comp41860_c0,comp33220_c0,comp43313_c0,comp40124_c1,comp4112…
GO:0006473	protein acetylation	biological_process	0.14843	1	2	1144	5	12095	comp42927_c0,comp40602_c0
GO:0006475	internal protein amino acid acetylation	biological_process	0.14843	1	2	1144	5	12095	comp42927_c0,comp40602_c0
GO:0018393	internal peptidyl-lysine acetylation	biological_process	0.14843	1	2	1144	5	12095	comp40602_c0,comp42927_c0
GO:0018394	peptidyl-lysine acetylation	biological_process	0.14843	1	2	1144	5	12095	comp40602_c0,comp42927_c0
GO:0052736	beta-glucanase activity	molecular_function	0.14892	1	1	1144	1	12095	comp41368_c2
GO:0052861	glucan endo-1,3-beta-glucanase activity, C-3 substituted reducing group	molecular_function	0.14892	1	1	1144	1	12095	comp41368_c2
GO:0052862	glucan endo-1,4-beta-glucanase activity, C-3 substituted reducing group	molecular_function	0.14892	1	1	1144	1	12095	comp41368_c2
GO:0008017	microtubule binding	molecular_function	0.14929	1	7	1144	44	12095	comp42261_c0,comp43775_c0,comp43041_c0,comp42533_c0,comp41569_c0,comp36105_c0,comp296769_c0
GO:0001578	microtubule bundle formation	biological_process	0.14968	1	1	1144	1	12095	comp41569_c0
GO:0007288	sperm axoneme assembly	biological_process	0.14968	1	1	1144	1	12095	comp41569_c0
GO:0008088	axon cargo transport	biological_process	0.14968	1	1	1144	1	12095	comp41569_c0
GO:0008089	anterograde axon cargo transport	biological_process	0.14968	1	1	1144	1	12095	comp41569_c0
GO:0030951	establishment or maintenance of microtubule cytoskeleton polarity	biological_process	0.14968	1	1	1144	1	12095	comp41569_c0
GO:0030952	establishment or maintenance of cytoskeleton polarity	biological_process	0.14968	1	1	1144	1	12095	comp41569_c0
GO:0035058	nonmotile primary cilium assembly	biological_process	0.14968	1	1	1144	1	12095	comp41569_c0
GO:0035082	axoneme assembly	biological_process	0.14968	1	1	1144	1	12095	comp41569_c0
GO:0035083	cilium axoneme assembly	biological_process	0.14968	1	1	1144	1	12095	comp41569_c0
GO:0004611	phosphoenolpyruvate carboxykinase activity	molecular_function	0.15019	1	1	1144	1	12095	comp39445_c0
GO:0004613	phosphoenolpyruvate carboxykinase (GTP) activity	molecular_function	0.15019	1	1	1144	1	12095	comp39445_c0
GO:0004084	branched-chain-amino-acid transaminase activity	molecular_function	0.15023	1	1	1144	1	12095	comp39560_c0
GO:0052654	L-leucine transaminase activity	molecular_function	0.15023	1	1	1144	1	12095	comp39560_c0
GO:0052655	L-valine transaminase activity	molecular_function	0.15023	1	1	1144	1	12095	comp39560_c0
GO:0052656	L-isoleucine transaminase activity	molecular_function	0.15023	1	1	1144	1	12095	comp39560_c0
GO:0004144	diacylglycerol O-acyltransferase activity	molecular_function	0.15058	1	1	1144	1	12095	comp31618_c0
GO:0030544	Hsp70 protein binding	molecular_function	0.15058	1	1	1144	1	12095	comp40733_c0
GO:0019894	kinesin binding	molecular_function	0.15083	1	1	1144	1	12095	comp33358_c0
GO:0004415	hyalurononglucosaminidase activity	molecular_function	0.15088	1	1	1144	1	12095	comp36064_c0
GO:0070981	L-asparagine biosynthetic process	biological_process	0.15112	1	1	1144	1	12095	comp43311_c5
GO:0070982	L-asparagine metabolic process	biological_process	0.15112	1	1	1144	1	12095	comp43311_c5
GO:0008899	homoserine O-succinyltransferase activity	molecular_function	0.15162	1	1	1144	1	12095	comp41779_c0
GO:0009092	homoserine metabolic process	biological_process	0.15162	1	1	1144	1	12095	comp41779_c0
GO:0016750	O-succinyltransferase activity	molecular_function	0.15162	1	1	1144	1	12095	comp41779_c0
GO:0019279	L-methionine biosynthetic process from L-homoserine via cystathionine	biological_process	0.15162	1	1	1144	1	12095	comp41779_c0
GO:0019281	L-methionine biosynthetic process from homoserine via O-succinyl-L-homoserine and cystathionine	biological_process	0.15162	1	1	1144	1	12095	comp41779_c0
GO:0071266	'de novo' L-methionine biosynthetic process	biological_process	0.15162	1	1	1144	1	12095	comp41779_c0
GO:0030054	cell junction	cellular_component	0.15301	1	6	1144	35	12095	comp40599_c0,comp39760_c0,comp44223_c1,comp32130_c0,comp40471_c0,comp42918_c0
GO:0015379	potassium:chloride symporter activity	molecular_function	0.15317	1	1	1144	1	12095	comp42648_c0
GO:0003713	transcription coactivator activity	molecular_function	0.15416	1	3	1144	13	12095	comp42927_c0,comp40602_c0,comp39214_c0
GO:0004866	endopeptidase inhibitor activity	molecular_function	0.1544	1	9	1144	88	12095	comp34107_c0,comp43752_c0,comp39389_c0,comp32864_c0,comp39966_c0,comp39958_c0,comp38224_c0,comp60573_c0,comp35427_c0
GO:0061135	endopeptidase regulator activity	molecular_function	0.1544	1	9	1144	88	12095	comp39389_c0,comp43752_c0,comp34107_c0,comp35427_c0,comp60573_c0,comp38224_c0,comp39958_c0,comp32864_c0,comp39966_c0
GO:0008655	pyrimidine-containing compound salvage	biological_process	0.1546	1	1	1144	1	12095	comp44188_c1
GO:0010138	pyrimidine ribonucleotide salvage	biological_process	0.1546	1	1	1144	1	12095	comp44188_c1
GO:0032262	pyrimidine nucleotide salvage	biological_process	0.1546	1	1	1144	1	12095	comp44188_c1
GO:0044206	UMP salvage	biological_process	0.1546	1	1	1144	1	12095	comp44188_c1
GO:0044211	CTP salvage	biological_process	0.1546	1	1	1144	1	12095	comp44188_c1
GO:0004313	[acyl-carrier-protein] S-acetyltransferase activity	molecular_function	0.15481	1	1	1144	1	12095	comp37682_c0
GO:0004314	[acyl-carrier-protein] S-malonyltransferase activity	molecular_function	0.15481	1	1	1144	1	12095	comp37682_c0
GO:0004316	3-oxoacyl-[acyl-carrier-protein] reductase (NADPH) activity	molecular_function	0.15481	1	1	1144	1	12095	comp37682_c0
GO:0004317	3-hydroxypalmitoyl-[acyl-carrier-protein] dehydratase activity	molecular_function	0.15481	1	1	1144	1	12095	comp37682_c0
GO:0004319	enoyl-[acyl-carrier-protein] reductase (NADPH, B-specific) activity	molecular_function	0.15481	1	1	1144	1	12095	comp37682_c0
GO:0004320	oleoyl-[acyl-carrier-protein] hydrolase activity	molecular_function	0.15481	1	1	1144	1	12095	comp37682_c0
GO:0016295	myristoyl-[acyl-carrier-protein] hydrolase activity	molecular_function	0.15481	1	1	1144	1	12095	comp37682_c0
GO:0016296	palmitoyl-[acyl-carrier-protein] hydrolase activity	molecular_function	0.15481	1	1	1144	1	12095	comp37682_c0
GO:0016297	acyl-[acyl-carrier-protein] hydrolase activity	molecular_function	0.15481	1	1	1144	1	12095	comp37682_c0
GO:0016417	S-acyltransferase activity	molecular_function	0.15481	1	1	1144	1	12095	comp37682_c0
GO:0016418	S-acetyltransferase activity	molecular_function	0.15481	1	1	1144	1	12095	comp37682_c0
GO:0016419	S-malonyltransferase activity	molecular_function	0.15481	1	1	1144	1	12095	comp37682_c0
GO:0016420	malonyltransferase activity	molecular_function	0.15481	1	1	1144	1	12095	comp37682_c0
GO:0019171	3-hydroxyacyl-[acyl-carrier-protein] dehydratase activity	molecular_function	0.15481	1	1	1144	1	12095	comp37682_c0
GO:0009088	threonine biosynthetic process	biological_process	0.15499	1	1	1144	1	12095	comp44138_c2
GO:0004356	glutamate-ammonia ligase activity	molecular_function	0.15563	1	2	1144	5	12095	comp50355_c0,comp45379_c0
GO:0016211	ammonia ligase activity	molecular_function	0.15563	1	2	1144	5	12095	comp45379_c0,comp50355_c0
GO:0016880	acid-ammonia (or amide) ligase activity	molecular_function	0.15563	1	2	1144	5	12095	comp45379_c0,comp50355_c0
GO:0009306	protein secretion	biological_process	0.1561	1	5	1144	22	12095	comp41354_c0,comp40027_c0,comp35470_c0,comp43240_c0,comp37358_c0
GO:0004932	mating-type factor pheromone receptor activity	molecular_function	0.15694	1	1	1144	3	12095	comp33644_c0
GO:0048583	regulation of response to stimulus	biological_process	0.15727	1	24	1144	163	12095	comp42930_c0,comp41368_c2,comp36802_c1,comp43032_c0,comp32130_c0,comp29660_c0,comp41060_c0,comp44491_c3,comp43856_c0,comp279154_c0,comp41368_c1,comp19480_c0,comp44193_c0,comp32618_c0,comp35075_c0,comp49019_c0,comp51031_c0,comp40616_c0,comp37917_c0,comp42135_c0,comp38321_c0,comp37481_c0,comp43691_c2,comp19103_c0
GO:0007264	small GTPase mediated signal transduction	biological_process	0.15842	1	38	1144	263	12095	comp19480_c0,comp40048_c2,comp43856_c0,comp25219_c0,comp43740_c1,comp41814_c0,comp44491_c3,comp43032_c0,comp44160_c0,comp19276_c0,comp41368_c2,comp19103_c0,comp37420_c0,comp38321_c0,comp37481_c0,comp40616_c0,comp37939_c0,comp32618_c0,comp35075_c0,comp38364_c0,comp42211_c0,comp41842_c0,comp44941_c0,comp41368_c1,comp19638_c0,comp41060_c0,comp35598_c0,comp36802_c1,comp43691_c2,comp40201_c0,comp40496…
GO:0007275	multicellular organismal development	biological_process	0.15866	1	20	1144	152	12095	comp54760_c0,comp19702_c1,comp42289_c0,comp34084_c0,comp41108_c0,comp38219_c0,comp41476_c0,comp37917_c0,comp40115_c1,comp43074_c6,comp156176_c0,comp33780_c0,comp43657_c4,comp41122_c0,comp38650_c0,comp40792_c0,comp41569_c0,comp28034_c0,comp40733_c0,comp42918_c0
GO:0009084	glutamine family amino acid biosynthetic process	biological_process	0.16014	1	4	1144	14	12095	comp45379_c0,comp50355_c0,comp44248_c0,comp37166_c0
GO:0044085	cellular component biogenesis	biological_process	0.16024	1	73	1144	735	12095	comp30660_c0,comp43863_c3,comp40828_c0,comp43668_c3,comp28560_c0,comp38652_c0,comp38676_c0,comp41315_c0,comp35796_c0,comp48326_c0,comp42621_c0,comp41611_c0,comp92685_c0,comp41569_c0,comp45379_c0,comp46898_c0,comp43119_c0,comp39765_c1,comp41265_c0,comp44533_c2,comp44552_c0,comp44933_c0,comp41857_c0,comp137189_c0,comp34564_c2,comp44817_c0,comp32130_c0,comp45403_c0,comp43650_c1,comp40259_c0,comp4340…
GO:0031023	microtubule organizing center organization	biological_process	0.16082	1	1	1144	5	12095	comp37169_c0
GO:0016044	cellular membrane organization	biological_process	0.16082	1	8	1144	46	12095	comp42621_c0,comp42232_c2,comp43401_c0,comp41034_c0,comp45482_c0,comp188606_c0,comp27811_c1,comp28578_c0
GO:0006777	Mo-molybdopterin cofactor biosynthetic process	biological_process	0.16097	1	2	1144	7	12095	comp41471_c0,comp39938_c0
GO:0019720	Mo-molybdopterin cofactor metabolic process	biological_process	0.16097	1	2	1144	7	12095	comp39938_c0,comp41471_c0
GO:0005623	cell	cellular_component	0.161	1	475	1144	4524	12095	comp52085_c0,comp35423_c2,comp43407_c0,comp18069_c0,comp41471_c0,comp44075_c0,comp40744_c0,comp41779_c0,comp26626_c0,comp43621_c0,comp41413_c1,comp42267_c2,comp33621_c1,comp36585_c1,comp36452_c0,comp44160_c0,comp43503_c0,comp35658_c1,comp35782_c0,comp37420_c0,comp37818_c0,comp43635_c0,comp44452_c0,comp43981_c0,comp37939_c0,comp43252_c0,comp39894_c0,comp32618_c0,comp27811_c1,comp92685_c0,comp41712…
GO:0044464	cell part	cellular_component	0.161	1	475	1144	4524	12095	comp40628_c0,comp18487_c0,comp44046_c0,comp40828_c0,comp156374_c0,comp40891_c1,comp38792_c0,comp42537_c0,comp41315_c0,comp50601_c0,comp43086_c0,comp42887_c0,comp25850_c0,comp43892_c0,comp30595_c0,comp44097_c0,comp41569_c0,comp44422_c2,comp39111_c0,comp43737_c0,comp19276_c0,comp41669_c1,comp40336_c0,comp43032_c0,comp33358_c0,comp40080_c0,comp18470_c0,comp68423_c0,comp40259_c0,comp39130_c1,comp4331…
GO:0004867	serine-type endopeptidase inhibitor activity	molecular_function	0.16141	1	7	1144	72	12095	comp32864_c0,comp34107_c0,comp39958_c0,comp39389_c0,comp43752_c0,comp38224_c0,comp60573_c0
GO:0003876	AMP deaminase activity	molecular_function	0.16282	1	1	1144	1	12095	comp43750_c0
GO:0000123	histone acetyltransferase complex	cellular_component	0.16298	1	4	1144	20	12095	comp40602_c0,comp42927_c0,comp36485_c1,comp43914_c0
GO:0005315	inorganic phosphate transmembrane transporter activity	molecular_function	0.16313	1	1	1144	1	12095	comp36857_c0
GO:0015099	nickel cation transmembrane transporter activity	molecular_function	0.1633	1	1	1144	1	12095	comp44204_c0
GO:0015675	nickel cation transport	biological_process	0.1633	1	1	1144	1	12095	comp44204_c0
GO:0004748	ribonucleoside-diphosphate reductase activity, thioredoxin disulfide as acceptor	molecular_function	0.16358	1	2	1144	7	12095	comp44081_c2,comp60302_c0
GO:0005971	ribonucleoside-diphosphate reductase complex	cellular_component	0.16358	1	2	1144	7	12095	comp44081_c2,comp60302_c0
GO:0016728	oxidoreductase activity, acting on CH or CH2 groups, disulfide as acceptor	molecular_function	0.16358	1	2	1144	7	12095	comp60302_c0,comp44081_c2
GO:0000784	nuclear chromosome, telomeric region	cellular_component	0.16369	1	1	1144	2	12095	comp41435_c0
GO:0007091	metaphase/anaphase transition of mitotic cell cycle	biological_process	0.16473	1	3	1144	11	12095	comp44072_c0,comp43401_c0,comp37686_c0
GO:0030071	regulation of mitotic metaphase/anaphase transition	biological_process	0.16473	1	3	1144	11	12095	comp44072_c0,comp43401_c0,comp37686_c0
GO:0044784	metaphase/anaphase transition of cell cycle	biological_process	0.16473	1	3	1144	11	12095	comp43401_c0,comp44072_c0,comp37686_c0
GO:1902099	regulation of metaphase/anaphase transition of cell cycle	biological_process	0.16473	1	3	1144	11	12095	comp43401_c0,comp37686_c0,comp44072_c0
GO:0005875	microtubule associated complex	cellular_component	0.16509	1	13	1144	115	12095	comp43401_c0,comp34040_c0,comp43041_c0,comp43657_c4,comp36105_c0,comp25219_c0,comp42261_c0,comp43863_c0,comp25219_c1,comp33358_c0,comp41034_c0,comp41569_c0,comp33644_c0
GO:0040008	regulation of growth	biological_process	0.16534	1	1	1144	2	12095	comp18538_c0
GO:0009405	pathogenesis	biological_process	0.16546	1	19	1144	151	12095	comp32961_c0,comp43328_c0,comp44474_c0,comp44185_c0,comp32388_c0,comp44473_c0,comp36520_c0,comp35646_c0,comp37574_c0,comp39696_c0,comp41368_c2,comp39110_c0,comp23326_c0,comp33789_c0,comp37686_c0,comp37900_c0,comp28461_c0,comp43375_c1,comp36831_c0
GO:0007163	establishment or maintenance of cell polarity	biological_process	0.16562	1	1	1144	2	12095	comp41569_c0
GO:0006305	DNA alkylation	biological_process	0.16593	1	3	1144	10	12095	comp39206_c0,comp40259_c0,comp37165_c0
GO:0006306	DNA methylation	biological_process	0.16593	1	3	1144	10	12095	comp37165_c0,comp40259_c0,comp39206_c0
GO:0044728	DNA methylation or demethylation	biological_process	0.16593	1	3	1144	10	12095	comp39206_c0,comp40259_c0,comp37165_c0
GO:0007212	dopamine receptor signaling pathway	biological_process	0.1661	1	2	1144	6	12095	comp27811_c1,comp42232_c2
GO:0032051	clathrin light chain binding	molecular_function	0.1661	1	2	1144	6	12095	comp27811_c1,comp42232_c2
GO:0003885	D-arabinono-1,4-lactone oxidase activity	molecular_function	0.16626	1	1	1144	1	12095	comp43520_c2
GO:0016899	oxidoreductase activity, acting on the CH-OH group of donors, oxygen as acceptor	molecular_function	0.16626	1	1	1144	1	12095	comp43520_c2
GO:0004747	ribokinase activity	molecular_function	0.16643	1	1	1144	1	12095	comp39229_c1
GO:0006014	D-ribose metabolic process	biological_process	0.16643	1	1	1144	1	12095	comp39229_c1
GO:0046999	regulation of conjugation	biological_process	0.16795	1	1	1144	2	12095	comp34140_c0
GO:0051649	establishment of localization in cell	biological_process	0.16839	1	59	1144	459	12095	comp35470_c0,comp41461_c0,comp39975_c0,comp42621_c0,comp40172_c0,comp41251_c0,comp44229_c0,comp42537_c0,comp16055_c0,comp39597_c0,comp35847_c0,comp38190_c1,comp33623_c0,comp36124_c0,comp38914_c0,comp38246_c0,comp18046_c0,comp34111_c0,comp44223_c1,comp43119_c0,comp41034_c0,comp33719_c0,comp42340_c1,comp42430_c3,comp38872_c0,comp41354_c0,comp44097_c0,comp41569_c0,comp41169_c0,comp18366_c0,comp39705…
GO:0030274	LIM domain binding	molecular_function	0.16845	1	1	1144	1	12095	comp33220_c0
GO:0003979	UDP-glucose 6-dehydrogenase activity	molecular_function	0.16897	1	1	1144	1	12095	comp43843_c1
GO:0009966	regulation of signal transduction	biological_process	0.16954	1	23	1144	153	12095	comp49019_c0,comp51031_c0,comp35075_c0,comp32618_c0,comp38321_c0,comp37481_c0,comp42135_c0,comp37917_c0,comp40616_c0,comp19103_c0,comp43691_c2,comp36802_c1,comp42930_c0,comp41368_c2,comp44491_c3,comp41060_c0,comp43032_c0,comp32130_c0,comp43856_c0,comp44193_c0,comp19480_c0,comp279154_c0,comp41368_c1
GO:0017080	sodium channel regulator activity	molecular_function	0.16989	1	2	1144	8	12095	comp33789_c0,comp23326_c0
GO:0019871	sodium channel inhibitor activity	molecular_function	0.16989	1	2	1144	8	12095	comp33789_c0,comp23326_c0
GO:0006314	intron homing	biological_process	0.1699	1	1	1144	2	12095	comp40766_c0
GO:0048731	system development	biological_process	0.17018	1	6	1144	31	12095	comp43657_c4,comp38650_c0,comp34084_c0,comp42289_c0,comp41569_c0,comp41108_c0
GO:0032324	molybdopterin cofactor biosynthetic process	biological_process	0.17059	1	2	1144	8	12095	comp39938_c0,comp41471_c0
GO:0043545	molybdopterin cofactor metabolic process	biological_process	0.17059	1	2	1144	8	12095	comp39938_c0,comp41471_c0
GO:0051189	prosthetic group metabolic process	biological_process	0.17059	1	2	1144	8	12095	comp39938_c0,comp41471_c0
GO:0007605	sensory perception of sound	biological_process	0.17061	1	1	1144	2	12095	comp41569_c0
GO:0050954	sensory perception of mechanical stimulus	biological_process	0.17061	1	1	1144	2	12095	comp41569_c0
GO:0000988	protein binding transcription factor activity	molecular_function	0.17085	1	17	1144	123	12095	comp42927_c0,comp44341_c0,comp43119_c0,comp40602_c0,comp41275_c0,comp40804_c0,comp41034_c0,comp41343_c0,comp26231_c0,comp33220_c0,comp51272_c0,comp39214_c0,comp26526_c0,comp42123_c1,comp34968_c0,comp37484_c1,comp30764_c0
GO:0006073	cellular glucan metabolic process	biological_process	0.1713	1	9	1144	52	12095	comp42912_c1,comp43843_c1,comp43075_c0,comp34268_c0,comp37358_c0,comp44193_c0,comp44096_c0,comp35588_c0,comp40124_c1
GO:0044042	glucan metabolic process	biological_process	0.1713	1	9	1144	52	12095	comp43843_c1,comp42912_c1,comp34268_c0,comp43075_c0,comp37358_c0,comp44096_c0,comp44193_c0,comp35588_c0,comp40124_c1
GO:0006270	DNA replication initiation	biological_process	0.17177	1	6	1144	28	12095	comp43330_c0,comp34771_c0,comp39987_c1,comp43338_c0,comp43657_c4,comp65036_c0
GO:0071806	protein transmembrane transport	biological_process	0.17227	1	4	1144	22	12095	comp44097_c0,comp35470_c0,comp43240_c0,comp39975_c0
GO:0010646	regulation of cell communication	biological_process	0.17283	1	23	1144	154	12095	comp43691_c2,comp19103_c0,comp42135_c0,comp38321_c0,comp37481_c0,comp37917_c0,comp40616_c0,comp49019_c0,comp51031_c0,comp32618_c0,comp35075_c0,comp19480_c0,comp44193_c0,comp279154_c0,comp41368_c1,comp43856_c0,comp41060_c0,comp44491_c3,comp32130_c0,comp43032_c0,comp36802_c1,comp41368_c2,comp42930_c0
GO:0001654	eye development	biological_process	0.17352	1	1	1144	1	12095	comp42289_c0
GO:0043589	skin morphogenesis	biological_process	0.17352	1	1	1144	1	12095	comp42289_c0
GO:0048730	epidermis morphogenesis	biological_process	0.17352	1	1	1144	1	12095	comp42289_c0
GO:0048749	compound eye development	biological_process	0.17352	1	1	1144	1	12095	comp42289_c0
GO:0034641	cellular nitrogen compound metabolic process	biological_process	0.17431	1	353	1144	3304	12095	comp41368_c1,comp43488_c0,comp39247_c1,comp43631_c6,comp40502_c0,comp35773_c0,comp51542_c0,comp18882_c0,comp36130_c0,comp38234_c0,comp41251_c0,comp45408_c0,comp44229_c0,comp43306_c0,comp48513_c0,comp39515_c0,comp39974_c0,comp44341_c0,comp41275_c0,comp35389_c0,comp42340_c1,comp38352_c0,comp42832_c0,comp279154_c0,comp44304_c1,comp139057_c0,comp44096_c0,comp38575_c0,comp40615_c1,comp43856_c0,comp428…
GO:0022402	cell cycle process	biological_process	0.17496	1	17	1144	128	12095	comp41251_c0,comp37686_c0,comp37169_c0,comp40628_c0,comp28578_c0,comp39978_c0,comp43401_c0,comp37801_c0,comp44072_c0,comp46898_c0,comp44551_c0,comp18570_c0,comp43657_c4,comp41122_c0,comp37115_c0,comp40406_c0,comp41591_c0
GO:0004803	transposase activity	molecular_function	0.17541	1	5	1144	29	12095	comp43488_c0,comp30419_c0,comp20587_c0,comp38062_c0,comp44335_c0
GO:0004635	phosphoribosyl-AMP cyclohydrolase activity	molecular_function	0.17556	1	1	1144	1	12095	comp38650_c0
GO:0005227	calcium activated cation channel activity	molecular_function	0.17662	1	2	1144	8	12095	comp43633_c4,comp44296_c0
GO:0015269	calcium-activated potassium channel activity	molecular_function	0.17662	1	2	1144	8	12095	comp44296_c0,comp43633_c4
GO:0032505	reproduction of a single-celled organism	biological_process	0.17717	1	4	1144	21	12095	comp43657_c4,comp46898_c0,comp18570_c0,comp41591_c0
GO:0043093	cytokinesis by binary fission	biological_process	0.17717	1	4	1144	21	12095	comp41591_c0,comp46898_c0,comp43657_c4,comp18570_c0
GO:0016538	cyclin-dependent protein serine/threonine kinase regulator activity	molecular_function	0.17909	1	2	1144	8	12095	comp35807_c0,comp41122_c0
GO:0033227	dsRNA transport	biological_process	0.17945	1	2	1144	7	12095	comp41779_c0,comp41722_c3
GO:0051032	nucleic acid transmembrane transporter activity	molecular_function	0.17945	1	2	1144	7	12095	comp41779_c0,comp41722_c3
GO:0051033	RNA transmembrane transporter activity	molecular_function	0.17945	1	2	1144	7	12095	comp41779_c0,comp41722_c3
GO:0016075	rRNA catabolic process	biological_process	0.17983	1	1	1144	1	12095	comp43752_c0
GO:0034661	ncRNA catabolic process	biological_process	0.17983	1	1	1144	1	12095	comp43752_c0
GO:0009279	cell outer membrane	cellular_component	0.18017	1	2	1144	9	12095	comp30595_c0,comp26349_c0
GO:0040007	growth	biological_process	0.18021	1	7	1144	41	12095	comp37917_c0,comp43856_c0,comp18538_c0,comp33780_c0,comp40891_c0,comp35744_c0,comp37484_c1
GO:0010639	negative regulation of organelle organization	biological_process	0.18095	1	2	1144	8	12095	comp37686_c0,comp43401_c0
GO:0050896	response to stimulus	biological_process	0.18109	1	201	1144	1864	12095	comp41122_c0,comp59371_c0,comp35437_c1,comp44942_c0,comp28196_c0,comp66191_c0,comp44500_c0,comp35075_c0,comp43843_c1,comp45578_c0,comp41256_c0,comp39379_c0,comp43723_c4,comp42232_c2,comp43983_c6,comp66859_c0,comp33793_c0,comp43740_c1,comp42013_c0,comp43691_c2,comp43186_c0,comp3297_c0,comp41856_c0,comp18389_c0,comp44551_c0,comp62489_c0,comp40496_c0,comp41163_c0,comp26427_c0,comp44375_c2,comp46251_…
GO:0008203	cholesterol metabolic process	biological_process	0.18113	1	2	1144	7	12095	comp38715_c0,comp187334_c0
GO:0000808	origin recognition complex	cellular_component	0.18152	1	3	1144	15	12095	comp39696_c0,comp41540_c0,comp43306_c0
GO:0019031	viral envelope	cellular_component	0.18174	1	19	1144	143	12095	comp37358_c0,comp38837_c0,comp33265_c0,comp33526_c0,comp46880_c0,comp43789_c0,comp40351_c0,comp36524_c0,comp40339_c0,comp43479_c0,comp44229_c0,comp34961_c0,comp41674_c1,comp41130_c0,comp44561_c0,comp40930_c0,comp42621_c0,comp25219_c0,comp42621_c1
GO:0036338	viral membrane	cellular_component	0.18174	1	19	1144	143	12095	comp43789_c0,comp40351_c0,comp38837_c0,comp33265_c0,comp37358_c0,comp46880_c0,comp33526_c0,comp36524_c0,comp40339_c0,comp43479_c0,comp34961_c0,comp41674_c1,comp41130_c0,comp44229_c0,comp25219_c0,comp40930_c0,comp42621_c0,comp42621_c1,comp44561_c0
GO:0031555	transcriptional attenuation	biological_process	0.18197	1	2	1144	6	12095	comp44138_c2,comp40115_c1
GO:0031556	transcriptional attenuation by ribosome	biological_process	0.18197	1	2	1144	6	12095	comp40115_c1,comp44138_c2
GO:0044208	'de novo' AMP biosynthetic process	biological_process	0.18263	1	1	1144	1	12095	comp41726_c2
GO:0034061	DNA polymerase activity	molecular_function	0.18307	1	43	1144	404	12095	comp40276_c0,comp44229_c0,comp44370_c0,comp42120_c0,comp44561_c0,comp44493_c0,comp40615_c0,comp43297_c1,comp44334_c0,comp34509_c0,comp44348_c0,comp44563_c1,comp38716_c0,comp44498_c0,comp44489_c3,comp44315_c0,comp20269_c0,comp39974_c0,comp41444_c0,comp43683_c0,comp42097_c0,comp44559_c0,comp43095_c0,comp42370_c0,comp44096_c0,comp42832_c0,comp44304_c1,comp43401_c0,comp47999_c0,comp40615_c1,comp44351…
GO:0004605	phosphatidate cytidylyltransferase activity	molecular_function	0.18372	1	1	1144	1	12095	comp33016_c0
GO:0016024	CDP-diacylglycerol biosynthetic process	biological_process	0.18372	1	1	1144	1	12095	comp33016_c0
GO:0046341	CDP-diacylglycerol metabolic process	biological_process	0.18372	1	1	1144	1	12095	comp33016_c0
GO:0016149	translation release factor activity, codon specific	molecular_function	0.18378	1	1	1144	2	12095	comp94261_c0
GO:0010467	gene expression	biological_process	0.18457	1	205	1144	1882	12095	comp44335_c0,comp39378_c2,comp43501_c0,comp39893_c0,comp41857_c0,comp42649_c0,comp43119_c0,comp42425_c0,comp46898_c0,comp42685_c0,comp44138_c2,comp32679_c0,comp19236_c0,comp46011_c0,comp30833_c0,comp21782_c0,comp52248_c0,comp35597_c1,comp43863_c3,comp30660_c0,comp35744_c0,comp35756_c0,comp38652_c0,comp37165_c0,comp379535_c0,comp40204_c0,comp44416_c3,comp35672_c0,comp28572_c0,comp44346_c0,comp3714…
GO:0007265	Ras protein signal transduction	biological_process	0.1851	1	13	1144	75	12095	comp19103_c0,comp43691_c2,comp41368_c1,comp37481_c0,comp38321_c0,comp43856_c0,comp42135_c0,comp40616_c0,comp41060_c0,comp32618_c0,comp43032_c0,comp36802_c1,comp41368_c2
GO:0046578	regulation of Ras protein signal transduction	biological_process	0.1851	1	13	1144	75	12095	comp43032_c0,comp32618_c0,comp41060_c0,comp41368_c2,comp36802_c1,comp41368_c1,comp43691_c2,comp19103_c0,comp40616_c0,comp42135_c0,comp43856_c0,comp38321_c0,comp37481_c0
GO:0000702	oxidized base lesion DNA N-glycosylase activity	molecular_function	0.18557	1	1	1144	2	12095	comp39379_c0
GO:0006285	base-excision repair, AP site formation	biological_process	0.18557	1	1	1144	2	12095	comp39379_c0
GO:0008534	oxidized purine nucleobase lesion DNA N-glycosylase activity	molecular_function	0.18557	1	1	1144	2	12095	comp39379_c0
GO:0044456	synapse part	cellular_component	0.1863	1	4	1144	27	12095	comp42918_c0,comp44223_c1,comp43866_c0,comp39760_c0
GO:0003886	DNA (cytosine-5-)-methyltransferase activity	molecular_function	0.18712	1	1	1144	1	12095	comp37165_c0
GO:0032776	DNA methylation on cytosine	biological_process	0.18712	1	1	1144	1	12095	comp37165_c0
GO:0090116	C-5 methylation of cytosine	biological_process	0.18712	1	1	1144	1	12095	comp37165_c0
GO:0043548	phosphatidylinositol 3-kinase binding	molecular_function	0.18799	1	1	1144	1	12095	comp43967_c0
GO:0043560	insulin receptor substrate binding	molecular_function	0.18799	1	1	1144	1	12095	comp43967_c0
GO:0046777	protein autophosphorylation	biological_process	0.18799	1	1	1144	1	12095	comp43967_c0
GO:0033124	regulation of GTP catabolic process	biological_process	0.18808	1	18	1144	125	12095	comp41842_c0,comp41368_c1,comp19480_c0,comp43856_c0,comp43032_c0,comp41060_c0,comp41368_c2,comp36802_c1,comp27940_c0,comp43691_c2,comp19103_c0,comp40616_c0,comp42135_c0,comp38321_c0,comp37481_c0,comp35075_c0,comp32618_c0,comp37939_c0
GO:0043087	regulation of GTPase activity	biological_process	0.18808	1	18	1144	125	12095	comp43691_c2,comp19103_c0,comp42135_c0,comp37481_c0,comp38321_c0,comp40616_c0,comp37939_c0,comp32618_c0,comp35075_c0,comp19480_c0,comp41842_c0,comp41368_c1,comp43856_c0,comp41060_c0,comp43032_c0,comp36802_c1,comp27940_c0,comp41368_c2
GO:0031967	organelle envelope	cellular_component	0.18929	1	33	1144	285	12095	comp39184_c0,comp42621_c0,comp43041_c1,comp42537_c0,comp44229_c0,comp16055_c0,comp38190_c1,comp39597_c0,comp44485_c2,comp43119_c0,comp41850_c0,comp44097_c0,comp42340_c1,comp51072_c0,comp41034_c0,comp35423_c2,comp43401_c0,comp43951_c0,comp39705_c0,comp41814_c0,comp44817_c0,comp33621_c1,comp37686_c0,comp36585_c1,comp28578_c0,comp37420_c0,comp296769_c0,comp41975_c0,comp40027_c0,comp37866_c0,comp3735…
GO:0023051	regulation of signaling	biological_process	0.18929	1	23	1144	157	12095	comp43856_c0,comp279154_c0,comp41368_c1,comp19480_c0,comp44193_c0,comp41368_c2,comp42930_c0,comp36802_c1,comp43032_c0,comp32130_c0,comp41060_c0,comp44491_c3,comp40616_c0,comp37917_c0,comp42135_c0,comp37481_c0,comp38321_c0,comp43691_c2,comp19103_c0,comp35075_c0,comp32618_c0,comp49019_c0,comp51031_c0
GO:0046685	response to arsenic-containing substance	biological_process	0.19047	1	1	1144	2	12095	comp34111_c0
GO:0005179	hormone activity	molecular_function	0.19325	1	8	1144	62	12095	comp42918_c0,comp37697_c0,comp42328_c0,comp18322_c0,comp43186_c0,comp44416_c3,comp18304_c0,comp18046_c0
GO:0016049	cell growth	biological_process	0.19445	1	1	1144	3	12095	comp18538_c0
GO:0000278	mitotic cell cycle	biological_process	0.19517	1	7	1144	47	12095	comp37801_c0,comp40628_c0,comp39978_c0,comp37686_c0,comp43401_c0,comp44072_c0,comp18570_c0
GO:0071705	nitrogen compound transport	biological_process	0.19532	1	12	1144	80	12095	comp42862_c0,comp41311_c0,comp25219_c0,comp41722_c3,comp41779_c0,comp41857_c0,comp45482_c0,comp16055_c0,comp44066_c4,comp41720_c0,comp41521_c0,comp37383_c0
GO:0043170	macromolecule metabolic process	biological_process	0.19601	1	451	1144	4288	12095	comp43189_c2,comp23532_c0,comp38364_c0,comp42491_c0,comp42930_c1,comp46880_c0,comp41435_c0,comp37574_c0,comp250984_c0,comp40725_c0,comp42904_c3,comp34040_c0,comp385995_c0,comp39696_c0,comp44228_c0,comp43338_c0,comp31527_c0,comp19273_c0,comp40979_c0,comp40729_c0,comp42869_c0,comp41814_c0,comp43951_c0,comp38575_c0,comp40615_c1,comp43856_c0,comp279154_c0,comp44304_c1,comp35225_c1,comp42832_c0,comp13…
GO:0006541	glutamine metabolic process	biological_process	0.19694	1	3	1144	12	12095	comp1189_c0,comp50355_c0,comp45379_c0
GO:0006364	rRNA processing	biological_process	0.19734	1	10	1144	65	12095	comp40259_c0,comp92685_c0,comp44533_c2,comp39765_c1,comp46050_c0,comp45578_c0,comp43752_c0,comp48580_c0,comp40828_c0,comp38352_c0
GO:0016072	rRNA metabolic process	biological_process	0.19734	1	10	1144	65	12095	comp43752_c0,comp45578_c0,comp38352_c0,comp48580_c0,comp40828_c0,comp39765_c1,comp44533_c2,comp46050_c0,comp40259_c0,comp92685_c0
GO:0008104	protein localization	biological_process	0.19829	1	64	1144	506	12095	comp60595_c0,comp18366_c0,comp41350_c0,comp44160_c0,comp19276_c0,comp43032_c0,comp46032_c0,comp41343_c0,comp43775_c0,comp37358_c0,comp42621_c0,comp42914_c0,comp37173_c0,comp35427_c0,comp42211_c0,comp38908_c1,comp42537_c0,comp39111_c0,comp38246_c0,comp18046_c0,comp38190_c1,comp30595_c0,comp33719_c0,comp38872_c0,comp44097_c0,comp43119_c0,comp43866_c0,comp39705_c0,comp39435_c0,comp41417_c0,comp40048…
GO:0090305	nucleic acid phosphodiester bond hydrolysis	biological_process	0.19854	1	3	1144	15	12095	comp45578_c0,comp43752_c0,comp92685_c0
GO:0044257	cellular protein catabolic process	biological_process	0.19904	1	17	1144	115	12095	comp21485_c0,comp40725_c0,comp43285_c1,comp44583_c0,comp43234_c0,comp40115_c1,comp43074_c6,comp33265_c0,comp40792_c0,comp42722_c0,comp49053_c0,comp54760_c0,comp44407_c0,comp45403_c0,comp42232_c2,comp42254_c0,comp43285_c0
GO:0051603	proteolysis involved in cellular protein catabolic process	biological_process	0.19904	1	17	1144	115	12095	comp42254_c0,comp43285_c0,comp54760_c0,comp44407_c0,comp45403_c0,comp42232_c2,comp33265_c0,comp42722_c0,comp40792_c0,comp49053_c0,comp21485_c0,comp40725_c0,comp43285_c1,comp43234_c0,comp44583_c0,comp43074_c6,comp40115_c1
GO:0015947	methane metabolic process	biological_process	0.19967	1	3	1144	13	12095	comp43479_c0,comp43562_c1,comp35873_c0
GO:0043446	cellular alkane metabolic process	biological_process	0.19967	1	3	1144	13	12095	comp43479_c0,comp43562_c1,comp35873_c0
GO:0046907	intracellular transport	biological_process	0.20038	1	53	1144	421	12095	comp45482_c0,comp355433_c0,comp44184_c0,comp35580_c0,comp40294_c0,comp44066_c4,comp42930_c1,comp43587_c0,comp42256_c0,comp40602_c0,comp37866_c0,comp296769_c0,comp41343_c0,comp41350_c0,comp41459_c0,comp188606_c0,comp40729_c0,comp43032_c0,comp40336_c0,comp46032_c0,comp39705_c0,comp43866_c0,comp39435_c0,comp41417_c0,comp55916_c0,comp40048_c2,comp18366_c0,comp41169_c0,comp33719_c0,comp41034_c0,comp42…
GO:0019080	viral genome expression	biological_process	0.20043	1	4	1144	23	12095	comp37900_c0,comp43657_c4,comp42087_c0,comp34961_c0
GO:0032318	regulation of Ras GTPase activity	biological_process	0.20052	1	8	1144	40	12095	comp41368_c2,comp32618_c0,comp43032_c0,comp37481_c0,comp43856_c0,comp40616_c0,comp19103_c0,comp41368_c1
GO:0034508	centromere complex assembly	biological_process	0.20113	1	2	1144	10	12095	comp43407_c0,comp62489_c0
GO:0070475	rRNA base methylation	biological_process	0.20149	1	1	1144	2	12095	comp38352_c0
GO:0009186	deoxyribonucleoside diphosphate metabolic process	biological_process	0.20247	1	2	1144	8	12095	comp44081_c2,comp60302_c0
GO:0004019	adenylosuccinate synthase activity	molecular_function	0.20275	1	1	1144	2	12095	comp41726_c2
GO:0016972	thiol oxidase activity	molecular_function	0.20324	1	5	1144	33	12095	comp42289_c0,comp34813_c0,comp36857_c0,comp44333_c1,comp51027_c0
GO:0005876	spindle microtubule	cellular_component	0.20416	1	2	1144	6	12095	comp3297_c0,comp43775_c0
GO:0043543	protein acylation	biological_process	0.20469	1	2	1144	6	12095	comp40602_c0,comp42927_c0
GO:1901990	regulation of mitotic cell cycle phase transition	biological_process	0.20543	1	3	1144	12	12095	comp43401_c0,comp37686_c0,comp44072_c0
GO:0018205	peptidyl-lysine modification	biological_process	0.20724	1	3	1144	12	12095	comp42927_c0,comp43750_c0,comp40602_c0
GO:0006184	GTP catabolic process	biological_process	0.2081	1	28	1144	213	12095	comp41034_c0,comp46217_c0,comp42795_c0,comp35075_c0,comp32618_c0,comp37939_c0,comp43983_c4,comp40616_c0,comp42135_c0,comp38321_c0,comp37481_c0,comp40496_c0,comp40201_c0,comp43691_c2,comp19103_c0,comp41368_c2,comp36802_c1,comp28578_c0,comp27940_c0,comp43032_c0,comp35598_c0,comp41060_c0,comp42621_c0,comp43856_c0,comp41842_c0,comp43401_c0,comp41368_c1,comp19480_c0
GO:1901069	guanosine-containing compound catabolic process	biological_process	0.2081	1	28	1144	213	12095	comp41368_c2,comp28578_c0,comp36802_c1,comp27940_c0,comp43032_c0,comp35598_c0,comp41060_c0,comp42621_c0,comp43856_c0,comp43401_c0,comp41842_c0,comp41368_c1,comp19480_c0,comp41034_c0,comp46217_c0,comp42795_c0,comp35075_c0,comp32618_c0,comp37939_c0,comp40616_c0,comp43983_c4,comp42135_c0,comp38321_c0,comp37481_c0,comp40496_c0,comp40201_c0,comp43691_c2,comp19103_c0
GO:0047800	cysteamine dioxygenase activity	molecular_function	0.20821	1	1	1144	2	12095	comp42115_c0
GO:0000172	ribonuclease MRP complex	cellular_component	0.2084	1	1	1144	3	12095	comp92685_c0
GO:0006379	mRNA cleavage	biological_process	0.2084	1	1	1144	3	12095	comp92685_c0
GO:0004784	superoxide dismutase activity	molecular_function	0.20894	1	2	1144	10	12095	comp43165_c1,comp43354_c0
GO:0016721	oxidoreductase activity, acting on superoxide radicals as acceptor	molecular_function	0.20894	1	2	1144	10	12095	comp43165_c1,comp43354_c0
GO:0005096	GTPase activator activity	molecular_function	0.21012	1	12	1144	71	12095	comp41368_c2,comp43032_c0,comp32618_c0,comp35075_c0,comp44491_c3,comp40616_c0,comp25219_c0,comp37481_c0,comp43856_c0,comp41368_c1,comp19480_c0,comp19103_c0
GO:0015774	polysaccharide transport	biological_process	0.21035	1	1	1144	2	12095	comp78982_c0
GO:0033037	polysaccharide localization	biological_process	0.21035	1	1	1144	2	12095	comp78982_c0
GO:0003796	lysozyme activity	molecular_function	0.21104	1	1	1144	4	12095	comp87968_c0
GO:0006353	DNA-dependent transcription, termination	biological_process	0.21162	1	3	1144	15	12095	comp44138_c2,comp40115_c1,comp40995_c0
GO:0031554	regulation of DNA-dependent transcription, termination	biological_process	0.21228	1	2	1144	8	12095	comp40115_c1,comp44138_c2
GO:0044772	mitotic cell cycle phase transition	biological_process	0.21293	1	3	1144	13	12095	comp43401_c0,comp44072_c0,comp37686_c0
GO:0007088	regulation of mitosis	biological_process	0.21419	1	3	1144	13	12095	comp43401_c0,comp37686_c0,comp44072_c0
GO:0051783	regulation of nuclear division	biological_process	0.21419	1	3	1144	13	12095	comp37686_c0,comp43401_c0,comp44072_c0
GO:0006511	ubiquitin-dependent protein catabolic process	biological_process	0.21534	1	16	1144	106	12095	comp43285_c1,comp40725_c0,comp21485_c0,comp43074_c6,comp40115_c1,comp43234_c0,comp44583_c0,comp33265_c0,comp49053_c0,comp42722_c0,comp40792_c0,comp44407_c0,comp54760_c0,comp42232_c2,comp42254_c0,comp43285_c0
GO:0019941	modification-dependent protein catabolic process	biological_process	0.21534	1	16	1144	106	12095	comp43285_c0,comp42254_c0,comp42232_c2,comp44407_c0,comp54760_c0,comp49053_c0,comp40792_c0,comp42722_c0,comp33265_c0,comp40115_c1,comp43074_c6,comp44583_c0,comp43234_c0,comp43285_c1,comp21485_c0,comp40725_c0
GO:0043632	modification-dependent macromolecule catabolic process	biological_process	0.21534	1	16	1144	106	12095	comp43285_c0,comp42254_c0,comp42232_c2,comp44407_c0,comp54760_c0,comp49053_c0,comp42722_c0,comp40792_c0,comp33265_c0,comp43074_c6,comp40115_c1,comp43234_c0,comp44583_c0,comp43285_c1,comp21485_c0,comp40725_c0
GO:0005083	small GTPase regulator activity	molecular_function	0.21546	1	15	1144	95	12095	comp19103_c0,comp43691_c2,comp41368_c1,comp38321_c0,comp25219_c0,comp43856_c0,comp37481_c0,comp42135_c0,comp40616_c0,comp41060_c0,comp32618_c0,comp43032_c0,comp27940_c0,comp36802_c1,comp41368_c2
GO:0006536	glutamate metabolic process	biological_process	0.21599	1	4	1144	16	12095	comp44248_c0,comp41251_c0,comp41228_c6,comp37166_c0
GO:0051640	organelle localization	biological_process	0.21639	1	1	1144	3	12095	comp188606_c0
GO:0003906	DNA-(apurinic or apyrimidinic site) lyase activity	molecular_function	0.21651	1	1	1144	3	12095	comp39379_c0
GO:0043234	protein complex	cellular_component	0.21715	1	215	1144	1959	12095	comp42123_c1,comp38792_c0,comp42537_c0,comp48326_c0,comp40628_c0,comp44046_c0,comp18487_c0,comp39978_c0,comp25850_c0,comp43831_c1,comp42621_c0,comp19806_c0,comp44097_c0,comp42912_c1,comp41569_c0,comp48682_c0,comp60302_c0,comp36055_c0,comp33621_c1,comp18538_c0,comp43032_c0,comp40336_c0,comp36585_c1,comp33358_c0,comp42267_c2,comp41130_c0,comp44160_c0,comp43503_c0,comp35423_c2,comp39130_c1,comp44075…
GO:0004601	peroxidase activity	molecular_function	0.21739	1	4	1144	30	12095	comp42429_c0,comp44500_c0,comp37702_c0,comp42815_c1
GO:0006804	peroxidase reaction	biological_process	0.21739	1	4	1144	30	12095	comp42429_c0,comp37702_c0,comp42815_c1,comp44500_c0
GO:0016684	oxidoreductase activity, acting on peroxide as acceptor	molecular_function	0.21739	1	4	1144	30	12095	comp42429_c0,comp37702_c0,comp42815_c1,comp44500_c0
GO:0004565	beta-galactosidase activity	molecular_function	0.21788	1	2	1144	8	12095	comp37574_c0,comp42930_c0
GO:0009341	beta-galactosidase complex	cellular_component	0.21788	1	2	1144	8	12095	comp42930_c0,comp37574_c0
GO:0015925	galactosidase activity	molecular_function	0.21788	1	2	1144	8	12095	comp37574_c0,comp42930_c0
GO:0045786	negative regulation of cell cycle	biological_process	0.21857	1	4	1144	17	12095	comp40406_c0,comp43401_c0,comp37686_c0,comp41122_c0
GO:0051259	protein oligomerization	biological_process	0.21897	1	4	1144	21	12095	comp43668_c3,comp141216_c0,comp42621_c0,comp18696_c0
GO:0042262	DNA protection	biological_process	0.21938	1	1	1144	2	12095	comp37686_c0
GO:0001514	selenocysteine incorporation	biological_process	0.21947	1	1	1144	3	12095	comp35597_c1
GO:0006451	translational readthrough	biological_process	0.21947	1	1	1144	3	12095	comp35597_c1
GO:0019838	growth factor binding	molecular_function	0.21963	1	1	1144	3	12095	comp18538_c0
GO:0004602	glutathione peroxidase activity	molecular_function	0.22019	1	1	1144	2	12095	comp44500_c0
GO:0004887	thyroid hormone receptor activity	molecular_function	0.22023	1	1	1144	3	12095	comp30628_c0
GO:0006334	nucleosome assembly	biological_process	0.22191	1	2	1144	11	12095	comp43981_c0,comp34564_c2
GO:0031497	chromatin assembly	biological_process	0.22191	1	2	1144	11	12095	comp34564_c2,comp43981_c0
GO:0034728	nucleosome organization	biological_process	0.22191	1	2	1144	11	12095	comp43981_c0,comp34564_c2
GO:0019843	rRNA binding	molecular_function	0.22273	1	2	1144	15	12095	comp24210_c0,comp43752_c0
GO:0008308	voltage-gated anion channel activity	molecular_function	0.22328	1	2	1144	7	12095	comp51072_c0,comp33900_c3
GO:0045211	postsynaptic membrane	cellular_component	0.22434	1	3	1144	19	12095	comp44223_c1,comp42918_c0,comp39760_c0
GO:0097060	synaptic membrane	cellular_component	0.22434	1	3	1144	19	12095	comp39760_c0,comp44223_c1,comp42918_c0
GO:0016226	iron-sulfur cluster assembly	biological_process	0.22436	1	2	1144	12	12095	comp45403_c0,comp38676_c0
GO:0031163	metallo-sulfur cluster assembly	biological_process	0.22436	1	2	1144	12	12095	comp45403_c0,comp38676_c0
GO:0031123	RNA 3'-end processing	biological_process	0.2244	1	3	1144	14	12095	comp42381_c1,comp44346_c0,comp44335_c0
GO:0030896	checkpoint clamp complex	cellular_component	0.22492	1	2	1144	7	12095	comp37115_c0,comp44551_c0
GO:0007283	spermatogenesis	biological_process	0.22542	1	4	1144	19	12095	comp42170_c1,comp28600_c0,comp41569_c0,comp28578_c0
GO:0048232	male gamete generation	biological_process	0.22542	1	4	1144	19	12095	comp28600_c0,comp41569_c0,comp28578_c0,comp42170_c1
GO:0019541	propionate metabolic process	biological_process	0.22558	1	1	1144	2	12095	comp37900_c0
GO:0019543	propionate catabolic process	biological_process	0.22558	1	1	1144	2	12095	comp37900_c0
GO:0019626	short-chain fatty acid catabolic process	biological_process	0.22558	1	1	1144	2	12095	comp37900_c0
GO:0046459	short-chain fatty acid metabolic process	biological_process	0.22558	1	1	1144	2	12095	comp37900_c0
GO:0047547	2-methylcitrate dehydratase activity	molecular_function	0.22558	1	1	1144	2	12095	comp37900_c0
GO:0009118	regulation of nucleoside metabolic process	biological_process	0.22635	1	18	1144	131	12095	comp32618_c0,comp35075_c0,comp37939_c0,comp40616_c0,comp42135_c0,comp37481_c0,comp38321_c0,comp43691_c2,comp19103_c0,comp41368_c2,comp36802_c1,comp27940_c0,comp43032_c0,comp41060_c0,comp43856_c0,comp41842_c0,comp41368_c1,comp19480_c0
GO:0030811	regulation of nucleotide catabolic process	biological_process	0.22635	1	18	1144	131	12095	comp35075_c0,comp32618_c0,comp37939_c0,comp19103_c0,comp43691_c2,comp40616_c0,comp38321_c0,comp37481_c0,comp42135_c0,comp43032_c0,comp41060_c0,comp41368_c2,comp27940_c0,comp36802_c1,comp41368_c1,comp41842_c0,comp19480_c0,comp43856_c0
GO:0033121	regulation of purine nucleotide catabolic process	biological_process	0.22635	1	18	1144	131	12095	comp41060_c0,comp43032_c0,comp36802_c1,comp27940_c0,comp41368_c2,comp19480_c0,comp41842_c0,comp41368_c1,comp43856_c0,comp37939_c0,comp35075_c0,comp32618_c0,comp43691_c2,comp19103_c0,comp42135_c0,comp37481_c0,comp38321_c0,comp40616_c0
GO:1900542	regulation of purine nucleotide metabolic process	biological_process	0.22635	1	18	1144	131	12095	comp32618_c0,comp35075_c0,comp37939_c0,comp43691_c2,comp19103_c0,comp40616_c0,comp42135_c0,comp37481_c0,comp38321_c0,comp43032_c0,comp41060_c0,comp41368_c2,comp36802_c1,comp27940_c0,comp41842_c0,comp41368_c1,comp19480_c0,comp43856_c0
GO:0008320	protein transmembrane transporter activity	molecular_function	0.22685	1	2	1144	7	12095	comp37358_c0,comp40027_c0
GO:0009526	plastid envelope	cellular_component	0.22685	1	2	1144	7	12095	comp40027_c0,comp37358_c0
GO:0009941	chloroplast envelope	cellular_component	0.22685	1	2	1144	7	12095	comp37358_c0,comp40027_c0
GO:0015450	P-P-bond-hydrolysis-driven protein transmembrane transporter activity	molecular_function	0.22685	1	2	1144	7	12095	comp40027_c0,comp37358_c0
GO:0000723	telomere maintenance	biological_process	0.22699	1	4	1144	36	12095	comp41435_c0,comp385995_c0,comp43723_c4,comp44258_c0
GO:0032200	telomere organization	biological_process	0.22699	1	4	1144	36	12095	comp385995_c0,comp43723_c4,comp41435_c0,comp44258_c0
GO:0060249	anatomical structure homeostasis	biological_process	0.22699	1	4	1144	36	12095	comp43723_c4,comp385995_c0,comp41435_c0,comp44258_c0
GO:0006643	membrane lipid metabolic process	biological_process	0.22914	1	14	1144	96	12095	comp37574_c0,comp41417_c0,comp33228_c0,comp36187_c0,comp41897_c0,comp36802_c1,comp42930_c1,comp19276_c0,comp42430_c3,comp42340_c1,comp40294_c0,comp42930_c0,comp18552_c0,comp43406_c1
GO:0003841	1-acylglycerol-3-phosphate O-acyltransferase activity	molecular_function	0.2307	1	1	1144	2	12095	comp41671_c0
GO:0009311	oligosaccharide metabolic process	biological_process	0.23098	1	10	1144	68	12095	comp37358_c0,comp34268_c0,comp43075_c0,comp43843_c1,comp42912_c1,comp35588_c0,comp40124_c1,comp44096_c0,comp44193_c0,comp41050_c1
GO:0050794	regulation of cellular process	biological_process	0.23157	1	263	1144	2413	12095	comp41048_c0,comp51031_c0,comp40602_c0,comp42918_c0,comp26231_c0,comp43889_c0,comp26526_c0,comp40311_c0,comp44491_c3,comp43650_c1,comp44193_c0,comp19480_c0,comp62423_c0,comp35807_c0,comp32679_c0,comp42685_c0,comp46898_c0,comp41454_c0,comp42425_c0,comp43119_c0,comp44498_c0,comp40407_c0,comp41857_c0,comp39893_c0,comp37115_c0,comp39378_c2,comp44335_c0,comp45686_c0,comp18046_c0,comp41748_c0,comp44504…
GO:0010970	microtubule-based transport	biological_process	0.23191	1	1	1144	5	12095	comp41569_c0
GO:0030705	cytoskeleton-dependent intracellular transport	biological_process	0.23191	1	1	1144	5	12095	comp41569_c0
GO:0030276	clathrin binding	molecular_function	0.23211	1	2	1144	7	12095	comp42232_c2,comp27811_c1
GO:0048268	clathrin coat assembly	biological_process	0.23211	1	2	1144	7	12095	comp27811_c1,comp42232_c2
GO:0008200	ion channel inhibitor activity	molecular_function	0.23213	1	5	1144	37	12095	comp35646_c0,comp23326_c0,comp33789_c0,comp37900_c0,comp36520_c0
GO:0016248	channel inhibitor activity	molecular_function	0.23213	1	5	1144	37	12095	comp37900_c0,comp36520_c0,comp33789_c0,comp23326_c0,comp35646_c0
GO:0005730	nucleolus	cellular_component	0.23252	1	16	1144	127	12095	comp41265_c0,comp43119_c0,comp40804_c0,comp39736_c0,comp44157_c0,comp43650_c1,comp44809_c0,comp18069_c0,comp52085_c0,comp41493_c0,comp20442_c0,comp46050_c0,comp44188_c1,comp41117_c0,comp37900_c0,comp47032_c0
GO:0009064	glutamine family amino acid metabolic process	biological_process	0.23347	1	9	1144	53	12095	comp1189_c0,comp50355_c0,comp44248_c0,comp44075_c0,comp37166_c0,comp34898_c0,comp41251_c0,comp45379_c0,comp41228_c6
GO:0006461	protein complex assembly	biological_process	0.23349	1	17	1144	135	12095	comp41857_c0,comp62489_c0,comp43119_c0,comp27811_c1,comp38884_c0,comp43401_c0,comp42232_c2,comp42621_c0,comp141216_c0,comp48326_c0,comp37169_c0,comp41521_c0,comp32130_c0,comp44229_c0,comp18696_c0,comp188606_c0,comp43668_c3
GO:0070271	protein complex biogenesis	biological_process	0.23349	1	17	1144	135	12095	comp43119_c0,comp27811_c1,comp62489_c0,comp41857_c0,comp18696_c0,comp32130_c0,comp44229_c0,comp41521_c0,comp48326_c0,comp37169_c0,comp43668_c3,comp188606_c0,comp43401_c0,comp38884_c0,comp42232_c2,comp42621_c0,comp141216_c0
GO:0005674	transcription factor TFIIF complex	cellular_component	0.23488	1	1	1144	2	12095	comp35389_c0
GO:0019855	calcium channel inhibitor activity	molecular_function	0.23552	1	2	1144	9	12095	comp35646_c0,comp37900_c0
GO:0007178	transmembrane receptor protein serine/threonine kinase signaling pathway	biological_process	0.23611	1	4	1144	21	12095	comp213058_c0,comp54409_c0,comp44375_c2,comp42591_c0
GO:0003911	DNA ligase (NAD+) activity	molecular_function	0.23655	1	2	1144	10	12095	comp43084_c0,comp42621_c0
GO:0042256	mature ribosome assembly	biological_process	0.23657	1	1	1144	2	12095	comp43650_c1
GO:0009967	positive regulation of signal transduction	biological_process	0.23768	1	1	1144	2	12095	comp279154_c0
GO:0010627	regulation of intracellular protein kinase cascade	biological_process	0.23768	1	1	1144	2	12095	comp279154_c0
GO:0010647	positive regulation of cell communication	biological_process	0.23768	1	1	1144	2	12095	comp279154_c0
GO:0010740	positive regulation of intracellular protein kinase cascade	biological_process	0.23768	1	1	1144	2	12095	comp279154_c0
GO:0023056	positive regulation of signaling	biological_process	0.23768	1	1	1144	2	12095	comp279154_c0
GO:0051336	regulation of hydrolase activity	biological_process	0.23933	1	19	1144	146	12095	comp32618_c0,comp35075_c0,comp41454_c0,comp37939_c0,comp43691_c2,comp19103_c0,comp40616_c0,comp42135_c0,comp37481_c0,comp38321_c0,comp43032_c0,comp41060_c0,comp41368_c2,comp36802_c1,comp27940_c0,comp41842_c0,comp41368_c1,comp19480_c0,comp43856_c0
GO:0005543	phospholipid binding	molecular_function	0.23948	1	17	1144	122	12095	comp43856_c0,comp19480_c0,comp40766_c0,comp41368_c1,comp36802_c1,comp41368_c2,comp41060_c0,comp38234_c0,comp156176_c0,comp42135_c0,comp43691_c2,comp44448_c0,comp51837_c0,comp35865_c0,comp42518_c0,comp36933_c1,comp35075_c0
GO:0015886	heme transport	biological_process	0.24118	1	2	1144	8	12095	comp41857_c0,comp41521_c0
GO:1901678	iron coordination entity transport	biological_process	0.24118	1	2	1144	8	12095	comp41857_c0,comp41521_c0
GO:0000989	transcription factor binding transcription factor activity	molecular_function	0.24222	1	14	1144	104	12095	comp41275_c0,comp41034_c0,comp26526_c0,comp42927_c0,comp42123_c1,comp44341_c0,comp40602_c0,comp34968_c0,comp51272_c0,comp39214_c0,comp41343_c0,comp26231_c0,comp33220_c0,comp37484_c1
GO:0003712	transcription cofactor activity	molecular_function	0.24222	1	14	1144	104	12095	comp37484_c1,comp33220_c0,comp26231_c0,comp41343_c0,comp39214_c0,comp51272_c0,comp40602_c0,comp34968_c0,comp44341_c0,comp42123_c1,comp42927_c0,comp26526_c0,comp41034_c0,comp41275_c0
GO:0000077	DNA damage checkpoint	biological_process	0.24359	1	2	1144	8	12095	comp44551_c0,comp37115_c0
GO:0031570	DNA integrity checkpoint	biological_process	0.24359	1	2	1144	8	12095	comp37115_c0,comp44551_c0
GO:0015631	tubulin binding	molecular_function	0.24362	1	7	1144	50	12095	comp43775_c0,comp42533_c0,comp43041_c0,comp42261_c0,comp36105_c0,comp296769_c0,comp41569_c0
GO:0000098	sulfur amino acid catabolic process	biological_process	0.24405	1	1	1144	2	12095	comp35672_c0
GO:0030328	prenylcysteine catabolic process	biological_process	0.24405	1	1	1144	2	12095	comp35672_c0
GO:0030329	prenylcysteine metabolic process	biological_process	0.24405	1	1	1144	2	12095	comp35672_c0
GO:0044273	sulfur compound catabolic process	biological_process	0.24405	1	1	1144	2	12095	comp35672_c0
GO:0051082	unfolded protein binding	molecular_function	0.24557	1	14	1144	94	12095	comp39795_c0,comp52248_c0,comp42537_c0,comp40729_c0,comp40339_c0,comp75072_c0,comp41392_c0,comp42087_c0,comp22076_c0,comp44232_c0,comp38776_c0,comp38884_c0,comp39340_c0,comp59371_c0
GO:0009124	nucleoside monophosphate biosynthetic process	biological_process	0.24643	1	6	1144	35	12095	comp23704_c1,comp44188_c1,comp39664_c0,comp41726_c2,comp18696_c0,comp43750_c0
GO:0006140	regulation of nucleotide metabolic process	biological_process	0.24687	1	18	1144	134	12095	comp32618_c0,comp35075_c0,comp37939_c0,comp40616_c0,comp42135_c0,comp37481_c0,comp38321_c0,comp43691_c2,comp19103_c0,comp41368_c2,comp36802_c1,comp27940_c0,comp43032_c0,comp41060_c0,comp43856_c0,comp41842_c0,comp41368_c1,comp19480_c0
GO:0016998	cell wall macromolecule catabolic process	biological_process	0.24719	1	4	1144	26	12095	comp34993_c0,comp41471_c0,comp41368_c2,comp42621_c0
GO:0004849	uridine kinase activity	molecular_function	0.24739	1	1	1144	2	12095	comp44188_c1
GO:0051056	regulation of small GTPase mediated signal transduction	biological_process	0.24754	1	16	1144	106	12095	comp35075_c0,comp32618_c0,comp19103_c0,comp43691_c2,comp37481_c0,comp38321_c0,comp42135_c0,comp40616_c0,comp44491_c3,comp41060_c0,comp43032_c0,comp36802_c1,comp41368_c2,comp19480_c0,comp41368_c1,comp43856_c0
GO:0006979	response to oxidative stress	biological_process	0.24803	1	4	1144	32	12095	comp44500_c0,comp42815_c1,comp37702_c0,comp42429_c0
GO:0005833	hemoglobin complex	cellular_component	0.24949	1	1	1144	1	12095	comp43657_c4
GO:0020027	hemoglobin metabolic process	biological_process	0.24949	1	1	1144	1	12095	comp43657_c4
GO:0030097	hemopoiesis	biological_process	0.24949	1	1	1144	1	12095	comp43657_c4
GO:0030492	hemoglobin binding	molecular_function	0.24949	1	1	1144	1	12095	comp43657_c4
GO:0048534	hematopoietic or lymphoid organ development	biological_process	0.24949	1	1	1144	1	12095	comp43657_c4
GO:0031514	motile cilium	cellular_component	0.24986	1	5	1144	33	12095	comp41034_c0,comp45482_c0,comp43119_c0,comp43401_c0,comp37686_c0
GO:0015035	protein disulfide oxidoreductase activity	molecular_function	0.25066	1	4	1144	24	12095	comp40311_c0,comp34140_c0,comp32388_c0,comp45730_c0
GO:0015036	disulfide oxidoreductase activity	molecular_function	0.25066	1	4	1144	24	12095	comp34140_c0,comp32388_c0,comp40311_c0,comp45730_c0
GO:0005048	signal sequence binding	molecular_function	0.25085	1	2	1144	9	12095	comp41343_c0,comp38908_c1
GO:0042277	peptide binding	molecular_function	0.25085	1	2	1144	9	12095	comp38908_c1,comp41343_c0
GO:0019321	pentose metabolic process	biological_process	0.2523	1	1	1144	3	12095	comp39229_c1
GO:0007215	glutamate receptor signaling pathway	biological_process	0.2526	1	2	1144	17	12095	comp42918_c0,comp39760_c0
GO:0035235	ionotropic glutamate receptor signaling pathway	biological_process	0.2526	1	2	1144	17	12095	comp42918_c0,comp39760_c0
GO:0003909	DNA ligase activity	molecular_function	0.25326	1	3	1144	17	12095	comp42621_c0,comp37149_c0,comp43084_c0
GO:0003916	DNA topoisomerase activity	molecular_function	0.25427	1	4	1144	23	12095	comp52085_c0,comp32448_c0,comp37900_c0,comp65036_c0
GO:0030193	regulation of blood coagulation	biological_process	0.25436	1	1	1144	4	12095	comp29660_c0
GO:0050818	regulation of coagulation	biological_process	0.25436	1	1	1144	4	12095	comp29660_c0
GO:0061041	regulation of wound healing	biological_process	0.25436	1	1	1144	4	12095	comp29660_c0
GO:1900046	regulation of hemostasis	biological_process	0.25436	1	1	1144	4	12095	comp29660_c0
GO:0043241	protein complex disassembly	biological_process	0.255	1	3	1144	17	12095	comp40115_c1,comp94261_c0,comp44138_c2
GO:0043244	regulation of protein complex disassembly	biological_process	0.255	1	3	1144	17	12095	comp94261_c0,comp40115_c1,comp44138_c2
GO:0007172	signal complex assembly	biological_process	0.25589	1	1	1144	2	12095	comp32130_c0
GO:0035556	intracellular signal transduction	biological_process	0.25686	1	56	1144	456	12095	comp19480_c0,comp279154_c0,comp43856_c0,comp25219_c0,comp66859_c0,comp40048_c2,comp43638_c0,comp38669_c0,comp44491_c3,comp42482_c0,comp43740_c1,comp41814_c0,comp43032_c0,comp44160_c0,comp19276_c0,comp42013_c0,comp35658_c1,comp41368_c2,comp42340_c0,comp19103_c0,comp44448_c0,comp35437_c1,comp37420_c0,comp43509_c3,comp38321_c0,comp37481_c0,comp40616_c0,comp51031_c0,comp37939_c0,comp35075_c0,comp3261…
GO:0007346	regulation of mitotic cell cycle	biological_process	0.25708	1	3	1144	14	12095	comp44072_c0,comp43401_c0,comp37686_c0
GO:0019220	regulation of phosphate metabolic process	biological_process	0.25798	1	22	1144	170	12095	comp41842_c0,comp41368_c1,comp19480_c0,comp40502_c0,comp43856_c0,comp43032_c0,comp41060_c0,comp41368_c2,comp36802_c1,comp27940_c0,comp43691_c2,comp41122_c0,comp44241_c0,comp19103_c0,comp40616_c0,comp42135_c0,comp37481_c0,comp38321_c0,comp35807_c0,comp35075_c0,comp32618_c0,comp37939_c0
GO:0051174	regulation of phosphorus metabolic process	biological_process	0.25798	1	22	1144	170	12095	comp43032_c0,comp41060_c0,comp41368_c2,comp36802_c1,comp27940_c0,comp41842_c0,comp41368_c1,comp19480_c0,comp40502_c0,comp43856_c0,comp35075_c0,comp35807_c0,comp32618_c0,comp37939_c0,comp43691_c2,comp41122_c0,comp19103_c0,comp44241_c0,comp40616_c0,comp42135_c0,comp38321_c0,comp37481_c0
GO:0003918	DNA topoisomerase type II (ATP-hydrolyzing) activity	molecular_function	0.25802	1	2	1144	8	12095	comp37900_c0,comp32448_c0
GO:0061505	DNA topoisomerase II activity	molecular_function	0.25802	1	2	1144	8	12095	comp37900_c0,comp32448_c0
GO:0045298	tubulin complex	cellular_component	0.25844	1	7	1144	51	12095	comp42261_c0,comp43041_c0,comp43775_c0,comp42533_c0,comp41569_c0,comp36105_c0,comp296769_c0
GO:0065009	regulation of molecular function	biological_process	0.25861	1	24	1144	190	12095	comp43856_c0,comp46011_c0,comp40502_c0,comp19480_c0,comp41368_c1,comp41842_c0,comp27940_c0,comp36802_c1,comp41368_c2,comp41060_c0,comp43032_c0,comp37481_c0,comp38321_c0,comp42135_c0,comp40616_c0,comp44241_c0,comp19103_c0,comp43691_c2,comp41122_c0,comp37939_c0,comp41454_c0,comp35807_c0,comp35075_c0,comp32618_c0
GO:0005335	serotonin:sodium symporter activity	molecular_function	0.2587	1	1	1144	2	12095	comp38792_c0
GO:0048513	organ development	biological_process	0.26015	1	4	1144	23	12095	comp41108_c0,comp43657_c4,comp42289_c0,comp38650_c0
GO:0043650	dicarboxylic acid biosynthetic process	biological_process	0.26063	1	5	1144	30	12095	comp43479_c0,comp37166_c0,comp43562_c1,comp35873_c0,comp44248_c0
GO:0016725	oxidoreductase activity, acting on CH or CH2 groups	molecular_function	0.26073	1	2	1144	9	12095	comp60302_c0,comp44081_c2
GO:0010564	regulation of cell cycle process	biological_process	0.26144	1	5	1144	31	12095	comp44072_c0,comp43401_c0,comp44551_c0,comp37686_c0,comp37115_c0
GO:0004518	nuclease activity	molecular_function	0.26159	1	33	1144	301	12095	comp43983_c6,comp26626_c0,comp44351_c1,comp94261_c0,comp139057_c0,comp40766_c0,comp44304_c1,comp44258_c0,comp43752_c0,comp19273_c0,comp43084_c0,comp41814_c0,comp42097_c0,comp43095_c0,comp43635_c0,comp66191_c0,comp43657_c4,comp30326_c0,comp34040_c0,comp42491_c0,comp44474_c0,comp45578_c0,comp28333_c0,comp42621_c0,comp37484_c0,comp92685_c0,comp44433_c0,comp35375_c0,comp41108_c0,comp43165_c1,comp4298…
GO:0016286	small conductance calcium-activated potassium channel activity	molecular_function	0.26275	1	1	1144	4	12095	comp43633_c4
GO:0008565	protein transporter activity	molecular_function	0.26283	1	8	1144	49	12095	comp40172_c0,comp42914_c0,comp35470_c0,comp355433_c0,comp37358_c0,comp43240_c0,comp40027_c0,comp37866_c0
GO:0006919	activation of cysteine-type endopeptidase activity involved in apoptotic process	biological_process	0.26349	1	1	1144	3	12095	comp41454_c0
GO:0010950	positive regulation of endopeptidase activity	biological_process	0.26349	1	1	1144	3	12095	comp41454_c0
GO:0010952	positive regulation of peptidase activity	biological_process	0.26349	1	1	1144	3	12095	comp41454_c0
GO:0043280	positive regulation of cysteine-type endopeptidase activity involved in apoptotic process	biological_process	0.26349	1	1	1144	3	12095	comp41454_c0
GO:0097202	activation of cysteine-type endopeptidase activity	biological_process	0.26349	1	1	1144	3	12095	comp41454_c0
GO:2001056	positive regulation of cysteine-type endopeptidase activity	biological_process	0.26349	1	1	1144	3	12095	comp41454_c0
GO:0015108	chloride transmembrane transporter activity	molecular_function	0.26436	1	2	1144	9	12095	comp42648_c0,comp33900_c3
GO:0051262	protein tetramerization	biological_process	0.26578	1	1	1144	2	12095	comp141216_c0
GO:0019954	asexual reproduction	biological_process	0.26649	1	4	1144	25	12095	comp18570_c0,comp43657_c4,comp46898_c0,comp41591_c0
GO:0016701	oxidoreductase activity, acting on single donors with incorporation of molecular oxygen	molecular_function	0.26671	1	4	1144	26	12095	comp43544_c0,comp33320_c0,comp42115_c0,comp48578_c0
GO:0004721	phosphoprotein phosphatase activity	molecular_function	0.26787	1	11	1144	77	12095	comp49613_c0,comp223531_c0,comp37900_c0,comp153862_c0,comp37736_c0,comp94261_c0,comp43631_c6,comp250984_c0,comp42621_c0,comp43180_c0,comp18451_c0
GO:0044780	bacterial-type flagellum assembly	biological_process	0.26823	1	2	1144	8	12095	comp39773_c0,comp41611_c0
GO:0019865	immunoglobulin binding	molecular_function	0.26869	1	1	1144	3	12095	comp44185_c0
GO:0009123	nucleoside monophosphate metabolic process	biological_process	0.26906	1	6	1144	36	12095	comp18696_c0,comp43750_c0,comp23704_c1,comp44188_c1,comp41726_c2,comp39664_c0
GO:0004359	glutaminase activity	molecular_function	0.26911	1	1	1144	3	12095	comp1189_c0
GO:0005253	anion channel activity	molecular_function	0.27022	1	2	1144	9	12095	comp33900_c3,comp51072_c0
GO:0007129	synapsis	biological_process	0.27152	1	1	1144	3	12095	comp28578_c0
GO:0007130	synaptonemal complex assembly	biological_process	0.27152	1	1	1144	3	12095	comp28578_c0
GO:0070192	chromosome organization involved in meiosis	biological_process	0.27152	1	1	1144	3	12095	comp28578_c0
GO:0070193	synaptonemal complex organization	biological_process	0.27152	1	1	1144	3	12095	comp28578_c0
GO:0008190	eukaryotic initiation factor 4E binding	molecular_function	0.27327	1	1	1144	2	12095	comp44771_c0
GO:0045947	negative regulation of translational initiation	biological_process	0.27327	1	1	1144	2	12095	comp44771_c0
GO:0044434	chloroplast part	cellular_component	0.27493	1	10	1144	59	12095	comp44123_c0,comp74429_c0,comp26427_c0,comp36130_c0,comp37358_c0,comp43032_c0,comp40027_c0,comp43338_c0,comp38364_c0,comp44420_c0
GO:0044435	plastid part	cellular_component	0.27493	1	10	1144	59	12095	comp40027_c0,comp37358_c0,comp43032_c0,comp36130_c0,comp44420_c0,comp38364_c0,comp43338_c0,comp44123_c0,comp74429_c0,comp26427_c0
GO:0007034	vacuolar transport	biological_process	0.27519	1	1	1144	2	12095	comp40336_c0
GO:0004767	sphingomyelin phosphodiesterase activity	molecular_function	0.27524	1	1	1144	2	12095	comp19276_c0
GO:0050789	regulation of biological process	biological_process	0.27529	1	268	1144	2483	12095	comp40311_c0,comp43889_c0,comp26526_c0,comp44491_c3,comp43650_c1,comp19480_c0,comp44193_c0,comp62423_c0,comp41048_c0,comp40602_c0,comp42918_c0,comp51031_c0,comp26231_c0,comp44504_c0,comp41748_c0,comp42930_c0,comp39795_c0,comp30833_c0,comp21782_c0,comp38146_c1,comp43041_c1,comp19638_c0,comp46011_c0,comp42685_c0,comp35807_c0,comp32679_c0,comp43119_c0,comp42425_c0,comp46898_c0,comp41454_c0,comp44498…
GO:0019887	protein kinase regulator activity	molecular_function	0.27567	1	3	1144	16	12095	comp35807_c0,comp41122_c0,comp44241_c0
GO:1901677	phosphate transmembrane transporter activity	molecular_function	0.27603	1	1	1144	2	12095	comp36857_c0
GO:0015031	protein transport	biological_process	0.27605	1	56	1144	452	12095	comp42430_c3,comp42340_c1,comp41354_c0,comp38872_c0,comp44097_c0,comp41034_c0,comp33719_c0,comp30595_c0,comp43119_c0,comp34111_c0,comp18046_c0,comp38246_c0,comp38914_c0,comp39111_c0,comp36124_c0,comp38190_c1,comp35847_c0,comp39597_c0,comp42537_c0,comp44229_c0,comp41251_c0,comp42914_c0,comp40172_c0,comp37173_c0,comp42621_c0,comp39975_c0,comp42211_c0,comp41461_c0,comp35427_c0,comp35470_c0,comp42930…
GO:0045184	establishment of protein localization	biological_process	0.27605	1	56	1144	452	12095	comp41034_c0,comp33719_c0,comp30595_c0,comp42430_c3,comp42340_c1,comp41354_c0,comp38872_c0,comp44097_c0,comp34111_c0,comp43119_c0,comp38914_c0,comp39111_c0,comp18046_c0,comp38246_c0,comp35847_c0,comp39597_c0,comp36124_c0,comp38190_c1,comp44229_c0,comp41251_c0,comp42537_c0,comp40172_c0,comp42914_c0,comp37173_c0,comp42621_c0,comp41461_c0,comp35427_c0,comp35470_c0,comp39975_c0,comp42211_c0,comp45482…
GO:0003919	FMN adenylyltransferase activity	molecular_function	0.27738	1	1	1144	2	12095	comp41759_c0
GO:0016569	covalent chromatin modification	biological_process	0.27771	1	5	1144	25	12095	comp43621_c0,comp44452_c0,comp41856_c0,comp40602_c0,comp42927_c0
GO:0016570	histone modification	biological_process	0.27771	1	5	1144	25	12095	comp43621_c0,comp44452_c0,comp40602_c0,comp41856_c0,comp42927_c0
GO:0016879	ligase activity, forming carbon-nitrogen bonds	molecular_function	0.27772	1	26	1144	181	12095	comp41228_c6,comp40792_c0,comp43311_c5,comp34866_c0,comp58582_c0,comp45379_c0,comp28196_c0,comp42607_c0,comp42087_c0,comp41922_c3,comp43313_c0,comp33917_c0,comp42221_c0,comp45893_c0,comp41726_c2,comp41748_c0,comp38792_c0,comp44180_c1,comp43033_c0,comp41962_c2,comp44463_c0,comp41251_c0,comp18170_c0,comp35061_c0,comp43951_c0,comp50355_c0
GO:0017004	cytochrome complex assembly	biological_process	0.27778	1	2	1144	9	12095	comp41857_c0,comp41521_c0
GO:0051716	cellular response to stimulus	biological_process	0.27856	1	173	1144	1603	12095	comp44375_c2,comp42087_c0,comp26427_c0,comp62489_c0,comp44551_c0,comp40496_c0,comp43186_c0,comp43691_c2,comp3297_c0,comp41856_c0,comp18389_c0,comp46217_c0,comp39699_c0,comp41198_c0,comp30628_c0,comp32647_c0,comp49232_c0,comp34771_c0,comp42328_c0,comp36802_c1,comp35598_c0,comp66191_c0,comp44942_c0,comp28196_c0,comp35437_c1,comp41122_c0,comp45578_c0,comp43843_c1,comp35075_c0,comp43983_c6,comp42232_…
GO:0030150	protein import into mitochondrial matrix	biological_process	0.27866	1	1	1144	4	12095	comp44097_c0
GO:0007224	smoothened signaling pathway	biological_process	0.27918	1	1	1144	2	12095	comp43746_c0
GO:0042602	riboflavin reductase (NADPH) activity	molecular_function	0.27992	1	1	1144	2	12095	comp43234_c0
GO:0071702	organic substance transport	biological_process	0.27993	1	74	1144	615	12095	comp43240_c0,comp41521_c0,comp41459_c0,comp41169_c0,comp43866_c0,comp39705_c0,comp19346_c0,comp39435_c0,comp42862_c0,comp41417_c0,comp25219_c0,comp40048_c2,comp43587_c0,comp42256_c0,comp40027_c0,comp37866_c0,comp355433_c0,comp45482_c0,comp35580_c0,comp40294_c0,comp42930_c1,comp296769_c0,comp78982_c0,comp41251_c0,comp44229_c0,comp16055_c0,comp35470_c0,comp41461_c0,comp39975_c0,comp41311_c0,comp401…
GO:0048523	negative regulation of cellular process	biological_process	0.28105	1	14	1144	108	12095	comp40406_c0,comp37917_c0,comp41122_c0,comp37115_c0,comp42289_c0,comp41712_c1,comp44193_c0,comp44551_c0,comp43401_c0,comp39515_c0,comp21782_c0,comp44771_c0,comp49019_c0,comp37686_c0
GO:0006470	protein dephosphorylation	biological_process	0.28224	1	11	1144	78	12095	comp37900_c0,comp153862_c0,comp49613_c0,comp223531_c0,comp18451_c0,comp43180_c0,comp94261_c0,comp43631_c6,comp37736_c0,comp42621_c0,comp250984_c0
GO:0007276	gamete generation	biological_process	0.28313	1	7	1144	49	12095	comp36750_c0,comp19702_c1,comp42170_c1,comp41569_c0,comp28578_c0,comp37818_c0,comp28600_c0
GO:0003697	single-stranded DNA binding	molecular_function	0.28447	1	3	1144	18	12095	comp43084_c0,comp19806_c0,comp44452_c0
GO:0043631	RNA polyadenylation	biological_process	0.28452	1	2	1144	9	12095	comp42381_c1,comp44346_c0
GO:0030414	peptidase inhibitor activity	molecular_function	0.28616	1	9	1144	106	12095	comp39958_c0,comp32864_c0,comp39966_c0,comp35427_c0,comp60573_c0,comp38224_c0,comp39389_c0,comp43752_c0,comp34107_c0
GO:0061134	peptidase regulator activity	molecular_function	0.28616	1	9	1144	106	12095	comp43752_c0,comp39389_c0,comp34107_c0,comp60573_c0,comp35427_c0,comp38224_c0,comp39958_c0,comp32864_c0,comp39966_c0
GO:0006265	DNA topological change	biological_process	0.28644	1	4	1144	24	12095	comp52085_c0,comp32448_c0,comp37900_c0,comp65036_c0
GO:0051129	negative regulation of cellular component organization	biological_process	0.28732	1	2	1144	11	12095	comp43401_c0,comp37686_c0
GO:0040011	locomotion	biological_process	0.28765	1	13	1144	99	12095	comp40878_c0,comp43401_c0,comp18389_c0,comp42621_c1,comp37481_c0,comp46880_c0,comp33265_c0,comp44229_c0,comp37686_c0,comp43119_c0,comp45482_c0,comp41034_c0,comp41569_c0
GO:0046039	GTP metabolic process	biological_process	0.28801	1	28	1144	231	12095	comp43691_c2,comp19103_c0,comp40201_c0,comp40496_c0,comp42135_c0,comp38321_c0,comp37481_c0,comp40616_c0,comp43983_c4,comp37939_c0,comp35075_c0,comp32618_c0,comp46217_c0,comp42795_c0,comp41034_c0,comp19480_c0,comp43401_c0,comp41842_c0,comp41368_c1,comp43856_c0,comp42621_c0,comp41060_c0,comp43032_c0,comp35598_c0,comp28578_c0,comp36802_c1,comp27940_c0,comp41368_c2
GO:0051428	peptide hormone receptor binding	molecular_function	0.28801	1	1	1144	2	12095	comp43452_c0
GO:0051429	corticotropin-releasing hormone receptor binding	molecular_function	0.28801	1	1	1144	2	12095	comp43452_c0
GO:0051431	corticotropin-releasing hormone receptor 2 binding	molecular_function	0.28801	1	1	1144	2	12095	comp43452_c0
GO:0019012	virion	cellular_component	0.28814	1	39	1144	338	12095	comp43789_c0,comp43189_c2,comp25973_c0,comp33526_c0,comp46880_c0,comp37358_c0,comp38837_c0,comp33265_c0,comp36524_c0,comp43479_c0,comp35672_c0,comp43657_c4,comp39484_c2,comp34961_c0,comp43415_c0,comp41130_c0,comp25219_c0,comp42621_c1,comp44096_c0,comp43401_c0,comp41034_c0,comp40351_c0,comp40159_c0,comp43712_c1,comp40339_c0,comp43290_c0,comp40253_c0,comp43180_c0,comp41674_c1,comp28518_c0,comp41251…
GO:0008318	protein prenyltransferase activity	molecular_function	0.28872	1	2	1144	9	12095	comp18347_c0,comp34765_c0
GO:0004652	polynucleotide adenylyltransferase activity	molecular_function	0.2888	1	1	1144	3	12095	comp42381_c1
GO:0015103	inorganic anion transmembrane transporter activity	molecular_function	0.28943	1	4	1144	26	12095	comp33900_c3,comp42648_c0,comp42022_c0,comp42022_c1
GO:0050790	regulation of catalytic activity	biological_process	0.28957	1	23	1144	186	12095	comp19480_c0,comp41368_c1,comp41842_c0,comp40502_c0,comp43856_c0,comp41060_c0,comp43032_c0,comp27940_c0,comp36802_c1,comp41368_c2,comp44241_c0,comp19103_c0,comp43691_c2,comp41122_c0,comp37481_c0,comp38321_c0,comp42135_c0,comp40616_c0,comp37939_c0,comp41454_c0,comp35807_c0,comp32618_c0,comp35075_c0
GO:0051726	regulation of cell cycle	biological_process	0.29005	1	9	1144	67	12095	comp44072_c0,comp37686_c0,comp39214_c0,comp40406_c0,comp40502_c0,comp37115_c0,comp41122_c0,comp44551_c0,comp43401_c0
GO:0008047	enzyme activator activity	molecular_function	0.29087	1	13	1144	85	12095	comp19480_c0,comp44241_c0,comp19103_c0,comp41368_c1,comp25219_c0,comp37481_c0,comp43856_c0,comp40616_c0,comp44491_c3,comp43032_c0,comp35075_c0,comp32618_c0,comp41368_c2
GO:0000917	barrier septum assembly	biological_process	0.29102	1	4	1144	26	12095	comp41591_c0,comp18570_c0,comp46898_c0,comp43657_c4
GO:0032506	cytokinetic process	biological_process	0.29102	1	4	1144	26	12095	comp41591_c0,comp46898_c0,comp43657_c4,comp18570_c0
GO:0090529	cell septum assembly	biological_process	0.29102	1	4	1144	26	12095	comp43657_c4,comp46898_c0,comp18570_c0,comp41591_c0
GO:0004331	fructose-2,6-bisphosphate 2-phosphatase activity	molecular_function	0.29255	1	1	1144	2	12095	comp46032_c0
GO:0006003	fructose 2,6-bisphosphate metabolic process	biological_process	0.29255	1	1	1144	2	12095	comp46032_c0
GO:0046782	regulation of viral transcription	biological_process	0.29307	1	1	1144	3	12095	comp34961_c0
GO:0034613	cellular protein localization	biological_process	0.29313	1	48	1144	391	12095	comp43119_c0,comp34111_c0,comp42430_c3,comp38872_c0,comp42340_c1,comp44097_c0,comp41034_c0,comp33719_c0,comp3297_c0,comp38190_c1,comp36124_c0,comp39597_c0,comp35847_c0,comp38246_c0,comp18046_c0,comp44077_c2,comp42537_c0,comp41251_c0,comp44229_c0,comp38908_c1,comp39975_c0,comp41461_c0,comp42621_c0,comp40172_c0,comp37866_c0,comp43587_c0,comp42256_c0,comp43775_c0,comp40294_c0,comp35580_c0,comp42930_…
GO:0070727	cellular macromolecule localization	biological_process	0.29313	1	48	1144	391	12095	comp42340_c1,comp42430_c3,comp44097_c0,comp38872_c0,comp41034_c0,comp33719_c0,comp43119_c0,comp34111_c0,comp38246_c0,comp18046_c0,comp44077_c2,comp38190_c1,comp3297_c0,comp36124_c0,comp39597_c0,comp35847_c0,comp42537_c0,comp41251_c0,comp44229_c0,comp42621_c0,comp40172_c0,comp38908_c1,comp39975_c0,comp41461_c0,comp35580_c0,comp40294_c0,comp42930_c1,comp355433_c0,comp45482_c0,comp37866_c0,comp43587…
GO:0006457	protein folding	biological_process	0.29399	1	16	1144	123	12095	comp42087_c0,comp22076_c0,comp38776_c0,comp40339_c0,comp43657_c4,comp385995_c0,comp59371_c0,comp28744_c0,comp75072_c0,comp35427_c0,comp39340_c0,comp52248_c0,comp39795_c0,comp40729_c0,comp18696_c0,comp41860_c0
GO:0004864	protein phosphatase inhibitor activity	molecular_function	0.2943	1	1	1144	3	12095	comp44040_c0
GO:0019212	phosphatase inhibitor activity	molecular_function	0.2943	1	1	1144	3	12095	comp44040_c0
GO:0019030	icosahedral viral capsid	cellular_component	0.29445	1	1	1144	2	12095	comp44096_c0
GO:0030695	GTPase regulator activity	molecular_function	0.29486	1	20	1144	152	12095	comp19480_c0,comp41842_c0,comp41368_c1,comp25219_c0,comp43856_c0,comp41060_c0,comp44491_c3,comp43032_c0,comp36802_c1,comp27940_c0,comp41368_c2,comp43691_c2,comp19103_c0,comp42135_c0,comp37481_c0,comp38321_c0,comp40616_c0,comp37939_c0,comp35075_c0,comp32618_c0
GO:0006206	pyrimidine nucleobase metabolic process	biological_process	0.29493	1	15	1144	125	12095	comp60302_c0,comp52085_c0,comp18069_c0,comp44809_c0,comp44188_c1,comp20442_c0,comp42444_c2,comp44081_c2,comp41493_c0,comp43119_c0,comp18696_c0,comp47032_c0,comp44157_c0,comp39736_c0,comp40804_c0
GO:0005057	receptor signaling protein activity	molecular_function	0.29516	1	2	1144	7	12095	comp44335_c0,comp44193_c0
GO:0009538	photosystem I reaction center	cellular_component	0.29541	1	1	1144	5	12095	comp26231_c0
GO:0031965	nuclear membrane	cellular_component	0.29595	1	2	1144	11	12095	comp45482_c0,comp44485_c2
GO:0017172	cysteine dioxygenase activity	molecular_function	0.29596	1	1	1144	3	12095	comp42115_c0
GO:0046439	L-cysteine metabolic process	biological_process	0.29596	1	1	1144	3	12095	comp42115_c0
GO:0000990	core RNA polymerase binding transcription factor activity	molecular_function	0.29713	1	3	1144	19	12095	comp40804_c0,comp30764_c0,comp43119_c0
GO:0000996	core DNA-dependent RNA polymerase binding promoter specificity activity	molecular_function	0.29713	1	3	1144	19	12095	comp30764_c0,comp40804_c0,comp43119_c0
GO:0016987	sigma factor activity	molecular_function	0.29713	1	3	1144	19	12095	comp43119_c0,comp40804_c0,comp30764_c0
GO:0044781	bacterial-type flagellum organization	biological_process	0.29872	1	2	1144	9	12095	comp41611_c0,comp39773_c0
GO:0016884	carbon-nitrogen ligase activity, with glutamine as amido-N-donor	molecular_function	0.29902	1	3	1144	14	12095	comp41251_c0,comp43311_c5,comp41228_c6
GO:0016209	antioxidant activity	molecular_function	0.29938	1	8	1144	65	12095	comp42429_c0,comp43354_c0,comp45730_c0,comp37702_c0,comp39795_c0,comp43165_c1,comp44500_c0,comp42815_c1
GO:0004861	cyclin-dependent protein serine/threonine kinase inhibitor activity	molecular_function	0.29981	1	1	1144	3	12095	comp41122_c0
GO:0000307	cyclin-dependent protein kinase holoenzyme complex	cellular_component	0.30019	1	1	1144	2	12095	comp44241_c0
GO:0016533	cyclin-dependent protein kinase 5 holoenzyme complex	cellular_component	0.30019	1	1	1144	2	12095	comp44241_c0
GO:0016534	cyclin-dependent protein kinase 5 activator activity	molecular_function	0.30019	1	1	1144	2	12095	comp44241_c0
GO:0019908	nuclear cyclin-dependent protein kinase holoenzyme complex	cellular_component	0.30019	1	1	1144	2	12095	comp44241_c0
GO:0030295	protein kinase activator activity	molecular_function	0.30019	1	1	1144	2	12095	comp44241_c0
GO:0043539	protein serine/threonine kinase activator activity	molecular_function	0.30019	1	1	1144	2	12095	comp44241_c0
GO:0044249	cellular biosynthetic process	biological_process	0.30039	1	301	1144	2895	12095	comp38776_c0,comp44552_c0,comp60302_c0,comp137189_c0,comp56042_c0,comp38243_c0,comp36055_c0,comp19806_c0,comp38872_c0,comp42795_c0,comp39736_c0,comp18104_c0,comp42621_c0,comp44188_c1,comp41712_c1,comp43831_c1,comp39560_c0,comp42123_c1,comp43981_c0,comp38956_c0,comp30326_c0,comp37420_c0,comp27811_c1,comp39894_c0,comp43252_c0,comp51331_c0,comp43621_c0,comp27371_c0,comp40362_c0,comp41779_c0,comp3542…
GO:0032984	macromolecular complex disassembly	biological_process	0.30068	1	3	1144	18	12095	comp44138_c2,comp94261_c0,comp40115_c1
GO:0030031	cell projection assembly	biological_process	0.30132	1	4	1144	31	12095	comp43856_c0,comp41569_c0,comp39773_c0,comp41611_c0
GO:0006807	nitrogen compound metabolic process	biological_process	0.30141	1	401	1144	3816	12095	comp44563_c1,comp41761_c0,comp41425_c0,comp25850_c0,comp50601_c0,comp213058_c0,comp156374_c0,comp18487_c0,comp40628_c0,comp40828_c0,comp41343_c0,comp44081_c2,comp42026_c0,comp43074_c6,comp37481_c0,comp42818_c0,comp33728_c0,comp28333_c0,comp43311_c5,comp29878_c0,comp40259_c0,comp39130_c1,comp40080_c0,comp43330_c0,comp43032_c0,comp18538_c0,comp43266_c0,comp41669_c1,comp40490_c0,comp18347_c0,comp192…
GO:0003729	mRNA binding	molecular_function	0.30267	1	3	1144	15	12095	comp43401_c0,comp44346_c0,comp43544_c0
GO:0007049	cell cycle	biological_process	0.30282	1	30	1144	257	12095	comp28578_c0,comp40628_c0,comp37169_c0,comp41814_c0,comp41251_c0,comp37686_c0,comp37801_c0,comp40502_c0,comp40048_c2,comp42211_c0,comp39978_c0,comp44941_c0,comp43401_c0,comp38872_c0,comp44184_c0,comp46898_c0,comp39773_c0,comp35807_c0,comp44072_c0,comp39474_c0,comp40406_c0,comp41591_c0,comp39214_c0,comp42087_c0,comp43657_c4,comp37115_c0,comp41122_c0,comp18570_c0,comp37420_c0,comp44551_c0
GO:0000786	nucleosome	cellular_component	0.30297	1	3	1144	18	12095	comp28600_c0,comp43981_c0,comp42170_c1
GO:0032993	protein-DNA complex	cellular_component	0.30297	1	3	1144	18	12095	comp28600_c0,comp43981_c0,comp42170_c1
GO:0004017	adenylate kinase activity	molecular_function	0.30309	1	3	1144	20	12095	comp18069_c0,comp36585_c1,comp43161_c0
GO:0008907	integrase activity	molecular_function	0.30403	1	1	1144	3	12095	comp17660_c0
GO:0004174	electron-transferring-flavoprotein dehydrogenase activity	molecular_function	0.30443	1	1	1144	3	12095	comp44228_c0
GO:0016649	oxidoreductase activity, acting on the CH-NH group of donors, quinone or similar compound as acceptor	molecular_function	0.30443	1	1	1144	3	12095	comp44228_c0
GO:0006333	chromatin assembly or disassembly	biological_process	0.30479	1	2	1144	13	12095	comp43981_c0,comp34564_c2
GO:0016125	sterol metabolic process	biological_process	0.30597	1	2	1144	10	12095	comp38715_c0,comp187334_c0
GO:0015296	anion:cation symporter activity	molecular_function	0.30689	1	1	1144	3	12095	comp42648_c0
GO:0015377	cation:chloride symporter activity	molecular_function	0.30689	1	1	1144	3	12095	comp42648_c0
GO:0051181	cofactor transport	biological_process	0.30859	1	2	1144	10	12095	comp41857_c0,comp41521_c0
GO:0006406	mRNA export from nucleus	biological_process	0.30937	1	2	1144	9	12095	comp45482_c0,comp16055_c0
GO:0042330	taxis	biological_process	0.30967	1	3	1144	16	12095	comp37481_c0,comp41569_c0,comp18389_c0
GO:0006261	DNA-dependent DNA replication	biological_process	0.31104	1	9	1144	62	12095	comp43338_c0,comp34771_c0,comp41034_c0,comp39987_c1,comp37900_c0,comp41117_c0,comp43330_c0,comp65036_c0,comp43657_c4
GO:0030136	clathrin-coated vesicle	cellular_component	0.31238	1	2	1144	11	12095	comp43866_c0,comp36124_c0
GO:0016503	pheromone receptor activity	molecular_function	0.31262	1	1	1144	4	12095	comp33644_c0
GO:0019882	antigen processing and presentation	biological_process	0.31305	1	1	1144	2	12095	comp43032_c0
GO:0042287	MHC protein binding	molecular_function	0.31305	1	1	1144	2	12095	comp43032_c0
GO:0042289	MHC class II protein binding	molecular_function	0.31305	1	1	1144	2	12095	comp43032_c0
GO:0042611	MHC protein complex	cellular_component	0.31305	1	1	1144	2	12095	comp43032_c0
GO:0042613	MHC class II protein complex	cellular_component	0.31305	1	1	1144	2	12095	comp43032_c0
GO:0070972	protein localization to endoplasmic reticulum	biological_process	0.31343	1	6	1144	34	12095	comp41251_c0,comp41343_c0,comp34111_c0,comp38908_c1,comp42621_c0,comp38872_c0
GO:0004402	histone acetyltransferase activity	molecular_function	0.31389	1	2	1144	8	12095	comp40602_c0,comp42927_c0
GO:0033691	sialic acid binding	molecular_function	0.31476	1	1	1144	1	12095	comp42621_c0
GO:0017137	Rab GTPase binding	molecular_function	0.3163	1	4	1144	24	12095	comp43866_c0,comp42340_c1,comp40048_c2,comp42256_c0
GO:0033743	peptide-methionine (R)-S-oxide reductase activity	molecular_function	0.31697	1	1	1144	2	12095	comp42927_c0
GO:0032101	regulation of response to external stimulus	biological_process	0.31765	1	1	1144	5	12095	comp29660_c0
GO:0016790	thiolester hydrolase activity	molecular_function	0.31793	1	8	1144	51	12095	comp42430_c3,comp43285_c0,comp42722_c0,comp37682_c0,comp43285_c1,comp44407_c0,comp21485_c0,comp54760_c0
GO:0008914	leucyltransferase activity	molecular_function	0.31796	1	1	1144	3	12095	comp44342_c0
GO:0044070	regulation of anion transport	biological_process	0.31853	1	1	1144	3	12095	comp51072_c0
GO:0004529	exodeoxyribonuclease activity	molecular_function	0.31877	1	1	1144	4	12095	comp41814_c0
GO:0008855	exodeoxyribonuclease VII activity	molecular_function	0.31877	1	1	1144	4	12095	comp41814_c0
GO:0009318	exodeoxyribonuclease VII complex	cellular_component	0.31877	1	1	1144	4	12095	comp41814_c0
GO:0016895	exodeoxyribonuclease activity, producing 5'-phosphomonoesters	molecular_function	0.31877	1	1	1144	4	12095	comp41814_c0
GO:0000122	negative regulation of transcription from RNA polymerase II promoter	biological_process	0.32204	1	1	1144	4	12095	comp42289_c0
GO:0008658	penicillin binding	molecular_function	0.32287	1	1	1144	3	12095	comp41747_c0
GO:0033293	monocarboxylic acid binding	molecular_function	0.32287	1	1	1144	3	12095	comp41747_c0
GO:0046655	folic acid metabolic process	biological_process	0.32403	1	3	1144	21	12095	comp43479_c0,comp43562_c1,comp35873_c0
GO:0046656	folic acid biosynthetic process	biological_process	0.32403	1	3	1144	21	12095	comp35873_c0,comp43479_c0,comp43562_c1
GO:0016799	hydrolase activity, hydrolyzing N-glycosyl compounds	molecular_function	0.32463	1	2	1144	14	12095	comp39379_c0,comp41198_c0
GO:0016779	nucleotidyltransferase activity	molecular_function	0.32486	1	63	1144	609	12095	comp44561_c0,comp44493_c0,comp41117_c0,comp40615_c0,comp24849_c0,comp43297_c1,comp44188_c1,comp44334_c0,comp40276_c0,comp44229_c0,comp37900_c0,comp47032_c0,comp44370_c0,comp42120_c0,comp44315_c0,comp20269_c0,comp39974_c0,comp41444_c0,comp43683_c0,comp34509_c0,comp43119_c0,comp44348_c0,comp42381_c1,comp44563_c1,comp38716_c0,comp41759_c0,comp44498_c0,comp39736_c0,comp44489_c3,comp52085_c0,comp44096…
GO:0050750	low-density lipoprotein particle receptor binding	molecular_function	0.32513	1	1	1144	3	12095	comp39214_c0
GO:0070325	lipoprotein particle receptor binding	molecular_function	0.32513	1	1	1144	3	12095	comp39214_c0
GO:0016973	poly(A)+ mRNA export from nucleus	biological_process	0.32657	1	1	1144	3	12095	comp16055_c0
GO:0006824	cobalt ion transport	biological_process	0.32692	1	1	1144	4	12095	comp44204_c0
GO:0015087	cobalt ion transmembrane transporter activity	molecular_function	0.32692	1	1	1144	4	12095	comp44204_c0
GO:0003910	DNA ligase (ATP) activity	molecular_function	0.32752	1	2	1144	8	12095	comp42621_c0,comp37149_c0
GO:0006915	apoptotic process	biological_process	0.32768	1	5	1144	37	12095	comp41454_c0,comp38676_c0,comp36452_c0,comp43041_c1,comp19334_c1
GO:0012501	programmed cell death	biological_process	0.32768	1	5	1144	37	12095	comp19334_c1,comp43041_c1,comp36452_c0,comp38676_c0,comp41454_c0
GO:0018342	protein prenylation	biological_process	0.32776	1	2	1144	9	12095	comp34765_c0,comp18347_c0
GO:0097354	prenylation	biological_process	0.32776	1	2	1144	9	12095	comp18347_c0,comp34765_c0
GO:0022411	cellular component disassembly	biological_process	0.32896	1	3	1144	21	12095	comp44138_c2,comp94261_c0,comp40115_c1
GO:0044265	cellular macromolecule catabolic process	biological_process	0.33049	1	22	1144	176	12095	comp44583_c0,comp43234_c0,comp40115_c1,comp43074_c6,comp40725_c0,comp21485_c0,comp43285_c1,comp42722_c0,comp40792_c0,comp49053_c0,comp33265_c0,comp42232_c2,comp45403_c0,comp54760_c0,comp39379_c0,comp44407_c0,comp43752_c0,comp42269_c0,comp35375_c0,comp43285_c0,comp42254_c0,comp41814_c0
GO:1901068	guanosine-containing compound metabolic process	biological_process	0.3305	1	28	1144	235	12095	comp36802_c1,comp28578_c0,comp27940_c0,comp41368_c2,comp41060_c0,comp43032_c0,comp35598_c0,comp43856_c0,comp42621_c0,comp19480_c0,comp41842_c0,comp43401_c0,comp41368_c1,comp46217_c0,comp42795_c0,comp41034_c0,comp37939_c0,comp32618_c0,comp35075_c0,comp42135_c0,comp37481_c0,comp38321_c0,comp40616_c0,comp43983_c4,comp43691_c2,comp19103_c0,comp40201_c0,comp40496_c0
GO:0006231	dTMP biosynthetic process	biological_process	0.33064	1	1	1144	3	12095	comp18696_c0
GO:0009157	deoxyribonucleoside monophosphate biosynthetic process	biological_process	0.33064	1	1	1144	3	12095	comp18696_c0
GO:0009176	pyrimidine deoxyribonucleoside monophosphate metabolic process	biological_process	0.33064	1	1	1144	3	12095	comp18696_c0
GO:0009177	pyrimidine deoxyribonucleoside monophosphate biosynthetic process	biological_process	0.33064	1	1	1144	3	12095	comp18696_c0
GO:0042083	5,10-methylenetetrahydrofolate-dependent methyltransferase activity	molecular_function	0.33064	1	1	1144	3	12095	comp18696_c0
GO:0046073	dTMP metabolic process	biological_process	0.33064	1	1	1144	3	12095	comp18696_c0
GO:0005732	small nucleolar ribonucleoprotein complex	cellular_component	0.332	1	1	1144	6	12095	comp92685_c0
GO:0005744	mitochondrial inner membrane presequence translocase complex	cellular_component	0.33253	1	1	1144	3	12095	comp44097_c0
GO:0016426	tRNA (adenine) methyltransferase activity	molecular_function	0.33352	1	1	1144	4	12095	comp45578_c0
GO:0016429	tRNA (adenine-N1-)-methyltransferase activity	molecular_function	0.33352	1	1	1144	4	12095	comp45578_c0
GO:0031515	tRNA (m1A) methyltransferase complex	cellular_component	0.33352	1	1	1144	4	12095	comp45578_c0
GO:0034708	methyltransferase complex	cellular_component	0.33352	1	1	1144	4	12095	comp45578_c0
GO:0043527	tRNA methyltransferase complex	cellular_component	0.33352	1	1	1144	4	12095	comp45578_c0
GO:0005544	calcium-dependent phospholipid binding	molecular_function	0.33376	1	1	1144	3	12095	comp38234_c0
GO:0007409	axonogenesis	biological_process	0.33473	1	1	1144	4	12095	comp41569_c0
GO:0007411	axon guidance	biological_process	0.33473	1	1	1144	4	12095	comp41569_c0
GO:0061564	axon development	biological_process	0.33473	1	1	1144	4	12095	comp41569_c0
GO:0097485	neuron projection guidance	biological_process	0.33473	1	1	1144	4	12095	comp41569_c0
GO:0048040	UDP-glucuronate decarboxylase activity	molecular_function	0.336	1	1	1144	5	12095	comp35588_c0
GO:0016759	cellulose synthase activity	molecular_function	0.33621	1	1	1144	3	12095	comp44193_c0
GO:0016760	cellulose synthase (UDP-forming) activity	molecular_function	0.33621	1	1	1144	3	12095	comp44193_c0
GO:0009507	chloroplast	cellular_component	0.33625	1	10	1144	62	12095	comp74429_c0,comp44123_c0,comp26427_c0,comp40027_c0,comp43032_c0,comp37358_c0,comp36130_c0,comp44420_c0,comp38364_c0,comp43338_c0
GO:0009536	plastid	cellular_component	0.33625	1	10	1144	62	12095	comp74429_c0,comp44123_c0,comp26427_c0,comp40027_c0,comp36130_c0,comp43032_c0,comp37358_c0,comp38364_c0,comp44420_c0,comp43338_c0
GO:0005742	mitochondrial outer membrane translocase complex	cellular_component	0.33733	1	1	1144	6	12095	comp42537_c0
GO:0010941	regulation of cell death	biological_process	0.33855	1	3	1144	20	12095	comp41454_c0,comp36452_c0,comp43041_c1
GO:0042981	regulation of apoptotic process	biological_process	0.33855	1	3	1144	20	12095	comp41454_c0,comp43041_c1,comp36452_c0
GO:0043067	regulation of programmed cell death	biological_process	0.33855	1	3	1144	20	12095	comp43041_c1,comp36452_c0,comp41454_c0
GO:0042219	cellular modified amino acid catabolic process	biological_process	0.33876	1	1	1144	3	12095	comp35672_c0
GO:0043903	regulation of symbiosis, encompassing mutualism through parasitism	biological_process	0.33881	1	1	1144	6	12095	comp34961_c0
GO:0050792	regulation of viral process	biological_process	0.33881	1	1	1144	6	12095	comp34961_c0
GO:0045202	synapse	cellular_component	0.34012	1	4	1144	35	12095	comp43866_c0,comp39760_c0,comp44223_c1,comp42918_c0
GO:0003725	double-stranded RNA binding	molecular_function	0.3412	1	2	1144	9	12095	comp18069_c0,comp43752_c0
GO:0009132	nucleoside diphosphate metabolic process	biological_process	0.34138	1	2	1144	15	12095	comp44081_c2,comp60302_c0
GO:0030163	protein catabolic process	biological_process	0.34315	1	18	1144	135	12095	comp42254_c0,comp43285_c0,comp54760_c0,comp44407_c0,comp42232_c2,comp45403_c0,comp44342_c0,comp33265_c0,comp40792_c0,comp42722_c0,comp49053_c0,comp21485_c0,comp40725_c0,comp43285_c1,comp44583_c0,comp43234_c0,comp40115_c1,comp43074_c6
GO:0032504	multicellular organism reproduction	biological_process	0.34369	1	7	1144	54	12095	comp28600_c0,comp41569_c0,comp28578_c0,comp37818_c0,comp42170_c1,comp19702_c1,comp36750_c0
GO:0048609	multicellular organismal reproductive process	biological_process	0.34369	1	7	1144	54	12095	comp42170_c1,comp19702_c1,comp36750_c0,comp28578_c0,comp41569_c0,comp37818_c0,comp28600_c0
GO:0003678	DNA helicase activity	molecular_function	0.34376	1	12	1144	96	12095	comp385995_c0,comp43723_c4,comp74429_c0,comp44258_c0,comp26427_c0,comp42621_c1,comp42869_c0,comp36252_c0,comp43032_c0,comp38364_c0,comp38872_c0,comp19806_c0
GO:0045859	regulation of protein kinase activity	biological_process	0.34377	1	4	1144	28	12095	comp40502_c0,comp44241_c0,comp41122_c0,comp35807_c0
GO:0008144	drug binding	molecular_function	0.34412	1	2	1144	9	12095	comp41747_c0,comp37675_c1
GO:0019207	kinase regulator activity	molecular_function	0.34472	1	3	1144	18	12095	comp35807_c0,comp44241_c0,comp41122_c0
GO:0009156	ribonucleoside monophosphate biosynthetic process	biological_process	0.34481	1	5	1144	32	12095	comp44188_c1,comp41726_c2,comp39664_c0,comp23704_c1,comp43750_c0
GO:0009161	ribonucleoside monophosphate metabolic process	biological_process	0.34481	1	5	1144	32	12095	comp39664_c0,comp41726_c2,comp44188_c1,comp23704_c1,comp43750_c0
GO:0000904	cell morphogenesis involved in differentiation	biological_process	0.3472	1	1	1144	5	12095	comp41569_c0
GO:0031175	neuron projection development	biological_process	0.3472	1	1	1144	5	12095	comp41569_c0
GO:0048666	neuron development	biological_process	0.3472	1	1	1144	5	12095	comp41569_c0
GO:0048667	cell morphogenesis involved in neuron differentiation	biological_process	0.3472	1	1	1144	5	12095	comp41569_c0
GO:0048812	neuron projection morphogenesis	biological_process	0.3472	1	1	1144	5	12095	comp41569_c0
GO:0048519	negative regulation of biological process	biological_process	0.34758	1	15	1144	122	12095	comp41712_c1,comp44193_c0,comp41122_c0,comp37115_c0,comp42289_c0,comp21782_c0,comp43401_c0,comp39515_c0,comp44551_c0,comp40406_c0,comp37917_c0,comp49019_c0,comp37686_c0,comp29660_c0,comp44771_c0
GO:0030488	tRNA methylation	biological_process	0.34797	1	1	1144	5	12095	comp45578_c0
GO:0001664	G-protein coupled receptor binding	molecular_function	0.34862	1	1	1144	3	12095	comp43452_c0
GO:0071855	neuropeptide receptor binding	molecular_function	0.34862	1	1	1144	3	12095	comp43452_c0
GO:0004573	mannosyl-oligosaccharide glucosidase activity	molecular_function	0.34914	1	1	1144	3	12095	comp43075_c0
GO:0016050	vesicle organization	biological_process	0.35059	1	3	1144	17	12095	comp188606_c0,comp42232_c2,comp27811_c1
GO:0017176	phosphatidylinositol N-acetylglucosaminyltransferase activity	molecular_function	0.35197	1	2	1144	10	12095	comp42993_c0,comp33228_c0
GO:0016886	ligase activity, forming phosphoric ester bonds	molecular_function	0.352	1	3	1144	21	12095	comp37149_c0,comp43084_c0,comp42621_c0
GO:0040029	regulation of gene expression, epigenetic	biological_process	0.35216	1	3	1144	15	12095	comp39206_c0,comp37165_c0,comp40259_c0
GO:0008170	N-methyltransferase activity	molecular_function	0.35229	1	8	1144	54	12095	comp41856_c0,comp40259_c0,comp43621_c0,comp43074_c6,comp39765_c1,comp39206_c0,comp44452_c0,comp45578_c0
GO:0048584	positive regulation of response to stimulus	biological_process	0.35306	1	1	1144	5	12095	comp279154_c0
GO:0009067	aspartate family amino acid biosynthetic process	biological_process	0.35408	1	4	1144	24	12095	comp43311_c5,comp44138_c2,comp41779_c0,comp35437_c1
GO:0000105	histidine biosynthetic process	biological_process	0.35411	1	2	1144	10	12095	comp35711_c1,comp38650_c0
GO:0008289	lipid binding	molecular_function	0.35527	1	21	1144	168	12095	comp35865_c0,comp42518_c0,comp41048_c0,comp36933_c1,comp35075_c0,comp51837_c0,comp43691_c2,comp41674_c0,comp44448_c0,comp42135_c0,comp156176_c0,comp41060_c0,comp38234_c0,comp34961_c0,comp36802_c1,comp41368_c2,comp40766_c0,comp19480_c0,comp41368_c1,comp43856_c0,comp19346_c0
GO:0030880	RNA polymerase complex	cellular_component	0.35609	1	11	1144	92	12095	comp26526_c0,comp38234_c0,comp43032_c0,comp45408_c0,comp44370_c0,comp40703_c0,comp35389_c0,comp44555_c1,comp52229_c0,comp36055_c0,comp44416_c3
GO:0043189	H4/H2A histone acetyltransferase complex	cellular_component	0.35644	1	1	1144	3	12095	comp43914_c0
GO:0006313	transposition, DNA-mediated	biological_process	0.35676	1	5	1144	38	12095	comp43488_c0,comp44335_c0,comp20587_c0,comp38062_c0,comp30419_c0
GO:0032196	transposition	biological_process	0.35676	1	5	1144	38	12095	comp43488_c0,comp44335_c0,comp30419_c0,comp20587_c0,comp38062_c0
GO:0003774	motor activity	molecular_function	0.35738	1	12	1144	127	12095	comp25219_c0,comp36105_c0,comp43041_c0,comp43401_c0,comp41569_c0,comp33644_c0,comp41034_c0,comp25219_c1,comp43119_c0,comp41860_c0,comp42261_c0,comp43775_c0
GO:0033588	Elongator holoenzyme complex	cellular_component	0.35815	1	1	1144	4	12095	comp19806_c0
GO:0007021	tubulin complex assembly	biological_process	0.35969	1	1	1144	4	12095	comp38884_c0
GO:0072668	tubulin complex biogenesis	biological_process	0.35969	1	1	1144	4	12095	comp38884_c0
GO:0005186	pheromone activity	molecular_function	0.35971	1	2	1144	11	12095	comp41122_c0,comp41748_c0
GO:0003871	5-methyltetrahydropteroyltriglutamate-homocysteine S-methyltransferase activity	molecular_function	0.36044	1	1	1144	3	12095	comp35437_c1
GO:0042085	5-methyltetrahydropteroyltri-L-glutamate-dependent methyltransferase activity	molecular_function	0.36044	1	1	1144	3	12095	comp35437_c1
GO:0048729	tissue morphogenesis	biological_process	0.36087	1	1	1144	4	12095	comp42289_c0
GO:0042060	wound healing	biological_process	0.3609	1	6	1144	51	12095	comp43401_c0,comp44229_c0,comp29660_c0,comp43119_c0,comp48326_c0,comp37484_c1
GO:0007596	blood coagulation	biological_process	0.36165	1	5	1144	41	12095	comp43119_c0,comp48326_c0,comp29660_c0,comp43401_c0,comp44229_c0
GO:0019209	kinase activator activity	molecular_function	0.36204	1	1	1144	3	12095	comp44241_c0
GO:0018193	peptidyl-amino acid modification	biological_process	0.36226	1	7	1144	54	12095	comp44046_c0,comp47234_c0,comp28744_c0,comp24948_c0,comp42927_c0,comp43750_c0,comp40602_c0
GO:0008219	cell death	biological_process	0.36443	1	6	1144	48	12095	comp38676_c0,comp41454_c0,comp19334_c1,comp43041_c1,comp32961_c0,comp36452_c0
GO:0016265	death	biological_process	0.36443	1	6	1144	48	12095	comp32961_c0,comp36452_c0,comp43041_c1,comp19334_c1,comp41454_c0,comp38676_c0
GO:0000323	lytic vacuole	cellular_component	0.36486	1	1	1144	3	12095	comp18552_c0
GO:0005764	lysosome	cellular_component	0.36486	1	1	1144	3	12095	comp18552_c0
GO:0031329	regulation of cellular catabolic process	biological_process	0.36493	1	21	1144	170	12095	comp43856_c0,comp41842_c0,comp41368_c1,comp19480_c0,comp41712_c1,comp41368_c2,comp36802_c1,comp27940_c0,comp43032_c0,comp41060_c0,comp40616_c0,comp42135_c0,comp38321_c0,comp37481_c0,comp43691_c2,comp3297_c0,comp19103_c0,comp32618_c0,comp35075_c0,comp43119_c0,comp37939_c0
GO:0045156	electron transporter, transferring electrons within the cyclic electron transport pathway of photosynthesis activity	molecular_function	0.36496	1	1	1144	3	12095	comp43863_c3
GO:0043190	ATP-binding cassette (ABC) transporter complex	cellular_component	0.36627	1	1	1144	3	12095	comp40599_c0
GO:0016829	lyase activity	molecular_function	0.36677	1	22	1144	199	12095	comp35711_c1,comp39445_c0,comp37900_c0,comp39405_c0,comp39379_c0,comp66696_c0,comp48823_c0,comp44096_c0,comp34084_c0,comp44075_c0,comp37713_c3,comp37682_c0,comp44185_c0,comp44498_c0,comp38997_c0,comp43186_c0,comp31708_c0,comp35588_c0,comp34898_c0,comp42037_c0,comp35794_c0,comp44416_c1
GO:0051427	hormone receptor binding	molecular_function	0.36763	1	1	1144	3	12095	comp43452_c0
GO:0033202	DNA helicase complex	cellular_component	0.36776	1	7	1144	48	12095	comp74429_c0,comp42869_c0,comp38337_c0,comp40034_c0,comp43032_c0,comp38364_c0,comp26427_c0
GO:0006611	protein export from nucleus	biological_process	0.36819	1	1	1144	4	12095	comp45482_c0
GO:0006998	nuclear envelope organization	biological_process	0.36819	1	1	1144	4	12095	comp45482_c0
GO:0003878	ATP citrate synthase activity	molecular_function	0.36832	1	1	1144	3	12095	comp44075_c0
GO:0004774	succinate-CoA ligase activity	molecular_function	0.36832	1	1	1144	3	12095	comp44075_c0
GO:0004775	succinate-CoA ligase (ADP-forming) activity	molecular_function	0.36832	1	1	1144	3	12095	comp44075_c0
GO:0042709	succinate-CoA ligase complex	cellular_component	0.36832	1	1	1144	3	12095	comp44075_c0
GO:0003899	DNA-directed RNA polymerase activity	molecular_function	0.36912	1	13	1144	113	12095	comp43119_c0,comp37900_c0,comp39736_c0,comp47032_c0,comp44157_c0,comp40804_c0,comp18069_c0,comp52085_c0,comp44809_c0,comp44188_c1,comp41117_c0,comp41493_c0,comp20442_c0
GO:0071103	DNA conformation change	biological_process	0.36939	1	7	1144	57	12095	comp43981_c0,comp32448_c0,comp52085_c0,comp34564_c2,comp65036_c0,comp18538_c0,comp37900_c0
GO:0003913	DNA photolyase activity	molecular_function	0.36956	1	1	1144	3	12095	comp34084_c0
GO:0007167	enzyme linked receptor protein signaling pathway	biological_process	0.37036	1	5	1144	33	12095	comp43967_c0,comp44375_c2,comp54409_c0,comp213058_c0,comp42591_c0
GO:0006357	regulation of transcription from RNA polymerase II promoter	biological_process	0.37058	1	12	1144	96	12095	comp44341_c0,comp34968_c0,comp26526_c0,comp42123_c1,comp19806_c0,comp41275_c0,comp41034_c0,comp42289_c0,comp37484_c1,comp41343_c0,comp26231_c0,comp51272_c0
GO:0006167	AMP biosynthetic process	biological_process	0.37082	1	1	1144	3	12095	comp41726_c2
GO:0046033	AMP metabolic process	biological_process	0.37082	1	1	1144	3	12095	comp41726_c2
GO:0019203	carbohydrate phosphatase activity	molecular_function	0.3714	1	1	1144	3	12095	comp46032_c0
GO:0050308	sugar-phosphatase activity	molecular_function	0.3714	1	1	1144	3	12095	comp46032_c0
GO:0016655	oxidoreductase activity, acting on NAD(P)H, quinone or similar compound as acceptor	molecular_function	0.3716	1	6	1144	54	12095	comp41748_c0,comp147820_c0,comp44348_c0,comp65967_c0,comp56560_c0,comp44493_c0
GO:0042813	Wnt-activated receptor activity	molecular_function	0.37214	1	1	1144	3	12095	comp38219_c0
GO:0000280	nuclear division	biological_process	0.37236	1	5	1144	40	12095	comp39978_c0,comp44072_c0,comp43401_c0,comp18570_c0,comp37686_c0
GO:0007067	mitosis	biological_process	0.37236	1	5	1144	40	12095	comp18570_c0,comp43401_c0,comp44072_c0,comp37686_c0,comp39978_c0
GO:0005576	extracellular region	cellular_component	0.3732	1	66	1144	696	12095	comp42328_c0,comp42269_c0,comp44229_c0,comp37900_c0,comp29660_c0,comp44204_c0,comp43233_c0,comp39247_c1,comp41275_c0,comp41034_c0,comp41805_c0,comp37917_c0,comp41923_c0,comp33780_c0,comp41856_c0,comp73620_c0,comp43186_c0,comp36124_c0,comp37697_c0,comp43752_c0,comp23270_c0,comp42621_c1,comp19346_c0,comp43354_c0,comp35225_c1,comp43401_c0,comp43452_c0,comp43843_c1,comp33451_c0,comp42518_c0,comp44583…
GO:0043281	regulation of cysteine-type endopeptidase activity involved in apoptotic process	biological_process	0.37446	1	1	1144	4	12095	comp41454_c0
GO:2000116	regulation of cysteine-type endopeptidase activity	biological_process	0.37446	1	1	1144	4	12095	comp41454_c0
GO:0070566	adenylyltransferase activity	molecular_function	0.37624	1	2	1144	11	12095	comp41759_c0,comp42381_c1
GO:0016032	viral process	biological_process	0.37675	1	32	1144	276	12095	comp44204_c0,comp42011_c0,comp42621_c0,comp40608_c0,comp44370_c0,comp18079_c0,comp37900_c0,comp44229_c0,comp35744_c0,comp40339_c0,comp43712_c1,comp42087_c0,comp44077_c2,comp40878_c0,comp38190_c1,comp41034_c0,comp19567_c0,comp41275_c0,comp42621_c1,comp42938_c2,comp43401_c0,comp94914_c0,comp35225_c1,comp34961_c0,comp42897_c0,comp43635_c0,comp41390_c0,comp43657_c4,comp43189_c2,comp33265_c0,comp46880…
GO:0003964	RNA-directed DNA polymerase activity	molecular_function	0.37678	1	33	1144	346	12095	comp44489_c3,comp44498_c0,comp44563_c1,comp38716_c0,comp44348_c0,comp39974_c0,comp41444_c0,comp43683_c0,comp44315_c0,comp44370_c0,comp44229_c0,comp44334_c0,comp44493_c0,comp43297_c1,comp44561_c0,comp38190_c0,comp44473_c0,comp44416_c3,comp43906_c0,comp40631_c0,comp42597_c0,comp30326_c0,comp42904_c3,comp44241_c0,comp40101_c0,comp42370_c0,comp44559_c0,comp43095_c0,comp42097_c0,comp44304_c1,comp42832…
GO:1901576	organic substance biosynthetic process	biological_process	0.37708	1	306	1144	2977	12095	comp51272_c0,comp38914_c0,comp42087_c0,comp43234_c0,comp43683_c0,comp43703_c0,comp41591_c0,comp41163_c0,comp62489_c0,comp41856_c0,comp147820_c0,comp38757_c0,comp17028_c0,comp44348_c0,comp44232_c0,comp40615_c0,comp37484_c1,comp34771_c0,comp37900_c0,comp35711_c1,comp40631_c0,comp78982_c0,comp35437_c1,comp36894_c0,comp43436_c0,comp43657_c4,comp44241_c0,comp47597_c0,comp40804_c0,comp40703_c0,comp4494…
GO:0005085	guanyl-nucleotide exchange factor activity	molecular_function	0.37767	1	8	1144	68	12095	comp27940_c0,comp36802_c1,comp37939_c0,comp41060_c0,comp38321_c0,comp42135_c0,comp41842_c0,comp43691_c2
GO:0009002	serine-type D-Ala-D-Ala carboxypeptidase activity	molecular_function	0.37862	1	1	1144	3	12095	comp43681_c3
GO:0034472	snRNA 3'-end processing	biological_process	0.3794	1	1	1144	4	12095	comp44335_c0
GO:0034477	U6 snRNA 3'-end processing	biological_process	0.3794	1	1	1144	4	12095	comp44335_c0
GO:0043549	regulation of kinase activity	biological_process	0.37979	1	4	1144	29	12095	comp41122_c0,comp44241_c0,comp35807_c0,comp40502_c0
GO:0019530	taurine metabolic process	biological_process	0.38017	1	2	1144	9	12095	comp42340_c1,comp42115_c0
GO:0005164	tumor necrosis factor receptor binding	molecular_function	0.38025	1	1	1144	4	12095	comp91008_c0
GO:0032813	tumor necrosis factor receptor superfamily binding	molecular_function	0.38025	1	1	1144	4	12095	comp91008_c0
GO:0009266	response to temperature stimulus	biological_process	0.38044	1	1	1144	3	12095	comp38776_c0
GO:0009408	response to heat	biological_process	0.38044	1	1	1144	3	12095	comp38776_c0
GO:0016571	histone methylation	biological_process	0.3805	1	3	1144	15	12095	comp41856_c0,comp43621_c0,comp44452_c0
GO:0034968	histone lysine methylation	biological_process	0.3805	1	3	1144	15	12095	comp44452_c0,comp43621_c0,comp41856_c0
GO:0004749	ribose phosphate diphosphokinase activity	molecular_function	0.38084	1	1	1144	4	12095	comp23704_c1
GO:0030291	protein serine/threonine kinase inhibitor activity	molecular_function	0.38098	1	1	1144	4	12095	comp41122_c0
GO:0004879	ligand-activated sequence-specific DNA binding RNA polymerase II transcription factor activity	molecular_function	0.38109	1	1	1144	6	12095	comp30628_c0
GO:0019206	nucleoside kinase activity	molecular_function	0.38167	1	1	1144	5	12095	comp44188_c1
GO:0031105	septin complex	cellular_component	0.38174	1	1	1144	3	12095	comp40048_c2
GO:0043173	nucleotide salvage	biological_process	0.38216	1	1	1144	3	12095	comp44188_c1
GO:0004197	cysteine-type endopeptidase activity	molecular_function	0.38255	1	7	1144	59	12095	comp40036_c0,comp43032_c0,comp41259_c0,comp42621_c0,comp40927_c0,comp19334_c1,comp43165_c1
GO:0004308	exo-alpha-sialidase activity	molecular_function	0.3826	1	1	1144	4	12095	comp36802_c1
GO:0016997	alpha-sialidase activity	molecular_function	0.3826	1	1	1144	4	12095	comp36802_c1
GO:0015079	potassium ion transmembrane transporter activity	molecular_function	0.38283	1	6	1144	50	12095	comp28179_c0,comp43633_c4,comp33220_c0,comp28578_c0,comp44296_c0,comp42621_c1
GO:0015698	inorganic anion transport	biological_process	0.38364	1	5	1144	40	12095	comp33900_c3,comp42648_c0,comp36857_c0,comp42022_c0,comp42022_c1
GO:0019205	nucleobase-containing compound kinase activity	molecular_function	0.38376	1	4	1144	35	12095	comp43161_c0,comp44188_c1,comp36585_c1,comp18069_c0
GO:0070567	cytidylyltransferase activity	molecular_function	0.38384	1	1	1144	3	12095	comp33016_c0
GO:0016247	channel regulator activity	molecular_function	0.38546	1	5	1144	44	12095	comp36520_c0,comp37900_c0,comp35646_c0,comp23326_c0,comp33789_c0
GO:0031929	TOR signaling cascade	biological_process	0.38624	1	1	1144	5	12095	comp51031_c0
GO:0032006	regulation of TOR signaling cascade	biological_process	0.38624	1	1	1144	5	12095	comp51031_c0
GO:0006821	chloride transport	biological_process	0.38681	1	2	1144	13	12095	comp33900_c3,comp42648_c0
GO:0009231	riboflavin biosynthetic process	biological_process	0.38755	1	1	1144	4	12095	comp41759_c0
GO:0042727	flavin-containing compound biosynthetic process	biological_process	0.38755	1	1	1144	4	12095	comp41759_c0
GO:0008021	synaptic vesicle	cellular_component	0.38841	1	1	1144	6	12095	comp43866_c0
GO:0006278	RNA-dependent DNA replication	biological_process	0.38865	1	33	1144	347	12095	comp44473_c0,comp38190_c0,comp40101_c0,comp44241_c0,comp42904_c3,comp30326_c0,comp42597_c0,comp40631_c0,comp44416_c3,comp43906_c0,comp42097_c0,comp43095_c0,comp44559_c0,comp42370_c0,comp44096_c0,comp43401_c0,comp42832_c0,comp44304_c1,comp44348_c0,comp38716_c0,comp44563_c1,comp44498_c0,comp44489_c3,comp44315_c0,comp43683_c0,comp39974_c0,comp41444_c0,comp44229_c0,comp44370_c0,comp44561_c0,comp43297…
GO:0000255	allantoin metabolic process	biological_process	0.38927	1	1	1144	4	12095	comp43297_c1
GO:0000256	allantoin catabolic process	biological_process	0.38927	1	1	1144	4	12095	comp43297_c1
GO:0004848	ureidoglycolate hydrolase activity	molecular_function	0.38927	1	1	1144	4	12095	comp43297_c1
GO:0005267	potassium channel activity	molecular_function	0.38963	1	5	1144	40	12095	comp28578_c0,comp42621_c1,comp44296_c0,comp28179_c0,comp43633_c4
GO:0065007	biological regulation	biological_process	0.38964	1	278	1144	2645	12095	comp37697_c0,comp43752_c0,comp41368_c2,comp37241_c1,comp43095_c0,comp36753_c1,comp42097_c0,comp42621_c1,comp25219_c0,comp164041_c0,comp43401_c0,comp42938_c2,comp54760_c0,comp42289_c0,comp45482_c0,comp43452_c0,comp42927_c0,comp38321_c0,comp39214_c0,comp44370_c0,comp43165_c1,comp27940_c0,comp44771_c0,comp42044_c0,comp41476_c0,comp42254_c0,comp34968_c0,comp39760_c0,comp43249_c0,comp39773_c0,comp6124…
GO:0008474	palmitoyl-(protein) hydrolase activity	molecular_function	0.39041	1	1	1144	4	12095	comp42430_c3
GO:0044764	multi-organism cellular process	biological_process	0.39279	1	33	1144	290	12095	comp43189_c2,comp33526_c0,comp46880_c0,comp33265_c0,comp43635_c0,comp41390_c0,comp43657_c4,comp34961_c0,comp42897_c0,comp42621_c1,comp35225_c1,comp94914_c0,comp43401_c0,comp42938_c2,comp34140_c0,comp41275_c0,comp41034_c0,comp19567_c0,comp42087_c0,comp44077_c2,comp43712_c1,comp40339_c0,comp40878_c0,comp38190_c1,comp44370_c0,comp18079_c0,comp44229_c0,comp37900_c0,comp35744_c0,comp42011_c0,comp44204…
GO:0004371	glycerone kinase activity	molecular_function	0.39503	1	1	1144	5	12095	comp44809_c0
GO:0008083	growth factor activity	molecular_function	0.39628	1	4	1144	25	12095	comp35744_c0,comp33780_c0,comp43856_c0,comp37917_c0
GO:0030030	cell projection organization	biological_process	0.39781	1	4	1144	39	12095	comp39773_c0,comp41611_c0,comp43856_c0,comp41569_c0
GO:0016874	ligase activity	molecular_function	0.39834	1	48	1144	373	12095	comp36130_c0,comp44463_c0,comp41962_c2,comp41251_c0,comp38792_c0,comp44180_c1,comp41748_c0,comp42621_c0,comp35061_c0,comp18170_c0,comp39975_c0,comp40792_c0,comp41034_c0,comp41228_c6,comp45379_c0,comp34866_c0,comp42607_c0,comp42087_c0,comp26427_c0,comp42649_c0,comp44123_c0,comp74429_c0,comp43338_c0,comp41726_c2,comp44420_c0,comp43032_c0,comp43033_c0,comp44491_c3,comp43084_c0,comp43951_c0,comp20548…
GO:0004657	proline dehydrogenase activity	molecular_function	0.39842	1	1	1144	3	12095	comp37166_c0
GO:0006562	proline catabolic process	biological_process	0.39842	1	1	1144	3	12095	comp37166_c0
GO:0004512	inositol-3-phosphate synthase activity	molecular_function	0.39917	1	1	1144	3	12095	comp43115_c0
GO:0006021	inositol biosynthetic process	biological_process	0.39917	1	1	1144	3	12095	comp43115_c0
GO:0016872	intramolecular lyase activity	molecular_function	0.39917	1	1	1144	3	12095	comp43115_c0
GO:0009221	pyrimidine deoxyribonucleotide biosynthetic process	biological_process	0.39945	1	1	1144	4	12095	comp18696_c0
GO:0009263	deoxyribonucleotide biosynthetic process	biological_process	0.39945	1	1	1144	4	12095	comp18696_c0
GO:0009265	2'-deoxyribonucleotide biosynthetic process	biological_process	0.39945	1	1	1144	4	12095	comp18696_c0
GO:0046385	deoxyribose phosphate biosynthetic process	biological_process	0.39945	1	1	1144	4	12095	comp18696_c0
GO:0006325	chromatin organization	biological_process	0.39995	1	8	1144	57	12095	comp41856_c0,comp39484_c2,comp34564_c2,comp44452_c0,comp43981_c0,comp43621_c0,comp42927_c0,comp40602_c0
GO:0045116	protein neddylation	biological_process	0.40043	1	1	1144	3	12095	comp44463_c0
GO:0032940	secretion by cell	biological_process	0.40117	1	7	1144	46	12095	comp40027_c0,comp37358_c0,comp35470_c0,comp43240_c0,comp41354_c0,comp41459_c0,comp38914_c0
GO:0008134	transcription factor binding	molecular_function	0.40167	1	12	1144	88	12095	comp26427_c0,comp40502_c0,comp25219_c0,comp43657_c4,comp385995_c0,comp43401_c0,comp44160_c0,comp38364_c0,comp41034_c0,comp43338_c0,comp43032_c0,comp36130_c0
GO:0051128	regulation of cellular component organization	biological_process	0.40187	1	7	1144	58	12095	comp40115_c1,comp94261_c0,comp44072_c0,comp43401_c0,comp44138_c2,comp37686_c0,comp18538_c0
GO:0003870	5-aminolevulinate synthase activity	molecular_function	0.4021	1	1	1144	3	12095	comp42621_c1
GO:0016749	N-succinyltransferase activity	molecular_function	0.4021	1	1	1144	3	12095	comp42621_c1
GO:0008537	proteasome activator complex	cellular_component	0.4035	1	1	1144	4	12095	comp46880_c0
GO:0016814	hydrolase activity, acting on carbon-nitrogen (but not peptide) bonds, in cyclic amidines	molecular_function	0.40443	1	3	1144	21	12095	comp43750_c0,comp38650_c0,comp35744_c0
GO:0009129	pyrimidine nucleoside monophosphate metabolic process	biological_process	0.40471	1	2	1144	12	12095	comp18696_c0,comp44188_c1
GO:0009130	pyrimidine nucleoside monophosphate biosynthetic process	biological_process	0.40471	1	2	1144	12	12095	comp44188_c1,comp18696_c0
GO:0004857	enzyme inhibitor activity	molecular_function	0.40476	1	11	1144	136	12095	comp39958_c0,comp32864_c0,comp39966_c0,comp60573_c0,comp35427_c0,comp38224_c0,comp41122_c0,comp43752_c0,comp39389_c0,comp44040_c0,comp34107_c0
GO:0004832	valine-tRNA ligase activity	molecular_function	0.40545	1	1	1144	4	12095	comp45482_c0
GO:0006438	valyl-tRNA aminoacylation	biological_process	0.40545	1	1	1144	4	12095	comp45482_c0
GO:0001932	regulation of protein phosphorylation	biological_process	0.40747	1	4	1144	31	12095	comp35807_c0,comp44241_c0,comp41122_c0,comp40502_c0
GO:0031399	regulation of protein modification process	biological_process	0.40747	1	4	1144	31	12095	comp44241_c0,comp41122_c0,comp35807_c0,comp40502_c0
GO:0009512	cytochrome b6f complex	cellular_component	0.40817	1	2	1144	14	12095	comp43708_c1,comp39214_c0
GO:0051704	multi-organism process	biological_process	0.40841	1	58	1144	543	12095	comp40318_c0,comp18079_c0,comp44370_c0,comp35744_c0,comp44229_c0,comp37900_c0,comp28461_c0,comp42621_c0,comp44204_c0,comp41050_c1,comp42011_c0,comp40608_c0,comp44498_c0,comp41034_c0,comp19567_c0,comp41275_c0,comp36520_c0,comp35646_c0,comp40339_c0,comp43712_c1,comp42087_c0,comp44077_c2,comp38190_c1,comp40878_c0,comp40490_c0,comp34961_c0,comp41368_c2,comp33789_c0,comp23326_c0,comp39110_c0,comp42897…
GO:0006886	intracellular protein transport	biological_process	0.40947	1	40	1144	340	12095	comp42537_c0,comp44229_c0,comp41251_c0,comp40172_c0,comp42621_c0,comp39975_c0,comp41461_c0,comp44097_c0,comp42430_c3,comp42340_c1,comp38872_c0,comp33719_c0,comp41034_c0,comp43119_c0,comp34111_c0,comp18046_c0,comp38246_c0,comp36124_c0,comp38190_c1,comp35847_c0,comp39597_c0,comp41350_c0,comp46032_c0,comp43032_c0,comp40048_c2,comp39435_c0,comp41417_c0,comp43866_c0,comp39705_c0,comp41169_c0,comp18366…
GO:0072527	pyrimidine-containing compound metabolic process	biological_process	0.40973	1	15	1144	135	12095	comp20442_c0,comp44081_c2,comp41493_c0,comp42444_c2,comp44188_c1,comp44809_c0,comp18069_c0,comp52085_c0,comp60302_c0,comp40804_c0,comp39736_c0,comp47032_c0,comp44157_c0,comp18696_c0,comp43119_c0
GO:0000439	core TFIIH complex	cellular_component	0.40974	1	1	1144	5	12095	comp49232_c0
GO:0000441	SSL2-core TFIIH complex	cellular_component	0.40974	1	1	1144	5	12095	comp49232_c0
GO:0032806	carboxy-terminal domain protein kinase complex	cellular_component	0.40974	1	1	1144	5	12095	comp49232_c0
GO:0030261	chromosome condensation	biological_process	0.41026	1	1	1144	9	12095	comp18538_c0
GO:0015929	hexosaminidase activity	molecular_function	0.41096	1	1	1144	4	12095	comp36064_c0
GO:0018189	pyrroloquinoline quinone biosynthetic process	biological_process	0.41127	1	1	1144	5	12095	comp47234_c0
GO:0019201	nucleotide kinase activity	molecular_function	0.41149	1	3	1144	23	12095	comp36585_c1,comp18069_c0,comp43161_c0
GO:0032156	septin cytoskeleton	cellular_component	0.41178	1	2	1144	10	12095	comp40048_c2,comp44229_c0
GO:0044403	symbiosis, encompassing mutualism through parasitism	biological_process	0.41243	1	36	1144	317	12095	comp34961_c0,comp42897_c0,comp42621_c1,comp35225_c1,comp94914_c0,comp43401_c0,comp42938_c2,comp43189_c2,comp46880_c0,comp33526_c0,comp33265_c0,comp43635_c0,comp43657_c4,comp41122_c0,comp41390_c0,comp18079_c0,comp40318_c0,comp44370_c0,comp35744_c0,comp44229_c0,comp37900_c0,comp42621_c0,comp42011_c0,comp44204_c0,comp41050_c1,comp40608_c0,comp44498_c0,comp41275_c0,comp19567_c0,comp41034_c0,comp44077…
GO:0006241	CTP biosynthetic process	biological_process	0.41295	1	1	1144	8	12095	comp44188_c1
GO:0009208	pyrimidine ribonucleoside triphosphate metabolic process	biological_process	0.41295	1	1	1144	8	12095	comp44188_c1
GO:0009209	pyrimidine ribonucleoside triphosphate biosynthetic process	biological_process	0.41295	1	1	1144	8	12095	comp44188_c1
GO:0046036	CTP metabolic process	biological_process	0.41295	1	1	1144	8	12095	comp44188_c1
GO:0019058	viral infectious cycle	biological_process	0.41368	1	17	1144	140	12095	comp41390_c0,comp43657_c4,comp38190_c1,comp43635_c0,comp42087_c0,comp41275_c0,comp43401_c0,comp35225_c1,comp44204_c0,comp42621_c1,comp42011_c0,comp37900_c0,comp35744_c0,comp42897_c0,comp44370_c0,comp34961_c0,comp18079_c0
GO:0002943	tRNA dihydrouridine synthesis	biological_process	0.41477	1	1	1144	4	12095	comp41425_c0
GO:0044743	intracellular protein transmembrane import	biological_process	0.41549	1	2	1144	16	12095	comp44097_c0,comp39975_c0
GO:0065002	intracellular protein transmembrane transport	biological_process	0.41549	1	2	1144	16	12095	comp44097_c0,comp39975_c0
GO:0043566	structure-specific DNA binding	molecular_function	0.41627	1	5	1144	41	12095	comp43084_c0,comp37686_c0,comp26231_c0,comp44452_c0,comp19806_c0
GO:0009162	deoxyribonucleoside monophosphate metabolic process	biological_process	0.41642	1	1	1144	4	12095	comp18696_c0
GO:0004315	3-oxoacyl-[acyl-carrier-protein] synthase activity	molecular_function	0.41667	1	1	1144	4	12095	comp37682_c0
GO:0009611	response to wounding	biological_process	0.41682	1	6	1144	55	12095	comp43119_c0,comp48326_c0,comp37484_c1,comp43401_c0,comp44229_c0,comp29660_c0
GO:0044421	extracellular region part	cellular_component	0.41744	1	26	1144	258	12095	comp43452_c0,comp41034_c0,comp41275_c0,comp44066_c4,comp43119_c0,comp42518_c0,comp41805_c0,comp40204_c0,comp41923_c0,comp41390_c0,comp33780_c0,comp39893_c0,comp41856_c0,comp38683_c0,comp18079_c0,comp42269_c0,comp29660_c0,comp44229_c0,comp18538_c0,comp48326_c0,comp42621_c1,comp44204_c0,comp42621_c0,comp43401_c0,comp35225_c1,comp39247_c1
GO:0051338	regulation of transferase activity	biological_process	0.41765	1	4	1144	30	12095	comp40502_c0,comp41122_c0,comp44241_c0,comp35807_c0
GO:0010007	magnesium chelatase complex	cellular_component	0.41792	1	8	1144	52	12095	comp43338_c0,comp44420_c0,comp38364_c0,comp43032_c0,comp36130_c0,comp26427_c0,comp44123_c0,comp74429_c0
GO:0016851	magnesium chelatase activity	molecular_function	0.41792	1	8	1144	52	12095	comp26427_c0,comp74429_c0,comp44123_c0,comp44420_c0,comp38364_c0,comp43338_c0,comp43032_c0,comp36130_c0
GO:0051002	ligase activity, forming nitrogen-metal bonds	molecular_function	0.41792	1	8	1144	52	12095	comp38364_c0,comp44420_c0,comp43338_c0,comp36130_c0,comp43032_c0,comp26427_c0,comp74429_c0,comp44123_c0
GO:0051003	ligase activity, forming nitrogen-metal bonds, forming coordination complexes	molecular_function	0.41792	1	8	1144	52	12095	comp74429_c0,comp44123_c0,comp26427_c0,comp43032_c0,comp36130_c0,comp44420_c0,comp38364_c0,comp43338_c0
GO:0009894	regulation of catabolic process	biological_process	0.42	1	21	1144	174	12095	comp40616_c0,comp37481_c0,comp38321_c0,comp42135_c0,comp19103_c0,comp3297_c0,comp43691_c2,comp32618_c0,comp35075_c0,comp37939_c0,comp43119_c0,comp43856_c0,comp41368_c1,comp41842_c0,comp41712_c1,comp19480_c0,comp41368_c2,comp27940_c0,comp36802_c1,comp43032_c0,comp41060_c0
GO:0046813	virion attachment, binding of host cell surface receptor	biological_process	0.4204	1	1	1144	4	12095	comp33526_c0
GO:0008026	ATP-dependent helicase activity	molecular_function	0.42055	1	15	1144	103	12095	comp35672_c0,comp37166_c0,comp44123_c0,comp41856_c0,comp42042_c0,comp41611_c0,comp60595_c0,comp44420_c0,comp43595_c0,comp34961_c0,comp38872_c0,comp43752_c0,comp42134_c0,comp42897_c0,comp36252_c0
GO:0070035	purine NTP-dependent helicase activity	molecular_function	0.42055	1	15	1144	103	12095	comp43752_c0,comp38872_c0,comp44420_c0,comp43595_c0,comp34961_c0,comp36252_c0,comp42134_c0,comp42897_c0,comp37166_c0,comp35672_c0,comp60595_c0,comp41611_c0,comp42042_c0,comp41856_c0,comp44123_c0
GO:0072351	tricarboxylic acid biosynthetic process	biological_process	0.42149	1	1	1144	6	12095	comp47234_c0
GO:0004014	adenosylmethionine decarboxylase activity	molecular_function	0.42205	1	1	1144	5	12095	comp44075_c0
GO:0008216	spermidine metabolic process	biological_process	0.42205	1	1	1144	5	12095	comp44075_c0
GO:0008295	spermidine biosynthetic process	biological_process	0.42205	1	1	1144	5	12095	comp44075_c0
GO:0005343	organic acid:sodium symporter activity	molecular_function	0.42387	1	1	1144	6	12095	comp41720_c0
GO:0009058	biosynthetic process	biological_process	0.42419	1	311	1144	3040	12095	comp44491_c3,comp26526_c0,comp43889_c0,comp44817_c0,comp43115_c0,comp44193_c0,comp52229_c0,comp65036_c0,comp43650_c1,comp47999_c0,comp47234_c0,comp44351_c1,comp62423_c0,comp42444_c2,comp41493_c0,comp40602_c0,comp44473_c0,comp26231_c0,comp37149_c0,comp379535_c0,comp35672_c0,comp38652_c0,comp23704_c1,comp43863_c3,comp33900_c3,comp21782_c0,comp30833_c0,comp46011_c0,comp46898_c0,comp42425_c0,comp4311…
GO:0051301	cell division	biological_process	0.42477	1	11	1144	87	12095	comp41814_c0,comp46898_c0,comp38872_c0,comp43657_c4,comp18570_c0,comp39978_c0,comp41591_c0,comp40048_c2,comp42442_c0,comp42037_c0,comp42087_c0
GO:0016405	CoA-ligase activity	molecular_function	0.42521	1	1	1144	5	12095	comp44075_c0
GO:0046982	protein heterodimerization activity	molecular_function	0.42525	1	2	1144	19	12095	comp62489_c0,comp41060_c0
GO:0020012	evasion or tolerance of host immune response	biological_process	0.42634	1	1	1144	6	12095	comp40318_c0
GO:0051805	evasion or tolerance of immune response of other organism involved in symbiotic interaction	biological_process	0.42634	1	1	1144	6	12095	comp40318_c0
GO:0052564	response to immune response of other organism involved in symbiotic interaction	biological_process	0.42634	1	1	1144	6	12095	comp40318_c0
GO:0052572	response to host immune response	biological_process	0.42634	1	1	1144	6	12095	comp40318_c0
GO:0001076	RNA polymerase II transcription factor binding transcription factor activity	molecular_function	0.42754	1	10	1144	81	12095	comp26231_c0,comp41343_c0,comp37484_c1,comp51272_c0,comp26526_c0,comp42123_c1,comp44341_c0,comp34968_c0,comp41275_c0,comp41034_c0
GO:0001104	RNA polymerase II transcription cofactor activity	molecular_function	0.42754	1	10	1144	81	12095	comp51272_c0,comp26231_c0,comp41343_c0,comp37484_c1,comp41275_c0,comp41034_c0,comp26526_c0,comp42123_c1,comp44341_c0,comp34968_c0
GO:0030955	potassium ion binding	molecular_function	0.42804	1	1	1144	5	12095	comp28179_c0
GO:0031420	alkali metal ion binding	molecular_function	0.42804	1	1	1144	5	12095	comp28179_c0
GO:0044419	interspecies interaction between organisms	biological_process	0.42862	1	36	1144	319	12095	comp41050_c1,comp44204_c0,comp42011_c0,comp42621_c0,comp40608_c0,comp44370_c0,comp18079_c0,comp40318_c0,comp44229_c0,comp37900_c0,comp35744_c0,comp40339_c0,comp43712_c1,comp42087_c0,comp44077_c2,comp40878_c0,comp38190_c1,comp41034_c0,comp19567_c0,comp41275_c0,comp44498_c0,comp42621_c1,comp43401_c0,comp42938_c2,comp94914_c0,comp35225_c1,comp34961_c0,comp42897_c0,comp43635_c0,comp41390_c0,comp41122…
GO:0019068	virion assembly	biological_process	0.43095	1	5	1144	34	12095	comp44204_c0,comp43635_c0,comp41275_c0,comp43401_c0,comp41390_c0
GO:0080134	regulation of response to stress	biological_process	0.43111	1	1	1144	7	12095	comp29660_c0
GO:0005615	extracellular space	cellular_component	0.4317	1	8	1144	82	12095	comp43401_c0,comp42269_c0,comp43452_c0,comp43119_c0,comp48326_c0,comp44229_c0,comp29660_c0,comp18538_c0
GO:0019072	viral genome packaging	biological_process	0.43389	1	2	1144	12	12095	comp41275_c0,comp44204_c0
GO:0007599	hemostasis	biological_process	0.43539	1	5	1144	45	12095	comp43401_c0,comp44229_c0,comp29660_c0,comp43119_c0,comp48326_c0
GO:0050817	coagulation	biological_process	0.43539	1	5	1144	45	12095	comp43119_c0,comp48326_c0,comp29660_c0,comp43401_c0,comp44229_c0
GO:0006505	GPI anchor metabolic process	biological_process	0.43587	1	7	1144	53	12095	comp43406_c1,comp33228_c0,comp41417_c0,comp42930_c1,comp42430_c3,comp42340_c1,comp40294_c0
GO:0044702	single organism reproductive process	biological_process	0.43613	1	7	1144	55	12095	comp42170_c1,comp19702_c1,comp36750_c0,comp37818_c0,comp41569_c0,comp28578_c0,comp28600_c0
GO:0006537	glutamate biosynthetic process	biological_process	0.4363	1	2	1144	9	12095	comp37166_c0,comp44248_c0
GO:0044430	cytoskeletal part	cellular_component	0.43651	1	30	1144	299	12095	comp25219_c1,comp33358_c0,comp41860_c0,comp44229_c0,comp24210_c0,comp40628_c0,comp38884_c0,comp39978_c0,comp44124_c0,comp43041_c0,comp43401_c0,comp25219_c0,comp37801_c0,comp42621_c0,comp40048_c2,comp43863_c0,comp43119_c0,comp42261_c0,comp43775_c0,comp41569_c0,comp33644_c0,comp41034_c0,comp3297_c0,comp43657_c4,comp34040_c0,comp42533_c0,comp18570_c0,comp44077_c2,comp296769_c0,comp36105_c0
GO:0008061	chitin binding	molecular_function	0.4375	1	6	1144	63	12095	comp42621_c1,comp33451_c0,comp43233_c0,comp42621_c0,comp44592_c0,comp37358_c0
GO:0005247	voltage-gated chloride channel activity	molecular_function	0.43853	1	1	1144	4	12095	comp33900_c3
GO:0017148	negative regulation of translation	biological_process	0.43873	1	1	1144	4	12095	comp44771_c0
GO:0048285	organelle fission	biological_process	0.43948	1	5	1144	43	12095	comp39978_c0,comp44072_c0,comp43401_c0,comp37686_c0,comp18570_c0
GO:0000045	autophagic vacuole assembly	biological_process	0.44034	1	1	1144	6	12095	comp44933_c0
GO:0016236	macroautophagy	biological_process	0.44034	1	1	1144	6	12095	comp44933_c0
GO:0016830	carbon-carbon lyase activity	molecular_function	0.44149	1	8	1144	65	12095	comp37713_c3,comp34898_c0,comp34084_c0,comp44075_c0,comp38997_c0,comp35588_c0,comp39405_c0,comp39445_c0
GO:0006687	glycosphingolipid metabolic process	biological_process	0.44254	1	4	1144	28	12095	comp36802_c1,comp19276_c0,comp37574_c0,comp42930_c0
GO:0019064	viral entry into host cell via membrane fusion with the plasma membrane	biological_process	0.44296	1	3	1144	21	12095	comp44229_c0,comp33265_c0,comp46880_c0
GO:0031647	regulation of protein stability	biological_process	0.44403	1	1	1144	6	12095	comp43657_c4
GO:0050821	protein stabilization	biological_process	0.44403	1	1	1144	6	12095	comp43657_c4
GO:0033925	mannosyl-glycoprotein endo-beta-N-acetylglucosaminidase activity	molecular_function	0.44512	1	1	1144	4	12095	comp40995_c0
GO:0046903	secretion	biological_process	0.44623	1	7	1144	48	12095	comp38914_c0,comp41459_c0,comp41354_c0,comp43240_c0,comp35470_c0,comp37358_c0,comp40027_c0
GO:0009432	SOS response	biological_process	0.44643	1	1	1144	6	12095	comp19806_c0
GO:0008121	ubiquinol-cytochrome-c reductase activity	molecular_function	0.44766	1	2	1144	17	12095	comp42879_c2,comp45945_c0
GO:0016681	oxidoreductase activity, acting on diphenols and related substances as donors, cytochrome as acceptor	molecular_function	0.44766	1	2	1144	17	12095	comp45945_c0,comp42879_c2
GO:0051382	kinetochore assembly	biological_process	0.44893	1	1	1144	6	12095	comp62489_c0
GO:0051383	kinetochore organization	biological_process	0.44893	1	1	1144	6	12095	comp62489_c0
GO:0051090	regulation of sequence-specific DNA binding transcription factor activity	biological_process	0.45092	1	1	1144	4	12095	comp46011_c0
GO:0004386	helicase activity	molecular_function	0.45114	1	32	1144	255	12095	comp36252_c0,comp43032_c0,comp42897_c0,comp42869_c0,comp38982_c0,comp43752_c0,comp34961_c0,comp44420_c0,comp43595_c0,comp60595_c0,comp44258_c0,comp43723_c4,comp42621_c1,comp42134_c0,comp38364_c0,comp385995_c0,comp37166_c0,comp35672_c0,comp36753_c0,comp42042_c0,comp41611_c0,comp42211_c0,comp42621_c0,comp42731_c0,comp19806_c0,comp38872_c0,comp43705_c0,comp41856_c0,comp44123_c0,comp74429_c0,comp4208…
GO:0043648	dicarboxylic acid metabolic process	biological_process	0.45118	1	9	1144	68	12095	comp44248_c0,comp43562_c1,comp37166_c0,comp43479_c0,comp41251_c0,comp35873_c0,comp41228_c6,comp41726_c2,comp43311_c5
GO:0016877	ligase activity, forming carbon-sulfur bonds	molecular_function	0.45177	1	1	1144	6	12095	comp44075_c0
GO:0016878	acid-thiol ligase activity	molecular_function	0.45177	1	1	1144	6	12095	comp44075_c0
GO:0030077	plasma membrane light-harvesting complex	cellular_component	0.45195	1	1	1144	4	12095	comp43863_c3
GO:0042716	plasma membrane-derived chromatophore	cellular_component	0.45195	1	1	1144	4	12095	comp43863_c3
GO:0022624	proteasome accessory complex	cellular_component	0.45363	1	1	1144	5	12095	comp46880_c0
GO:0050878	regulation of body fluid levels	biological_process	0.45374	1	5	1144	46	12095	comp44229_c0,comp43401_c0,comp29660_c0,comp48326_c0,comp43119_c0
GO:0003810	protein-glutamine gamma-glutamyltransferase activity	molecular_function	0.45384	1	1	1144	4	12095	comp28744_c0
GO:0045239	tricarboxylic acid cycle enzyme complex	cellular_component	0.45407	1	1	1144	4	12095	comp44075_c0
GO:0005849	mRNA cleavage factor complex	cellular_component	0.45452	1	1	1144	5	12095	comp44346_c0
GO:0009968	negative regulation of signal transduction	biological_process	0.45466	1	3	1144	24	12095	comp44193_c0,comp49019_c0,comp37917_c0
GO:0010648	negative regulation of cell communication	biological_process	0.45466	1	3	1144	24	12095	comp44193_c0,comp49019_c0,comp37917_c0
GO:0023057	negative regulation of signaling	biological_process	0.45466	1	3	1144	24	12095	comp49019_c0,comp44193_c0,comp37917_c0
GO:0048585	negative regulation of response to stimulus	biological_process	0.45466	1	3	1144	24	12095	comp37917_c0,comp44193_c0,comp49019_c0
GO:0030658	transport vesicle membrane	cellular_component	0.45496	1	4	1144	36	12095	comp35580_c0,comp36124_c0,comp38190_c1,comp35847_c0
GO:0009086	methionine biosynthetic process	biological_process	0.45546	1	2	1144	12	12095	comp41779_c0,comp35437_c1
GO:0006935	chemotaxis	biological_process	0.4558	1	2	1144	13	12095	comp18389_c0,comp41569_c0
GO:0006144	purine nucleobase metabolic process	biological_process	0.45656	1	26	1144	250	12095	comp42621_c0,comp44188_c1,comp43297_c1,comp41493_c0,comp20442_c0,comp52085_c0,comp18069_c0,comp44809_c0,comp41726_c2,comp43161_c0,comp47032_c0,comp23704_c1,comp44370_c0,comp46032_c0,comp43750_c0,comp37241_c1,comp43032_c0,comp36585_c1,comp44081_c2,comp60302_c0,comp43186_c0,comp44157_c0,comp39736_c0,comp40804_c0,comp40703_c0,comp43119_c0
GO:0005577	fibrinogen complex	cellular_component	0.45666	1	4	1144	34	12095	comp48326_c0,comp43119_c0,comp43401_c0,comp44229_c0
GO:0030168	platelet activation	biological_process	0.45666	1	4	1144	34	12095	comp43401_c0,comp44229_c0,comp48326_c0,comp43119_c0
GO:0016831	carboxy-lyase activity	molecular_function	0.45731	1	6	1144	50	12095	comp34898_c0,comp37713_c3,comp35588_c0,comp39445_c0,comp44075_c0,comp38997_c0
GO:0016881	acid-amino acid ligase activity	molecular_function	0.45803	1	19	1144	145	12095	comp42607_c0,comp42087_c0,comp28196_c0,comp45893_c0,comp41922_c3,comp43313_c0,comp33917_c0,comp42221_c0,comp40792_c0,comp34866_c0,comp43951_c0,comp18170_c0,comp35061_c0,comp41962_c2,comp44463_c0,comp43033_c0,comp38792_c0,comp44180_c1,comp41748_c0
GO:0030182	neuron differentiation	biological_process	0.45845	1	1	1144	6	12095	comp41569_c0
GO:0048699	generation of neurons	biological_process	0.45845	1	1	1144	6	12095	comp41569_c0
GO:0005125	cytokine activity	molecular_function	0.45882	1	1	1144	5	12095	comp43843_c1
GO:0015995	chlorophyll biosynthetic process	biological_process	0.45888	1	8	1144	57	12095	comp74429_c0,comp44123_c0,comp26427_c0,comp36130_c0,comp43032_c0,comp38364_c0,comp44420_c0,comp43338_c0
GO:0006888	ER to Golgi vesicle-mediated transport	biological_process	0.45911	1	4	1144	39	12095	comp35580_c0,comp188606_c0,comp38190_c1,comp35847_c0
GO:0004372	glycine hydroxymethyltransferase activity	molecular_function	0.45953	1	1	1144	4	12095	comp43325_c0
GO:0044423	virion part	cellular_component	0.4603	1	34	1144	312	12095	comp41034_c0,comp40351_c0,comp43290_c0,comp40253_c0,comp43180_c0,comp40339_c0,comp41251_c0,comp35873_c0,comp44229_c0,comp41674_c1,comp28518_c0,comp44019_c2,comp44561_c0,comp39753_c0,comp40930_c0,comp42621_c0,comp33526_c0,comp46880_c0,comp38837_c0,comp37358_c0,comp33265_c0,comp43789_c0,comp25973_c0,comp43657_c4,comp39484_c2,comp36524_c0,comp43479_c0,comp35672_c0,comp34961_c0,comp41130_c0,comp44096…
GO:0045892	negative regulation of transcription, DNA-dependent	biological_process	0.46047	1	4	1144	34	12095	comp41712_c1,comp42289_c0,comp21782_c0,comp39515_c0
GO:0051253	negative regulation of RNA metabolic process	biological_process	0.46047	1	4	1144	34	12095	comp42289_c0,comp41712_c1,comp39515_c0,comp21782_c0
GO:0048870	cell motility	biological_process	0.4606	1	5	1144	45	12095	comp41034_c0,comp45482_c0,comp43119_c0,comp43401_c0,comp37686_c0
GO:0051674	localization of cell	biological_process	0.4606	1	5	1144	45	12095	comp37686_c0,comp43401_c0,comp43119_c0,comp45482_c0,comp41034_c0
GO:0048193	Golgi vesicle transport	biological_process	0.46061	1	12	1144	107	12095	comp41343_c0,comp35847_c0,comp38190_c1,comp33623_c0,comp41350_c0,comp41459_c0,comp35580_c0,comp188606_c0,comp40729_c0,comp43587_c0,comp44223_c1,comp43119_c0
GO:0001775	cell activation	biological_process	0.46251	1	4	1144	35	12095	comp43119_c0,comp48326_c0,comp43401_c0,comp44229_c0
GO:0030234	enzyme regulator activity	molecular_function	0.46283	1	34	1144	341	12095	comp19103_c0,comp38224_c0,comp44241_c0,comp41122_c0,comp40616_c0,comp37481_c0,comp38321_c0,comp35075_c0,comp32618_c0,comp37939_c0,comp19480_c0,comp25219_c0,comp43856_c0,comp43032_c0,comp44491_c3,comp43752_c0,comp41368_c2,comp44040_c0,comp60573_c0,comp37115_c0,comp43691_c2,comp39958_c0,comp42135_c0,comp35807_c0,comp39389_c0,comp41368_c1,comp35427_c0,comp41842_c0,comp39966_c0,comp32864_c0,comp41060…
GO:0016592	mediator complex	cellular_component	0.46295	1	10	1144	83	12095	comp42123_c1,comp26526_c0,comp34968_c0,comp44341_c0,comp41034_c0,comp41275_c0,comp26231_c0,comp41343_c0,comp37484_c1,comp51272_c0
GO:0031099	regeneration	biological_process	0.46475	1	1	1144	6	12095	comp37484_c1
GO:0042246	tissue regeneration	biological_process	0.46475	1	1	1144	6	12095	comp37484_c1
GO:0051087	chaperone binding	molecular_function	0.46551	1	2	1144	16	12095	comp18696_c0,comp40733_c0
GO:0004828	serine-tRNA ligase activity	molecular_function	0.46611	1	3	1144	21	12095	comp43436_c0,comp43401_c0,comp41034_c0
GO:0006434	seryl-tRNA aminoacylation	biological_process	0.46611	1	3	1144	21	12095	comp43401_c0,comp43436_c0,comp41034_c0
GO:1901607	alpha-amino acid biosynthetic process	biological_process	0.46714	1	17	1144	132	12095	comp44138_c2,comp45379_c0,comp45482_c0,comp43311_c5,comp38650_c0,comp35437_c1,comp42037_c0,comp37166_c0,comp43479_c0,comp35711_c1,comp43750_c0,comp35873_c0,comp39560_c0,comp44248_c0,comp50355_c0,comp41779_c0,comp43562_c1
GO:0003856	3-dehydroquinate synthase activity	molecular_function	0.4673	1	1	1144	4	12095	comp42037_c0
GO:0070461	SAGA-type complex	cellular_component	0.46805	1	1	1144	9	12095	comp36485_c1
GO:0008440	inositol-1,4,5-trisphosphate 3-kinase activity	molecular_function	0.46926	1	1	1144	4	12095	comp18347_c0
GO:0044036	cell wall macromolecule metabolic process	biological_process	0.47014	1	6	1144	50	12095	comp41471_c0,comp45379_c0,comp50355_c0,comp34993_c0,comp42621_c0,comp41368_c2
GO:0005657	replication fork	cellular_component	0.47103	1	14	1144	123	12095	comp42869_c0,comp37900_c0,comp43032_c0,comp36252_c0,comp38364_c0,comp38872_c0,comp19806_c0,comp74429_c0,comp43723_c4,comp385995_c0,comp44258_c0,comp26427_c0,comp41117_c0,comp42621_c1
GO:0031369	translation initiation factor binding	molecular_function	0.47168	1	1	1144	4	12095	comp44771_c0
GO:0019953	sexual reproduction	biological_process	0.47196	1	7	1144	58	12095	comp37818_c0,comp41569_c0,comp28578_c0,comp28600_c0,comp42170_c1,comp19702_c1,comp36750_c0
GO:0007631	feeding behavior	biological_process	0.47233	1	1	1144	3	12095	comp35061_c0
GO:0008612	peptidyl-lysine modification to hypusine	biological_process	0.47277	1	1	1144	5	12095	comp43750_c0
GO:0046516	hypusine metabolic process	biological_process	0.47277	1	1	1144	5	12095	comp43750_c0
GO:0097367	carbohydrate derivative binding	molecular_function	0.47296	1	7	1144	73	12095	comp44592_c0,comp37358_c0,comp42621_c0,comp33451_c0,comp39214_c0,comp43233_c0,comp42621_c1
GO:0043628	ncRNA 3'-end processing	biological_process	0.47313	1	1	1144	5	12095	comp44335_c0
GO:0030674	protein binding, bridging	molecular_function	0.47315	1	5	1144	49	12095	comp43401_c0,comp44229_c0,comp48326_c0,comp43119_c0,comp43856_c0
GO:0060090	binding, bridging	molecular_function	0.47315	1	5	1144	49	12095	comp43119_c0,comp48326_c0,comp44229_c0,comp43401_c0,comp43856_c0
GO:0042995	cell projection	cellular_component	0.47336	1	6	1144	57	12095	comp43119_c0,comp43401_c0,comp37686_c0,comp41569_c0,comp41034_c0,comp45482_c0
GO:0007610	behavior	biological_process	0.47362	1	2	1144	13	12095	comp44817_c0,comp35061_c0
GO:0051213	dioxygenase activity	molecular_function	0.47363	1	5	1144	40	12095	comp43544_c0,comp33320_c0,comp42256_c0,comp42115_c0,comp48578_c0
GO:0000042	protein targeting to Golgi	biological_process	0.47368	1	2	1144	14	12095	comp43587_c0,comp41350_c0
GO:0000301	retrograde transport, vesicle recycling within Golgi	biological_process	0.47368	1	2	1144	14	12095	comp41350_c0,comp43587_c0
GO:0034067	protein localization to Golgi apparatus	biological_process	0.47368	1	2	1144	14	12095	comp41350_c0,comp43587_c0
GO:0072600	establishment of protein localization to Golgi	biological_process	0.47368	1	2	1144	14	12095	comp43587_c0,comp41350_c0
GO:0009755	hormone-mediated signaling pathway	biological_process	0.47369	1	3	1144	23	12095	comp30628_c0,comp44416_c3,comp27811_c1
GO:0032870	cellular response to hormone stimulus	biological_process	0.47369	1	3	1144	23	12095	comp27811_c1,comp44416_c3,comp30628_c0
GO:0004860	protein kinase inhibitor activity	molecular_function	0.47448	1	1	1144	5	12095	comp41122_c0
GO:0019210	kinase inhibitor activity	molecular_function	0.47448	1	1	1144	5	12095	comp41122_c0
GO:0022412	cellular process involved in reproduction in multicellular organism	biological_process	0.47636	1	3	1144	26	12095	comp41569_c0,comp37818_c0,comp19702_c1
GO:0009057	macromolecule catabolic process	biological_process	0.47651	1	30	1144	265	12095	comp42621_c0,comp42232_c2,comp45403_c0,comp35225_c1,comp54760_c0,comp39379_c0,comp44407_c0,comp41471_c0,comp44096_c0,comp43752_c0,comp42930_c0,comp18079_c0,comp42269_c0,comp43285_c0,comp35375_c0,comp42254_c0,comp41814_c0,comp44583_c0,comp43234_c0,comp37574_c0,comp40115_c1,comp43074_c6,comp21485_c0,comp40725_c0,comp43285_c1,comp42722_c0,comp40792_c0,comp49053_c0,comp33265_c0,comp44342_c0
GO:0004066	asparagine synthase (glutamine-hydrolyzing) activity	molecular_function	0.47766	1	1	1144	4	12095	comp43311_c5
GO:0006529	asparagine biosynthetic process	biological_process	0.47766	1	1	1144	4	12095	comp43311_c5
GO:0019067	viral assembly, maturation, egress, and release	biological_process	0.47869	1	7	1144	55	12095	comp41275_c0,comp43635_c0,comp44204_c0,comp18079_c0,comp41390_c0,comp35225_c1,comp43401_c0
GO:0030904	retromer complex	cellular_component	0.47877	1	1	1144	5	12095	comp40336_c0
GO:0010558	negative regulation of macromolecule biosynthetic process	biological_process	0.47881	1	5	1144	43	12095	comp41712_c1,comp42289_c0,comp21782_c0,comp39515_c0,comp44771_c0
GO:0031327	negative regulation of cellular biosynthetic process	biological_process	0.47881	1	5	1144	43	12095	comp44771_c0,comp42289_c0,comp41712_c1,comp39515_c0,comp21782_c0
GO:2000113	negative regulation of cellular macromolecule biosynthetic process	biological_process	0.47881	1	5	1144	43	12095	comp39515_c0,comp21782_c0,comp42289_c0,comp41712_c1,comp44771_c0
GO:0043605	cellular amide catabolic process	biological_process	0.47942	1	1	1144	5	12095	comp43297_c1
GO:0009148	pyrimidine nucleoside triphosphate biosynthetic process	biological_process	0.47958	1	1	1144	9	12095	comp44188_c1
GO:0016278	lysine N-methyltransferase activity	molecular_function	0.48022	1	4	1144	25	12095	comp41856_c0,comp43074_c6,comp43621_c0,comp44452_c0
GO:0016279	protein-lysine N-methyltransferase activity	molecular_function	0.48022	1	4	1144	25	12095	comp43621_c0,comp43074_c6,comp44452_c0,comp41856_c0
GO:0018024	histone-lysine N-methyltransferase activity	molecular_function	0.48022	1	4	1144	25	12095	comp41856_c0,comp44452_c0,comp43621_c0,comp43074_c6
GO:0042054	histone methyltransferase activity	molecular_function	0.48022	1	4	1144	25	12095	comp43074_c6,comp43621_c0,comp44452_c0,comp41856_c0
GO:0016832	aldehyde-lyase activity	molecular_function	0.48096	1	1	1144	6	12095	comp39405_c0
GO:0019238	cyclohydrolase activity	molecular_function	0.48113	1	1	1144	7	12095	comp38650_c0
GO:0000346	transcription export complex	cellular_component	0.48144	1	1	1144	5	12095	comp43119_c0
GO:0000347	THO complex	cellular_component	0.48144	1	1	1144	5	12095	comp43119_c0
GO:0000445	THO complex part of transcription export complex	cellular_component	0.48144	1	1	1144	5	12095	comp43119_c0
GO:0044448	cell cortex part	cellular_component	0.48266	1	4	1144	26	12095	comp44229_c0,comp38914_c0,comp41459_c0,comp40048_c2
GO:0016055	Wnt receptor signaling pathway	biological_process	0.48282	1	4	1144	34	12095	comp37917_c0,comp38219_c0,comp30833_c0,comp33780_c0
GO:0016558	protein import into peroxisome matrix	biological_process	0.48367	1	1	1144	7	12095	comp39975_c0
GO:0007029	endoplasmic reticulum organization	biological_process	0.48413	1	1	1144	6	12095	comp20925_c0
GO:0000003	reproduction	biological_process	0.48451	1	20	1144	180	12095	comp42170_c1,comp46880_c0,comp33265_c0,comp46898_c0,comp36750_c0,comp41275_c0,comp41569_c0,comp41390_c0,comp18570_c0,comp43657_c4,comp43635_c0,comp41591_c0,comp37818_c0,comp44817_c0,comp44229_c0,comp28578_c0,comp43401_c0,comp19702_c1,comp44204_c0,comp28600_c0
GO:0004809	tRNA (guanine-N2-)-methyltransferase activity	molecular_function	0.48458	1	1	1144	4	12095	comp40259_c0
GO:0009522	photosystem I	cellular_component	0.48579	1	2	1144	18	12095	comp26231_c0,comp28578_c0
GO:0015074	DNA integration	biological_process	0.48634	1	17	1144	145	12095	comp43189_c2,comp38716_c0,comp35052_c0,comp43683_c0,comp44583_c0,comp41444_c0,comp34332_c0,comp44551_c0,comp44315_c0,comp44241_c0,comp39405_c0,comp42370_c0,comp44559_c0,comp42893_c3,comp42621_c1,comp17660_c0,comp44493_c0
GO:0008408	3'-5' exonuclease activity	molecular_function	0.48782	1	5	1144	34	12095	comp42980_c4,comp43657_c4,comp44351_c1,comp26626_c0,comp35375_c0
GO:0016568	chromatin modification	biological_process	0.48814	1	6	1144	43	12095	comp42927_c0,comp39484_c2,comp40602_c0,comp41856_c0,comp44452_c0,comp43621_c0
GO:0005912	adherens junction	cellular_component	0.49232	1	1	1144	6	12095	comp32130_c0
GO:0005924	cell-substrate adherens junction	cellular_component	0.49232	1	1	1144	6	12095	comp32130_c0
GO:0005925	focal adhesion	cellular_component	0.49232	1	1	1144	6	12095	comp32130_c0
GO:0030055	cell-substrate junction	cellular_component	0.49232	1	1	1144	6	12095	comp32130_c0
GO:0070161	anchoring junction	cellular_component	0.49232	1	1	1144	6	12095	comp32130_c0
GO:0060589	nucleoside-triphosphatase regulator activity	molecular_function	0.49257	1	20	1144	173	12095	comp43856_c0,comp25219_c0,comp19480_c0,comp41842_c0,comp41368_c1,comp36802_c1,comp27940_c0,comp41368_c2,comp41060_c0,comp44491_c3,comp43032_c0,comp42135_c0,comp37481_c0,comp38321_c0,comp40616_c0,comp43691_c2,comp19103_c0,comp37939_c0,comp35075_c0,comp32618_c0
GO:0035091	phosphatidylinositol binding	molecular_function	0.49321	1	5	1144	35	12095	comp40766_c0,comp35865_c0,comp36933_c1,comp44448_c0,comp156176_c0
GO:0005637	nuclear inner membrane	cellular_component	0.49383	1	1	1144	7	12095	comp44485_c2
GO:0005639	integral to nuclear inner membrane	cellular_component	0.49383	1	1	1144	7	12095	comp44485_c2
GO:0031229	intrinsic to nuclear inner membrane	cellular_component	0.49383	1	1	1144	7	12095	comp44485_c2
GO:0044453	nuclear membrane part	cellular_component	0.49383	1	1	1144	7	12095	comp44485_c2
GO:0052548	regulation of endopeptidase activity	biological_process	0.49397	1	1	1144	5	12095	comp41454_c0
GO:0005506	iron ion binding	molecular_function	0.49471	1	15	1144	172	12095	comp45403_c0,comp38146_c1,comp43863_c1,comp41253_c0,comp35531_c0,comp18069_c0,comp42671_c0,comp42115_c0,comp39324_c0,comp35531_c1,comp43907_c2,comp40628_c0,comp93358_c0,comp35531_c2,comp43005_c0
GO:0023021	termination of signal transduction	biological_process	0.49537	1	2	1144	17	12095	comp44193_c0,comp49019_c0
GO:0038032	termination of G-protein coupled receptor signaling pathway	biological_process	0.49537	1	2	1144	17	12095	comp49019_c0,comp44193_c0
GO:0045744	negative regulation of G-protein coupled receptor protein signaling pathway	biological_process	0.49537	1	2	1144	17	12095	comp49019_c0,comp44193_c0
GO:0005669	transcription factor TFIID complex	cellular_component	0.49652	1	1	1144	7	12095	comp52229_c0
GO:0022836	gated channel activity	molecular_function	0.49717	1	12	1144	125	12095	comp40034_c0,comp28179_c0,comp40277_c0,comp39760_c0,comp42621_c1,comp42963_c0,comp44296_c0,comp42918_c0,comp43633_c4,comp28578_c0,comp33900_c3,comp51072_c0
GO:0022839	ion gated channel activity	molecular_function	0.49717	1	12	1144	125	12095	comp40034_c0,comp28179_c0,comp44296_c0,comp40277_c0,comp39760_c0,comp42621_c1,comp42963_c0,comp42918_c0,comp43633_c4,comp28578_c0,comp51072_c0,comp33900_c3
GO:0004527	exonuclease activity	molecular_function	0.49731	1	8	1144	58	12095	comp41814_c0,comp42980_c4,comp35375_c0,comp43657_c4,comp44258_c0,comp26626_c0,comp42621_c0,comp44351_c1
GO:0045017	glycerolipid biosynthetic process	biological_process	0.4976	1	6	1144	45	12095	comp42340_c1,comp33016_c0,comp31618_c0,comp43070_c0,comp43406_c1,comp33228_c0
GO:0030243	cellulose metabolic process	biological_process	0.49764	1	1	1144	5	12095	comp44193_c0
GO:0030244	cellulose biosynthetic process	biological_process	0.49764	1	1	1144	5	12095	comp44193_c0
GO:0004221	ubiquitin thiolesterase activity	molecular_function	0.49773	1	6	1144	44	12095	comp43285_c1,comp44407_c0,comp21485_c0,comp54760_c0,comp43285_c0,comp42722_c0
GO:0016579	protein deubiquitination	biological_process	0.49773	1	6	1144	44	12095	comp44407_c0,comp43285_c1,comp54760_c0,comp21485_c0,comp43285_c0,comp42722_c0
GO:0070646	protein modification by small protein removal	biological_process	0.49773	1	6	1144	44	12095	comp44407_c0,comp43285_c1,comp54760_c0,comp21485_c0,comp43285_c0,comp42722_c0
GO:0004555	alpha,alpha-trehalase activity	molecular_function	0.49906	1	1	1144	4	12095	comp43075_c0
GO:0015927	trehalase activity	molecular_function	0.49906	1	1	1144	4	12095	comp43075_c0
GO:0009008	DNA-methyltransferase activity	molecular_function	0.50067	1	1	1144	4	12095	comp37165_c0
GO:0005254	chloride channel activity	molecular_function	0.50108	1	1	1144	6	12095	comp33900_c3
GO:0044763	single-organism cellular process	biological_process	0.50108	1	357	1144	3514	12095	comp41354_c0,comp42731_c0,comp42362_c0,comp61249_c0,comp39773_c0,comp42135_c0,comp40115_c1,comp36724_c0,comp44077_c2,comp37917_c0,comp42623_c0,comp33780_c0,comp39597_c0,comp42044_c0,comp48580_c0,comp16055_c0,comp41476_c0,comp40007_c1,comp40276_c0,comp25219_c1,comp44463_c0,comp39760_c0,comp39975_c0,comp30419_c0,comp43452_c0,comp45482_c0,comp35865_c0,comp42927_c0,comp34553_c0,comp43587_c0,comp41633…
GO:0012510	trans-Golgi network transport vesicle membrane	cellular_component	0.50117	1	1	1144	5	12095	comp36124_c0
GO:0030125	clathrin vesicle coat	cellular_component	0.50117	1	1	1144	5	12095	comp36124_c0
GO:0030130	clathrin coat of trans-Golgi network vesicle	cellular_component	0.50117	1	1	1144	5	12095	comp36124_c0
GO:0030140	trans-Golgi network transport vesicle	cellular_component	0.50117	1	1	1144	5	12095	comp36124_c0
GO:0030665	clathrin-coated vesicle membrane	cellular_component	0.50117	1	1	1144	5	12095	comp36124_c0
GO:0003724	RNA helicase activity	molecular_function	0.50355	1	8	1144	56	12095	comp38872_c0,comp38364_c0,comp43032_c0,comp42731_c0,comp42087_c0,comp26427_c0,comp42621_c0,comp42211_c0
GO:0007033	vacuole organization	biological_process	0.50367	1	1	1144	7	12095	comp44933_c0
GO:0032269	negative regulation of cellular protein metabolic process	biological_process	0.50381	1	1	1144	5	12095	comp44771_c0
GO:0051248	negative regulation of protein metabolic process	biological_process	0.50381	1	1	1144	5	12095	comp44771_c0
GO:0009112	nucleobase metabolic process	biological_process	0.50567	1	28	1144	273	12095	comp36585_c1,comp43032_c0,comp18696_c0,comp37241_c1,comp46032_c0,comp43750_c0,comp23704_c1,comp44370_c0,comp47032_c0,comp41726_c2,comp43161_c0,comp44809_c0,comp18069_c0,comp52085_c0,comp42444_c2,comp20442_c0,comp41493_c0,comp44188_c1,comp43297_c1,comp42621_c0,comp43119_c0,comp40703_c0,comp40804_c0,comp39736_c0,comp44157_c0,comp43186_c0,comp60302_c0,comp44081_c2
GO:0005244	voltage-gated ion channel activity	molecular_function	0.5061	1	6	1144	55	12095	comp28578_c0,comp51072_c0,comp40277_c0,comp33900_c3,comp42621_c1,comp28179_c0
GO:0022832	voltage-gated channel activity	molecular_function	0.5061	1	6	1144	55	12095	comp28578_c0,comp40277_c0,comp42621_c1,comp33900_c3,comp51072_c0,comp28179_c0
GO:0043022	ribosome binding	molecular_function	0.50666	1	1	1144	7	12095	comp43650_c1
GO:0030178	negative regulation of Wnt receptor signaling pathway	biological_process	0.50697	1	1	1144	5	12095	comp37917_c0
GO:0010309	acireductone dioxygenase [iron(II)-requiring] activity	molecular_function	0.50744	1	1	1144	5	12095	comp48578_c0
GO:0006664	glycolipid metabolic process	biological_process	0.50808	1	11	1144	92	12095	comp42930_c0,comp42930_c1,comp36802_c1,comp19276_c0,comp42430_c3,comp42340_c1,comp40294_c0,comp43406_c1,comp41417_c0,comp37574_c0,comp33228_c0
GO:0005938	cell cortex	cellular_component	0.50844	1	4	1144	27	12095	comp40048_c2,comp38914_c0,comp41459_c0,comp44229_c0
GO:0009890	negative regulation of biosynthetic process	biological_process	0.51033	1	5	1144	44	12095	comp44771_c0,comp42289_c0,comp41712_c1,comp39515_c0,comp21782_c0
GO:0031409	pigment binding	molecular_function	0.51054	1	1	1144	9	12095	comp89599_c0
GO:0030135	coated vesicle	cellular_component	0.51158	1	5	1144	48	12095	comp35580_c0,comp43866_c0,comp38190_c1,comp36124_c0,comp35847_c0
GO:0008094	DNA-dependent ATPase activity	molecular_function	0.51197	1	4	1144	29	12095	comp36252_c0,comp37900_c0,comp32448_c0,comp38872_c0
GO:0043623	cellular protein complex assembly	biological_process	0.51208	1	11	1144	104	12095	comp27811_c1,comp41521_c0,comp44229_c0,comp32130_c0,comp43119_c0,comp48326_c0,comp42232_c2,comp62489_c0,comp43401_c0,comp38884_c0,comp41857_c0
GO:0016836	hydro-lyase activity	molecular_function	0.51345	1	3	1144	21	12095	comp37682_c0,comp35711_c1,comp37900_c0
GO:0042325	regulation of phosphorylation	biological_process	0.51349	1	4	1144	35	12095	comp35807_c0,comp44241_c0,comp41122_c0,comp40502_c0
GO:0000245	spliceosomal complex assembly	biological_process	0.51383	1	1	1144	6	12095	comp28560_c0
GO:0006595	polyamine metabolic process	biological_process	0.51415	1	1	1144	6	12095	comp44075_c0
GO:0006596	polyamine biosynthetic process	biological_process	0.51415	1	1	1144	6	12095	comp44075_c0
GO:0072594	establishment of protein localization to organelle	biological_process	0.51436	1	8	1144	66	12095	comp41350_c0,comp44097_c0,comp38872_c0,comp41251_c0,comp34111_c0,comp43587_c0,comp42621_c0,comp39975_c0
GO:0006030	chitin metabolic process	biological_process	0.51511	1	7	1144	77	12095	comp37358_c0,comp44592_c0,comp41471_c0,comp42621_c1,comp42621_c0,comp33451_c0,comp43233_c0
GO:0005246	calcium channel regulator activity	molecular_function	0.51581	1	2	1144	16	12095	comp35646_c0,comp37900_c0
GO:0071265	L-methionine biosynthetic process	biological_process	0.51611	1	1	1144	6	12095	comp41779_c0
GO:0007423	sensory organ development	biological_process	0.51821	1	1	1144	7	12095	comp42289_c0
GO:0002064	epithelial cell development	biological_process	0.51833	1	1	1144	4	12095	comp41569_c0
GO:0007281	germ cell development	biological_process	0.51833	1	1	1144	4	12095	comp41569_c0
GO:0007286	spermatid development	biological_process	0.51833	1	1	1144	4	12095	comp41569_c0
GO:0048515	spermatid differentiation	biological_process	0.51833	1	1	1144	4	12095	comp41569_c0
GO:0019814	immunoglobulin complex	cellular_component	0.51892	1	2	1144	15	12095	comp47312_c0,comp44185_c0
GO:0006323	DNA packaging	biological_process	0.51918	1	3	1144	30	12095	comp43981_c0,comp34564_c2,comp18538_c0
GO:0004970	ionotropic glutamate receptor activity	molecular_function	0.52075	1	3	1144	33	12095	comp42918_c0,comp42963_c0,comp39760_c0
GO:0005234	extracellular-glutamate-gated ion channel activity	molecular_function	0.52075	1	3	1144	33	12095	comp42918_c0,comp39760_c0,comp42963_c0
GO:0008066	glutamate receptor activity	molecular_function	0.52075	1	3	1144	33	12095	comp42963_c0,comp39760_c0,comp42918_c0
GO:0006891	intra-Golgi vesicle-mediated transport	biological_process	0.52119	1	5	1144	39	12095	comp41459_c0,comp41350_c0,comp43119_c0,comp43587_c0,comp41343_c0
GO:0006458	'de novo' protein folding	biological_process	0.52144	1	1	1144	7	12095	comp385995_c0
GO:0051084	'de novo' posttranslational protein folding	biological_process	0.52144	1	1	1144	7	12095	comp385995_c0
GO:0051085	chaperone mediated protein folding requiring cofactor	biological_process	0.52144	1	1	1144	7	12095	comp385995_c0
GO:0061077	chaperone-mediated protein folding	biological_process	0.52144	1	1	1144	7	12095	comp385995_c0
GO:0032266	phosphatidylinositol-3-phosphate binding	molecular_function	0.5224	1	1	1144	5	12095	comp40766_c0
GO:1901981	phosphatidylinositol phosphate binding	molecular_function	0.5224	1	1	1144	5	12095	comp40766_c0
GO:0019104	DNA N-glycosylase activity	molecular_function	0.523	1	1	1144	9	12095	comp39379_c0
GO:0006397	mRNA processing	biological_process	0.5239	1	10	1144	84	12095	comp43752_c0,comp52248_c0,comp43119_c0,comp40027_c0,comp28560_c0,comp37744_c1,comp94261_c0,comp92685_c0,comp44346_c0,comp37149_c0
GO:0000375	RNA splicing, via transesterification reactions	biological_process	0.52486	1	3	1144	25	12095	comp52248_c0,comp40027_c0,comp28560_c0
GO:0000377	RNA splicing, via transesterification reactions with bulged adenosine as nucleophile	biological_process	0.52486	1	3	1144	25	12095	comp52248_c0,comp40027_c0,comp28560_c0
GO:0000398	mRNA splicing, via spliceosome	biological_process	0.52486	1	3	1144	25	12095	comp40027_c0,comp28560_c0,comp52248_c0
GO:0016776	phosphotransferase activity, phosphate group as acceptor	molecular_function	0.52494	1	3	1144	32	12095	comp36585_c1,comp18069_c0,comp43161_c0
GO:0004523	ribonuclease H activity	molecular_function	0.52622	1	4	1144	44	12095	comp44498_c0,comp43095_c0,comp30326_c0,comp42097_c0
GO:0003747	translation release factor activity	molecular_function	0.52628	1	1	1144	7	12095	comp94261_c0
GO:0008079	translation termination factor activity	molecular_function	0.52628	1	1	1144	7	12095	comp94261_c0
GO:0018444	translation release factor complex	cellular_component	0.52628	1	1	1144	7	12095	comp94261_c0
GO:0009887	organ morphogenesis	biological_process	0.5273	1	1	1144	6	12095	comp42289_c0
GO:0006662	glycerol ether metabolic process	biological_process	0.52773	1	1	1144	6	12095	comp45730_c0
GO:0018904	ether metabolic process	biological_process	0.52773	1	1	1144	6	12095	comp45730_c0
GO:0030133	transport vesicle	cellular_component	0.52846	1	4	1144	40	12095	comp35580_c0,comp35847_c0,comp38190_c1,comp36124_c0
GO:0004312	fatty acid synthase activity	molecular_function	0.52886	1	1	1144	7	12095	comp37682_c0
GO:0005835	fatty acid synthase complex	cellular_component	0.52886	1	1	1144	7	12095	comp37682_c0
GO:0051766	inositol trisphosphate kinase activity	molecular_function	0.52954	1	1	1144	5	12095	comp18347_c0
GO:0007617	mating behavior	biological_process	0.53246	1	1	1144	8	12095	comp44817_c0
GO:0019098	reproductive behavior	biological_process	0.53246	1	1	1144	8	12095	comp44817_c0
GO:0000103	sulfate assimilation	biological_process	0.53412	1	2	1144	12	12095	comp42621_c0,comp46032_c0
GO:0004020	adenylylsulfate kinase activity	molecular_function	0.53412	1	2	1144	12	12095	comp46032_c0,comp42621_c0
GO:0000152	nuclear ubiquitin ligase complex	cellular_component	0.53479	1	5	1144	43	12095	comp43313_c0,comp44072_c0,comp43033_c0,comp44180_c1,comp42607_c0
GO:0005680	anaphase-promoting complex	cellular_component	0.53479	1	5	1144	43	12095	comp42607_c0,comp43033_c0,comp43313_c0,comp44072_c0,comp44180_c1
GO:0019239	deaminase activity	molecular_function	0.53525	1	2	1144	17	12095	comp39664_c0,comp43750_c0
GO:0012507	ER to Golgi transport vesicle membrane	cellular_component	0.53623	1	3	1144	31	12095	comp35580_c0,comp38190_c1,comp35847_c0
GO:0030127	COPII vesicle coat	cellular_component	0.53623	1	3	1144	31	12095	comp35847_c0,comp38190_c1,comp35580_c0
GO:0030134	ER to Golgi transport vesicle	cellular_component	0.53623	1	3	1144	31	12095	comp35580_c0,comp35847_c0,comp38190_c1
GO:0009126	purine nucleoside monophosphate metabolic process	biological_process	0.53638	1	3	1144	22	12095	comp43750_c0,comp39664_c0,comp41726_c2
GO:0009127	purine nucleoside monophosphate biosynthetic process	biological_process	0.53638	1	3	1144	22	12095	comp43750_c0,comp39664_c0,comp41726_c2
GO:0009167	purine ribonucleoside monophosphate metabolic process	biological_process	0.53638	1	3	1144	22	12095	comp39664_c0,comp41726_c2,comp43750_c0
GO:0009168	purine ribonucleoside monophosphate biosynthetic process	biological_process	0.53638	1	3	1144	22	12095	comp41726_c2,comp39664_c0,comp43750_c0
GO:0018149	peptide cross-linking	biological_process	0.53643	1	1	1144	5	12095	comp28744_c0
GO:0042720	mitochondrial inner membrane peptidase complex	cellular_component	0.53713	1	1	1144	6	12095	comp41975_c0
GO:1901071	glucosamine-containing compound metabolic process	biological_process	0.53723	1	7	1144	78	12095	comp33451_c0,comp43233_c0,comp42621_c0,comp42621_c1,comp41471_c0,comp37358_c0,comp44592_c0
GO:0051920	peroxiredoxin activity	molecular_function	0.53767	1	1	1144	7	12095	comp41739_c0
GO:0007050	cell cycle arrest	biological_process	0.53851	1	2	1144	12	12095	comp41122_c0,comp40406_c0
GO:0046915	transition metal ion transmembrane transporter activity	molecular_function	0.53894	1	7	1144	54	12095	comp38364_c0,comp43983_c4,comp40178_c0,comp44204_c0,comp42731_c0,comp37420_c0,comp44941_c0
GO:0004140	dephospho-CoA kinase activity	molecular_function	0.53951	1	1	1144	6	12095	comp44188_c1
GO:0006914	autophagy	biological_process	0.53979	1	10	1144	99	12095	comp43119_c0,comp37686_c0,comp52248_c0,comp3297_c0,comp41712_c1,comp38190_c1,comp36831_c0,comp44933_c0,comp18570_c0,comp25219_c0
GO:0033130	acetylcholine receptor binding	molecular_function	0.54001	1	1	1144	5	12095	comp44223_c1
GO:0019028	viral capsid	cellular_component	0.54058	1	21	1144	195	12095	comp40351_c0,comp25973_c0,comp41034_c0,comp39484_c2,comp40253_c0,comp43290_c0,comp43657_c4,comp43180_c0,comp35672_c0,comp35873_c0,comp41251_c0,comp41674_c1,comp28518_c0,comp41130_c0,comp44096_c0,comp44019_c2,comp43401_c0,comp39753_c0,comp42621_c0,comp25219_c0,comp42621_c1
GO:0006378	mRNA polyadenylation	biological_process	0.54129	1	1	1144	6	12095	comp44346_c0
GO:0031124	mRNA 3'-end processing	biological_process	0.54129	1	1	1144	6	12095	comp44346_c0
GO:0019236	response to pheromone	biological_process	0.54157	1	1	1144	8	12095	comp33644_c0
GO:0006650	glycerophospholipid metabolic process	biological_process	0.54174	1	10	1144	79	12095	comp42430_c3,comp42340_c1,comp40294_c0,comp42930_c1,comp43406_c1,comp43070_c0,comp41417_c0,comp33228_c0,comp44448_c0,comp33016_c0
GO:0016813	hydrolase activity, acting on carbon-nitrogen (but not peptide) bonds, in linear amidines	molecular_function	0.54195	1	1	1144	8	12095	comp43297_c1
GO:0005747	mitochondrial respiratory chain complex I	cellular_component	0.5421	1	1	1144	9	12095	comp39184_c0
GO:0030964	NADH dehydrogenase complex	cellular_component	0.5421	1	1	1144	9	12095	comp39184_c0
GO:0045271	respiratory chain complex I	cellular_component	0.5421	1	1	1144	9	12095	comp39184_c0
GO:0008093	cytoskeletal adaptor activity	molecular_function	0.54295	1	1	1144	12	12095	comp43856_c0
GO:0017124	SH3 domain binding	molecular_function	0.54295	1	1	1144	12	12095	comp43856_c0
GO:0046847	filopodium assembly	biological_process	0.54295	1	1	1144	12	12095	comp43856_c0
GO:0022008	neurogenesis	biological_process	0.54348	1	1	1144	7	12095	comp41569_c0
GO:0019087	transformation of host cell by virus	biological_process	0.54432	1	2	1144	15	12095	comp42938_c2,comp94914_c0
GO:0003684	damaged DNA binding	molecular_function	0.54559	1	3	1144	25	12095	comp34509_c0,comp39379_c0,comp40276_c0
GO:0005525	GTP binding	molecular_function	0.54582	1	33	1144	280	12095	comp37420_c0,comp42918_c0,comp118278_c0,comp41837_c0,comp38364_c0,comp40048_c2,comp39445_c0,comp41814_c0,comp43740_c1,comp41368_c2,comp44160_c0,comp19276_c0,comp41726_c2,comp40496_c0,comp40201_c0,comp42087_c0,comp43983_c4,comp39111_c0,comp45686_c0,comp34111_c0,comp42731_c0,comp46217_c0,comp38872_c0,comp42795_c0,comp44941_c0,comp41368_c1,comp42211_c0,comp37889_c0,comp19638_c0,comp42621_c0,comp3559…
GO:0031324	negative regulation of cellular metabolic process	biological_process	0.5461	1	5	1144	47	12095	comp42289_c0,comp41712_c1,comp39515_c0,comp21782_c0,comp44771_c0
GO:0008509	anion transmembrane transporter activity	molecular_function	0.54642	1	7	1144	63	12095	comp42648_c0,comp33900_c3,comp51072_c0,comp37383_c0,comp42022_c0,comp42022_c1,comp41720_c0
GO:0015093	ferrous iron transmembrane transporter activity	molecular_function	0.54972	1	5	1144	38	12095	comp43983_c4,comp38364_c0,comp44941_c0,comp37420_c0,comp42731_c0
GO:0015684	ferrous iron transport	biological_process	0.54972	1	5	1144	38	12095	comp43983_c4,comp38364_c0,comp37420_c0,comp44941_c0,comp42731_c0
GO:0019200	carbohydrate kinase activity	molecular_function	0.5501	1	2	1144	12	12095	comp39229_c1,comp46032_c0
GO:0019318	hexose metabolic process	biological_process	0.55163	1	12	1144	103	12095	comp42912_c1,comp43843_c1,comp23704_c1,comp42930_c0,comp39229_c1,comp34268_c0,comp46032_c0,comp39445_c0,comp37358_c0,comp37574_c0,comp41993_c1,comp40124_c1
GO:0030677	ribonuclease P complex	cellular_component	0.55205	1	1	1144	9	12095	comp92685_c0
GO:0019013	viral nucleocapsid	cellular_component	0.55228	1	3	1144	33	12095	comp25973_c0,comp35873_c0,comp39753_c0
GO:0005231	excitatory extracellular ligand-gated ion channel activity	molecular_function	0.55322	1	3	1144	34	12095	comp39760_c0,comp42963_c0,comp42918_c0
GO:0008277	regulation of G-protein coupled receptor protein signaling pathway	biological_process	0.55379	1	2	1144	18	12095	comp49019_c0,comp44193_c0
GO:0009271	phage shock	biological_process	0.5545	1	1	1144	8	12095	comp40490_c0
GO:0009615	response to virus	biological_process	0.5545	1	1	1144	8	12095	comp40490_c0
GO:0030145	manganese ion binding	molecular_function	0.55456	1	2	1144	18	12095	comp40468_c0,comp39987_c1
GO:0005787	signal peptidase complex	cellular_component	0.55466	1	2	1144	18	12095	comp35546_c0,comp43544_c0
GO:0006465	signal peptide processing	biological_process	0.55466	1	2	1144	18	12095	comp35546_c0,comp43544_c0
GO:0042384	cilium assembly	biological_process	0.55527	1	1	1144	8	12095	comp41569_c0
GO:0060271	cilium morphogenesis	biological_process	0.55527	1	1	1144	8	12095	comp41569_c0
GO:0016180	snRNA processing	biological_process	0.55635	1	1	1144	6	12095	comp44335_c0
GO:0030111	regulation of Wnt receptor signaling pathway	biological_process	0.55649	1	1	1144	6	12095	comp37917_c0
GO:0000097	sulfur amino acid biosynthetic process	biological_process	0.55868	1	2	1144	15	12095	comp41779_c0,comp35437_c1
GO:0030260	entry into host cell	biological_process	0.55891	1	3	1144	24	12095	comp46880_c0,comp44229_c0,comp33265_c0
GO:0044409	entry into host	biological_process	0.55891	1	3	1144	24	12095	comp44229_c0,comp33265_c0,comp46880_c0
GO:0046718	viral entry into host cell	biological_process	0.55891	1	3	1144	24	12095	comp44229_c0,comp33265_c0,comp46880_c0
GO:0051806	entry into cell of other organism involved in symbiotic interaction	biological_process	0.55891	1	3	1144	24	12095	comp44229_c0,comp33265_c0,comp46880_c0
GO:0051828	entry into other organism involved in symbiotic interaction	biological_process	0.55891	1	3	1144	24	12095	comp44229_c0,comp33265_c0,comp46880_c0
GO:0032403	protein complex binding	molecular_function	0.55965	1	6	1144	42	12095	comp19638_c0,comp42621_c0,comp44185_c0,comp44504_c0,comp35598_c0,comp44941_c0
GO:0005740	mitochondrial envelope	cellular_component	0.55999	1	19	1144	205	12095	comp41814_c0,comp42537_c0,comp36585_c1,comp44817_c0,comp33621_c1,comp28578_c0,comp35423_c2,comp43401_c0,comp39184_c0,comp42621_c0,comp39705_c0,comp43041_c1,comp41975_c0,comp41850_c0,comp44097_c0,comp42340_c1,comp41034_c0,comp51072_c0,comp37420_c0
GO:0031419	cobalamin binding	molecular_function	0.56018	1	1	1144	6	12095	comp42142_c0
GO:0048589	developmental growth	biological_process	0.56109	1	1	1144	8	12095	comp37484_c1
GO:0030855	epithelial cell differentiation	biological_process	0.56256	1	1	1144	5	12095	comp41569_c0
GO:0005213	structural constituent of chorion	molecular_function	0.56303	1	2	1144	21	12095	comp37818_c0,comp19702_c1
GO:0004484	mRNA guanylyltransferase activity	molecular_function	0.56311	1	1	1144	5	12095	comp37149_c0
GO:0031461	cullin-RING ubiquitin ligase complex	cellular_component	0.56341	1	6	1144	52	12095	comp44180_c1,comp43313_c0,comp43033_c0,comp44072_c0,comp42607_c0,comp43234_c0
GO:0010927	cellular component assembly involved in morphogenesis	biological_process	0.56362	1	1	1144	9	12095	comp41569_c0
GO:0016311	dephosphorylation	biological_process	0.56385	1	11	1144	100	12095	comp49613_c0,comp223531_c0,comp37900_c0,comp153862_c0,comp37736_c0,comp94261_c0,comp43631_c6,comp42621_c0,comp250984_c0,comp18451_c0,comp43180_c0
GO:0043414	macromolecule methylation	biological_process	0.56428	1	10	1144	78	12095	comp37165_c0,comp38352_c0,comp45578_c0,comp41856_c0,comp40259_c0,comp34765_c0,comp43074_c6,comp43621_c0,comp39206_c0,comp44452_c0
GO:0000179	rRNA (adenine-N6,N6-)-dimethyltransferase activity	molecular_function	0.5644	1	2	1144	16	12095	comp39765_c1,comp45578_c0
GO:0006528	asparagine metabolic process	biological_process	0.56462	1	1	1144	6	12095	comp43311_c5
GO:0007586	digestion	biological_process	0.56464	1	1	1144	5	12095	comp43452_c0
GO:0032561	guanyl ribonucleotide binding	molecular_function	0.56478	1	33	1144	282	12095	comp42621_c0,comp19638_c0,comp37889_c0,comp42211_c0,comp41368_c1,comp44941_c0,comp35597_c1,comp41251_c0,comp35598_c0,comp45686_c0,comp43983_c4,comp42087_c0,comp39111_c0,comp40201_c0,comp40496_c0,comp38872_c0,comp42795_c0,comp46217_c0,comp42731_c0,comp34111_c0,comp40048_c2,comp19276_c0,comp44160_c0,comp41726_c2,comp41368_c2,comp43740_c1,comp41814_c0,comp39445_c0,comp37420_c0,comp38364_c0,comp11827…
GO:0006817	phosphate ion transport	biological_process	0.5664	1	1	1144	5	12095	comp36857_c0
GO:0006561	proline biosynthetic process	biological_process	0.56648	1	1	1144	5	12095	comp37166_c0
GO:0005905	coated pit	cellular_component	0.56672	1	1	1144	6	12095	comp36124_c0
GO:0030132	clathrin coat of coated pit	cellular_component	0.56672	1	1	1144	6	12095	comp36124_c0
GO:0004525	ribonuclease III activity	molecular_function	0.56677	1	1	1144	5	12095	comp43752_c0
GO:0035251	UDP-glucosyltransferase activity	molecular_function	0.56705	1	1	1144	6	12095	comp44193_c0
GO:0035434	copper ion transmembrane transport	biological_process	0.56813	1	1	1144	6	12095	comp40178_c0
GO:0051701	interaction with host	biological_process	0.56817	1	12	1144	109	12095	comp41034_c0,comp40318_c0,comp44498_c0,comp33526_c0,comp46880_c0,comp44229_c0,comp33265_c0,comp42621_c1,comp42621_c0,comp94914_c0,comp42938_c2,comp40878_c0
GO:0007304	chorion-containing eggshell formation	biological_process	0.56891	1	2	1144	22	12095	comp37818_c0,comp19702_c1
GO:0030703	eggshell formation	biological_process	0.56891	1	2	1144	22	12095	comp19702_c1,comp37818_c0
GO:0030707	ovarian follicle cell development	biological_process	0.56891	1	2	1144	22	12095	comp37818_c0,comp19702_c1
GO:0002376	immune system process	biological_process	0.56911	1	6	1144	66	12095	comp43032_c0,comp47312_c0,comp34084_c0,comp43657_c4,comp43843_c1,comp91008_c0
GO:0072350	tricarboxylic acid metabolic process	biological_process	0.57064	1	1	1144	8	12095	comp47234_c0
GO:0005996	monosaccharide metabolic process	biological_process	0.57222	1	12	1144	105	12095	comp37574_c0,comp41993_c1,comp40124_c1,comp42912_c1,comp43843_c1,comp23704_c1,comp34268_c0,comp39229_c1,comp42930_c0,comp46032_c0,comp39445_c0,comp37358_c0
GO:0016651	oxidoreductase activity, acting on NAD(P)H	molecular_function	0.57224	1	10	1144	102	12095	comp40891_c1,comp65967_c0,comp34813_c0,comp44348_c0,comp41748_c0,comp42815_c1,comp56560_c0,comp43290_c0,comp147820_c0,comp44493_c0
GO:0044433	cytoplasmic vesicle part	cellular_component	0.57267	1	5	1144	47	12095	comp35847_c0,comp36124_c0,comp38190_c1,comp43863_c3,comp35580_c0
GO:0007160	cell-matrix adhesion	biological_process	0.57268	1	1	1144	9	12095	comp25702_c0
GO:0031589	cell-substrate adhesion	biological_process	0.57268	1	1	1144	9	12095	comp25702_c0
GO:0006997	nucleus organization	biological_process	0.57445	1	1	1144	6	12095	comp45482_c0
GO:0006858	extracellular transport	biological_process	0.57466	1	1	1144	7	12095	comp51837_c0
GO:0030286	dynein complex	cellular_component	0.57484	1	6	1144	73	12095	comp43401_c0,comp25219_c1,comp43657_c4,comp41034_c0,comp25219_c0,comp33644_c0
GO:0004568	chitinase activity	molecular_function	0.57544	1	2	1144	20	12095	comp41471_c0,comp42621_c0
GO:0006032	chitin catabolic process	biological_process	0.57544	1	2	1144	20	12095	comp41471_c0,comp42621_c0
GO:0046348	amino sugar catabolic process	biological_process	0.57544	1	2	1144	20	12095	comp42621_c0,comp41471_c0
GO:1901072	glucosamine-containing compound catabolic process	biological_process	0.57544	1	2	1144	20	12095	comp42621_c0,comp41471_c0
GO:0008283	cell proliferation	biological_process	0.57554	1	4	1144	33	12095	comp33780_c0,comp35744_c0,comp37917_c0,comp43856_c0
GO:0006547	histidine metabolic process	biological_process	0.57715	1	2	1144	15	12095	comp35711_c1,comp38650_c0
GO:0052803	imidazole-containing compound metabolic process	biological_process	0.57715	1	2	1144	15	12095	comp38650_c0,comp35711_c1
GO:0000151	ubiquitin ligase complex	cellular_component	0.57746	1	7	1144	59	12095	comp42607_c0,comp43234_c0,comp44180_c1,comp38792_c0,comp43033_c0,comp43313_c0,comp44072_c0
GO:0000910	cytokinesis	biological_process	0.57768	1	4	1144	37	12095	comp46898_c0,comp43657_c4,comp18570_c0,comp41591_c0
GO:0032784	regulation of DNA-dependent transcription, elongation	biological_process	0.57863	1	1	1144	9	12095	comp25219_c0
GO:0000781	chromosome, telomeric region	cellular_component	0.57908	1	1	1144	7	12095	comp41435_c0
GO:0070403	NAD+ binding	molecular_function	0.57926	1	1	1144	9	12095	comp38837_c0
GO:0006026	aminoglycan catabolic process	biological_process	0.57975	1	4	1144	41	12095	comp42621_c0,comp37574_c0,comp42930_c0,comp41471_c0
GO:0007154	cell communication	biological_process	0.5811	1	137	1144	1334	12095	comp32618_c0,comp83336_c0,comp37939_c0,comp43967_c0,comp27811_c1,comp18322_c0,comp37420_c0,comp43509_c3,comp19103_c0,comp40616_c0,comp18649_c0,comp37481_c0,comp44331_c0,comp41723_c0,comp32130_c0,comp43032_c0,comp38669_c0,comp35658_c1,comp44160_c0,comp19276_c0,comp44040_c0,comp43124_c0,comp35557_c0,comp49019_c0,comp19806_c0,comp44435_c0,comp43746_c0,comp43983_c4,comp39111_c0,comp48326_c0,comp91008…
GO:0009219	pyrimidine deoxyribonucleotide metabolic process	biological_process	0.58234	1	1	1144	7	12095	comp18696_c0
GO:0009262	deoxyribonucleotide metabolic process	biological_process	0.58234	1	1	1144	7	12095	comp18696_c0
GO:0009394	2'-deoxyribonucleotide metabolic process	biological_process	0.58234	1	1	1144	7	12095	comp18696_c0
GO:0019692	deoxyribose phosphate metabolic process	biological_process	0.58234	1	1	1144	7	12095	comp18696_c0
GO:0005158	insulin receptor binding	molecular_function	0.58281	1	1	1144	5	12095	comp44504_c0
GO:0005899	insulin receptor complex	cellular_component	0.58281	1	1	1144	5	12095	comp44504_c0
GO:0004725	protein tyrosine phosphatase activity	molecular_function	0.58309	1	6	1144	54	12095	comp42621_c0,comp37736_c0,comp43631_c6,comp153862_c0,comp43180_c0,comp37900_c0
GO:0014070	response to organic cyclic compound	biological_process	0.58325	1	2	1144	18	12095	comp27811_c1,comp30628_c0
GO:0033993	response to lipid	biological_process	0.58325	1	2	1144	18	12095	comp27811_c1,comp30628_c0
GO:0043401	steroid hormone mediated signaling pathway	biological_process	0.58325	1	2	1144	18	12095	comp30628_c0,comp27811_c1
GO:0048545	response to steroid hormone stimulus	biological_process	0.58325	1	2	1144	18	12095	comp30628_c0,comp27811_c1
GO:0071383	cellular response to steroid hormone stimulus	biological_process	0.58325	1	2	1144	18	12095	comp30628_c0,comp27811_c1
GO:0071396	cellular response to lipid	biological_process	0.58325	1	2	1144	18	12095	comp30628_c0,comp27811_c1
GO:0071407	cellular response to organic cyclic compound	biological_process	0.58325	1	2	1144	18	12095	comp27811_c1,comp30628_c0
GO:0003723	RNA binding	molecular_function	0.58349	1	84	1144	804	12095	comp43330_c0,comp43375_c1,comp41654_c0,comp18069_c0,comp43650_c1,comp40259_c0,comp42370_c0,comp36452_c0,comp41843_c0,comp24486_c0,comp33789_c0,comp44491_c3,comp43032_c0,comp44416_c3,comp43906_c0,comp30326_c0,comp173482_c0,comp44346_c0,comp39468_c0,comp35872_c1,comp44473_c0,comp43297_c1,comp42621_c0,comp44493_c0,comp44334_c0,comp42011_c0,comp92685_c0,comp42211_c0,comp42042_c0,comp44561_c0,comp3559…
GO:0006275	regulation of DNA replication	biological_process	0.58351	1	2	1144	26	12095	comp37115_c0,comp44809_c0
GO:0019001	guanyl nucleotide binding	molecular_function	0.58411	1	33	1144	285	12095	comp43983_c4,comp42087_c0,comp39111_c0,comp45686_c0,comp40496_c0,comp40201_c0,comp38872_c0,comp42795_c0,comp46217_c0,comp34111_c0,comp42731_c0,comp37889_c0,comp42621_c0,comp19638_c0,comp41368_c1,comp44941_c0,comp42211_c0,comp35597_c1,comp41251_c0,comp35598_c0,comp37420_c0,comp38364_c0,comp118278_c0,comp41837_c0,comp42918_c0,comp40048_c2,comp41368_c2,comp44160_c0,comp19276_c0,comp41726_c2,comp3944…
GO:0015370	solute:sodium symporter activity	molecular_function	0.58433	1	2	1144	17	12095	comp41720_c0,comp38792_c0
GO:0032801	receptor catabolic process	biological_process	0.58533	1	2	1144	19	12095	comp35225_c1,comp18079_c0
GO:0032259	methylation	biological_process	0.5856	1	14	1144	117	12095	comp37165_c0,comp42657_c0,comp45578_c0,comp38352_c0,comp40259_c0,comp41856_c0,comp43657_c4,comp39206_c0,comp34223_c0,comp38409_c0,comp44452_c0,comp34765_c0,comp43074_c6,comp43621_c0
GO:0017150	tRNA dihydrouridine synthase activity	molecular_function	0.5876	1	1	1144	6	12095	comp41425_c0
GO:0046912	transferase activity, transferring acyl groups, acyl groups converted into alkyl on transfer	molecular_function	0.58764	1	1	1144	6	12095	comp44075_c0
GO:0046789	host cell surface receptor binding	molecular_function	0.58794	1	1	1144	10	12095	comp44229_c0
GO:0046812	host cell surface binding	molecular_function	0.58794	1	1	1144	10	12095	comp44229_c0
GO:0009725	response to hormone stimulus	biological_process	0.5884	1	3	1144	27	12095	comp27811_c1,comp44416_c3,comp30628_c0
GO:0044429	mitochondrial part	cellular_component	0.58902	1	20	1144	218	12095	comp33621_c1,comp44817_c0,comp36585_c1,comp42537_c0,comp41814_c0,comp28578_c0,comp43401_c0,comp39184_c0,comp35423_c2,comp43041_c1,comp39705_c0,comp42621_c1,comp42621_c0,comp41850_c0,comp41975_c0,comp51072_c0,comp41034_c0,comp42340_c1,comp44097_c0,comp37420_c0
GO:0009636	response to toxic substance	biological_process	0.58986	1	2	1144	18	12095	comp34111_c0,comp43520_c2
GO:0005834	heterotrimeric G-protein complex	cellular_component	0.5912	1	1	1144	11	12095	comp164041_c0
GO:0031234	extrinsic to internal side of plasma membrane	cellular_component	0.5912	1	1	1144	11	12095	comp164041_c0
GO:0006952	defense response	biological_process	0.59198	1	11	1144	135	12095	comp37900_c0,comp43590_c0,comp36064_c0,comp43505_c0,comp40318_c0,comp41674_c0,comp42887_c0,comp44583_c0,comp33793_c0,comp35646_c0,comp41633_c1
GO:0003707	steroid hormone receptor activity	molecular_function	0.59207	1	2	1144	19	12095	comp27811_c1,comp30628_c0
GO:0051273	beta-glucan metabolic process	biological_process	0.59286	1	1	1144	6	12095	comp44193_c0
GO:0051274	beta-glucan biosynthetic process	biological_process	0.59286	1	1	1144	6	12095	comp44193_c0
GO:0019856	pyrimidine nucleobase biosynthetic process	biological_process	0.59397	1	1	1144	6	12095	comp42444_c2
GO:0015930	glutamate synthase activity	molecular_function	0.59432	1	1	1144	5	12095	comp44248_c0
GO:0005381	iron ion transmembrane transporter activity	molecular_function	0.59515	1	5	1144	40	12095	comp38364_c0,comp43983_c4,comp42731_c0,comp44941_c0,comp37420_c0
GO:0005245	voltage-gated calcium channel activity	molecular_function	0.59561	1	1	1144	8	12095	comp40277_c0
GO:0000049	tRNA binding	molecular_function	0.59595	1	2	1144	15	12095	comp43436_c0,comp44491_c3
GO:0071203	WASH complex	cellular_component	0.59656	1	3	1144	24	12095	comp25973_c0,comp43657_c4,comp43908_c0
GO:0032502	developmental process	biological_process	0.59665	1	26	1144	250	12095	comp42644_c0,comp40792_c0,comp41569_c0,comp28034_c0,comp40733_c0,comp42918_c0,comp37917_c0,comp40115_c1,comp37818_c0,comp156176_c0,comp43074_c6,comp33780_c0,comp43657_c4,comp60302_c0,comp41122_c0,comp38650_c0,comp41108_c0,comp38219_c0,comp19276_c0,comp41476_c0,comp41727_c1,comp54760_c0,comp19702_c1,comp42289_c0,comp34084_c0,comp37484_c1
GO:0009082	branched-chain amino acid biosynthetic process	biological_process	0.59693	1	3	1144	23	12095	comp43189_c2,comp45482_c0,comp39560_c0
GO:0044782	cilium organization	biological_process	0.5983	1	1	1144	12	12095	comp41569_c0
GO:0032501	multicellular organismal process	biological_process	0.59898	1	35	1144	376	12095	comp41569_c0,comp40792_c0,comp36750_c0,comp43119_c0,comp42170_c1,comp44223_c1,comp40733_c0,comp28034_c0,comp40115_c1,comp156176_c0,comp37917_c0,comp42963_c0,comp33780_c0,comp41108_c0,comp41476_c0,comp48326_c0,comp44229_c0,comp29660_c0,comp39760_c0,comp19702_c1,comp33644_c0,comp43452_c0,comp42918_c0,comp43074_c6,comp37818_c0,comp43657_c4,comp41122_c0,comp38650_c0,comp28578_c0,comp38219_c0,comp2860…
GO:0004674	protein serine/threonine kinase activity	molecular_function	0.59929	1	21	1144	177	12095	comp18347_c0,comp18079_c0,comp41669_c1,comp41130_c0,comp54409_c0,comp43266_c0,comp42869_c0,comp40891_c0,comp213058_c0,comp42142_c0,comp19799_c0,comp41761_c0,comp35225_c1,comp42591_c0,comp43030_c0,comp18104_c0,comp42039_c0,comp46359_c0,comp44375_c2,comp43030_c1,comp44551_c0
GO:0016073	snRNA metabolic process	biological_process	0.59978	1	1	1144	7	12095	comp44335_c0
GO:0016798	hydrolase activity, acting on glycosyl bonds	molecular_function	0.60045	1	21	1144	214	12095	comp36064_c0,comp41368_c2,comp34268_c0,comp42930_c0,comp43075_c0,comp40995_c0,comp36802_c1,comp41198_c0,comp23270_c0,comp42621_c0,comp87968_c0,comp44096_c0,comp41471_c0,comp39379_c0,comp41415_c0,comp42912_c1,comp44157_c0,comp37358_c0,comp42408_c0,comp37574_c0,comp40124_c1
GO:0004616	phosphogluconate dehydrogenase (decarboxylating) activity	molecular_function	0.60107	1	2	1144	16	12095	comp41993_c1,comp43843_c1
GO:0019521	D-gluconate metabolic process	biological_process	0.60107	1	2	1144	16	12095	comp41993_c1,comp43843_c1
GO:0006614	SRP-dependent cotranslational protein targeting to membrane	biological_process	0.60255	1	4	1144	30	12095	comp38872_c0,comp42621_c0,comp41251_c0,comp34111_c0
GO:0045047	protein targeting to ER	biological_process	0.60255	1	4	1144	30	12095	comp41251_c0,comp34111_c0,comp42621_c0,comp38872_c0
GO:0072599	establishment of protein localization to endoplasmic reticulum	biological_process	0.60255	1	4	1144	30	12095	comp34111_c0,comp41251_c0,comp38872_c0,comp42621_c0
GO:0000145	exocyst	cellular_component	0.60259	1	2	1144	15	12095	comp41459_c0,comp38914_c0
GO:0005681	spliceosomal complex	cellular_component	0.60268	1	2	1144	17	12095	comp50601_c0,comp40027_c0
GO:0008168	methyltransferase activity	molecular_function	0.60286	1	24	1144	224	12095	comp27940_c0,comp35873_c0,comp38676_c0,comp18696_c0,comp37165_c0,comp43621_c0,comp43562_c1,comp34765_c0,comp34223_c0,comp39206_c0,comp40259_c0,comp44435_c0,comp38352_c0,comp45578_c0,comp42657_c0,comp43074_c6,comp44452_c0,comp39765_c1,comp44533_c2,comp43479_c0,comp38409_c0,comp43657_c4,comp41856_c0,comp35437_c1
GO:0015932	nucleobase-containing compound transmembrane transporter activity	molecular_function	0.6038	1	2	1144	18	12095	comp41779_c0,comp41722_c3
GO:0052547	regulation of peptidase activity	biological_process	0.60434	1	1	1144	14	12095	comp41454_c0
GO:0031410	cytoplasmic vesicle	cellular_component	0.60441	1	6	1144	61	12095	comp35580_c0,comp43866_c0,comp43863_c3,comp36124_c0,comp38190_c1,comp35847_c0
GO:0031982	vesicle	cellular_component	0.60441	1	6	1144	61	12095	comp35847_c0,comp36124_c0,comp38190_c1,comp43863_c3,comp43866_c0,comp35580_c0
GO:0008649	rRNA methyltransferase activity	molecular_function	0.60441	1	3	1144	28	12095	comp39765_c1,comp45578_c0,comp38352_c0
GO:0016433	rRNA (adenine) methyltransferase activity	molecular_function	0.60492	1	2	1144	18	12095	comp39765_c1,comp45578_c0
GO:0051705	multi-organism behavior	biological_process	0.60684	1	1	1144	9	12095	comp44817_c0
GO:0016151	nickel cation binding	molecular_function	0.60754	1	3	1144	29	12095	comp48513_c0,comp38776_c0,comp42621_c1
GO:0005779	integral to peroxisomal membrane	cellular_component	0.60805	1	1	1144	7	12095	comp39975_c0
GO:0031231	intrinsic to peroxisomal membrane	cellular_component	0.60805	1	1	1144	7	12095	comp39975_c0
GO:0017056	structural constituent of nuclear pore	molecular_function	0.6081	1	1	1144	6	12095	comp37686_c0
GO:0016887	ATPase activity	molecular_function	0.60941	1	44	1144	400	12095	comp26427_c0,comp42087_c0,comp41856_c0,comp44123_c0,comp74429_c0,comp38872_c0,comp40882_c1,comp34111_c0,comp42621_c0,comp51542_c0,comp37889_c0,comp42211_c0,comp42887_c0,comp41540_c0,comp41611_c0,comp42042_c0,comp48580_c0,comp25219_c1,comp36130_c0,comp37900_c0,comp35672_c0,comp37166_c0,comp385995_c0,comp37420_c0,comp33220_c0,comp38364_c0,comp41837_c0,comp42134_c0,comp25219_c0,comp40048_c2,comp1777…
GO:0048015	phosphatidylinositol-mediated signaling	biological_process	0.60953	1	1	1144	5	12095	comp44448_c0
GO:0048017	inositol lipid-mediated signaling	biological_process	0.60953	1	1	1144	5	12095	comp44448_c0
GO:0006415	translational termination	biological_process	0.60983	1	1	1144	9	12095	comp94261_c0
GO:0006449	regulation of translational termination	biological_process	0.60983	1	1	1144	9	12095	comp94261_c0
GO:0043624	cellular protein complex disassembly	biological_process	0.60983	1	1	1144	9	12095	comp94261_c0
GO:0031406	carboxylic acid binding	molecular_function	0.61096	1	2	1144	17	12095	comp41747_c0,comp42621_c0
GO:0044707	single-multicellular organism process	biological_process	0.611	1	30	1144	333	12095	comp41476_c0,comp48326_c0,comp44229_c0,comp29660_c0,comp41108_c0,comp38219_c0,comp19702_c1,comp34084_c0,comp42289_c0,comp43401_c0,comp54760_c0,comp39760_c0,comp43119_c0,comp42918_c0,comp44223_c1,comp40733_c0,comp28034_c0,comp33644_c0,comp41569_c0,comp43452_c0,comp40792_c0,comp43657_c4,comp41122_c0,comp38650_c0,comp33780_c0,comp40115_c1,comp156176_c0,comp43074_c6,comp37917_c0,comp42963_c0
GO:0034062	RNA polymerase activity	molecular_function	0.61156	1	16	1144	166	12095	comp52085_c0,comp18069_c0,comp44809_c0,comp41117_c0,comp44188_c1,comp20442_c0,comp41493_c0,comp37900_c0,comp43032_c0,comp47032_c0,comp44370_c0,comp43119_c0,comp44157_c0,comp39736_c0,comp40804_c0,comp40703_c0
GO:0016778	diphosphotransferase activity	molecular_function	0.61173	1	1	1144	8	12095	comp23704_c1
GO:0008556	potassium-transporting ATPase activity	molecular_function	0.61218	1	1	1144	10	12095	comp33220_c0
GO:0006098	pentose-phosphate shunt	biological_process	0.61367	1	4	1144	35	12095	comp41993_c1,comp43843_c1,comp39229_c1,comp23704_c1
GO:0006740	NADPH regeneration	biological_process	0.61367	1	4	1144	35	12095	comp23704_c1,comp39229_c1,comp41993_c1,comp43843_c1
GO:0016817	hydrolase activity, acting on acid anhydrides	molecular_function	0.61469	1	87	1144	836	12095	comp44420_c0,comp28578_c0,comp34961_c0,comp30936_c0,comp43338_c0,comp43752_c0,comp42869_c0,comp41814_c0,comp38982_c0,comp43740_c1,comp32448_c0,comp36252_c0,comp40048_c2,comp25219_c0,comp42621_c1,comp17776_c0,comp43723_c4,comp39379_c0,comp43041_c0,comp43401_c0,comp41837_c0,comp38364_c0,comp36105_c0,comp37166_c0,comp385995_c0,comp33220_c0,comp48580_c0,comp41860_c0,comp25219_c1,comp35598_c0,comp3790…
GO:0004722	protein serine/threonine phosphatase activity	molecular_function	0.61487	1	1	1144	6	12095	comp94261_c0
GO:0000221	vacuolar proton-transporting V-type ATPase, V1 domain	cellular_component	0.61538	1	1	1144	7	12095	comp40172_c0
GO:0005249	voltage-gated potassium channel activity	molecular_function	0.61562	1	3	1144	28	12095	comp28578_c0,comp42621_c1,comp28179_c0
GO:0008076	voltage-gated potassium channel complex	cellular_component	0.61562	1	3	1144	28	12095	comp42621_c1,comp28578_c0,comp28179_c0
GO:0034705	potassium channel complex	cellular_component	0.61562	1	3	1144	28	12095	comp42621_c1,comp28578_c0,comp28179_c0
GO:0048468	cell development	biological_process	0.616	1	3	1144	31	12095	comp41569_c0,comp37818_c0,comp19702_c1
GO:0005976	polysaccharide metabolic process	biological_process	0.61675	1	20	1144	163	12095	comp42869_c0,comp18079_c0,comp41669_c1,comp43075_c0,comp33900_c3,comp34268_c0,comp44193_c0,comp44096_c0,comp35225_c1,comp42142_c0,comp43030_c0,comp18104_c0,comp37358_c0,comp17028_c0,comp42912_c1,comp43843_c1,comp35588_c0,comp40124_c1,comp78982_c0,comp46359_c0
GO:0009986	cell surface	cellular_component	0.61693	1	1	1144	12	12095	comp44229_c0
GO:0051345	positive regulation of hydrolase activity	biological_process	0.61804	1	5	1144	41	12095	comp35075_c0,comp32618_c0,comp41454_c0,comp19480_c0,comp37481_c0
GO:0006222	UMP biosynthetic process	biological_process	0.61925	1	1	1144	7	12095	comp44188_c1
GO:0046049	UMP metabolic process	biological_process	0.61925	1	1	1144	7	12095	comp44188_c1
GO:0003873	6-phosphofructo-2-kinase activity	molecular_function	0.61986	1	1	1144	6	12095	comp46032_c0
GO:0045934	negative regulation of nucleobase-containing compound metabolic process	biological_process	0.62025	1	4	1144	42	12095	comp42289_c0,comp41712_c1,comp39515_c0,comp21782_c0
GO:0051172	negative regulation of nitrogen compound metabolic process	biological_process	0.62025	1	4	1144	42	12095	comp41712_c1,comp42289_c0,comp21782_c0,comp39515_c0
GO:0008276	protein methyltransferase activity	molecular_function	0.62051	1	7	1144	57	12095	comp45578_c0,comp44452_c0,comp43621_c0,comp43074_c6,comp34765_c0,comp40259_c0,comp41856_c0
GO:0030120	vesicle coat	cellular_component	0.62119	1	4	1144	42	12095	comp35580_c0,comp35847_c0,comp38190_c1,comp36124_c0
GO:0030662	coated vesicle membrane	cellular_component	0.62119	1	4	1144	42	12095	comp35580_c0,comp38190_c1,comp36124_c0,comp35847_c0
GO:0032182	small conjugating protein binding	molecular_function	0.62163	1	1	1144	6	12095	comp40766_c0
GO:0043130	ubiquitin binding	molecular_function	0.62163	1	1	1144	6	12095	comp40766_c0
GO:0019897	extrinsic to plasma membrane	cellular_component	0.62271	1	2	1144	22	12095	comp164041_c0,comp30833_c0
GO:0004553	hydrolase activity, hydrolyzing O-glycosyl compounds	molecular_function	0.62332	1	19	1144	192	12095	comp36802_c1,comp34268_c0,comp42930_c0,comp36064_c0,comp41368_c2,comp40995_c0,comp43075_c0,comp42621_c0,comp23270_c0,comp87968_c0,comp44096_c0,comp41471_c0,comp41415_c0,comp42912_c1,comp44157_c0,comp37358_c0,comp42408_c0,comp37574_c0,comp40124_c1
GO:0004016	adenylate cyclase activity	molecular_function	0.62515	1	1	1144	13	12095	comp43186_c0
GO:0006171	cAMP biosynthetic process	biological_process	0.62515	1	1	1144	13	12095	comp43186_c0
GO:0048610	cellular process involved in reproduction	biological_process	0.62533	1	12	1144	116	12095	comp43635_c0,comp44204_c0,comp37818_c0,comp41390_c0,comp43401_c0,comp19702_c1,comp41275_c0,comp41569_c0,comp28578_c0,comp46880_c0,comp44229_c0,comp33265_c0
GO:0008192	RNA guanylyltransferase activity	molecular_function	0.62671	1	1	1144	6	12095	comp37149_c0
GO:0070568	guanylyltransferase activity	molecular_function	0.62671	1	1	1144	6	12095	comp37149_c0
GO:0042600	chorion	cellular_component	0.6269	1	2	1144	23	12095	comp37818_c0,comp19702_c1
GO:0007618	mating	biological_process	0.62728	1	1	1144	11	12095	comp44817_c0
GO:0009790	embryo development	biological_process	0.62759	1	1	1144	9	12095	comp54760_c0
GO:0008380	RNA splicing	biological_process	0.62863	1	4	1144	40	12095	comp28560_c0,comp40027_c0,comp52248_c0,comp50601_c0
GO:0016741	transferase activity, transferring one-carbon groups	molecular_function	0.62898	1	25	1144	233	12095	comp40259_c0,comp43562_c1,comp43621_c0,comp34765_c0,comp39206_c0,comp34223_c0,comp35873_c0,comp18696_c0,comp37165_c0,comp38676_c0,comp27940_c0,comp41856_c0,comp43657_c4,comp35437_c1,comp43074_c6,comp44452_c0,comp39765_c1,comp44533_c2,comp43479_c0,comp38409_c0,comp43325_c0,comp42657_c0,comp44435_c0,comp38352_c0,comp45578_c0
GO:0000154	rRNA modification	biological_process	0.6295	1	4	1144	36	12095	comp45578_c0,comp39765_c1,comp38352_c0,comp40259_c0
GO:0003950	NAD+ ADP-ribosyltransferase activity	molecular_function	0.62987	1	1	1144	7	12095	comp44096_c0
GO:0032991	macromolecular complex	cellular_component	0.62992	1	242	1144	2466	12095	comp25973_c0,comp27811_c1,comp45782_c0,comp44072_c0,comp43775_c0,comp42261_c0,comp43252_c0,comp33728_c0,comp44081_c2,comp43981_c0,comp37420_c0,comp41343_c0,comp41699_c0,comp41130_c0,comp44160_c0,comp43503_c0,comp36585_c1,comp40336_c0,comp43032_c0,comp33621_c1,comp18538_c0,comp33358_c0,comp42267_c2,comp43621_c0,comp26626_c0,comp43407_c0,comp41471_c0,comp44075_c0,comp35423_c2,comp39130_c1,comp19806…
GO:0016071	mRNA metabolic process	biological_process	0.63092	1	12	1144	108	12095	comp94261_c0,comp37744_c1,comp44346_c0,comp37149_c0,comp92685_c0,comp43752_c0,comp52248_c0,comp42269_c0,comp35375_c0,comp28560_c0,comp40027_c0,comp43119_c0
GO:0005230	extracellular ligand-gated ion channel activity	molecular_function	0.6317	1	3	1144	42	12095	comp42963_c0,comp39760_c0,comp42918_c0
GO:0022613	ribonucleoprotein complex biogenesis	biological_process	0.63223	1	35	1144	460	12095	comp35672_c0,comp379535_c0,comp33220_c0,comp34040_c0,comp45578_c0,comp35551_c0,comp43252_c0,comp46050_c0,comp43650_c1,comp40259_c0,comp43752_c0,comp43070_c0,comp44817_c0,comp43234_c0,comp41265_c0,comp39765_c1,comp44533_c2,comp43703_c0,comp44552_c0,comp44315_c0,comp137189_c0,comp38352_c0,comp42731_c0,comp40019_c0,comp92685_c0,comp30660_c0,comp43863_c3,comp40828_c0,comp48580_c0,comp38652_c0,comp429…
GO:0004579	dolichyl-diphosphooligosaccharide-protein glycotransferase activity	molecular_function	0.63223	1	1	1144	9	12095	comp44046_c0
GO:0006487	protein N-linked glycosylation	biological_process	0.63223	1	1	1144	9	12095	comp44046_c0
GO:0018196	peptidyl-asparagine modification	biological_process	0.63223	1	1	1144	9	12095	comp44046_c0
GO:0018279	protein N-linked glycosylation via asparagine	biological_process	0.63223	1	1	1144	9	12095	comp44046_c0
GO:0006625	protein targeting to peroxisome	biological_process	0.63251	1	1	1144	9	12095	comp39975_c0
GO:0043574	peroxisomal transport	biological_process	0.63251	1	1	1144	9	12095	comp39975_c0
GO:0072662	protein localization to peroxisome	biological_process	0.63251	1	1	1144	9	12095	comp39975_c0
GO:0072663	establishment of protein localization to peroxisome	biological_process	0.63251	1	1	1144	9	12095	comp39975_c0
GO:0019904	protein domain specific binding	molecular_function	0.63291	1	2	1144	23	12095	comp33220_c0,comp43856_c0
GO:0000096	sulfur amino acid metabolic process	biological_process	0.63435	1	5	1144	42	12095	comp35672_c0,comp37165_c0,comp42115_c0,comp41779_c0,comp35437_c1
GO:0004659	prenyltransferase activity	molecular_function	0.63447	1	2	1144	18	12095	comp34765_c0,comp18347_c0
GO:0000921	septin ring assembly	biological_process	0.63475	1	1	1144	7	12095	comp44229_c0
GO:0005940	septin ring	cellular_component	0.63475	1	1	1144	7	12095	comp44229_c0
GO:0031106	septin ring organization	biological_process	0.63475	1	1	1144	7	12095	comp44229_c0
GO:0032185	septin cytoskeleton organization	biological_process	0.63475	1	1	1144	7	12095	comp44229_c0
GO:0016023	cytoplasmic membrane-bounded vesicle	cellular_component	0.63488	1	5	1144	55	12095	comp35580_c0,comp43866_c0,comp38190_c1,comp36124_c0,comp35847_c0
GO:0031988	membrane-bounded vesicle	cellular_component	0.63488	1	5	1144	55	12095	comp35580_c0,comp43866_c0,comp38190_c1,comp36124_c0,comp35847_c0
GO:0007131	reciprocal meiotic recombination	biological_process	0.63545	1	1	1144	10	12095	comp28578_c0
GO:0035825	reciprocal DNA recombination	biological_process	0.63545	1	1	1144	10	12095	comp28578_c0
GO:0016811	hydrolase activity, acting on carbon-nitrogen (but not peptide) bonds, in linear amides	molecular_function	0.63702	1	3	1144	30	12095	comp36187_c0,comp41897_c0,comp1189_c0
GO:0006221	pyrimidine nucleotide biosynthetic process	biological_process	0.63735	1	2	1144	22	12095	comp18696_c0,comp44188_c1
GO:0009147	pyrimidine nucleoside triphosphate metabolic process	biological_process	0.63809	1	1	1144	12	12095	comp44188_c1
GO:0043112	receptor metabolic process	biological_process	0.63823	1	2	1144	22	12095	comp18079_c0,comp35225_c1
GO:0005375	copper ion transmembrane transporter activity	molecular_function	0.63968	1	1	1144	7	12095	comp40178_c0
GO:0009847	spore germination	biological_process	0.64014	1	1	1144	5	12095	comp41727_c1
GO:0005773	vacuole	cellular_component	0.64033	1	2	1144	16	12095	comp40172_c0,comp18552_c0
GO:0006152	purine nucleoside catabolic process	biological_process	0.64045	1	31	1144	324	12095	comp43401_c0,comp41842_c0,comp41368_c1,comp19480_c0,comp43856_c0,comp25219_c0,comp42621_c0,comp35598_c0,comp43032_c0,comp41060_c0,comp25219_c1,comp41368_c2,comp28578_c0,comp36802_c1,comp27940_c0,comp40201_c0,comp40496_c0,comp43691_c2,comp19103_c0,comp40616_c0,comp43983_c4,comp42135_c0,comp37481_c0,comp38321_c0,comp35075_c0,comp34111_c0,comp32618_c0,comp37939_c0,comp41034_c0,comp46217_c0,comp42795…
GO:0009143	nucleoside triphosphate catabolic process	biological_process	0.64045	1	31	1144	324	12095	comp25219_c0,comp43856_c0,comp42621_c0,comp43401_c0,comp41842_c0,comp41368_c1,comp19480_c0,comp41368_c2,comp28578_c0,comp36802_c1,comp27940_c0,comp43032_c0,comp35598_c0,comp41060_c0,comp25219_c1,comp40616_c0,comp43983_c4,comp42135_c0,comp38321_c0,comp37481_c0,comp40201_c0,comp40496_c0,comp43691_c2,comp19103_c0,comp41034_c0,comp46217_c0,comp42795_c0,comp34111_c0,comp32618_c0,comp35075_c0,comp37939…
GO:0009146	purine nucleoside triphosphate catabolic process	biological_process	0.64045	1	31	1144	324	12095	comp35598_c0,comp43032_c0,comp25219_c1,comp41060_c0,comp41368_c2,comp27940_c0,comp28578_c0,comp36802_c1,comp41368_c1,comp43401_c0,comp41842_c0,comp19480_c0,comp25219_c0,comp42621_c0,comp43856_c0,comp34111_c0,comp35075_c0,comp32618_c0,comp37939_c0,comp41034_c0,comp42795_c0,comp46217_c0,comp40201_c0,comp40496_c0,comp19103_c0,comp43691_c2,comp43983_c4,comp40616_c0,comp38321_c0,comp37481_c0,comp42135…
GO:0009203	ribonucleoside triphosphate catabolic process	biological_process	0.64045	1	31	1144	324	12095	comp43983_c4,comp40616_c0,comp42135_c0,comp37481_c0,comp38321_c0,comp40496_c0,comp40201_c0,comp43691_c2,comp19103_c0,comp41034_c0,comp46217_c0,comp42795_c0,comp34111_c0,comp35075_c0,comp32618_c0,comp37939_c0,comp43856_c0,comp25219_c0,comp42621_c0,comp43401_c0,comp41842_c0,comp41368_c1,comp19480_c0,comp41368_c2,comp28578_c0,comp36802_c1,comp27940_c0,comp35598_c0,comp43032_c0,comp41060_c0,comp25219…
GO:0009207	purine ribonucleoside triphosphate catabolic process	biological_process	0.64045	1	31	1144	324	12095	comp42795_c0,comp46217_c0,comp41034_c0,comp37939_c0,comp32618_c0,comp34111_c0,comp35075_c0,comp38321_c0,comp37481_c0,comp42135_c0,comp40616_c0,comp43983_c4,comp19103_c0,comp43691_c2,comp40201_c0,comp40496_c0,comp27940_c0,comp28578_c0,comp36802_c1,comp41368_c2,comp25219_c1,comp41060_c0,comp35598_c0,comp43032_c0,comp25219_c0,comp43856_c0,comp42621_c0,comp19480_c0,comp41368_c1,comp41842_c0,comp43401…
GO:0046130	purine ribonucleoside catabolic process	biological_process	0.64045	1	31	1144	324	12095	comp43032_c0,comp35598_c0,comp25219_c1,comp41060_c0,comp41368_c2,comp27940_c0,comp28578_c0,comp36802_c1,comp41368_c1,comp41842_c0,comp43401_c0,comp19480_c0,comp43856_c0,comp25219_c0,comp42621_c0,comp35075_c0,comp34111_c0,comp32618_c0,comp37939_c0,comp41034_c0,comp42795_c0,comp46217_c0,comp40496_c0,comp40201_c0,comp19103_c0,comp43691_c2,comp43983_c4,comp40616_c0,comp37481_c0,comp38321_c0,comp42135…
GO:0046058	cAMP metabolic process	biological_process	0.64087	1	1	1144	14	12095	comp43186_c0
GO:0006479	protein methylation	biological_process	0.64146	1	7	1144	58	12095	comp34765_c0,comp43621_c0,comp43074_c6,comp45578_c0,comp44452_c0,comp41856_c0,comp40259_c0
GO:0008213	protein alkylation	biological_process	0.64146	1	7	1144	58	12095	comp44452_c0,comp45578_c0,comp43074_c6,comp43621_c0,comp34765_c0,comp40259_c0,comp41856_c0
GO:0019520	aldonic acid metabolic process	biological_process	0.64167	1	2	1144	17	12095	comp41993_c1,comp43843_c1
GO:0030117	membrane coat	cellular_component	0.64182	1	10	1144	91	12095	comp33719_c0,comp35580_c0,comp40172_c0,comp18046_c0,comp38246_c0,comp41461_c0,comp35847_c0,comp36124_c0,comp41169_c0,comp38190_c1
GO:0048475	coated membrane	cellular_component	0.64182	1	10	1144	91	12095	comp38246_c0,comp40172_c0,comp18046_c0,comp38190_c1,comp41169_c0,comp36124_c0,comp35847_c0,comp41461_c0,comp35580_c0,comp33719_c0
GO:0004003	ATP-dependent DNA helicase activity	molecular_function	0.64248	1	2	1144	17	12095	comp38872_c0,comp36252_c0
GO:0006027	glycosaminoglycan catabolic process	biological_process	0.64252	1	2	1144	21	12095	comp42930_c0,comp37574_c0
GO:0006022	aminoglycan metabolic process	biological_process	0.64257	1	11	1144	119	12095	comp50355_c0,comp44592_c0,comp41471_c0,comp42621_c1,comp43233_c0,comp37574_c0,comp42621_c0,comp45379_c0,comp37358_c0,comp42930_c0,comp33451_c0
GO:0009154	purine ribonucleotide catabolic process	biological_process	0.64345	1	31	1144	325	12095	comp41060_c0,comp25219_c1,comp43032_c0,comp35598_c0,comp36802_c1,comp28578_c0,comp27940_c0,comp41368_c2,comp19480_c0,comp43401_c0,comp41842_c0,comp41368_c1,comp25219_c0,comp42621_c0,comp43856_c0,comp37939_c0,comp32618_c0,comp34111_c0,comp35075_c0,comp46217_c0,comp42795_c0,comp41034_c0,comp43691_c2,comp19103_c0,comp40496_c0,comp40201_c0,comp42135_c0,comp38321_c0,comp37481_c0,comp40616_c0,comp43983…
GO:0009261	ribonucleotide catabolic process	biological_process	0.64345	1	31	1144	325	12095	comp40616_c0,comp43983_c4,comp38321_c0,comp37481_c0,comp42135_c0,comp40496_c0,comp40201_c0,comp19103_c0,comp43691_c2,comp41034_c0,comp42795_c0,comp46217_c0,comp32618_c0,comp34111_c0,comp35075_c0,comp37939_c0,comp25219_c0,comp43856_c0,comp42621_c0,comp41368_c1,comp41842_c0,comp43401_c0,comp19480_c0,comp41368_c2,comp27940_c0,comp36802_c1,comp28578_c0,comp35598_c0,comp43032_c0,comp25219_c1,comp41060…
GO:0004133	glycogen debranching enzyme activity	molecular_function	0.64409	1	1	1144	6	12095	comp44096_c0
GO:0004134	4-alpha-glucanotransferase activity	molecular_function	0.64409	1	1	1144	6	12095	comp44096_c0
GO:0004135	amylo-alpha-1,6-glucosidase activity	molecular_function	0.64409	1	1	1144	6	12095	comp44096_c0
GO:0005980	glycogen catabolic process	biological_process	0.64409	1	1	1144	6	12095	comp44096_c0
GO:0009251	glucan catabolic process	biological_process	0.64409	1	1	1144	6	12095	comp44096_c0
GO:0071554	cell wall organization or biogenesis	biological_process	0.64571	1	6	1144	57	12095	comp50355_c0,comp45379_c0,comp34993_c0,comp41471_c0,comp41368_c2,comp42621_c0
GO:0019888	protein phosphatase regulator activity	molecular_function	0.64599	1	1	1144	9	12095	comp44040_c0
GO:0006904	vesicle docking involved in exocytosis	biological_process	0.64728	1	2	1144	16	12095	comp41459_c0,comp38914_c0
GO:0016891	endoribonuclease activity, producing 5'-phosphomonoesters	molecular_function	0.64763	1	5	1144	58	12095	comp42097_c0,comp30326_c0,comp43095_c0,comp44498_c0,comp43752_c0
GO:0072528	pyrimidine-containing compound biosynthetic process	biological_process	0.64766	1	3	1144	33	12095	comp18696_c0,comp42444_c2,comp44188_c1
GO:0006555	methionine metabolic process	biological_process	0.64788	1	3	1144	26	12095	comp41779_c0,comp37165_c0,comp35437_c1
GO:0005991	trehalose metabolic process	biological_process	0.64853	1	1	1144	6	12095	comp43075_c0
GO:0004540	ribonuclease activity	molecular_function	0.64932	1	10	1144	103	12095	comp44433_c0,comp30326_c0,comp92685_c0,comp94261_c0,comp43095_c0,comp42097_c0,comp43752_c0,comp43165_c1,comp35375_c0,comp44498_c0
GO:0006354	DNA-dependent transcription, elongation	biological_process	0.64988	1	1	1144	10	12095	comp25219_c0
GO:0009164	nucleoside catabolic process	biological_process	0.64998	1	31	1144	326	12095	comp41368_c2,comp28578_c0,comp36802_c1,comp27940_c0,comp43032_c0,comp35598_c0,comp41060_c0,comp25219_c1,comp43856_c0,comp25219_c0,comp42621_c0,comp41842_c0,comp43401_c0,comp41368_c1,comp19480_c0,comp41034_c0,comp46217_c0,comp42795_c0,comp34111_c0,comp32618_c0,comp35075_c0,comp37939_c0,comp40616_c0,comp43983_c4,comp42135_c0,comp38321_c0,comp37481_c0,comp40496_c0,comp40201_c0,comp43691_c2,comp19103…
GO:0042454	ribonucleoside catabolic process	biological_process	0.64998	1	31	1144	326	12095	comp32618_c0,comp34111_c0,comp35075_c0,comp37939_c0,comp41034_c0,comp46217_c0,comp42795_c0,comp40201_c0,comp40496_c0,comp43691_c2,comp19103_c0,comp43983_c4,comp40616_c0,comp42135_c0,comp38321_c0,comp37481_c0,comp43032_c0,comp35598_c0,comp41060_c0,comp25219_c1,comp41368_c2,comp36802_c1,comp28578_c0,comp27940_c0,comp43401_c0,comp41842_c0,comp41368_c1,comp19480_c0,comp43856_c0,comp25219_c0,comp42621…
GO:1901658	glycosyl compound catabolic process	biological_process	0.64998	1	31	1144	326	12095	comp43691_c2,comp19103_c0,comp40201_c0,comp40496_c0,comp42135_c0,comp37481_c0,comp38321_c0,comp43983_c4,comp40616_c0,comp37939_c0,comp34111_c0,comp32618_c0,comp35075_c0,comp46217_c0,comp42795_c0,comp41034_c0,comp19480_c0,comp41842_c0,comp43401_c0,comp41368_c1,comp25219_c0,comp43856_c0,comp42621_c0,comp41060_c0,comp25219_c1,comp43032_c0,comp35598_c0,comp36802_c1,comp28578_c0,comp27940_c0,comp41368…
GO:0045502	dynein binding	molecular_function	0.65001	1	4	1144	37	12095	comp43401_c0,comp43657_c4,comp41034_c0,comp25219_c0
GO:0008201	heparin binding	molecular_function	0.65016	1	1	1144	9	12095	comp39214_c0
GO:0003840	gamma-glutamyltransferase activity	molecular_function	0.65017	1	1	1144	6	12095	comp42340_c1
GO:0006692	prostanoid metabolic process	biological_process	0.65017	1	1	1144	6	12095	comp42340_c1
GO:0006693	prostaglandin metabolic process	biological_process	0.65017	1	1	1144	6	12095	comp42340_c1
GO:0060429	epithelium development	biological_process	0.65038	1	1	1144	7	12095	comp41569_c0
GO:0009173	pyrimidine ribonucleoside monophosphate metabolic process	biological_process	0.65052	1	1	1144	9	12095	comp44188_c1
GO:0009174	pyrimidine ribonucleoside monophosphate biosynthetic process	biological_process	0.65052	1	1	1144	9	12095	comp44188_c1
GO:0044455	mitochondrial membrane part	cellular_component	0.65081	1	10	1144	121	12095	comp39184_c0,comp37420_c0,comp35423_c2,comp44097_c0,comp42340_c1,comp44817_c0,comp33621_c1,comp41814_c0,comp41975_c0,comp42537_c0
GO:0044247	cellular polysaccharide catabolic process	biological_process	0.6509	1	1	1144	7	12095	comp44096_c0
GO:0001539	ciliary or bacterial-type flagellar motility	biological_process	0.65108	1	1	1144	15	12095	comp41034_c0
GO:0009898	internal side of plasma membrane	cellular_component	0.6519	1	1	1144	12	12095	comp164041_c0
GO:0006631	fatty acid metabolic process	biological_process	0.65202	1	9	1144	84	12095	comp20548_c0,comp37682_c0,comp56042_c0,comp42671_c0,comp33016_c0,comp43843_c1,comp39324_c0,comp42340_c1,comp37900_c0
GO:0046474	glycerophospholipid biosynthetic process	biological_process	0.65252	1	5	1144	44	12095	comp33228_c0,comp43406_c1,comp33016_c0,comp43070_c0,comp42340_c1
GO:0051052	regulation of DNA metabolic process	biological_process	0.65311	1	2	1144	29	12095	comp44809_c0,comp37115_c0
GO:0000746	conjugation	biological_process	0.65313	1	1	1144	11	12095	comp34140_c0
GO:0042254	ribosome biogenesis	biological_process	0.65461	1	34	1144	454	12095	comp43070_c0,comp44817_c0,comp43752_c0,comp43650_c1,comp40259_c0,comp46050_c0,comp43252_c0,comp35551_c0,comp45578_c0,comp34040_c0,comp33220_c0,comp379535_c0,comp35672_c0,comp35796_c0,comp41315_c0,comp38652_c0,comp42980_c4,comp18882_c0,comp48580_c0,comp40828_c0,comp43863_c3,comp30660_c0,comp40019_c0,comp92685_c0,comp42731_c0,comp38352_c0,comp137189_c0,comp44552_c0,comp44315_c0,comp43703_c0,comp432…
GO:0007292	female gamete generation	biological_process	0.65508	1	2	1144	24	12095	comp19702_c1,comp37818_c0
GO:0048477	oogenesis	biological_process	0.65508	1	2	1144	24	12095	comp19702_c1,comp37818_c0
GO:0007608	sensory perception of smell	biological_process	0.65519	1	1	1144	18	12095	comp41569_c0
GO:0006284	base-excision repair	biological_process	0.65648	1	1	1144	12	12095	comp39379_c0
GO:0019079	viral genome replication	biological_process	0.65734	1	4	1144	33	12095	comp42621_c1,comp42011_c0,comp44370_c0,comp42897_c0
GO:0009877	nodulation	biological_process	0.65744	1	2	1144	20	12095	comp41050_c1,comp41122_c0
GO:0005099	Ras GTPase activator activity	molecular_function	0.65855	1	4	1144	32	12095	comp32618_c0,comp19103_c0,comp25219_c0,comp37481_c0
GO:0032990	cell part morphogenesis	biological_process	0.65863	1	1	1144	12	12095	comp41569_c0
GO:0048858	cell projection morphogenesis	biological_process	0.65863	1	1	1144	12	12095	comp41569_c0
GO:0000276	mitochondrial proton-transporting ATP synthase complex, coupling factor F(o)	cellular_component	0.65885	1	6	1144	76	12095	comp42340_c1,comp33621_c1,comp44817_c0,comp37420_c0,comp35423_c2,comp41814_c0
GO:0003690	double-stranded DNA binding	molecular_function	0.65903	1	2	1144	21	12095	comp26231_c0,comp37686_c0
GO:0016765	transferase activity, transferring alkyl or aryl (other than methyl) groups	molecular_function	0.65907	1	4	1144	42	12095	comp42042_c0,comp18347_c0,comp34765_c0,comp43907_c2
GO:0008236	serine-type peptidase activity	molecular_function	0.65909	1	23	1144	246	12095	comp32915_c0,comp43681_c3,comp29660_c1,comp43523_c0,comp18011_c0,comp41417_c0,comp29660_c0,comp19755_c0,comp41350_c0,comp43113_c1,comp18393_c0,comp39768_c0,comp34629_c0,comp41002_c0,comp38062_c0,comp40949_c0,comp37192_c0,comp38716_c0,comp33777_c0,comp199129_c0,comp40294_c0,comp46217_c0,comp257459_c0
GO:0017171	serine hydrolase activity	molecular_function	0.65909	1	23	1144	246	12095	comp40949_c0,comp37192_c0,comp38716_c0,comp199129_c0,comp33777_c0,comp40294_c0,comp46217_c0,comp257459_c0,comp18393_c0,comp34629_c0,comp39768_c0,comp38062_c0,comp41002_c0,comp29660_c0,comp19755_c0,comp41350_c0,comp43113_c1,comp32915_c0,comp43681_c3,comp29660_c1,comp43523_c0,comp41417_c0,comp18011_c0
GO:0017053	transcriptional repressor complex	cellular_component	0.66127	1	1	1144	10	12095	comp44184_c0
GO:0033178	proton-transporting two-sector ATPase complex, catalytic domain	cellular_component	0.66279	1	3	1144	32	12095	comp40172_c0,comp48580_c0,comp51542_c0
GO:0006304	DNA modification	biological_process	0.66297	1	3	1144	35	12095	comp39206_c0,comp40259_c0,comp37165_c0
GO:0009378	four-way junction helicase activity	molecular_function	0.66315	1	5	1144	45	12095	comp38364_c0,comp26427_c0,comp43032_c0,comp42869_c0,comp74429_c0
GO:0009379	Holliday junction helicase complex	cellular_component	0.66315	1	5	1144	45	12095	comp42869_c0,comp74429_c0,comp43032_c0,comp26427_c0,comp38364_c0
GO:0048476	Holliday junction resolvase complex	cellular_component	0.66315	1	5	1144	45	12095	comp38364_c0,comp26427_c0,comp74429_c0,comp42869_c0,comp43032_c0
GO:0012506	vesicle membrane	cellular_component	0.6641	1	4	1144	43	12095	comp35580_c0,comp35847_c0,comp36124_c0,comp38190_c1
GO:0030659	cytoplasmic vesicle membrane	cellular_component	0.6641	1	4	1144	43	12095	comp36124_c0,comp38190_c1,comp35847_c0,comp35580_c0
GO:0019076	viral release from host cell	biological_process	0.66422	1	2	1144	21	12095	comp35225_c1,comp18079_c0
GO:0019835	cytolysis	biological_process	0.6648	1	1	1144	8	12095	comp32961_c0
GO:0046488	phosphatidylinositol metabolic process	biological_process	0.66562	1	8	1144	69	12095	comp44448_c0,comp33228_c0,comp41417_c0,comp43406_c1,comp42430_c3,comp42340_c1,comp40294_c0,comp42930_c1
GO:0006289	nucleotide-excision repair	biological_process	0.66615	1	2	1144	19	12095	comp39379_c0,comp49232_c0
GO:0045263	proton-transporting ATP synthase complex, coupling factor F(o)	cellular_component	0.66673	1	7	1144	88	12095	comp35423_c2,comp41814_c0,comp44817_c0,comp33621_c1,comp37420_c0,comp42340_c1,comp41081_c0
GO:0015937	coenzyme A biosynthetic process	biological_process	0.66824	1	1	1144	8	12095	comp44188_c1
GO:0033866	nucleoside bisphosphate biosynthetic process	biological_process	0.66824	1	1	1144	8	12095	comp44188_c1
GO:0034030	ribonucleoside bisphosphate biosynthetic process	biological_process	0.66824	1	1	1144	8	12095	comp44188_c1
GO:0034033	purine nucleoside bisphosphate biosynthetic process	biological_process	0.66824	1	1	1144	8	12095	comp44188_c1
GO:0031167	rRNA methylation	biological_process	0.66934	1	2	1144	16	12095	comp38352_c0,comp40259_c0
GO:0005911	cell-cell junction	cellular_component	0.67032	1	1	1144	8	12095	comp40599_c0
GO:0005921	gap junction	cellular_component	0.67032	1	1	1144	8	12095	comp40599_c0
GO:0006865	amino acid transport	biological_process	0.67102	1	2	1144	20	12095	comp41720_c0,comp37383_c0
GO:0010629	negative regulation of gene expression	biological_process	0.67307	1	4	1144	44	12095	comp41712_c1,comp42289_c0,comp21782_c0,comp39515_c0
GO:0033043	regulation of organelle organization	biological_process	0.67324	1	3	1144	32	12095	comp37686_c0,comp43401_c0,comp44072_c0
GO:0006195	purine nucleotide catabolic process	biological_process	0.67416	1	31	1144	331	12095	comp40496_c0,comp40201_c0,comp43691_c2,comp19103_c0,comp43983_c4,comp40616_c0,comp42135_c0,comp38321_c0,comp37481_c0,comp34111_c0,comp32618_c0,comp35075_c0,comp37939_c0,comp41034_c0,comp46217_c0,comp42795_c0,comp43401_c0,comp41842_c0,comp41368_c1,comp19480_c0,comp25219_c0,comp42621_c0,comp43856_c0,comp43032_c0,comp35598_c0,comp41060_c0,comp25219_c1,comp41368_c2,comp36802_c1,comp28578_c0,comp27940…
GO:0072523	purine-containing compound catabolic process	biological_process	0.67416	1	31	1144	331	12095	comp42621_c0,comp25219_c0,comp43856_c0,comp19480_c0,comp41368_c1,comp41842_c0,comp43401_c0,comp27940_c0,comp28578_c0,comp36802_c1,comp41368_c2,comp25219_c1,comp41060_c0,comp43032_c0,comp35598_c0,comp38321_c0,comp37481_c0,comp42135_c0,comp43983_c4,comp40616_c0,comp19103_c0,comp43691_c2,comp40496_c0,comp40201_c0,comp42795_c0,comp46217_c0,comp41034_c0,comp37939_c0,comp34111_c0,comp35075_c0,comp32618…
GO:0015171	amino acid transmembrane transporter activity	molecular_function	0.67422	1	2	1144	20	12095	comp41720_c0,comp37383_c0
GO:0017016	Ras GTPase binding	molecular_function	0.67603	1	5	1144	45	12095	comp37866_c0,comp42256_c0,comp40048_c2,comp42340_c1,comp43866_c0
GO:0031267	small GTPase binding	molecular_function	0.67603	1	5	1144	45	12095	comp43866_c0,comp42340_c1,comp40048_c2,comp42256_c0,comp37866_c0
GO:0051020	GTPase binding	molecular_function	0.67603	1	5	1144	45	12095	comp43866_c0,comp40048_c2,comp42340_c1,comp42256_c0,comp37866_c0
GO:0000502	proteasome complex	cellular_component	0.6779	1	3	1144	35	12095	comp46880_c0,comp45782_c0,comp45403_c0
GO:0008443	phosphofructokinase activity	molecular_function	0.67885	1	1	1144	7	12095	comp46032_c0
GO:0006869	lipid transport	biological_process	0.67936	1	4	1144	44	12095	comp41674_c0,comp40333_c0,comp271828_c0,comp19346_c0
GO:0010876	lipid localization	biological_process	0.67936	1	4	1144	44	12095	comp41674_c0,comp271828_c0,comp40333_c0,comp19346_c0
GO:0006401	RNA catabolic process	biological_process	0.67975	1	3	1144	27	12095	comp35375_c0,comp42269_c0,comp43752_c0
GO:0016796	exonuclease activity, active with either ribo- or deoxyribonucleic acids and producing 5'-phosphomonoesters	molecular_function	0.68013	1	2	1144	18	12095	comp35375_c0,comp41814_c0
GO:0071495	cellular response to endogenous stimulus	biological_process	0.68013	1	3	1144	30	12095	comp44416_c3,comp30628_c0,comp27811_c1
GO:0007399	nervous system development	biological_process	0.6802	1	1	1144	10	12095	comp41569_c0
GO:0052126	movement in host environment	biological_process	0.68067	1	4	1144	38	12095	comp42621_c1,comp33265_c0,comp44229_c0,comp46880_c0
GO:0052192	movement in environment of other organism involved in symbiotic interaction	biological_process	0.68067	1	4	1144	38	12095	comp33265_c0,comp44229_c0,comp46880_c0,comp42621_c1
GO:0006626	protein targeting to mitochondrion	biological_process	0.68081	1	1	1144	13	12095	comp44097_c0
GO:0070585	protein localization to mitochondrion	biological_process	0.68081	1	1	1144	13	12095	comp44097_c0
GO:0072655	establishment of protein localization to mitochondrion	biological_process	0.68081	1	1	1144	13	12095	comp44097_c0
GO:0016053	organic acid biosynthetic process	biological_process	0.68118	1	26	1144	235	12095	comp35711_c1,comp43750_c0,comp35873_c0,comp39560_c0,comp44248_c0,comp50355_c0,comp41779_c0,comp33016_c0,comp47234_c0,comp44188_c1,comp43562_c1,comp37682_c0,comp45379_c0,comp44138_c2,comp39324_c0,comp43843_c1,comp43311_c5,comp43189_c2,comp45482_c0,comp38650_c0,comp56042_c0,comp42671_c0,comp35437_c1,comp42037_c0,comp37166_c0,comp43479_c0
GO:0046394	carboxylic acid biosynthetic process	biological_process	0.68118	1	26	1144	235	12095	comp42671_c0,comp38650_c0,comp56042_c0,comp35437_c1,comp42037_c0,comp37166_c0,comp43479_c0,comp44138_c2,comp45379_c0,comp43843_c1,comp39324_c0,comp45482_c0,comp43189_c2,comp43311_c5,comp44248_c0,comp50355_c0,comp33016_c0,comp41779_c0,comp44188_c1,comp43562_c1,comp47234_c0,comp37682_c0,comp43750_c0,comp35711_c1,comp35873_c0,comp39560_c0
GO:0007243	intracellular protein kinase cascade	biological_process	0.68119	1	1	1144	7	12095	comp279154_c0
GO:0001883	purine nucleoside binding	molecular_function	0.68191	1	138	1144	1254	12095	comp42795_c0,comp38872_c0,comp41569_c0,comp30595_c0,comp37301_c0,comp19806_c0,comp18104_c0,comp43983_c4,comp38776_c0,comp39111_c0,comp60302_c0,comp36753_c0,comp42621_c0,comp44188_c1,comp29211_c0,comp50601_c0,comp37889_c0,comp42887_c0,comp42211_c0,comp41761_c0,comp42042_c0,comp43311_c5,comp43967_c0,comp28333_c0,comp42261_c0,comp43775_c0,comp42039_c0,comp43635_c0,comp44081_c2,comp37420_c0,comp19276…
GO:0032550	purine ribonucleoside binding	molecular_function	0.68191	1	138	1144	1254	12095	comp44188_c1,comp42621_c0,comp50601_c0,comp37889_c0,comp29211_c0,comp41761_c0,comp42887_c0,comp42211_c0,comp42042_c0,comp36753_c0,comp38776_c0,comp43983_c4,comp39111_c0,comp60302_c0,comp41569_c0,comp38872_c0,comp42795_c0,comp37301_c0,comp30595_c0,comp19806_c0,comp18104_c0,comp44075_c0,comp60595_c0,comp41669_c1,comp19276_c0,comp18347_c0,comp44160_c0,comp43084_c0,comp43266_c0,comp42897_c0,comp43032…
GO:0019062	viral attachment to host cell	biological_process	0.68262	1	1	1144	9	12095	comp33526_c0
GO:0044650	adhesion of symbiont to host cell	biological_process	0.68262	1	1	1144	9	12095	comp33526_c0
GO:0046527	glucosyltransferase activity	molecular_function	0.68323	1	1	1144	8	12095	comp44193_c0
GO:0031966	mitochondrial membrane	cellular_component	0.68437	1	16	1144	187	12095	comp37420_c0,comp41975_c0,comp51072_c0,comp41034_c0,comp42340_c1,comp44097_c0,comp43401_c0,comp39184_c0,comp35423_c2,comp39705_c0,comp42621_c0,comp33621_c1,comp44817_c0,comp42537_c0,comp41814_c0,comp28578_c0
GO:0022406	membrane docking	biological_process	0.6847	1	2	1144	17	12095	comp38914_c0,comp41459_c0
GO:0048278	vesicle docking	biological_process	0.6847	1	2	1144	17	12095	comp41459_c0,comp38914_c0
GO:0005184	neuropeptide hormone activity	molecular_function	0.68505	1	1	1144	13	12095	comp44416_c3
GO:0032555	purine ribonucleotide binding	molecular_function	0.68555	1	138	1144	1255	12095	comp43967_c0,comp28333_c0,comp43775_c0,comp42261_c0,comp43311_c5,comp37420_c0,comp42039_c0,comp44081_c2,comp43635_c0,comp43266_c0,comp43084_c0,comp42897_c0,comp43032_c0,comp18538_c0,comp41669_c1,comp18347_c0,comp19276_c0,comp44160_c0,comp44075_c0,comp60595_c0,comp18104_c0,comp41569_c0,comp42795_c0,comp38872_c0,comp37301_c0,comp19806_c0,comp30595_c0,comp60302_c0,comp39111_c0,comp43983_c4,comp38776…
GO:0010605	negative regulation of macromolecule metabolic process	biological_process	0.68567	1	5	1144	54	12095	comp44771_c0,comp42289_c0,comp41712_c1,comp39515_c0,comp21782_c0
GO:0044264	cellular polysaccharide metabolic process	biological_process	0.68612	1	18	1144	150	12095	comp43075_c0,comp34268_c0,comp18079_c0,comp41669_c1,comp42869_c0,comp42142_c0,comp35225_c1,comp44193_c0,comp44096_c0,comp42912_c1,comp43843_c1,comp18104_c0,comp17028_c0,comp37358_c0,comp43030_c0,comp46359_c0,comp35588_c0,comp40124_c1
GO:0030153	bacteriocin immunity	biological_process	0.68696	1	1	1144	10	12095	comp47312_c0
GO:0007165	signal transduction	biological_process	0.69097	1	129	1144	1288	12095	comp35744_c0,comp41748_c0,comp41060_c0,comp44504_c0,comp54409_c0,comp42930_c0,comp44941_c0,comp41842_c0,comp30833_c0,comp38146_c1,comp19638_c0,comp43119_c0,comp40201_c0,comp40407_c0,comp18304_c0,comp44335_c0,comp42963_c0,comp45686_c0,comp18046_c0,comp44491_c3,comp42482_c0,comp42790_c0,comp44193_c0,comp40766_c0,comp19480_c0,comp41048_c0,comp51031_c0,comp42918_c0,comp42591_c0,comp33644_c0,comp44448…
GO:0017025	TBP-class protein binding	molecular_function	0.69295	1	1	1144	9	12095	comp40502_c0
GO:0043085	positive regulation of catalytic activity	biological_process	0.69311	1	5	1144	44	12095	comp35075_c0,comp32618_c0,comp19480_c0,comp41454_c0,comp37481_c0
GO:0044093	positive regulation of molecular function	biological_process	0.69311	1	5	1144	44	12095	comp32618_c0,comp35075_c0,comp41454_c0,comp19480_c0,comp37481_c0
GO:0000079	regulation of cyclin-dependent protein serine/threonine kinase activity	biological_process	0.69368	1	1	1144	12	12095	comp40502_c0
GO:0071900	regulation of protein serine/threonine kinase activity	biological_process	0.69368	1	1	1144	12	12095	comp40502_c0
GO:0006370	7-methylguanosine mRNA capping	biological_process	0.69428	1	1	1144	11	12095	comp37149_c0
GO:0022414	reproductive process	biological_process	0.6943	1	8	1144	85	12095	comp19702_c1,comp37818_c0,comp28600_c0,comp36750_c0,comp42170_c1,comp44817_c0,comp41569_c0,comp28578_c0
GO:0019208	phosphatase regulator activity	molecular_function	0.69433	1	1	1144	10	12095	comp44040_c0
GO:0030154	cell differentiation	biological_process	0.69562	1	6	1144	66	12095	comp19702_c1,comp60302_c0,comp42918_c0,comp19276_c0,comp37818_c0,comp41569_c0
GO:0008234	cysteine-type peptidase activity	molecular_function	0.6988	1	8	1144	86	12095	comp41259_c0,comp43285_c1,comp19334_c1,comp40927_c0,comp42621_c0,comp40036_c0,comp43032_c0,comp43165_c1
GO:0000149	SNARE binding	molecular_function	0.69901	1	1	1144	7	12095	comp43657_c4
GO:0019905	syntaxin binding	molecular_function	0.69901	1	1	1144	7	12095	comp43657_c4
GO:0004190	aspartic-type endopeptidase activity	molecular_function	0.69933	1	3	1144	33	12095	comp43683_c0,comp40502_c0,comp42621_c0
GO:0070001	aspartic-type peptidase activity	molecular_function	0.69933	1	3	1144	33	12095	comp42621_c0,comp40502_c0,comp43683_c0
GO:0023052	signaling	biological_process	0.69964	1	130	1144	1300	12095	comp34232_c0,comp54760_c0,comp18766_c0,comp43401_c0,comp279154_c0,comp164041_c0,comp40048_c2,comp43856_c0,comp25219_c0,comp43638_c0,comp41814_c0,comp37241_c1,comp41368_c2,comp37697_c0,comp38219_c0,comp39214_c0,comp37574_c0,comp38321_c0,comp38837_c0,comp38364_c0,comp43452_c0,comp41368_c1,comp39646_c0,comp39760_c0,comp41476_c0,comp44229_c0,comp42044_c0,comp33780_c0,comp42135_c0,comp37917_c0,comp427…
GO:0044700	single organism signaling	biological_process	0.69964	1	130	1144	1300	12095	comp41368_c1,comp39760_c0,comp39646_c0,comp44229_c0,comp41476_c0,comp42044_c0,comp33780_c0,comp37917_c0,comp42135_c0,comp39773_c0,comp61249_c0,comp42731_c0,comp42340_c1,comp164041_c0,comp279154_c0,comp43401_c0,comp54760_c0,comp18766_c0,comp34232_c0,comp43638_c0,comp43856_c0,comp25219_c0,comp40048_c2,comp37241_c1,comp41814_c0,comp38219_c0,comp37697_c0,comp41368_c2,comp37574_c0,comp38321_c0,comp392…
GO:0005088	Ras guanyl-nucleotide exchange factor activity	molecular_function	0.69994	1	3	1144	32	12095	comp43691_c2,comp41060_c0,comp27940_c0
GO:0005089	Rho guanyl-nucleotide exchange factor activity	molecular_function	0.69994	1	3	1144	32	12095	comp43691_c2,comp41060_c0,comp27940_c0
GO:0005778	peroxisomal membrane	cellular_component	0.70001	1	1	1144	9	12095	comp39975_c0
GO:0031903	microbody membrane	cellular_component	0.70001	1	1	1144	9	12095	comp39975_c0
GO:0044438	microbody part	cellular_component	0.70001	1	1	1144	9	12095	comp39975_c0
GO:0044439	peroxisomal part	cellular_component	0.70001	1	1	1144	9	12095	comp39975_c0
GO:0015985	energy coupled proton transport, down electrochemical gradient	biological_process	0.7003	1	8	1144	105	12095	comp44817_c0,comp33621_c1,comp41814_c0,comp41081_c0,comp42340_c1,comp37420_c0,comp35423_c2,comp51542_c0
GO:0015986	ATP synthesis coupled proton transport	biological_process	0.7003	1	8	1144	105	12095	comp51542_c0,comp37420_c0,comp35423_c2,comp41081_c0,comp42340_c1,comp33621_c1,comp44817_c0,comp41814_c0
GO:0017076	purine nucleotide binding	molecular_function	0.70047	1	140	1144	1276	12095	comp42079_c0,comp40703_c0,comp41837_c0,comp58582_c0,comp66191_c0,comp42259_c1,comp43030_c1,comp43436_c0,comp44420_c0,comp34961_c0,comp44007_c0,comp38982_c0,comp43740_c1,comp32448_c0,comp17776_c0,comp42142_c0,comp43041_c0,comp39379_c0,comp43723_c4,comp41034_c0,comp46217_c0,comp41228_c6,comp17028_c0,comp34111_c0,comp30545_c0,comp44375_c2,comp42087_c0,comp26427_c0,comp40496_c0,comp41856_c0,comp39198…
GO:0008762	UDP-N-acetylmuramate dehydrogenase activity	molecular_function	0.70085	1	1	1144	8	12095	comp213058_c0
GO:0006690	icosanoid metabolic process	biological_process	0.70149	1	1	1144	7	12095	comp42340_c1
GO:0006691	leukotriene metabolic process	biological_process	0.70149	1	1	1144	7	12095	comp42340_c1
GO:0033559	unsaturated fatty acid metabolic process	biological_process	0.70149	1	1	1144	7	12095	comp42340_c1
GO:1901568	fatty acid derivative metabolic process	biological_process	0.70149	1	1	1144	7	12095	comp42340_c1
GO:0019684	photosynthesis, light reaction	biological_process	0.70197	1	2	1144	21	12095	comp42362_c0,comp43863_c3
GO:0035639	purine ribonucleoside triphosphate binding	molecular_function	0.70215	1	137	1144	1250	12095	comp44075_c0,comp60595_c0,comp41669_c1,comp18347_c0,comp44160_c0,comp19276_c0,comp43084_c0,comp43266_c0,comp42897_c0,comp43032_c0,comp18538_c0,comp42039_c0,comp44081_c2,comp43635_c0,comp37420_c0,comp43311_c5,comp43967_c0,comp28333_c0,comp43775_c0,comp42261_c0,comp44188_c1,comp42621_c0,comp29211_c0,comp50601_c0,comp37889_c0,comp41761_c0,comp42887_c0,comp42211_c0,comp42042_c0,comp36753_c0,comp43983…
GO:0007127	meiosis I	biological_process	0.70274	1	1	1144	12	12095	comp28578_c0
GO:0006633	fatty acid biosynthetic process	biological_process	0.70299	1	6	1144	63	12095	comp39324_c0,comp43843_c1,comp37682_c0,comp56042_c0,comp42671_c0,comp33016_c0
GO:0032549	ribonucleoside binding	molecular_function	0.70452	1	138	1144	1259	12095	comp25219_c1,comp36130_c0,comp44463_c0,comp41251_c0,comp17667_c0,comp41540_c0,comp41368_c1,comp44204_c0,comp42731_c0,comp43705_c0,comp40882_c1,comp35389_c0,comp37675_c1,comp44123_c0,comp37352_c0,comp42869_c0,comp41814_c0,comp36252_c0,comp39445_c0,comp30936_c0,comp41368_c2,comp43338_c0,comp43752_c0,comp43401_c0,comp35225_c1,comp40048_c2,comp25219_c0,comp118278_c0,comp38364_c0,comp42491_c0,comp4548…
GO:0044406	adhesion to host	biological_process	0.70468	1	1	1144	10	12095	comp33526_c0
GO:0051825	adhesion to other organism involved in symbiotic interaction	biological_process	0.70468	1	1	1144	10	12095	comp33526_c0
GO:0071310	cellular response to organic substance	biological_process	0.70471	1	3	1144	32	12095	comp44416_c3,comp30628_c0,comp27811_c1
GO:0032553	ribonucleotide binding	molecular_function	0.70497	1	139	1144	1267	12095	comp25219_c1,comp36130_c0,comp44463_c0,comp41251_c0,comp44204_c0,comp17667_c0,comp41368_c1,comp41540_c0,comp35389_c0,comp43705_c0,comp40882_c1,comp37675_c1,comp42731_c0,comp37352_c0,comp44123_c0,comp43338_c0,comp43752_c0,comp30936_c0,comp41368_c2,comp42869_c0,comp41814_c0,comp36252_c0,comp39445_c0,comp25219_c0,comp40048_c2,comp35225_c1,comp43401_c0,comp38364_c0,comp42491_c0,comp118278_c0,comp4548…
GO:0001882	nucleoside binding	molecular_function	0.70542	1	139	1144	1272	12095	comp18104_c0,comp19806_c0,comp37301_c0,comp30595_c0,comp42795_c0,comp38872_c0,comp41569_c0,comp60302_c0,comp38776_c0,comp39111_c0,comp43983_c4,comp36753_c0,comp42042_c0,comp42887_c0,comp42211_c0,comp41761_c0,comp50601_c0,comp29211_c0,comp37889_c0,comp42621_c0,comp44188_c1,comp42261_c0,comp43775_c0,comp43967_c0,comp28333_c0,comp43311_c5,comp37420_c0,comp43635_c0,comp44081_c2,comp42039_c0,comp18538…
GO:0006739	NADP metabolic process	biological_process	0.70615	1	4	1144	39	12095	comp43843_c1,comp41993_c1,comp23704_c1,comp39229_c1
GO:0003688	DNA replication origin binding	molecular_function	0.70636	1	1	1144	9	12095	comp54760_c0
GO:0046809	replication compartment	cellular_component	0.70636	1	1	1144	9	12095	comp54760_c0
GO:0048646	anatomical structure formation involved in morphogenesis	biological_process	0.70697	1	3	1144	40	12095	comp37818_c0,comp41569_c0,comp19702_c1
GO:0005739	mitochondrion	cellular_component	0.70745	1	24	1144	281	12095	comp37420_c0,comp41850_c0,comp41454_c0,comp41975_c0,comp51072_c0,comp41034_c0,comp41228_c6,comp42340_c1,comp44097_c0,comp43401_c0,comp39184_c0,comp35423_c2,comp39705_c0,comp43041_c1,comp42621_c1,comp42621_c0,comp33621_c1,comp44817_c0,comp41251_c0,comp36585_c1,comp40891_c1,comp42537_c0,comp41814_c0,comp28578_c0
GO:0006118	electron transport	biological_process	0.70761	1	17	1144	185	12095	comp43863_c3,comp35531_c2,comp45945_c0,comp65967_c0,comp40891_c1,comp41748_c0,comp40311_c0,comp44493_c0,comp45730_c0,comp34140_c0,comp56560_c0,comp32388_c0,comp41759_c0,comp39214_c0,comp41253_c0,comp35531_c0,comp42879_c2
GO:0006779	porphyrin-containing compound biosynthetic process	biological_process	0.70852	1	10	1144	86	12095	comp43338_c0,comp38364_c0,comp44420_c0,comp43843_c1,comp36130_c0,comp43032_c0,comp42621_c1,comp26427_c0,comp74429_c0,comp44123_c0
GO:0005242	inward rectifier potassium channel activity	molecular_function	0.70935	1	1	1144	9	12095	comp28578_c0
GO:0048856	anatomical structure development	biological_process	0.71017	1	12	1144	125	12095	comp41108_c0,comp42644_c0,comp41569_c0,comp37818_c0,comp54760_c0,comp19702_c1,comp43657_c4,comp38650_c0,comp41122_c0,comp34084_c0,comp37484_c1,comp42289_c0
GO:0031683	G-protein beta/gamma-subunit complex binding	molecular_function	0.71067	1	4	1144	33	12095	comp19638_c0,comp42621_c0,comp44941_c0,comp35598_c0
GO:0004180	carboxypeptidase activity	molecular_function	0.71152	1	4	1144	42	12095	comp43681_c3,comp43113_c1,comp41002_c0,comp19582_c0
GO:0008417	fucosyltransferase activity	molecular_function	0.71319	1	1	1144	12	12095	comp32715_c0
GO:0032559	adenyl ribonucleotide binding	molecular_function	0.71323	1	122	1144	1110	12095	comp18104_c0,comp43030_c0,comp37301_c0,comp19806_c0,comp30595_c0,comp38872_c0,comp41569_c0,comp60302_c0,comp42649_c0,comp74429_c0,comp38776_c0,comp43983_c4,comp40599_c0,comp36753_c0,comp18079_c0,comp41611_c0,comp42042_c0,comp42887_c0,comp42211_c0,comp41761_c0,comp29211_c0,comp50601_c0,comp37889_c0,comp42621_c0,comp44188_c1,comp42261_c0,comp43775_c0,comp43967_c0,comp28333_c0,comp42134_c0,comp43311…
GO:0042802	identical protein binding	molecular_function	0.71336	1	7	1144	69	12095	comp43401_c0,comp43657_c4,comp43113_c1,comp41034_c0,comp37048_c0,comp25219_c0,comp65399_c0
GO:0030076	light-harvesting complex	cellular_component	0.71346	1	1	1144	10	12095	comp43863_c3
GO:0005539	glycosaminoglycan binding	molecular_function	0.7139	1	1	1144	10	12095	comp39214_c0
GO:0008643	carbohydrate transport	biological_process	0.71417	1	4	1144	45	12095	comp41521_c0,comp42623_c0,comp47234_c0,comp78982_c0
GO:0006825	copper ion transport	biological_process	0.71537	1	1	1144	10	12095	comp40178_c0
GO:0022843	voltage-gated cation channel activity	molecular_function	0.71564	1	4	1144	48	12095	comp28179_c0,comp42621_c1,comp40277_c0,comp28578_c0
GO:0044699	single-organism process	biological_process	0.71637	1	394	1144	3997	12095	comp43723_c4,comp39379_c0,comp44124_c0,comp50355_c0,comp42232_c2,comp43983_c6,comp43240_c0,comp41521_c0,comp28578_c0,comp43113_c1,comp39484_c2,comp41122_c0,comp33220_c0,comp28196_c0,comp44942_c0,comp43633_c4,comp40294_c0,comp35580_c0,comp43843_c1,comp355433_c0,comp49232_c0,comp40172_c0,comp30628_c0,comp43991_c0,comp29660_c0,comp38765_c0,comp36802_c1,comp43186_c0,comp43691_c2,comp44551_c0,comp1857…
GO:0006338	chromatin remodeling	biological_process	0.7174	1	1	1144	10	12095	comp39484_c2
GO:0008013	beta-catenin binding	molecular_function	0.71765	1	1	1144	11	12095	comp30833_c0
GO:0016342	catenin complex	cellular_component	0.71765	1	1	1144	11	12095	comp30833_c0
GO:0031625	ubiquitin protein ligase binding	molecular_function	0.718	1	1	1144	9	12095	comp43234_c0
GO:0044389	small conjugating protein ligase binding	molecular_function	0.718	1	1	1144	9	12095	comp43234_c0
GO:0009199	ribonucleoside triphosphate metabolic process	biological_process	0.71809	1	43	1144	477	12095	comp27940_c0,comp36802_c1,comp35598_c0,comp25219_c1,comp41060_c0,comp42621_c0,comp51542_c0,comp44188_c1,comp41368_c1,comp41842_c0,comp41081_c0,comp41034_c0,comp42795_c0,comp42340_c1,comp46217_c0,comp34111_c0,comp43983_c4,comp42135_c0,comp40496_c0,comp40201_c0,comp43691_c2,comp41368_c2,comp43161_c0,comp28578_c0,comp44817_c0,comp33621_c1,comp43032_c0,comp36585_c1,comp41814_c0,comp43856_c0,comp25219…
GO:0015936	coenzyme A metabolic process	biological_process	0.71866	1	1	1144	9	12095	comp44188_c1
GO:0006220	pyrimidine nucleotide metabolic process	biological_process	0.71871	1	2	1144	25	12095	comp44188_c1,comp18696_c0
GO:0006020	inositol metabolic process	biological_process	0.71968	1	1	1144	11	12095	comp43115_c0
GO:0007606	sensory perception of chemical stimulus	biological_process	0.72075	1	2	1144	40	12095	comp41569_c0,comp33644_c0
GO:0005753	mitochondrial proton-transporting ATP synthase complex	cellular_component	0.72201	1	6	1144	80	12095	comp42340_c1,comp37420_c0,comp44817_c0,comp33621_c1,comp41814_c0,comp35423_c2
GO:0006040	amino sugar metabolic process	biological_process	0.72284	1	8	1144	95	12095	comp44592_c0,comp41471_c0,comp42621_c1,comp213058_c0,comp43233_c0,comp42621_c0,comp37358_c0,comp33451_c0
GO:0000041	transition metal ion transport	biological_process	0.72414	1	7	1144	70	12095	comp37420_c0,comp44941_c0,comp42731_c0,comp40178_c0,comp44204_c0,comp43983_c4,comp38364_c0
GO:0046677	response to antibiotic	biological_process	0.72503	1	1	1144	13	12095	comp43520_c2
GO:0009404	toxin metabolic process	biological_process	0.72642	1	2	1144	20	12095	comp35580_c0,comp47312_c0
GO:0010033	response to organic substance	biological_process	0.7265	1	4	1144	45	12095	comp44416_c3,comp30628_c0,comp27811_c1,comp33644_c0
GO:0005326	neurotransmitter transporter activity	molecular_function	0.72676	1	1	1144	9	12095	comp38792_c0
GO:0005328	neurotransmitter:sodium symporter activity	molecular_function	0.72676	1	1	1144	9	12095	comp38792_c0
GO:0006613	cotranslational protein targeting to membrane	biological_process	0.72699	1	4	1144	38	12095	comp41251_c0,comp34111_c0,comp42621_c0,comp38872_c0
GO:0043547	positive regulation of GTPase activity	biological_process	0.72719	1	4	1144	37	12095	comp37481_c0,comp19480_c0,comp32618_c0,comp35075_c0
GO:0016298	lipase activity	molecular_function	0.72763	1	5	1144	58	12095	comp187334_c0,comp38062_c0,comp38715_c0,comp42930_c1,comp19276_c0
GO:0001510	RNA methylation	biological_process	0.72765	1	3	1144	29	12095	comp40259_c0,comp45578_c0,comp38352_c0
GO:0030554	adenyl nucleotide binding	molecular_function	0.72792	1	124	1144	1131	12095	comp385995_c0,comp43030_c1,comp43436_c0,comp66191_c0,comp42259_c1,comp36105_c0,comp37166_c0,comp46359_c0,comp58582_c0,comp41837_c0,comp38364_c0,comp42491_c0,comp40703_c0,comp45482_c0,comp42079_c0,comp39379_c0,comp43723_c4,comp43401_c0,comp43041_c0,comp35225_c1,comp40048_c2,comp25219_c0,comp42142_c0,comp17776_c0,comp38982_c0,comp42869_c0,comp41814_c0,comp43740_c1,comp32448_c0,comp44007_c0,comp3625…
GO:0004714	transmembrane receptor protein tyrosine kinase activity	molecular_function	0.72852	1	1	1144	9	12095	comp43967_c0
GO:0009141	nucleoside triphosphate metabolic process	biological_process	0.73034	1	43	1144	480	12095	comp41368_c2,comp28578_c0,comp43161_c0,comp43032_c0,comp36585_c1,comp44817_c0,comp33621_c1,comp41814_c0,comp43856_c0,comp25219_c0,comp43401_c0,comp19480_c0,comp18069_c0,comp35423_c2,comp32618_c0,comp35075_c0,comp37939_c0,comp40616_c0,comp37481_c0,comp38321_c0,comp37420_c0,comp19103_c0,comp36802_c1,comp27940_c0,comp35598_c0,comp41060_c0,comp25219_c1,comp51542_c0,comp44188_c1,comp42621_c0,comp41842…
GO:0000184	nuclear-transcribed mRNA catabolic process, nonsense-mediated decay	biological_process	0.73124	1	1	1144	10	12095	comp42269_c0
GO:0015994	chlorophyll metabolic process	biological_process	0.73141	1	8	1144	72	12095	comp38364_c0,comp44420_c0,comp43338_c0,comp36130_c0,comp43032_c0,comp26427_c0,comp44123_c0,comp74429_c0
GO:0043094	cellular metabolic compound salvage	biological_process	0.73159	1	1	1144	10	12095	comp44188_c1
GO:0017119	Golgi transport complex	cellular_component	0.73181	1	2	1144	19	12095	comp41459_c0,comp41343_c0
GO:0015293	symporter activity	molecular_function	0.73192	1	3	1144	33	12095	comp38792_c0,comp41720_c0,comp42648_c0
GO:0015294	solute:cation symporter activity	molecular_function	0.73192	1	3	1144	33	12095	comp42648_c0,comp41720_c0,comp38792_c0
GO:0005524	ATP binding	molecular_function	0.73359	1	121	1144	1106	12095	comp58582_c0,comp38364_c0,comp42491_c0,comp41837_c0,comp42079_c0,comp45482_c0,comp40703_c0,comp385995_c0,comp43436_c0,comp43030_c1,comp46359_c0,comp37166_c0,comp66191_c0,comp42259_c1,comp36105_c0,comp32448_c0,comp41814_c0,comp42869_c0,comp38982_c0,comp43740_c1,comp36252_c0,comp44007_c0,comp34961_c0,comp44420_c0,comp43752_c0,comp43338_c0,comp30936_c0,comp43723_c4,comp39379_c0,comp35225_c1,comp4340…
GO:0030682	evasion or tolerance of host defense response	biological_process	0.73511	1	1	1144	15	12095	comp40318_c0
GO:0051807	evasion or tolerance of defense response of other organism involved in symbiotic interaction	biological_process	0.73511	1	1	1144	15	12095	comp40318_c0
GO:0015276	ligand-gated ion channel activity	molecular_function	0.7354	1	5	1144	69	12095	comp42918_c0,comp40034_c0,comp28578_c0,comp39760_c0,comp42963_c0
GO:0022834	ligand-gated channel activity	molecular_function	0.7354	1	5	1144	69	12095	comp28578_c0,comp42963_c0,comp39760_c0,comp42918_c0,comp40034_c0
GO:0009166	nucleotide catabolic process	biological_process	0.73548	1	31	1144	344	12095	comp19480_c0,comp43401_c0,comp41842_c0,comp41368_c1,comp25219_c0,comp43856_c0,comp42621_c0,comp41060_c0,comp25219_c1,comp35598_c0,comp43032_c0,comp36802_c1,comp28578_c0,comp27940_c0,comp41368_c2,comp43691_c2,comp19103_c0,comp40201_c0,comp40496_c0,comp42135_c0,comp37481_c0,comp38321_c0,comp43983_c4,comp40616_c0,comp37939_c0,comp34111_c0,comp32618_c0,comp35075_c0,comp46217_c0,comp42795_c0,comp41034…
GO:0006464	cellular protein modification process	biological_process	0.73558	1	88	1144	771	12095	comp18104_c0,comp35807_c0,comp43030_c0,comp34866_c0,comp37301_c0,comp40792_c0,comp54030_c0,comp43180_c0,comp43285_c1,comp39111_c0,comp38776_c0,comp42607_c0,comp38792_c0,comp41748_c0,comp49613_c0,comp44046_c0,comp18079_c0,comp43285_c0,comp41761_c0,comp44407_c0,comp42621_c0,comp35061_c0,comp43967_c0,comp40602_c0,comp42722_c0,comp28744_c0,comp42591_c0,comp18451_c0,comp33917_c0,comp42221_c0,comp44452…
GO:0036211	protein modification process	biological_process	0.73558	1	88	1144	771	12095	comp42927_c0,comp45578_c0,comp41122_c0,comp44241_c0,comp41922_c3,comp43313_c0,comp21485_c0,comp43030_c1,comp250984_c0,comp28196_c0,comp32715_c0,comp42259_c1,comp37736_c0,comp44583_c0,comp46359_c0,comp42869_c0,comp153862_c0,comp31527_c0,comp54760_c0,comp35225_c1,comp94261_c0,comp43951_c0,comp42142_c0,comp30545_c0,comp17028_c0,comp24948_c0,comp49053_c0,comp42340_c1,comp223531_c0,comp42430_c3,comp41…
GO:0046132	pyrimidine ribonucleoside biosynthetic process	biological_process	0.73567	1	1	1144	14	12095	comp44188_c1
GO:0046134	pyrimidine nucleoside biosynthetic process	biological_process	0.73567	1	1	1144	14	12095	comp44188_c1
GO:0005126	cytokine receptor binding	molecular_function	0.73761	1	2	1144	23	12095	comp42887_c0,comp91008_c0
GO:0016818	hydrolase activity, acting on acid anhydrides, in phosphorus-containing anhydrides	molecular_function	0.73826	1	80	1144	796	12095	comp42621_c0,comp19638_c0,comp50601_c0,comp37889_c0,comp42887_c0,comp42211_c0,comp42042_c0,comp41611_c0,comp44941_c0,comp18079_c0,comp36753_c0,comp43983_c4,comp74429_c0,comp40201_c0,comp38872_c0,comp42795_c0,comp41569_c0,comp19806_c0,comp43119_c0,comp43831_c0,comp60595_c0,comp44258_c0,comp44160_c0,comp19276_c0,comp41669_c1,comp43595_c0,comp42897_c0,comp43032_c0,comp35672_c0,comp37420_c0,comp33644…
GO:0005319	lipid transporter activity	molecular_function	0.73895	1	2	1144	26	12095	comp40333_c0,comp271828_c0
GO:0005856	cytoskeleton	cellular_component	0.73944	1	33	1144	364	12095	comp33358_c0,comp24210_c0,comp38884_c0,comp44124_c0,comp43041_c0,comp43401_c0,comp25219_c0,comp42395_c0,comp40048_c2,comp43863_c0,comp42261_c0,comp43775_c0,comp37898_c0,comp33644_c0,comp43657_c4,comp34040_c0,comp296769_c0,comp36105_c0,comp25219_c1,comp41860_c0,comp44229_c0,comp40628_c0,comp39978_c0,comp37801_c0,comp42621_c0,comp43119_c0,comp44223_c1,comp41569_c0,comp41034_c0,comp3297_c0,comp42533…
GO:0006071	glycerol metabolic process	biological_process	0.74	1	1	1144	11	12095	comp44809_c0
GO:0019400	alditol metabolic process	biological_process	0.74	1	1	1144	11	12095	comp44809_c0
GO:0044703	multi-organism reproductive process	biological_process	0.7401	1	1	1144	19	12095	comp44817_c0
GO:0008375	acetylglucosaminyltransferase activity	molecular_function	0.74023	1	2	1144	24	12095	comp42993_c0,comp33228_c0
GO:0001897	cytolysis by symbiont of host cells	biological_process	0.74031	1	1	1144	9	12095	comp44498_c0
GO:0001907	killing by symbiont of host cells	biological_process	0.74031	1	1	1144	9	12095	comp44498_c0
GO:0019836	hemolysis by symbiont of host erythrocytes	biological_process	0.74031	1	1	1144	9	12095	comp44498_c0
GO:0031640	killing of cells of other organism	biological_process	0.74031	1	1	1144	9	12095	comp44498_c0
GO:0044004	disruption by symbiont of host cell	biological_process	0.74031	1	1	1144	9	12095	comp44498_c0
GO:0044179	hemolysis in other organism	biological_process	0.74031	1	1	1144	9	12095	comp44498_c0
GO:0044364	disruption of cells of other organism	biological_process	0.74031	1	1	1144	9	12095	comp44498_c0
GO:0051715	cytolysis in other organism	biological_process	0.74031	1	1	1144	9	12095	comp44498_c0
GO:0051801	cytolysis in other organism involved in symbiotic interaction	biological_process	0.74031	1	1	1144	9	12095	comp44498_c0
GO:0051818	disruption of cells of other organism involved in symbiotic interaction	biological_process	0.74031	1	1	1144	9	12095	comp44498_c0
GO:0051883	killing of cells in other organism involved in symbiotic interaction	biological_process	0.74031	1	1	1144	9	12095	comp44498_c0
GO:0052331	hemolysis in other organism involved in symbiotic interaction	biological_process	0.74031	1	1	1144	9	12095	comp44498_c0
GO:0006826	iron ion transport	biological_process	0.74081	1	5	1144	52	12095	comp42731_c0,comp37420_c0,comp44941_c0,comp38364_c0,comp43983_c4
GO:0009892	negative regulation of metabolic process	biological_process	0.74102	1	5	1144	58	12095	comp44771_c0,comp41712_c1,comp42289_c0,comp21782_c0,comp39515_c0
GO:0009069	serine family amino acid metabolic process	biological_process	0.74173	1	28	1144	266	12095	comp35225_c1,comp42115_c0,comp43401_c0,comp41779_c0,comp41761_c0,comp42142_c0,comp213058_c0,comp42621_c1,comp19799_c0,comp40891_c0,comp43266_c0,comp42869_c0,comp41130_c0,comp54409_c0,comp18079_c0,comp18347_c0,comp41669_c1,comp43436_c0,comp43030_c1,comp44551_c0,comp46359_c0,comp44375_c2,comp42039_c0,comp18104_c0,comp43030_c0,comp43325_c0,comp41034_c0,comp42591_c0
GO:0009097	isoleucine biosynthetic process	biological_process	0.74201	1	2	1144	19	12095	comp45482_c0,comp39560_c0
GO:0009099	valine biosynthetic process	biological_process	0.74201	1	2	1144	19	12095	comp45482_c0,comp39560_c0
GO:1901292	nucleoside phosphate catabolic process	biological_process	0.743	1	31	1144	345	12095	comp41368_c2,comp27940_c0,comp36802_c1,comp28578_c0,comp43032_c0,comp35598_c0,comp25219_c1,comp41060_c0,comp43856_c0,comp25219_c0,comp42621_c0,comp41368_c1,comp41842_c0,comp43401_c0,comp19480_c0,comp41034_c0,comp42795_c0,comp46217_c0,comp34111_c0,comp32618_c0,comp35075_c0,comp37939_c0,comp43983_c4,comp40616_c0,comp38321_c0,comp37481_c0,comp42135_c0,comp40201_c0,comp40496_c0,comp19103_c0,comp43691…
GO:0016810	hydrolase activity, acting on carbon-nitrogen (but not peptide) bonds	molecular_function	0.74404	1	7	1144	82	12095	comp43297_c1,comp43750_c0,comp38650_c0,comp35744_c0,comp1189_c0,comp36187_c0,comp41897_c0
GO:0007205	protein kinase C-activating G-protein coupled receptor signaling pathway	biological_process	0.7442	1	1	1144	11	12095	comp39699_c0
GO:0005218	intracellular ligand-gated calcium channel activity	molecular_function	0.74434	1	1	1144	11	12095	comp40034_c0
GO:0005219	ryanodine-sensitive calcium-release channel activity	molecular_function	0.74434	1	1	1144	11	12095	comp40034_c0
GO:0006874	cellular calcium ion homeostasis	biological_process	0.74434	1	1	1144	11	12095	comp40034_c0
GO:0055074	calcium ion homeostasis	biological_process	0.74434	1	1	1144	11	12095	comp40034_c0
GO:0072503	cellular divalent inorganic cation homeostasis	biological_process	0.74434	1	1	1144	11	12095	comp40034_c0
GO:0072507	divalent inorganic cation homeostasis	biological_process	0.74434	1	1	1144	11	12095	comp40034_c0
GO:0044275	cellular carbohydrate catabolic process	biological_process	0.7444	1	1	1144	10	12095	comp44096_c0
GO:0016772	transferase activity, transferring phosphorus-containing groups	molecular_function	0.74453	1	125	1144	1222	12095	comp20269_c0,comp41444_c0,comp18104_c0,comp44563_c1,comp38716_c0,comp41759_c0,comp34509_c0,comp43030_c0,comp43119_c0,comp37301_c0,comp54030_c0,comp44498_c0,comp39736_c0,comp44561_c0,comp42211_c0,comp26861_c0,comp41761_c0,comp44334_c0,comp213058_c0,comp37889_c0,comp44493_c0,comp42621_c0,comp43297_c1,comp44188_c1,comp28461_c0,comp54409_c0,comp23704_c1,comp41234_c0,comp18079_c0,comp37149_c0,comp4444…
GO:0009896	positive regulation of catabolic process	biological_process	0.74466	1	3	1144	33	12095	comp43119_c0,comp41712_c1,comp3297_c0
GO:0010508	positive regulation of autophagy	biological_process	0.74466	1	3	1144	33	12095	comp43119_c0,comp41712_c1,comp3297_c0
GO:0031331	positive regulation of cellular catabolic process	biological_process	0.74466	1	3	1144	33	12095	comp3297_c0,comp41712_c1,comp43119_c0
GO:0004673	protein histidine kinase activity	molecular_function	0.74489	1	2	1144	26	12095	comp3297_c0,comp43120_c2
GO:0009365	protein histidine kinase complex	cellular_component	0.74489	1	2	1144	26	12095	comp3297_c0,comp43120_c2
GO:1901136	carbohydrate derivative catabolic process	biological_process	0.74499	1	35	1144	383	12095	comp43032_c0,comp28578_c0,comp41368_c2,comp41471_c0,comp19480_c0,comp43401_c0,comp43856_c0,comp25219_c0,comp37939_c0,comp35075_c0,comp32618_c0,comp43843_c1,comp19103_c0,comp38321_c0,comp37481_c0,comp37574_c0,comp40616_c0,comp41060_c0,comp25219_c1,comp35598_c0,comp36802_c1,comp27940_c0,comp42930_c0,comp41842_c0,comp41368_c1,comp42621_c0,comp34111_c0,comp46217_c0,comp42795_c0,comp41034_c0,comp43691…
GO:0032313	regulation of Rab GTPase activity	biological_process	0.74607	1	3	1144	25	12095	comp37481_c0,comp19103_c0,comp32618_c0
GO:0032482	Rab protein signal transduction	biological_process	0.74607	1	3	1144	25	12095	comp19103_c0,comp32618_c0,comp37481_c0
GO:0032483	regulation of Rab protein signal transduction	biological_process	0.74607	1	3	1144	25	12095	comp19103_c0,comp32618_c0,comp37481_c0
GO:0043021	ribonucleoprotein complex binding	molecular_function	0.74696	1	1	1144	12	12095	comp43650_c1
GO:0005882	intermediate filament	cellular_component	0.74742	1	2	1144	22	12095	comp43119_c0,comp43657_c4
GO:0045111	intermediate filament cytoskeleton	cellular_component	0.74742	1	2	1144	22	12095	comp43657_c4,comp43119_c0
GO:0016645	oxidoreductase activity, acting on the CH-NH group of donors	molecular_function	0.74773	1	3	1144	36	12095	comp43234_c0,comp37166_c0,comp44228_c0
GO:0005798	Golgi-associated vesicle	cellular_component	0.74806	1	1	1144	10	12095	comp36124_c0
GO:0030660	Golgi-associated vesicle membrane	cellular_component	0.74806	1	1	1144	10	12095	comp36124_c0
GO:0003743	translation initiation factor activity	molecular_function	0.74846	1	6	1144	60	12095	comp43650_c1,comp42938_c2,comp45408_c0,comp35389_c0,comp51542_c0,comp44771_c0
GO:0006188	IMP biosynthetic process	biological_process	0.74853	1	1	1144	9	12095	comp43750_c0
GO:0046040	IMP metabolic process	biological_process	0.74853	1	1	1144	9	12095	comp43750_c0
GO:0008653	lipopolysaccharide metabolic process	biological_process	0.74928	1	9	1144	76	12095	comp35225_c1,comp42142_c0,comp46359_c0,comp17028_c0,comp18104_c0,comp42869_c0,comp43030_c0,comp41669_c1,comp18079_c0
GO:0009103	lipopolysaccharide biosynthetic process	biological_process	0.74928	1	9	1144	76	12095	comp35225_c1,comp42142_c0,comp46359_c0,comp42869_c0,comp43030_c0,comp17028_c0,comp18104_c0,comp41669_c1,comp18079_c0
GO:0009201	ribonucleoside triphosphate biosynthetic process	biological_process	0.74947	1	9	1144	119	12095	comp35423_c2,comp37420_c0,comp44188_c1,comp51542_c0,comp41814_c0,comp33621_c1,comp44817_c0,comp42340_c1,comp41081_c0
GO:0004672	protein kinase activity	molecular_function	0.74995	1	36	1144	329	12095	comp37352_c0,comp44375_c2,comp44551_c0,comp43120_c2,comp3297_c0,comp37301_c0,comp17028_c0,comp18104_c0,comp30545_c0,comp43030_c0,comp213058_c0,comp44363_c0,comp17667_c0,comp41761_c0,comp42911_c2,comp54409_c0,comp18079_c0,comp42259_c1,comp46359_c0,comp42039_c0,comp43030_c1,comp42591_c0,comp43967_c0,comp19799_c0,comp42142_c0,comp35225_c1,comp23326_c0,comp41130_c0,comp41669_c1,comp18347_c0,comp32130…
GO:0042623	ATPase activity, coupled	molecular_function	0.75063	1	24	1144	215	12095	comp43752_c0,comp30936_c0,comp34961_c0,comp48580_c0,comp44420_c0,comp43595_c0,comp36252_c0,comp37900_c0,comp32448_c0,comp42897_c0,comp17776_c0,comp51542_c0,comp60595_c0,comp41611_c0,comp42042_c0,comp38872_c0,comp40882_c1,comp42134_c0,comp42087_c0,comp35672_c0,comp37166_c0,comp33220_c0,comp41856_c0,comp44123_c0
GO:0006612	protein targeting to membrane	biological_process	0.75069	1	4	1144	39	12095	comp41251_c0,comp34111_c0,comp42621_c0,comp38872_c0
GO:0004576	oligosaccharyl transferase activity	molecular_function	0.75123	1	1	1144	12	12095	comp44046_c0
GO:0008250	oligosaccharyltransferase complex	cellular_component	0.75123	1	1	1144	12	12095	comp44046_c0
GO:0046112	nucleobase biosynthetic process	biological_process	0.75255	1	1	1144	9	12095	comp42444_c2
GO:0005097	Rab GTPase activator activity	molecular_function	0.75361	1	3	1144	27	12095	comp19103_c0,comp32618_c0,comp37481_c0
GO:0072330	monocarboxylic acid biosynthetic process	biological_process	0.75473	1	6	1144	67	12095	comp33016_c0,comp42671_c0,comp56042_c0,comp37682_c0,comp43843_c1,comp39324_c0
GO:0005216	ion channel activity	molecular_function	0.75478	1	17	1144	221	12095	comp40277_c0,comp39760_c0,comp42621_c1,comp44296_c0,comp35225_c1,comp28179_c0,comp33900_c3,comp32400_c0,comp28578_c0,comp18079_c0,comp42963_c0,comp40034_c0,comp42644_c0,comp51072_c0,comp43633_c4,comp34553_c0,comp42918_c0
GO:0022838	substrate-specific channel activity	molecular_function	0.75478	1	17	1144	221	12095	comp40034_c0,comp42963_c0,comp42918_c0,comp34553_c0,comp43633_c4,comp51072_c0,comp42644_c0,comp28179_c0,comp35225_c1,comp44296_c0,comp39760_c0,comp42621_c1,comp40277_c0,comp18079_c0,comp32400_c0,comp28578_c0,comp33900_c3
GO:0000270	peptidoglycan metabolic process	biological_process	0.75509	1	2	1144	21	12095	comp45379_c0,comp50355_c0
GO:0009252	peptidoglycan biosynthetic process	biological_process	0.75509	1	2	1144	21	12095	comp45379_c0,comp50355_c0
GO:0009273	peptidoglycan-based cell wall biogenesis	biological_process	0.75509	1	2	1144	21	12095	comp50355_c0,comp45379_c0
GO:0009218	pyrimidine ribonucleotide metabolic process	biological_process	0.75739	1	1	1144	16	12095	comp44188_c1
GO:0009220	pyrimidine ribonucleotide biosynthetic process	biological_process	0.75739	1	1	1144	16	12095	comp44188_c1
GO:0015267	channel activity	molecular_function	0.75756	1	17	1144	222	12095	comp51072_c0,comp42644_c0,comp34553_c0,comp43633_c4,comp42918_c0,comp42963_c0,comp40034_c0,comp33900_c3,comp18079_c0,comp32400_c0,comp28578_c0,comp44296_c0,comp39760_c0,comp42621_c1,comp40277_c0,comp35225_c1,comp28179_c0
GO:0022803	passive transmembrane transporter activity	molecular_function	0.75756	1	17	1144	222	12095	comp40034_c0,comp42963_c0,comp34553_c0,comp43633_c4,comp42918_c0,comp51072_c0,comp42644_c0,comp35225_c1,comp28179_c0,comp44296_c0,comp40277_c0,comp39760_c0,comp42621_c1,comp33900_c3,comp18079_c0,comp28578_c0,comp32400_c0
GO:0004298	threonine-type endopeptidase activity	molecular_function	0.75765	1	1	1144	16	12095	comp45403_c0
GO:0070003	threonine-type peptidase activity	molecular_function	0.75765	1	1	1144	16	12095	comp45403_c0
GO:0007219	Notch signaling pathway	biological_process	0.75876	1	1	1144	13	12095	comp42918_c0
GO:0046983	protein dimerization activity	molecular_function	0.75948	1	15	1144	159	12095	comp36490_c0,comp39018_c0,comp47032_c0,comp39110_c0,comp38757_c0,comp41034_c0,comp41060_c0,comp25219_c0,comp43657_c4,comp43569_c0,comp50058_c0,comp44495_c0,comp39515_c0,comp43401_c0,comp62489_c0
GO:0009719	response to endogenous stimulus	biological_process	0.76037	1	3	1144	34	12095	comp27811_c1,comp30628_c0,comp44416_c3
GO:0030203	glycosaminoglycan metabolic process	biological_process	0.76054	1	4	1144	42	12095	comp45379_c0,comp50355_c0,comp37574_c0,comp42930_c0
GO:0009142	nucleoside triphosphate biosynthetic process	biological_process	0.76056	1	9	1144	120	12095	comp44188_c1,comp51542_c0,comp35423_c2,comp37420_c0,comp42340_c1,comp41081_c0,comp41814_c0,comp33621_c1,comp44817_c0
GO:0050661	NADP binding	molecular_function	0.7609	1	2	1144	25	12095	comp19236_c0,comp44498_c0
GO:0008158	hedgehog receptor activity	molecular_function	0.76145	1	1	1144	12	12095	comp44331_c0
GO:0006396	RNA processing	biological_process	0.7619	1	34	1144	320	12095	comp41425_c0,comp92685_c0,comp50601_c0,comp42621_c0,comp40502_c0,comp28560_c0,comp52248_c0,comp43165_c1,comp40828_c0,comp48580_c0,comp44335_c0,comp44533_c2,comp39765_c1,comp26427_c0,comp42381_c1,comp43119_c0,comp38352_c0,comp40259_c0,comp279154_c0,comp94261_c0,comp26626_c0,comp46050_c0,comp43330_c0,comp43032_c0,comp43338_c0,comp43752_c0,comp36452_c0,comp37149_c0,comp44346_c0,comp37744_c1,comp4002…
GO:0044183	protein binding involved in protein folding	molecular_function	0.76233	1	1	1144	10	12095	comp40172_c0
GO:0005891	voltage-gated calcium channel complex	cellular_component	0.76258	1	1	1144	12	12095	comp40277_c0
GO:0034704	calcium channel complex	cellular_component	0.76258	1	1	1144	12	12095	comp40277_c0
GO:0009144	purine nucleoside triphosphate metabolic process	biological_process	0.76273	1	42	1144	476	12095	comp41842_c0,comp41368_c1,comp51542_c0,comp42621_c0,comp41060_c0,comp25219_c1,comp35598_c0,comp36802_c1,comp27940_c0,comp43691_c2,comp40201_c0,comp40496_c0,comp42135_c0,comp43983_c4,comp34111_c0,comp46217_c0,comp42340_c1,comp42795_c0,comp41034_c0,comp41081_c0,comp19480_c0,comp18069_c0,comp35423_c2,comp43401_c0,comp43856_c0,comp25219_c0,comp41814_c0,comp36585_c1,comp43032_c0,comp44817_c0,comp33621…
GO:0009205	purine ribonucleoside triphosphate metabolic process	biological_process	0.76273	1	42	1144	476	12095	comp38321_c0,comp37481_c0,comp40616_c0,comp19103_c0,comp37420_c0,comp37939_c0,comp35075_c0,comp32618_c0,comp43856_c0,comp25219_c0,comp35423_c2,comp19480_c0,comp18069_c0,comp43401_c0,comp43161_c0,comp28578_c0,comp41368_c2,comp41814_c0,comp44817_c0,comp33621_c1,comp36585_c1,comp43032_c0,comp42135_c0,comp43983_c4,comp43691_c2,comp40496_c0,comp40201_c0,comp42795_c0,comp42340_c1,comp46217_c0,comp41081…
GO:0007600	sensory perception	biological_process	0.76288	1	2	1144	44	12095	comp33644_c0,comp41569_c0
GO:0004114	3',5'-cyclic-nucleotide phosphodiesterase activity	molecular_function	0.76411	1	1	1144	13	12095	comp37241_c1
GO:0006820	anion transport	biological_process	0.76433	1	8	1144	88	12095	comp37383_c0,comp41720_c0,comp42022_c1,comp42648_c0,comp51072_c0,comp33900_c3,comp42022_c0,comp36857_c0
GO:0003896	DNA primase activity	molecular_function	0.76527	1	2	1144	25	12095	comp41117_c0,comp37900_c0
GO:0000272	polysaccharide catabolic process	biological_process	0.76557	1	1	1144	12	12095	comp44096_c0
GO:0006446	regulation of translational initiation	biological_process	0.76565	1	6	1144	61	12095	comp45408_c0,comp43650_c1,comp42938_c2,comp44771_c0,comp51542_c0,comp35389_c0
GO:0008652	cellular amino acid biosynthetic process	biological_process	0.76588	1	19	1144	178	12095	comp35873_c0,comp35711_c1,comp43750_c0,comp39560_c0,comp50355_c0,comp41779_c0,comp44248_c0,comp44188_c1,comp43562_c1,comp45379_c0,comp44138_c2,comp43189_c2,comp43311_c5,comp45482_c0,comp35437_c1,comp38650_c0,comp42037_c0,comp37166_c0,comp43479_c0
GO:0005342	organic acid transmembrane transporter activity	molecular_function	0.76643	1	2	1144	24	12095	comp37383_c0,comp41720_c0
GO:0046943	carboxylic acid transmembrane transporter activity	molecular_function	0.76643	1	2	1144	24	12095	comp37383_c0,comp41720_c0
GO:0000981	sequence-specific DNA binding RNA polymerase II transcription factor activity	molecular_function	0.76663	1	1	1144	15	12095	comp30628_c0
GO:0019899	enzyme binding	molecular_function	0.76698	1	7	1144	71	12095	comp42340_c1,comp40502_c0,comp40048_c2,comp43866_c0,comp43234_c0,comp37866_c0,comp42256_c0
GO:0004806	triglyceride lipase activity	molecular_function	0.76771	1	2	1144	28	12095	comp38062_c0,comp42930_c1
GO:0016301	kinase activity	molecular_function	0.76779	1	62	1144	557	12095	comp41234_c0,comp42911_c2,comp54409_c0,comp23704_c1,comp18079_c0,comp44363_c0,comp17667_c0,comp26861_c0,comp41761_c0,comp42211_c0,comp37889_c0,comp213058_c0,comp44188_c1,comp42621_c0,comp17028_c0,comp39699_c0,comp18104_c0,comp34111_c0,comp30545_c0,comp43030_c0,comp37301_c0,comp37675_c1,comp43120_c2,comp44551_c0,comp3297_c0,comp37352_c0,comp44375_c2,comp42087_c0,comp26427_c0,comp36585_c1,comp32130…
GO:0046085	adenosine metabolic process	biological_process	0.76785	1	2	1144	23	12095	comp26427_c0,comp43032_c0
GO:0070525	threonylcarbamoyladenosine metabolic process	biological_process	0.76785	1	2	1144	23	12095	comp43032_c0,comp26427_c0
GO:0070526	threonylcarbamoyladenosine biosynthetic process	biological_process	0.76785	1	2	1144	23	12095	comp43032_c0,comp26427_c0
GO:0007218	neuropeptide signaling pathway	biological_process	0.76941	1	4	1144	58	12095	comp44416_c3,comp44942_c0,comp35061_c0,comp83336_c0
GO:0046486	glycerolipid metabolic process	biological_process	0.76983	1	17	1144	170	12095	comp38062_c0,comp37574_c0,comp44448_c0,comp42930_c1,comp42340_c1,comp42430_c3,comp40294_c0,comp39699_c0,comp41417_c0,comp33016_c0,comp44809_c0,comp33228_c0,comp42930_c0,comp31618_c0,comp43070_c0,comp41671_c0,comp43406_c1
GO:0046131	pyrimidine ribonucleoside metabolic process	biological_process	0.77083	1	1	1144	16	12095	comp44188_c1
GO:0000956	nuclear-transcribed mRNA catabolic process	biological_process	0.77107	1	1	1144	11	12095	comp42269_c0
GO:0044262	cellular carbohydrate metabolic process	biological_process	0.77115	1	22	1144	195	12095	comp37358_c0,comp17028_c0,comp18104_c0,comp43030_c0,comp43843_c1,comp42912_c1,comp35588_c0,comp40124_c1,comp46359_c0,comp41993_c1,comp43115_c0,comp42869_c0,comp34268_c0,comp43075_c0,comp41669_c1,comp18079_c0,comp44809_c0,comp35225_c1,comp44075_c0,comp44096_c0,comp44193_c0,comp42142_c0
GO:0016705	oxidoreductase activity, acting on paired donors, with incorporation or reduction of molecular oxygen	molecular_function	0.77249	1	12	1144	150	12095	comp41739_c0,comp33016_c0,comp41253_c0,comp35531_c0,comp42671_c0,comp56042_c0,comp42256_c0,comp43005_c0,comp93358_c0,comp35531_c2,comp39324_c0,comp35531_c1
GO:0008757	S-adenosylmethionine-dependent methyltransferase activity	molecular_function	0.77351	1	9	1144	96	12095	comp45578_c0,comp38352_c0,comp37165_c0,comp39765_c1,comp44452_c0,comp43074_c6,comp43621_c0,comp40259_c0,comp41856_c0
GO:0046700	heterocycle catabolic process	biological_process	0.77368	1	38	1144	422	12095	comp35075_c0,comp32618_c0,comp37939_c0,comp37166_c0,comp40616_c0,comp38321_c0,comp37481_c0,comp19103_c0,comp41368_c2,comp43752_c0,comp28578_c0,comp43032_c0,comp41814_c0,comp43856_c0,comp25219_c0,comp43401_c0,comp19480_c0,comp39379_c0,comp41034_c0,comp46217_c0,comp42795_c0,comp34111_c0,comp43983_c4,comp42135_c0,comp40496_c0,comp40201_c0,comp43691_c2,comp36802_c1,comp35375_c0,comp27940_c0,comp42269…
GO:0015643	toxic substance binding	molecular_function	0.77433	1	1	1144	12	12095	comp47312_c0
GO:0009150	purine ribonucleotide metabolic process	biological_process	0.77447	1	46	1144	515	12095	comp42135_c0,comp43983_c4,comp43186_c0,comp43691_c2,comp40201_c0,comp40496_c0,comp42340_c1,comp42795_c0,comp46217_c0,comp41081_c0,comp41034_c0,comp34111_c0,comp42621_c0,comp44188_c1,comp51542_c0,comp41368_c1,comp41842_c0,comp27940_c0,comp36802_c1,comp25219_c1,comp43750_c0,comp41060_c0,comp35598_c0,comp38321_c0,comp37481_c0,comp40616_c0,comp19103_c0,comp37420_c0,comp37939_c0,comp35075_c0,comp32618…
GO:0015977	carbon fixation	biological_process	0.77475	1	1	1144	12	12095	comp44075_c0
GO:0019643	reductive tricarboxylic acid cycle	biological_process	0.77475	1	1	1144	12	12095	comp44075_c0
GO:0004252	serine-type endopeptidase activity	molecular_function	0.77663	1	13	1144	174	12095	comp38716_c0,comp37192_c0,comp29660_c0,comp257459_c0,comp46217_c0,comp40294_c0,comp33777_c0,comp39768_c0,comp18393_c0,comp32915_c0,comp18011_c0,comp43523_c0,comp29660_c1
GO:0003954	NADH dehydrogenase activity	molecular_function	0.77713	1	3	1144	47	12095	comp40891_c1,comp147820_c0,comp44348_c0
GO:0017111	nucleoside-triphosphatase activity	molecular_function	0.77791	1	76	1144	764	12095	comp42211_c0,comp42887_c0,comp44941_c0,comp42042_c0,comp41611_c0,comp42621_c0,comp19638_c0,comp50601_c0,comp37889_c0,comp36753_c0,comp74429_c0,comp40201_c0,comp43983_c4,comp43119_c0,comp38872_c0,comp42795_c0,comp41569_c0,comp19806_c0,comp60595_c0,comp44258_c0,comp42897_c0,comp43032_c0,comp44160_c0,comp19276_c0,comp43595_c0,comp37420_c0,comp35672_c0,comp42134_c0,comp42261_c0,comp43775_c0,comp33644…
GO:0006566	threonine metabolic process	biological_process	0.77793	1	5	1144	66	12095	comp44138_c2,comp43401_c0,comp43436_c0,comp42621_c1,comp41034_c0
GO:0044413	avoidance of host defenses	biological_process	0.78073	1	1	1144	18	12095	comp40318_c0
GO:0044415	evasion or tolerance of host defenses	biological_process	0.78073	1	1	1144	18	12095	comp40318_c0
GO:0051832	avoidance of defenses of other organism involved in symbiotic interaction	biological_process	0.78073	1	1	1144	18	12095	comp40318_c0
GO:0051834	evasion or tolerance of defenses of other organism involved in symbiotic interaction	biological_process	0.78073	1	1	1144	18	12095	comp40318_c0
GO:0052173	response to defenses of other organism involved in symbiotic interaction	biological_process	0.78073	1	1	1144	18	12095	comp40318_c0
GO:0052200	response to host defenses	biological_process	0.78073	1	1	1144	18	12095	comp40318_c0
GO:0075136	response to host	biological_process	0.78073	1	1	1144	18	12095	comp40318_c0
GO:0044038	cell wall macromolecule biosynthetic process	biological_process	0.78094	1	2	1144	23	12095	comp50355_c0,comp45379_c0
GO:0070589	cellular component macromolecule biosynthetic process	biological_process	0.78094	1	2	1144	23	12095	comp50355_c0,comp45379_c0
GO:0003006	developmental process involved in reproduction	biological_process	0.78174	1	3	1144	37	12095	comp19702_c1,comp41569_c0,comp37818_c0
GO:0046496	nicotinamide nucleotide metabolic process	biological_process	0.78176	1	4	1144	44	12095	comp39229_c1,comp23704_c1,comp43843_c1,comp41993_c1
GO:0006554	lysine catabolic process	biological_process	0.78216	1	5	1144	50	12095	comp41856_c0,comp43621_c0,comp43843_c1,comp43074_c6,comp44452_c0
GO:0009068	aspartate family amino acid catabolic process	biological_process	0.78216	1	5	1144	50	12095	comp44452_c0,comp43843_c1,comp43621_c0,comp43074_c6,comp41856_c0
GO:0019900	kinase binding	molecular_function	0.7823	1	1	1144	15	12095	comp40502_c0
GO:0019901	protein kinase binding	molecular_function	0.7823	1	1	1144	15	12095	comp40502_c0
GO:0009063	cellular amino acid catabolic process	biological_process	0.78262	1	8	1144	87	12095	comp43843_c1,comp43074_c6,comp43621_c0,comp34898_c0,comp44452_c0,comp37166_c0,comp35672_c0,comp41856_c0
GO:0009396	folic acid-containing compound biosynthetic process	biological_process	0.78262	1	3	1144	37	12095	comp43479_c0,comp43562_c1,comp35873_c0
GO:1901565	organonitrogen compound catabolic process	biological_process	0.78264	1	43	1144	467	12095	comp43032_c0,comp41368_c2,comp28578_c0,comp43401_c0,comp19480_c0,comp41471_c0,comp43621_c0,comp43856_c0,comp25219_c0,comp35075_c0,comp32618_c0,comp37939_c0,comp43843_c1,comp19103_c0,comp44452_c0,comp40616_c0,comp35672_c0,comp37166_c0,comp43074_c6,comp34898_c0,comp37481_c0,comp38321_c0,comp37574_c0,comp35598_c0,comp41060_c0,comp25219_c1,comp42930_c0,comp36802_c1,comp27940_c0,comp41842_c0,comp41368…
GO:0005549	odorant binding	molecular_function	0.78306	1	1	1144	26	12095	comp39893_c0
GO:0005261	cation channel activity	molecular_function	0.78352	1	9	1144	125	12095	comp44296_c0,comp40277_c0,comp42621_c1,comp28179_c0,comp40034_c0,comp35225_c1,comp18079_c0,comp28578_c0,comp43633_c4
GO:0004713	protein tyrosine kinase activity	molecular_function	0.7837	1	4	1144	44	12095	comp32130_c0,comp44363_c0,comp43967_c0,comp23326_c0
GO:0016679	oxidoreductase activity, acting on diphenols and related substances as donors	molecular_function	0.78423	1	2	1144	27	12095	comp45945_c0,comp42879_c2
GO:0006525	arginine metabolic process	biological_process	0.78577	1	3	1144	33	12095	comp44075_c0,comp34898_c0,comp37166_c0
GO:1901361	organic cyclic compound catabolic process	biological_process	0.78584	1	38	1144	425	12095	comp42135_c0,comp43983_c4,comp43691_c2,comp40496_c0,comp40201_c0,comp42795_c0,comp46217_c0,comp41034_c0,comp34111_c0,comp42621_c0,comp43297_c1,comp41368_c1,comp41842_c0,comp27940_c0,comp42269_c0,comp36802_c1,comp35375_c0,comp25219_c1,comp41060_c0,comp35598_c0,comp38321_c0,comp37481_c0,comp40616_c0,comp37166_c0,comp19103_c0,comp37939_c0,comp35075_c0,comp32618_c0,comp25219_c0,comp43856_c0,comp39379…
GO:0033865	nucleoside bisphosphate metabolic process	biological_process	0.78588	1	1	1144	11	12095	comp44188_c1
GO:0033875	ribonucleoside bisphosphate metabolic process	biological_process	0.78588	1	1	1144	11	12095	comp44188_c1
GO:0034032	purine nucleoside bisphosphate metabolic process	biological_process	0.78588	1	1	1144	11	12095	comp44188_c1
GO:0034703	cation channel complex	cellular_component	0.78627	1	4	1144	52	12095	comp28179_c0,comp42621_c1,comp40277_c0,comp28578_c0
GO:0004143	diacylglycerol kinase activity	molecular_function	0.78645	1	1	1144	12	12095	comp39699_c0
GO:0004112	cyclic-nucleotide phosphodiesterase activity	molecular_function	0.78703	1	1	1144	16	12095	comp37241_c1
GO:0016742	hydroxymethyl-, formyl- and related transferase activity	molecular_function	0.78828	1	1	1144	10	12095	comp43325_c0
GO:0006308	DNA catabolic process	biological_process	0.78848	1	2	1144	34	12095	comp39379_c0,comp41814_c0
GO:0001906	cell killing	biological_process	0.7888	1	1	1144	10	12095	comp44498_c0
GO:0006269	DNA replication, synthesis of RNA primer	biological_process	0.78937	1	2	1144	27	12095	comp41117_c0,comp37900_c0
GO:0019048	modulation by virus of host morphology or physiology	biological_process	0.78965	1	3	1144	37	12095	comp42621_c0,comp42938_c2,comp94914_c0
GO:0006813	potassium ion transport	biological_process	0.79046	1	6	1144	74	12095	comp44296_c0,comp42621_c1,comp28578_c0,comp43633_c4,comp33220_c0,comp28179_c0
GO:0008514	organic anion transmembrane transporter activity	molecular_function	0.79071	1	2	1144	25	12095	comp37383_c0,comp41720_c0
GO:0032851	positive regulation of Rab GTPase activity	biological_process	0.79092	1	2	1144	18	12095	comp32618_c0,comp37481_c0
GO:0042559	pteridine-containing compound biosynthetic process	biological_process	0.79131	1	3	1144	38	12095	comp43562_c1,comp43479_c0,comp35873_c0
GO:0015291	secondary active transmembrane transporter activity	molecular_function	0.79179	1	4	1144	47	12095	comp41720_c0,comp36857_c0,comp38792_c0,comp42648_c0
GO:0005759	mitochondrial matrix	cellular_component	0.79216	1	1	1144	15	12095	comp42621_c1
GO:0004185	serine-type carboxypeptidase activity	molecular_function	0.79302	1	1	1144	12	12095	comp43681_c3
GO:0034655	nucleobase-containing compound catabolic process	biological_process	0.79351	1	36	1144	407	12095	comp42795_c0,comp46217_c0,comp41034_c0,comp34111_c0,comp42135_c0,comp43983_c4,comp43691_c2,comp40496_c0,comp40201_c0,comp42269_c0,comp27940_c0,comp35375_c0,comp36802_c1,comp25219_c1,comp41060_c0,comp35598_c0,comp42621_c0,comp41368_c1,comp41842_c0,comp37939_c0,comp35075_c0,comp32618_c0,comp37481_c0,comp38321_c0,comp40616_c0,comp19103_c0,comp28578_c0,comp43752_c0,comp41368_c2,comp41814_c0,comp43032…
GO:0032320	positive regulation of Ras GTPase activity	biological_process	0.79477	1	2	1144	19	12095	comp37481_c0,comp32618_c0
GO:0035821	modification of morphology or physiology of other organism	biological_process	0.79592	1	4	1144	46	12095	comp42938_c2,comp94914_c0,comp44498_c0,comp42621_c0
GO:0044003	modification by symbiont of host morphology or physiology	biological_process	0.79592	1	4	1144	46	12095	comp42621_c0,comp44498_c0,comp94914_c0,comp42938_c2
[truncated: 601 more rows]
