# Supplementary material for: Transcriptome Analysis of the Midgut of the Chinese Oak Silkworm Antheraea pernyi Infected with Antheraea pernyi Nucleopolyhedrovirus
Source: PLoS One. 2016 Nov 7;11(11):e0165959. doi: 10.1371/journal.pone.0165959 (PMC5098726; doi:10.1371/journal.pone.0165959)
Supplement: S5 Table — (XLSX) [file pone.0165959.s006.xlsx]

## Sheet: Sheet1
S5 Table. GO annotations for the down-regulated genes
GO_accession	Description	Term_type	Over_represented_pValue	Corrected_pValue	DEG_item	DEG_list	Bg_item	Bg_list	Gene_names
GO:0016491	oxidoreductase activity	molecular_function	1.1095e-18	5.4278e-15	244	1821	930	12095	comp42428_c0,comp36738_c4,comp46427_c0,comp39027_c0,comp19180_c0,comp18622_c0,comp42797_c4,comp18458_c0,comp31244_c0,comp40883_c0,comp44613_c0,comp40759_c0,comp42150_c0,comp40228_c0,comp39666_c0,comp42849_c1,comp18706_c0,comp41205_c1,comp18510_c0,comp42072_c0,comp44454_c0,comp37804_c1,comp18368_c0,comp56461_c0,comp38325_c0,comp42464_c0,comp43223_c0,comp40897_c0,comp38583_c0,comp35494_c0,comp40138…
GO:0055114	oxidation-reduction process	biological_process	2.0532e-17	5.0222e-14	239	1821	913	12095	comp44178_c0,comp42904_c1,comp51551_c0,comp42837_c1,comp36390_c0,comp39979_c0,comp36738_c3,comp39906_c0,comp37374_c0,comp186407_c0,comp41482_c0,comp53417_c0,comp42586_c0,comp44742_c0,comp35799_c0,comp40657_c0,comp44381_c2,comp38947_c0,comp30405_c0,comp45560_c0,comp36103_c0,comp30493_c0,comp18411_c0,comp18679_c0,comp33994_c0,comp42125_c0,comp45034_c0,comp32380_c0,comp40364_c0,comp42674_c0,comp4340…
GO:0003824	catalytic activity	molecular_function	4.1351e-15	6.7429e-12	1019	1821	5516	12095	comp36292_c0,comp45033_c0,comp18856_c0,comp47168_c0,comp42928_c0,comp41615_c0,comp34625_c0,comp36221_c0,comp44704_c0,comp43202_c0,comp40738_c0,comp45860_c0,comp43103_c0,comp44593_c0,comp38611_c1,comp37826_c0,comp42949_c0,comp39073_c0,comp49000_c0,comp48091_c0,comp42040_c0,comp48770_c0,comp19148_c0,comp48312_c0,comp43065_c1,comp32581_c0,comp41100_c0,comp71523_c0,comp43654_c1,comp43769_c0,comp18459…
GO:0048037	cofactor binding	molecular_function	1.2454e-14	1.5231e-11	106	1821	298	12095	comp40657_c0,comp25025_c0,comp38193_c0,comp44454_c0,comp30493_c0,comp35494_c0,comp42125_c0,comp40897_c0,comp43223_c0,comp42464_c0,comp42837_c1,comp18458_c0,comp46875_c0,comp44178_c0,comp42904_c1,comp42428_c0,comp43122_c0,comp41205_c1,comp18706_c0,comp42849_c1,comp39906_c0,comp40228_c0,comp53417_c0,comp39678_c0,comp35638_c0,comp34821_c0,comp41813_c0,comp35701_c0,comp35768_c0,comp42382_c0,comp40387…
GO:0008233	peptidase activity	molecular_function	2.1561e-14	2.1095e-11	167	1821	605	12095	comp43849_c0,comp44663_c0,comp42640_c0,comp40799_c0,comp38175_c0,comp42611_c0,comp43225_c8,comp47077_c0,comp44449_c0,comp39589_c0,comp43193_c0,comp44973_c0,comp29972_c1,comp40261_c0,comp45119_c0,comp42075_c0,comp18665_c0,comp44655_c0,comp33007_c0,comp42311_c1,comp47813_c0,comp45048_c0,comp44314_c0,comp50676_c0,comp321651_c0,comp24069_c0,comp41822_c0,comp29144_c0,comp41517_c0,comp39073_c0,comp4809…
GO:0050662	coenzyme binding	molecular_function	2.6518e-13	2.1621e-10	88	1821	237	12095	comp42593_c0,comp40215_c0,comp42369_c0,comp63819_c0,comp18459_c0,comp33774_c0,comp46594_c0,comp45292_c0,comp42398_c0,comp18345_c0,comp42624_c0,comp30550_c0,comp41022_c0,comp55321_c0,comp41663_c0,comp18945_c0,comp42599_c0,comp42018_c0,comp42345_c0,comp28678_c0,comp32758_c1,comp41615_c0,comp42928_c0,comp38717_c0,comp18856_c0,comp37408_c0,comp44773_c0,comp694617_c0,comp32815_c0,comp26834_c0,comp4348…
GO:0006091	generation of precursor metabolites and energy	biological_process	1.283e-12	8.9664e-10	85	1821	257	12095	comp44720_c0,comp43560_c0,comp20238_c0,comp18387_c0,comp42883_c5,comp43108_c0,comp38075_c0,comp32686_c0,comp44814_c0,comp44787_c0,comp40785_c0,comp44717_c0,comp44845_c0,comp45417_c0,comp44772_c0,comp44835_c0,comp27088_c0,comp32380_c0,comp45803_c0,comp42674_c0,comp18430_c0,comp44905_c0,comp42270_c0,comp45819_c0,comp31244_c0,comp44700_c0,comp41482_c0,comp42849_c1,comp39666_c0,comp18622_c0,comp51551…
GO:0005737	cytoplasm	cellular_component	1.5729e-12	9.6181e-10	391	1821	1809	12095	comp41624_c4,comp43122_c0,comp18622_c0,comp316629_c0,comp38695_c0,comp31244_c0,comp45582_c0,comp39939_c0,comp44831_c0,comp44006_c0,comp42150_c0,comp40914_c0,comp52392_c0,comp34104_c0,comp43176_c2,comp39367_c0,comp47359_c0,comp36623_c0,comp45263_c0,comp38583_c0,comp19983_c0,comp44814_c0,comp39276_c0,comp41642_c0,comp36746_c0,comp44272_c0,comp44772_c0,comp45803_c0,comp44348_c1,comp35550_c0,comp4155…
GO:0070011	peptidase activity, acting on L-amino acid peptides	molecular_function	2.2374e-12	1.2161e-09	147	1821	535	12095	comp45124_c0,comp19074_c0,comp38761_c0,comp49625_c0,comp43522_c0,comp44739_c0,comp43484_c0,comp46551_c0,comp38473_c0,comp34720_c0,comp25123_c0,comp42197_c0,comp36253_c0,comp18468_c1,comp37430_c0,comp44694_c0,comp42536_c0,comp32186_c1,comp45337_c0,comp35558_c0,comp37881_c0,comp37245_c0,comp42462_c1,comp39503_c0,comp44629_c0,comp28466_c0,comp33970_c0,comp27441_c1,comp41331_c3,comp42105_c0,comp41722…
GO:0006508	proteolysis	biological_process	1.7271e-11	8.4491e-09	154	1821	577	12095	comp37579_c0,comp44744_c0,comp43504_c0,comp44137_c2,comp42321_c1,comp40110_c0,comp222553_c0,comp42424_c0,comp41147_c0,comp41404_c0,comp44584_c0,comp36313_c0,comp37774_c0,comp38170_c0,comp44678_c0,comp38005_c1,comp37804_c1,comp46629_c0,comp42816_c0,comp18384_c0,comp44022_c0,comp44610_c0,comp29144_c1,comp18448_c0,comp18400_c0,comp37912_c0,comp44098_c0,comp43198_c0,comp316629_c0,comp38396_c0,comp381…
GO:0006818	hydrogen transport	biological_process	4.1917e-11	1.6283e-08	85	1821	286	12095	comp28743_c0,comp41021_c0,comp28698_c0,comp43598_c0,comp45068_c0,comp42531_c0,comp53130_c0,comp34666_c0,comp41037_c0,comp44847_c0,comp44014_c0,comp38955_c0,comp57090_c0,comp18709_c0,comp34625_c0,comp37651_c0,comp42023_c0,comp37924_c0,comp44704_c0,comp40978_c0,comp47573_c0,comp44748_c0,comp42467_c0,comp18060_c0,comp41193_c0,comp38256_c0,comp18376_c0,comp18601_c0,comp34422_c0,comp43893_c4,comp40256…
GO:0015992	proton transport	biological_process	4.1917e-11	1.6283e-08	85	1821	286	12095	comp44615_c0,comp44873_c0,comp34133_c0,comp42262_c0,comp44802_c0,comp40123_c0,comp18414_c0,comp19795_c1,comp316880_c0,comp25956_c0,comp44785_c0,comp44642_c0,comp18421_c0,comp43959_c0,comp61006_c0,comp40921_c0,comp34422_c0,comp43893_c4,comp40256_c0,comp42746_c0,comp18060_c0,comp41193_c0,comp38256_c0,comp18376_c0,comp18601_c0,comp47573_c0,comp44748_c0,comp42467_c0,comp42023_c0,comp37924_c0,comp4470…
GO:0044710	single-organism metabolic process	biological_process	4.327e-11	1.6283e-08	540	1821	2678	12095	comp43979_c0,comp40256_c0,comp40787_c0,comp39536_c0,comp18421_c0,comp42033_c2,comp41663_c0,comp42075_c0,comp41968_c0,comp44456_c0,comp29351_c0,comp36510_c0,comp37472_c0,comp44643_c0,comp19435_c0,comp44109_c0,comp40923_c0,comp36738_c0,comp39518_c0,comp38917_c0,comp22371_c0,comp41696_c2,comp35358_c0,comp41342_c0,comp25637_c0,comp44004_c0,comp34182_c0,comp47829_c0,comp28678_c0,comp34185_c0,comp25749…
GO:0044765	single-organism transport	biological_process	5.42e-11	1.8939e-08	313	1821	1450	12095	comp18737_c0,comp42899_c0,comp42149_c0,comp29732_c0,comp19511_c0,comp18414_c0,comp51390_c0,comp43825_c1,comp316880_c0,comp19795_c1,comp37181_c0,comp43382_c3,comp31842_c0,comp44642_c0,comp42678_c0,comp40921_c0,comp43975_c0,comp38256_c0,comp47573_c0,comp133306_c0,comp37924_c0,comp57090_c0,comp44014_c0,comp39307_c0,comp44368_c0,comp38466_c0,comp44172_c0,comp39462_c0,comp28698_c0,comp26206_c0,comp375…
GO:0005215	transporter activity	molecular_function	8.8763e-11	2.8949e-08	236	1821	1046	12095	comp39668_c0,comp44787_c0,comp35713_c0,comp45534_c0,comp57933_c0,comp30432_c0,comp38075_c0,comp18650_c1,comp42677_c0,comp44514_c0,comp43538_c3,comp87492_c0,comp42479_c0,comp44103_c0,comp40687_c0,comp41391_c0,comp43921_c2,comp42343_c0,comp41091_c0,comp41366_c0,comp42247_c0,comp25937_c0,comp51551_c0,comp17456_c0,comp46848_c0,comp43405_c0,comp44667_c0,comp35606_c0,comp42896_c0,comp35827_c0,comp41369…
GO:0006812	cation transport	biological_process	1.6082e-10	4.6648e-08	155	1821	629	12095	comp26508_c0,comp63819_c0,comp34133_c0,comp44023_c0,comp44615_c0,comp55191_c0,comp42746_c0,comp40256_c0,comp43893_c4,comp34422_c0,comp36586_c0,comp18376_c0,comp18060_c0,comp42033_c2,comp43959_c0,comp18421_c0,comp26743_c0,comp44539_c0,comp34625_c0,comp18709_c0,comp38955_c0,comp35358_c0,comp44847_c0,comp43144_c2,comp42467_c0,comp44748_c0,comp42886_c0,comp18636_c0,comp40978_c0,comp44704_c0,comp42023…
GO:0006810	transport	biological_process	1.7164e-10	4.6648e-08	405	1821	1948	12095	comp29732_c0,comp19511_c0,comp42149_c0,comp42899_c0,comp18737_c0,comp19795_c1,comp316880_c0,comp51390_c0,comp18414_c0,comp43509_c5,comp43825_c1,comp42678_c0,comp40921_c0,comp49666_c0,comp37181_c0,comp44642_c0,comp31842_c0,comp43382_c3,comp38256_c0,comp43975_c0,comp133306_c0,comp37924_c0,comp47573_c0,comp43681_c0,comp44014_c0,comp43904_c0,comp44567_c0,comp39700_c0,comp57090_c0,comp42220_c0,comp406…
GO:0051234	establishment of localization	biological_process	1.7164e-10	4.6648e-08	405	1821	1948	12095	comp44103_c0,comp87492_c0,comp37982_c0,comp43921_c2,comp41091_c0,comp39849_c0,comp42247_c0,comp40387_c0,comp34540_c0,comp30432_c0,comp57933_c0,comp45534_c0,comp56313_c0,comp18650_c1,comp42677_c0,comp39754_c0,comp42056_c0,comp44514_c0,comp43090_c0,comp43244_c0,comp18411_c0,comp39032_c0,comp119428_c0,comp1040_c0,comp43792_c0,comp44541_c0,comp42793_c0,comp18374_c0,comp39457_c0,comp42837_c1,comp51551…
GO:0044444	cytoplasmic part	cellular_component	2.5203e-10	6.4892e-08	294	1821	1380	12095	comp37330_c0,comp45860_c0,comp32815_c0,comp39671_c0,comp44378_c0,comp36402_c0,comp51169_c0,comp49250_c0,comp34625_c0,comp38968_c0,comp54602_c0,comp44847_c0,comp33519_c0,comp47141_c0,comp41546_c0,comp32629_c1,comp40768_c0,comp50720_c0,comp38611_c1,comp35643_c0,comp43731_c0,comp40965_c0,comp47813_c0,comp44615_c0,comp44023_c0,comp43135_c0,comp43437_c3,comp43588_c1,comp28953_c0,comp41589_c0,comp46764…
GO:0015980	energy derivation by oxidation of organic compounds	biological_process	3.3092e-10	7.7407e-08	57	1821	162	12095	comp44787_c0,comp30638_c0,comp44814_c0,comp41193_c0,comp44717_c0,comp40785_c0,comp27088_c0,comp42746_c0,comp44835_c0,comp40256_c0,comp34422_c0,comp32380_c0,comp43560_c0,comp44720_c0,comp40921_c0,comp18387_c0,comp38075_c0,comp43108_c0,comp32686_c0,comp25956_c0,comp42270_c0,comp16757_c0,comp19795_c1,comp45819_c0,comp18414_c0,comp40215_c0,comp42369_c0,comp44802_c0,comp45292_c0,comp43622_c1,comp44643…
GO:0022857	transmembrane transporter activity	molecular_function	3.3229e-10	7.7407e-08	206	1821	897	12095	comp35074_c0,comp71523_c0,comp41037_c0,comp40425_c2,comp51745_c0,comp43880_c0,comp36729_c0,comp43575_c0,comp53130_c0,comp49644_c0,comp40946_c0,comp43598_c0,comp25587_c0,comp44483_c0,comp38016_c0,comp32629_c1,comp28743_c0,comp42886_c0,comp33051_c0,comp44748_c0,comp18636_c0,comp42467_c0,comp37328_c0,comp44704_c0,comp25749_c0,comp42023_c0,comp36836_c0,comp40978_c0,comp18709_c0,comp48335_c0,comp34625…
GO:0006119	oxidative phosphorylation	biological_process	4.8472e-10	1.0778e-07	49	1821	139	12095	comp31244_c0,comp44700_c0,comp42849_c1,comp39666_c0,comp28743_c0,comp18622_c0,comp45068_c0,comp51551_c0,comp45034_c0,comp37924_c0,comp44704_c0,comp38583_c0,comp18411_c0,comp44748_c0,comp35312_c0,comp38955_c0,comp32960_c0,comp35799_c0,comp18624_c0,comp37651_c0,comp44742_c0,comp57090_c0,comp44720_c0,comp40921_c0,comp43108_c0,comp38075_c0,comp44785_c0,comp25956_c0,comp18421_c0,comp30638_c0,comp44814…
GO:0045333	cellular respiration	biological_process	5.3865e-10	1.1457e-07	53	1821	149	12095	comp45034_c0,comp37924_c0,comp43485_c0,comp18679_c0,comp18411_c0,comp30493_c0,comp36103_c0,comp38583_c0,comp44773_c0,comp44748_c0,comp43500_c0,comp38955_c0,comp18384_c0,comp35799_c0,comp57090_c0,comp44742_c0,comp31244_c0,comp18454_c0,comp39666_c0,comp42849_c1,comp28743_c0,comp18622_c0,comp45068_c0,comp45292_c0,comp44643_c0,comp34133_c0,comp42270_c0,comp16757_c0,comp19795_c1,comp45819_c0,comp18414…
GO:0051179	localization	biological_process	5.9761e-10	1.2181e-07	414	1821	2020	12095	comp41957_c0,comp45068_c0,comp42531_c0,comp40822_c0,comp43841_c0,comp28019_c0,comp41886_c0,comp17982_c0,comp41021_c0,comp43397_c0,comp49814_c0,comp34666_c0,comp44086_c2,comp43844_c0,comp45839_c0,comp39729_c0,comp37651_c0,comp37109_c0,comp38443_c0,comp40800_c0,comp43499_c0,comp44069_c0,comp36810_c0,comp35792_c0,comp43298_c0,comp22860_c0,comp34017_c0,comp35455_c0,comp41193_c0,comp63896_c0,comp42695…
GO:0006811	ion transport	biological_process	6.5579e-10	1.2832e-07	181	1821	783	12095	comp18060_c0,comp36586_c0,comp18376_c0,comp43893_c4,comp34422_c0,comp42746_c0,comp40256_c0,comp26743_c0,comp33226_c0,comp19094_c1,comp18421_c0,comp42033_c2,comp43959_c0,comp63819_c0,comp26508_c0,comp55191_c0,comp34133_c0,comp44615_c0,comp44023_c0,comp28743_c0,comp44483_c0,comp43598_c0,comp32629_c1,comp38016_c0,comp43575_c0,comp36729_c0,comp53130_c0,comp49644_c0,comp40946_c0,comp41037_c0,comp71523…
GO:0008152	metabolic process	biological_process	8.5338e-10	1.6057e-07	1146	1821	6627	12095	comp18681_c1,comp40548_c0,comp43512_c0,comp48821_c0,comp41021_c0,comp62437_c0,comp75861_c0,comp18453_c0,comp43875_c0,comp39791_c0,comp694617_c0,comp42105_c0,comp56964_c0,comp42345_c0,comp42446_c0,comp44247_c0,comp47186_c0,comp37219_c0,comp16455_c0,comp41817_c0,comp19074_c0,comp34114_c0,comp35577_c0,comp18106_c0,comp41868_c0,comp43651_c0,comp63896_c0,comp67573_c0,comp36253_c0,comp42197_c0,comp4502…
GO:0005975	carbohydrate metabolic process	biological_process	2.155e-09	3.7652e-07	155	1821	598	12095	comp39268_c0,comp43934_c0,comp41482_c0,comp29538_c0,comp43673_c1,comp55383_c0,comp186407_c0,comp28373_c0,comp39712_c0,comp38834_c0,comp36103_c0,comp42125_c0,comp18679_c0,comp18640_c0,comp43877_c0,comp18386_c0,comp40657_c0,comp21562_c0,comp21439_c0,comp38193_c0,comp41005_c0,comp42883_c5,comp43560_c0,comp42003_c0,comp44246_c0,comp27088_c0,comp45417_c0,comp42674_c0,comp33953_c0,comp18647_c0,comp4107…
GO:0015672	monovalent inorganic cation transport	biological_process	3.1915e-09	5.3837e-07	106	1821	417	12095	comp42746_c0,comp40256_c0,comp43893_c4,comp34422_c0,comp18601_c0,comp38256_c0,comp18376_c0,comp41193_c0,comp18060_c0,comp42033_c2,comp61006_c0,comp43959_c0,comp18421_c0,comp44642_c0,comp44785_c0,comp25956_c0,comp26743_c0,comp40921_c0,comp42599_c0,comp18414_c0,comp44802_c0,comp40123_c0,comp63819_c0,comp316880_c0,comp19795_c1,comp44873_c0,comp34133_c0,comp44615_c0,comp42262_c0,comp45068_c0,comp4253…
GO:0055085	transmembrane transport	biological_process	5.6546e-09	9.2208e-07	168	1821	713	12095	comp41105_c0,comp40123_c0,comp43825_c1,comp51390_c0,comp31028_c0,comp22168_c0,comp316880_c0,comp319504_c0,comp18737_c0,comp42030_c0,comp42149_c0,comp19511_c0,comp42899_c0,comp42262_c0,comp43975_c0,comp22860_c0,comp34017_c0,comp28468_c0,comp38256_c0,comp18601_c0,comp44785_c0,comp36031_c0,comp35822_c0,comp44642_c0,comp43382_c3,comp23339_c0,comp61006_c0,comp37181_c0,comp40921_c0,comp42678_c0,comp376…
GO:0008236	serine-type peptidase activity	molecular_function	6.7637e-09	1.034e-06	74	1821	246	12095	comp18384_c0,comp44791_c0,comp39266_c0,comp42714_c0,comp35513_c0,comp40670_c0,comp40805_c0,comp42826_c0,comp26885_c0,comp44566_c1,comp44678_c0,comp27716_c0,comp44654_c0,comp43198_c0,comp18448_c0,comp43153_c0,comp44610_c0,comp29144_c1,comp18400_c0,comp44605_c0,comp45696_c0,comp44589_c0,comp44744_c0,comp26536_c0,comp37774_c0,comp44584_c0,comp36313_c0,comp44930_c0,comp39363_c0,comp41147_c0,comp18401…
GO:0017171	serine hydrolase activity	molecular_function	6.7637e-09	1.034e-06	74	1821	246	12095	comp42105_c0,comp33970_c0,comp27441_c1,comp41331_c3,comp43197_c0,comp43264_c4,comp41722_c2,comp147788_c0,comp42928_c0,comp42560_c0,comp33881_c0,comp32197_c0,comp32186_c1,comp45337_c0,comp38845_c0,comp18497_c0,comp41517_c0,comp39073_c0,comp42462_c1,comp43759_c0,comp38016_c0,comp44593_c0,comp28466_c0,comp44673_c0,comp44629_c0,comp44655_c0,comp45048_c0,comp34720_c0,comp25123_c0,comp24069_c0,comp4219…
GO:0044283	small molecule biosynthetic process	biological_process	8.3295e-09	1.2009e-06	99	1821	333	12095	comp42528_c2,comp42707_c0,comp34422_c0,comp42746_c0,comp40256_c0,comp42398_c0,comp34780_c0,comp41898_c0,comp43979_c0,comp18345_c0,comp45393_c0,comp41022_c0,comp55321_c0,comp40415_c0,comp42599_c0,comp44802_c0,comp42594_c0,comp76910_c0,comp42593_c0,comp19795_c1,comp18459_c0,comp37684_c0,comp44456_c0,comp34133_c0,comp41833_c0,comp46874_c0,comp40207_c0,comp40923_c0,comp45066_c0,comp28019_c0,comp41279…
GO:0044711	single-organism biosynthetic process	biological_process	8.3466e-09	1.2009e-06	102	1821	346	12095	comp43225_c1,comp36402_c0,comp37924_c0,comp37408_c0,comp39791_c0,comp44773_c0,comp38717_c0,comp41885_c0,comp34482_c0,comp44896_c0,comp42783_c0,comp37892_c0,comp63040_c0,comp24696_c0,comp43065_c1,comp29134_c0,comp41696_c2,comp22371_c0,comp41279_c0,comp28019_c0,comp45066_c0,comp40923_c0,comp40207_c0,comp46874_c0,comp34133_c0,comp41833_c0,comp44456_c0,comp37684_c0,comp19795_c1,comp18459_c0,comp42593…
GO:0015078	hydrogen ion transmembrane transporter activity	molecular_function	2.8591e-08	3.9962e-06	67	1821	235	12095	comp40123_c0,comp18414_c0,comp316880_c0,comp44615_c0,comp44873_c0,comp42262_c0,comp43893_c4,comp18060_c0,comp41193_c0,comp38256_c0,comp18376_c0,comp18601_c0,comp44785_c0,comp44642_c0,comp25956_c0,comp18421_c0,comp61006_c0,comp43959_c0,comp40921_c0,comp57090_c0,comp18709_c0,comp34625_c0,comp37651_c0,comp44014_c0,comp43144_c2,comp44847_c0,comp38955_c0,comp44748_c0,comp47573_c0,comp42467_c0,comp4470…
GO:0031090	organelle membrane	cellular_component	3.2445e-08	4.409e-06	107	1821	409	12095	comp44847_c0,comp44014_c0,comp41502_c0,comp26090_c0,comp38955_c0,comp18709_c0,comp42220_c0,comp34625_c0,comp37109_c0,comp34185_c0,comp37924_c0,comp40978_c0,comp47573_c0,comp45860_c0,comp44378_c0,comp18633_c0,comp28743_c0,comp38611_c1,comp35643_c0,comp26206_c0,comp40965_c0,comp38851_c0,comp28698_c0,comp43415_c1,comp42531_c0,comp32629_c1,comp43826_c0,comp39849_c1,comp38466_c0,comp34666_c0,comp47141…
GO:0022900	electron transport chain	biological_process	3.9485e-08	5.1928e-06	42	1821	126	12095	comp42849_c1,comp39666_c0,comp31244_c0,comp35642_c0,comp45068_c0,comp18622_c0,comp28743_c0,comp44748_c0,comp38583_c0,comp18411_c0,comp37924_c0,comp45034_c0,comp44742_c0,comp57090_c0,comp35799_c0,comp43500_c0,comp38955_c0,comp32686_c0,comp25956_c0,comp43108_c0,comp38075_c0,comp40921_c0,comp44720_c0,comp34422_c0,comp44600_c0,comp40256_c0,comp42746_c0,comp44717_c0,comp41193_c0,comp44787_c0,comp30638…
GO:0044425	membrane part	cellular_component	4.0336e-08	5.1928e-06	445	1821	2337	12095	comp40123_c0,comp41105_c0,comp44802_c0,comp37706_c0,comp31028_c0,comp44211_c1,comp22168_c0,comp43132_c0,comp41643_c0,comp41789_c0,comp319504_c0,comp35407_c0,comp44873_c0,comp35676_c0,comp42975_c0,comp42262_c0,comp44600_c0,comp22860_c0,comp34017_c0,comp63896_c0,comp41193_c0,comp35455_c0,comp18452_c0,comp28468_c0,comp18601_c0,comp44785_c0,comp36031_c0,comp25956_c0,comp35822_c0,comp23339_c0,comp6100…
GO:0022891	substrate-specific transmembrane transporter activity	molecular_function	4.3141e-08	5.4114e-06	159	1821	701	12095	comp44373_c0,comp42929_c0,comp42797_c4,comp18622_c0,comp40032_c0,comp39666_c0,comp40066_c0,comp44645_c0,comp44700_c0,comp338556_c0,comp32960_c0,comp18624_c0,comp44297_c2,comp38362_c0,comp44810_c0,comp47455_c0,comp43957_c1,comp36772_c0,comp41054_c0,comp44772_c0,comp44717_c0,comp44845_c0,comp44814_c0,comp39276_c0,comp35490_c0,comp44879_c0,comp39898_c0,comp43983_c9,comp40841_c0,comp41396_c0,comp4472…
GO:0005739	mitochondrion	cellular_component	4.6281e-08	5.6601e-06	76	1821	281	12095	comp18622_c0,comp43405_c0,comp45582_c0,comp31244_c0,comp41086_c0,comp35799_c0,comp34104_c0,comp44742_c0,comp52392_c0,comp38583_c0,comp18707_c1,comp40062_c0,comp45034_c0,comp18640_c0,comp39369_c1,comp35550_c0,comp44814_c0,comp35490_c0,comp44717_c0,comp43108_c0,comp38075_c0,comp30432_c0,comp32686_c0,comp44720_c0,comp43560_c0,comp45819_c0,comp40962_c0,comp41366_c0,comp32813_c0,comp42382_c0,comp43415…
GO:0022904	respiratory electron transport chain	biological_process	5.4022e-08	6.4458e-06	38	1821	111	12095	comp45034_c0,comp37924_c0,comp18411_c0,comp38583_c0,comp44748_c0,comp43500_c0,comp38955_c0,comp35799_c0,comp44742_c0,comp57090_c0,comp31244_c0,comp39666_c0,comp42849_c1,comp28743_c0,comp45068_c0,comp18622_c0,comp44643_c0,comp34133_c0,comp42270_c0,comp16757_c0,comp19795_c1,comp45819_c0,comp18414_c0,comp44802_c0,comp44720_c0,comp40921_c0,comp38075_c0,comp43108_c0,comp32686_c0,comp25956_c0,comp44814…
GO:0022892	substrate-specific transporter activity	molecular_function	5.9127e-08	6.7551e-06	170	1821	761	12095	comp18411_c0,comp44018_c0,comp38834_c0,comp48329_c0,comp42941_c0,comp35595_c0,comp39672_c0,comp35799_c0,comp43090_c0,comp44742_c0,comp43244_c0,comp41310_c1,comp45389_c0,comp35827_c0,comp41369_c0,comp51551_c0,comp25937_c0,comp43405_c0,comp42247_c0,comp44103_c0,comp87492_c0,comp40687_c0,comp41391_c0,comp41091_c0,comp41366_c0,comp30432_c0,comp57933_c0,comp38075_c0,comp45534_c0,comp18650_c1,comp42677…
GO:0042775	mitochondrial ATP synthesis coupled electron transport	biological_process	5.9376e-08	6.7551e-06	33	1821	91	12095	comp34133_c0,comp42270_c0,comp19795_c1,comp18414_c0,comp45819_c0,comp44802_c0,comp44720_c0,comp38075_c0,comp43108_c0,comp25956_c0,comp44787_c0,comp30638_c0,comp44814_c0,comp41193_c0,comp44717_c0,comp42746_c0,comp40256_c0,comp34422_c0,comp45034_c0,comp37924_c0,comp18411_c0,comp38583_c0,comp44748_c0,comp38955_c0,comp35799_c0,comp44742_c0,comp57090_c0,comp31244_c0,comp39666_c0,comp42849_c1,comp28743…
GO:0042773	ATP synthesis coupled electron transport	biological_process	6.4738e-08	7.1976e-06	35	1821	99	12095	comp30638_c0,comp44814_c0,comp44787_c0,comp41193_c0,comp44717_c0,comp42746_c0,comp40256_c0,comp34422_c0,comp44720_c0,comp40921_c0,comp38075_c0,comp43108_c0,comp25956_c0,comp42270_c0,comp16757_c0,comp19795_c1,comp45819_c0,comp18414_c0,comp44802_c0,comp34133_c0,comp28743_c0,comp45068_c0,comp18622_c0,comp31244_c0,comp39666_c0,comp42849_c1,comp38955_c0,comp35799_c0,comp44742_c0,comp57090_c0,comp45034…
GO:0015075	ion transmembrane transporter activity	molecular_function	1.1058e-07	1.2021e-05	148	1821	656	12095	comp44645_c0,comp40032_c0,comp40066_c0,comp39666_c0,comp44700_c0,comp42797_c4,comp18622_c0,comp42929_c0,comp44810_c0,comp47455_c0,comp43957_c1,comp32960_c0,comp44297_c2,comp18624_c0,comp338556_c0,comp38362_c0,comp39898_c0,comp43983_c9,comp41396_c0,comp40841_c0,comp44720_c0,comp36772_c0,comp44772_c0,comp41054_c0,comp44814_c0,comp39276_c0,comp35490_c0,comp44717_c0,comp44845_c0,comp268096_c0,comp429…
GO:0004175	endopeptidase activity	molecular_function	1.3243e-07	1.4083e-05	90	1821	354	12095	comp147788_c0,comp43197_c0,comp43264_c4,comp27441_c1,comp41331_c3,comp33970_c0,comp47186_c0,comp37881_c0,comp37245_c0,comp38845_c0,comp35558_c0,comp43654_c1,comp44646_c0,comp44629_c0,comp44673_c0,comp28466_c0,comp44593_c0,comp43079_c0,comp43759_c0,comp42462_c1,comp39073_c0,comp41822_c0,comp36253_c0,comp29144_c0,comp42197_c0,comp24069_c0,comp50676_c0,comp38473_c0,comp44314_c0,comp47813_c0,comp4465…
GO:0006732	coenzyme metabolic process	biological_process	1.5133e-07	1.5577e-05	70	1821	231	12095	comp34133_c0,comp45396_c0,comp19795_c1,comp18459_c0,comp44456_c0,comp44802_c0,comp42599_c0,comp55321_c0,comp41022_c0,comp34780_c0,comp42707_c0,comp34422_c0,comp42746_c0,comp40256_c0,comp42398_c0,comp37924_c0,comp36402_c0,comp44773_c0,comp694617_c0,comp32815_c0,comp37408_c0,comp42783_c0,comp34482_c0,comp38717_c0,comp41615_c0,comp63040_c0,comp47168_c0,comp37892_c0,comp42287_c0,comp32758_c1,comp2913…
GO:0051186	cofactor metabolic process	biological_process	1.5284e-07	1.5577e-05	91	1821	318	12095	comp32556_c0,comp56171_c0,comp45819_c0,comp44905_c0,comp37480_c0,comp42270_c0,comp45761_c0,comp35701_c0,comp37590_c0,comp43029_c0,comp43215_c0,comp42382_c0,comp40364_c0,comp42674_c0,comp34889_c1,comp18689_c0,comp41035_c0,comp43108_c0,comp41907_c0,comp33179_c0,comp28607_c0,comp633206_c0,comp41656_c0,comp18384_c0,comp38583_c0,comp43428_c0,comp44316_c0,comp41505_c0,comp45034_c0,comp44175_c0,comp4279…
GO:0008324	cation transmembrane transporter activity	molecular_function	2.9784e-07	2.9735e-05	120	1821	513	12095	comp42467_c0,comp42886_c0,comp18636_c0,comp44748_c0,comp47573_c0,comp40978_c0,comp44704_c0,comp44539_c0,comp37651_c0,comp34625_c0,comp57090_c0,comp18709_c0,comp38955_c0,comp40800_c0,comp44014_c0,comp44847_c0,comp35358_c0,comp43144_c2,comp35074_c0,comp71523_c0,comp34666_c0,comp44368_c0,comp53130_c0,comp43575_c0,comp44172_c0,comp43844_c0,comp42531_c0,comp45068_c0,comp40822_c0,comp39462_c0,comp38016…
GO:0070469	respiratory chain	cellular_component	6.8838e-07	6.7351e-05	24	1821	63	12095	comp44720_c0,comp31244_c0,comp38075_c0,comp25956_c0,comp39666_c0,comp30638_c0,comp44814_c0,comp44787_c0,comp44717_c0,comp28743_c0,comp41193_c0,comp45068_c0,comp18622_c0,comp45034_c0,comp44643_c0,comp18411_c0,comp44748_c0,comp44873_c0,comp38955_c0,comp35799_c0,comp18414_c0,comp44742_c0,comp44802_c0,comp57090_c0
GO:0016052	carbohydrate catabolic process	biological_process	1.7804e-06	0.00017077	29	1821	69	12095	comp42740_c2,comp42674_c0,comp42528_c2,comp33953_c0,comp45803_c0,comp27088_c0,comp45417_c0,comp42398_c0,comp186407_c0,comp41482_c0,comp29134_c0,comp43560_c0,comp40228_c0,comp22371_c0,comp18706_c0,comp41205_c1,comp42883_c5,comp44896_c0,comp25637_c0,comp44905_c0,comp41615_c0,comp42287_c0,comp47168_c0,comp43877_c0,comp42382_c0,comp45761_c0,comp53716_c0,comp43622_c1,comp39712_c0
GO:0016787	hydrolase activity	molecular_function	3.8637e-06	0.00035586	460	1821	2447	12095	comp44739_c0,comp43484_c0,comp46551_c0,comp36007_c0,comp36670_c0,comp43522_c0,comp42108_c1,comp31850_c0,comp44237_c0,comp41144_c0,comp38727_c0,comp43382_c3,comp45124_c0,comp31842_c0,comp37430_c0,comp40893_c0,comp42561_c0,comp39572_c0,comp44383_c0,comp316880_c0,comp42536_c0,comp18468_c1,comp43825_c1,comp42899_c0,comp26705_c0,comp34720_c0,comp67309_c0,comp41279_c0,comp38598_c0,comp28466_c0,comp2811…
GO:0004298	threonine-type endopeptidase activity	molecular_function	3.9282e-06	0.00035586	11	1821	16	12095	comp47186_c0,comp46629_c0,comp46551_c0,comp40261_c0,comp34831_c0,comp46504_c0,comp47111_c0,comp47077_c0,comp37579_c0,comp41652_c0,comp35558_c0
GO:0070003	threonine-type peptidase activity	molecular_function	3.9282e-06	0.00035586	11	1821	16	12095	comp46629_c0,comp46551_c0,comp47186_c0,comp46504_c0,comp34831_c0,comp40261_c0,comp37579_c0,comp47111_c0,comp47077_c0,comp41652_c0,comp35558_c0
GO:0004180	carboxypeptidase activity	molecular_function	4.7952e-06	0.00042651	20	1821	42	12095	comp45719_c0,comp42867_c0,comp38845_c0,comp41404_c0,comp45124_c0,comp42207_c0,comp35781_c0,comp44739_c0,comp44663_c0,comp38197_c0,comp38016_c0,comp38175_c0,comp35616_c0,comp43504_c0,comp42311_c1,comp45033_c0,comp44967_c0,comp18468_c1,comp40805_c0,comp40670_c0
GO:0004181	metallocarboxypeptidase activity	molecular_function	6.1588e-06	0.00053801	13	1821	21	12095	comp45124_c0,comp42311_c1,comp35781_c0,comp38845_c0,comp45719_c0,comp42867_c0,comp35616_c0,comp44967_c0,comp44663_c0,comp18468_c1,comp38197_c0,comp44739_c0,comp45033_c0
GO:0004252	serine-type endopeptidase activity	molecular_function	6.4597e-06	0.0005544	48	1821	174	12095	comp42462_c1,comp43759_c0,comp39073_c0,comp43198_c0,comp44629_c0,comp44673_c0,comp44593_c0,comp28466_c0,comp18400_c0,comp44605_c0,comp43153_c0,comp38845_c0,comp44610_c0,comp29144_c1,comp42714_c0,comp44791_c0,comp39266_c0,comp33970_c0,comp44566_c1,comp41331_c3,comp27441_c1,comp27716_c0,comp44654_c0,comp44678_c0,comp26885_c0,comp147788_c0,comp43197_c0,comp43264_c4,comp44930_c0,comp44584_c0,comp3631…
GO:0008235	metalloexopeptidase activity	molecular_function	7.7365e-06	0.00065253	15	1821	28	12095	comp44967_c0,comp44663_c0,comp18468_c1,comp38197_c0,comp37430_c0,comp44739_c0,comp45033_c0,comp45124_c0,comp42311_c1,comp35781_c0,comp45719_c0,comp38845_c0,comp42867_c0,comp38170_c0,comp35616_c0
GO:0015077	monovalent inorganic cation transmembrane transporter activity	molecular_function	8.091e-06	0.00067087	79	1821	333	12095	comp44810_c0,comp18411_c0,comp48329_c0,comp44742_c0,comp338556_c0,comp35799_c0,comp32960_c0,comp18624_c0,comp43244_c0,comp40066_c0,comp39666_c0,comp44645_c0,comp44700_c0,comp51551_c0,comp18622_c0,comp42797_c4,comp43405_c0,comp42247_c0,comp18430_c0,comp28690_c0,comp44103_c0,comp39898_c0,comp45534_c0,comp30432_c0,comp38075_c0,comp44720_c0,comp44772_c0,comp41054_c0,comp44717_c0,comp44845_c0,comp4481…
GO:0006118	electron transport	biological_process	8.3915e-06	0.00068418	53	1821	185	12095	comp40629_c0,comp42811_c0,comp40256_c0,comp27188_c0,comp34422_c0,comp18376_c0,comp44814_c0,comp30550_c0,comp40785_c0,comp43108_c0,comp46018_c0,comp46571_c0,comp25956_c0,comp43560_c0,comp35638_c0,comp42424_c0,comp41968_c0,comp18561_c0,comp19795_c1,comp33774_c0,comp44643_c0,comp35701_c0,comp40520_c0,comp44873_c0,comp413278_c0,comp18325_c0,comp43723_c2,comp18430_c0,comp36738_c0,comp36069_c0,comp1863…
GO:0008237	metallopeptidase activity	molecular_function	1.0384e-05	0.00083274	42	1821	130	12095	comp125628_c0,comp38170_c0,comp41614_c0,comp42816_c0,comp43516_c0,comp45033_c0,comp40960_c0,comp44967_c0,comp39630_c0,comp38845_c0,comp45719_c0,comp37245_c0,comp35781_c0,comp42150_c0,comp44646_c0,comp43079_c0,comp48091_c0,comp38197_c0,comp41080_c0,comp44098_c0,comp50676_c0,comp35616_c0,comp38473_c0,comp47813_c0,comp42311_c1,comp37430_c0,comp42536_c0,comp18468_c1,comp56171_c0,comp222553_c0,comp423…
GO:0016020	membrane	cellular_component	1.0634e-05	0.00083909	570	1821	3182	12095	comp33277_c0,comp18285_c0,comp34597_c0,comp55383_c0,comp29538_c0,comp42357_c0,comp32325_c1,comp17456_c0,comp38834_c0,comp44018_c0,comp43695_c0,comp39674_c0,comp19059_c0,comp45034_c0,comp35799_c0,comp42941_c0,comp39062_c0,comp38414_c0,comp44742_c0,comp41310_c1,comp21439_c0,comp49669_c0,comp38075_c0,comp41005_c0,comp40455_c0,comp39668_c0,comp42637_c6,comp27153_c0,comp40520_c0,comp43601_c0,comp41975…
GO:0006457	protein folding	biological_process	1.1597e-05	0.00090054	41	1821	123	12095	comp37987_c0,comp42004_c0,comp18336_c0,comp31442_c0,comp40592_c0,comp43573_c0,comp18689_c0,comp41815_c1,comp42849_c2,comp35657_c0,comp44348_c1,comp39458_c0,comp45162_c0,comp48972_c0,comp42423_c0,comp44129_c0,comp35706_c0,comp45227_c0,comp45725_c0,comp43665_c0,comp39346_c0,comp43512_c0,comp44831_c0,comp26206_c0,comp43384_c5,comp45066_c0,comp42243_c2,comp39744_c0,comp46685_c0,comp45467_c0,comp43415…
GO:0044724	single-organism carbohydrate catabolic process	biological_process	1.1886e-05	0.00090857	26	1821	63	12095	comp42740_c2,comp27088_c0,comp45417_c0,comp42398_c0,comp42674_c0,comp42528_c2,comp45803_c0,comp43560_c0,comp29134_c0,comp186407_c0,comp41482_c0,comp41205_c1,comp42883_c5,comp40228_c0,comp18706_c0,comp22371_c0,comp44905_c0,comp25637_c0,comp44896_c0,comp41615_c0,comp47168_c0,comp42287_c0,comp42382_c0,comp39712_c0,comp43622_c1,comp45761_c0
GO:0006551	leucine metabolic process	biological_process	1.2284e-05	0.00092448	22	1821	47	12095	comp38717_c0,comp42901_c0,comp42382_c0,comp37408_c0,comp43979_c0,comp41898_c0,comp43871_c0,comp45803_c0,comp42707_c0,comp42837_c1,comp42398_c0,comp42599_c0,comp29134_c0,comp43560_c0,comp22371_c0,comp40228_c0,comp44006_c0,comp41907_c0,comp55321_c0,comp41205_c1,comp41022_c0,comp31528_c0
GO:0022890	inorganic cation transmembrane transporter activity	molecular_function	1.372e-05	0.0010169	98	1821	431	12095	comp44023_c0,comp44615_c0,comp44873_c0,comp42262_c0,comp40123_c0,comp18414_c0,comp43132_c0,comp316880_c0,comp41643_c0,comp44785_c0,comp44642_c0,comp25956_c0,comp31842_c0,comp35822_c0,comp18421_c0,comp61006_c0,comp43959_c0,comp42033_c2,comp40921_c0,comp26743_c0,comp41817_c0,comp43893_c4,comp18060_c0,comp63896_c0,comp41193_c0,comp38256_c0,comp18376_c0,comp18601_c0,comp44748_c0,comp42886_c0,comp1863…
GO:0016053	organic acid biosynthetic process	biological_process	1.4769e-05	0.0010625	68	1821	235	12095	comp45066_c0,comp28019_c0,comp41279_c0,comp29134_c0,comp43065_c1,comp22371_c0,comp42783_c0,comp44896_c0,comp41885_c0,comp38717_c0,comp24696_c0,comp63040_c0,comp36402_c0,comp43225_c1,comp44773_c0,comp39791_c0,comp37408_c0,comp41898_c0,comp34780_c0,comp43979_c0,comp42707_c0,comp42398_c0,comp42599_c0,comp45393_c0,comp55321_c0,comp41022_c0,comp40415_c0,comp37684_c0,comp18459_c0,comp44456_c0,comp76910…
GO:0046394	carboxylic acid biosynthetic process	biological_process	1.4769e-05	0.0010625	68	1821	235	12095	comp36402_c0,comp43225_c1,comp44773_c0,comp39791_c0,comp37408_c0,comp44896_c0,comp42783_c0,comp41885_c0,comp38717_c0,comp24696_c0,comp63040_c0,comp29134_c0,comp43065_c1,comp22371_c0,comp45066_c0,comp28019_c0,comp41279_c0,comp41833_c0,comp46874_c0,comp37684_c0,comp18459_c0,comp44456_c0,comp76910_c0,comp42594_c0,comp42599_c0,comp45393_c0,comp55321_c0,comp40415_c0,comp41022_c0,comp41898_c0,comp34780…
GO:0006006	glucose metabolic process	biological_process	1.5455e-05	0.0010957	24	1821	57	12095	comp42883_c5,comp41205_c1,comp22371_c0,comp18706_c0,comp40228_c0,comp29134_c0,comp43560_c0,comp41482_c0,comp42398_c0,comp45417_c0,comp45803_c0,comp42528_c2,comp42674_c0,comp42740_c2,comp41813_c0,comp36103_c0,comp39712_c0,comp45761_c0,comp42382_c0,comp47168_c0,comp42287_c0,comp41615_c0,comp44905_c0,comp44896_c0
GO:0008238	exopeptidase activity	molecular_function	1.8126e-05	0.0012668	35	1821	105	12095	comp40110_c0,comp18468_c1,comp222553_c0,comp37430_c0,comp42311_c1,comp35616_c0,comp42197_c0,comp43504_c0,comp44663_c0,comp40799_c0,comp38175_c0,comp44739_c0,comp45124_c0,comp42867_c0,comp41404_c0,comp43542_c0,comp38761_c0,comp44967_c0,comp40805_c0,comp40670_c0,comp26111_c0,comp42816_c0,comp45033_c0,comp125628_c0,comp38170_c0,comp38197_c0,comp38396_c0,comp48091_c0,comp38016_c0,comp44646_c0,comp422…
GO:0042302	structural constituent of cuticle	molecular_function	1.8749e-05	0.0012782	17	1821	43	12095	comp18452_c0,comp46374_c0,comp99639_c0,comp47199_c0,comp170672_c0,comp47049_c0,comp51384_c0,comp37220_c0,comp173216_c0,comp49062_c0,comp41133_c0,comp43800_c3,comp331215_c0,comp43202_c0,comp39175_c0,comp41772_c0,comp45396_c0
GO:0006549	isoleucine metabolic process	biological_process	1.9074e-05	0.0012782	21	1821	45	12095	comp37408_c0,comp42901_c0,comp42382_c0,comp38717_c0,comp40228_c0,comp22371_c0,comp41022_c0,comp55321_c0,comp41205_c1,comp31528_c0,comp41907_c0,comp44006_c0,comp42599_c0,comp29134_c0,comp43560_c0,comp42707_c0,comp45803_c0,comp42398_c0,comp42837_c1,comp43979_c0,comp43871_c0
GO:0006573	valine metabolic process	biological_process	1.9074e-05	0.0012782	21	1821	45	12095	comp42837_c1,comp42398_c0,comp42707_c0,comp45803_c0,comp43871_c0,comp43979_c0,comp41022_c0,comp55321_c0,comp41205_c1,comp31528_c0,comp44006_c0,comp41907_c0,comp40228_c0,comp22371_c0,comp43560_c0,comp29134_c0,comp42599_c0,comp38717_c0,comp37408_c0,comp42382_c0,comp42901_c0
GO:0004129	cytochrome-c oxidase activity	molecular_function	2.1372e-05	0.0013404	16	1821	41	12095	comp45068_c0,comp18622_c0,comp41193_c0,comp28743_c0,comp44717_c0,comp44787_c0,comp39666_c0,comp38075_c0,comp44720_c0,comp44742_c0,comp57090_c0,comp18414_c0,comp35799_c0,comp38955_c0,comp44748_c0,comp18411_c0
GO:0006123	mitochondrial electron transport, cytochrome c to oxygen	biological_process	2.1372e-05	0.0013404	16	1821	41	12095	comp44787_c0,comp28743_c0,comp44717_c0,comp41193_c0,comp18622_c0,comp45068_c0,comp44720_c0,comp38075_c0,comp39666_c0,comp38955_c0,comp35799_c0,comp18414_c0,comp44742_c0,comp57090_c0,comp18411_c0,comp44748_c0
GO:0016675	oxidoreductase activity, acting on a heme group of donors	molecular_function	2.1372e-05	0.0013404	16	1821	41	12095	comp44748_c0,comp18411_c0,comp44742_c0,comp57090_c0,comp18414_c0,comp35799_c0,comp38955_c0,comp39666_c0,comp38075_c0,comp44720_c0,comp18622_c0,comp45068_c0,comp41193_c0,comp44717_c0,comp28743_c0,comp44787_c0
GO:0016676	oxidoreductase activity, acting on a heme group of donors, oxygen as acceptor	molecular_function	2.1372e-05	0.0013404	16	1821	41	12095	comp35799_c0,comp18414_c0,comp57090_c0,comp44742_c0,comp38955_c0,comp18411_c0,comp44748_c0,comp18622_c0,comp45068_c0,comp44787_c0,comp28743_c0,comp44717_c0,comp41193_c0,comp38075_c0,comp39666_c0,comp44720_c0
GO:0045277	respiratory chain complex IV	cellular_component	2.1372e-05	0.0013404	16	1821	41	12095	comp39666_c0,comp38075_c0,comp44720_c0,comp45068_c0,comp18622_c0,comp41193_c0,comp44717_c0,comp28743_c0,comp44787_c0,comp44748_c0,comp18411_c0,comp44742_c0,comp57090_c0,comp18414_c0,comp35799_c0,comp38955_c0
GO:0016614	oxidoreductase activity, acting on CH-OH group of donors	molecular_function	2.2578e-05	0.0013768	47	1821	153	12095	comp44773_c0,comp32589_c0,comp37408_c0,comp35494_c0,comp43485_c0,comp18679_c0,comp43223_c0,comp42125_c0,comp41615_c0,comp40657_c0,comp44454_c0,comp38193_c0,comp18856_c0,comp38717_c0,comp39906_c0,comp40228_c0,comp18706_c0,comp22371_c0,comp41205_c1,comp18454_c0,comp29134_c0,comp42837_c1,comp75861_c0,comp42428_c0,comp35701_c0,comp35768_c0,comp42382_c0,comp40215_c0,comp42593_c0,comp41035_c0,comp55321…
GO:0015002	heme-copper terminal oxidase activity	molecular_function	2.2665e-05	0.0013768	17	1821	45	12095	comp18411_c0,comp44748_c0,comp18414_c0,comp35799_c0,comp57090_c0,comp44742_c0,comp38955_c0,comp19795_c1,comp38075_c0,comp39666_c0,comp44720_c0,comp18622_c0,comp45068_c0,comp44787_c0,comp41193_c0,comp44717_c0,comp28743_c0
GO:0009081	branched-chain amino acid metabolic process	biological_process	2.2796e-05	0.0013768	22	1821	49	12095	comp55321_c0,comp41022_c0,comp31528_c0,comp41205_c1,comp44006_c0,comp41907_c0,comp40228_c0,comp22371_c0,comp29134_c0,comp43560_c0,comp42599_c0,comp42837_c1,comp42398_c0,comp42707_c0,comp45803_c0,comp43871_c0,comp41898_c0,comp43979_c0,comp37408_c0,comp42382_c0,comp42901_c0,comp38717_c0
GO:0006733	oxidoreduction coenzyme metabolic process	biological_process	2.677e-05	0.0015971	32	1821	95	12095	comp45761_c0,comp34133_c0,comp42382_c0,comp44802_c0,comp45819_c0,comp19795_c1,comp42270_c0,comp44905_c0,comp43108_c0,comp42674_c0,comp34422_c0,comp42746_c0,comp42398_c0,comp40256_c0,comp38583_c0,comp37924_c0,comp45034_c0,comp41615_c0,comp42287_c0,comp47168_c0,comp37892_c0,comp34482_c0,comp40228_c0,comp42849_c1,comp18706_c0,comp22371_c0,comp41205_c1,comp41482_c0,comp29134_c0,comp31244_c0,comp42428…
GO:0051287	NAD binding	molecular_function	2.9947e-05	0.0017651	25	1821	61	12095	comp40255_c0,comp42398_c0,comp40641_c0,comp33416_c0,comp40228_c0,comp41035_c0,comp42849_c1,comp22371_c0,comp41022_c0,comp41205_c1,comp18454_c0,comp43065_c0,comp41907_c0,comp42018_c0,comp42599_c0,comp18387_c0,comp43560_c0,comp29134_c0,comp40215_c0,comp40657_c0,comp44773_c0,comp37408_c0,comp41813_c0,comp43485_c0,comp42125_c0
GO:0006007	glucose catabolic process	biological_process	3.072e-05	0.001768	22	1821	52	12095	comp45803_c0,comp42674_c0,comp42528_c2,comp42398_c0,comp45417_c0,comp42740_c2,comp22371_c0,comp18706_c0,comp40228_c0,comp42883_c5,comp41205_c1,comp41482_c0,comp43560_c0,comp29134_c0,comp42287_c0,comp47168_c0,comp41615_c0,comp44896_c0,comp44905_c0,comp45761_c0,comp39712_c0,comp42382_c0
GO:0019320	hexose catabolic process	biological_process	3.072e-05	0.001768	22	1821	52	12095	comp42740_c2,comp42528_c2,comp42674_c0,comp45803_c0,comp45417_c0,comp42398_c0,comp41482_c0,comp29134_c0,comp43560_c0,comp40228_c0,comp18706_c0,comp22371_c0,comp41205_c1,comp42883_c5,comp44896_c0,comp44905_c0,comp41615_c0,comp47168_c0,comp42287_c0,comp42382_c0,comp45761_c0,comp39712_c0
GO:0032787	monocarboxylic acid metabolic process	biological_process	4.1626e-05	0.0023678	43	1821	137	12095	comp633206_c0,comp43560_c0,comp42599_c0,comp41907_c0,comp55321_c0,comp41427_c0,comp43567_c0,comp40233_c0,comp42398_c0,comp44835_c0,comp40364_c0,comp42707_c0,comp42382_c0,comp39622_c0,comp299421_c0,comp35701_c0,comp39880_c0,comp76910_c0,comp29134_c0,comp41205_c1,comp22371_c0,comp40228_c0,comp41279_c0,comp34731_c0,comp42837_c1,comp38396_c0,comp40822_c0,comp42797_c4,comp39222_c0,comp18679_c0,comp434…
GO:0006720	isoprenoid metabolic process	biological_process	4.3678e-05	0.002456	23	1821	55	12095	comp42360_c0,comp43223_c0,comp26210_c0,comp42382_c0,comp28678_c0,comp48884_c0,comp44403_c3,comp63819_c0,comp49446_c0,comp31528_c0,comp41907_c0,comp49545_c0,comp28607_c0,comp53417_c0,comp43560_c0,comp42178_c0,comp42707_c0,comp44178_c0,comp45803_c0,comp42904_c1,comp43620_c0,comp18458_c0,comp41383_c2
GO:0005839	proteasome core complex	cellular_component	4.4202e-05	0.0024572	11	1821	20	12095	comp46629_c0,comp46551_c0,comp47186_c0,comp34831_c0,comp46504_c0,comp40261_c0,comp37579_c0,comp47111_c0,comp47077_c0,comp41652_c0,comp35558_c0
GO:0046365	monosaccharide catabolic process	biological_process	4.6175e-05	0.0025381	22	1821	53	12095	comp41615_c0,comp47168_c0,comp42287_c0,comp44905_c0,comp44896_c0,comp39712_c0,comp45761_c0,comp42382_c0,comp42398_c0,comp45417_c0,comp42528_c2,comp42674_c0,comp45803_c0,comp42740_c2,comp41205_c1,comp42883_c5,comp40228_c0,comp22371_c0,comp18706_c0,comp29134_c0,comp43560_c0,comp41482_c0
GO:0006575	cellular modified amino acid metabolic process	biological_process	4.7155e-05	0.0025631	46	1821	149	12095	comp42599_c0,comp18387_c0,comp55321_c0,comp40415_c0,comp41022_c0,comp41907_c0,comp41035_c0,comp39910_c0,comp18689_c0,comp34780_c0,comp40233_c0,comp42398_c0,comp40364_c0,comp28462_c0,comp299421_c0,comp43029_c0,comp37480_c0,comp44456_c0,comp37684_c0,comp32556_c0,comp34717_c0,comp40215_c0,comp29134_c0,comp44613_c0,comp17152_c0,comp41205_c1,comp42150_c0,comp40228_c0,comp22371_c0,comp18706_c0,comp3153…
GO:0008652	cellular amino acid biosynthetic process	biological_process	4.879e-05	0.0026228	54	1821	178	12095	comp37408_c0,comp39791_c0,comp44773_c0,comp43225_c1,comp36402_c0,comp63040_c0,comp18384_c0,comp38717_c0,comp44896_c0,comp42783_c0,comp44006_c0,comp41205_c1,comp37374_c0,comp22371_c0,comp40228_c0,comp44613_c0,comp43065_c1,comp29134_c0,comp44175_c0,comp42797_c4,comp38396_c0,comp46875_c0,comp27000_c0,comp28019_c0,comp45066_c0,comp50194_c0,comp46874_c0,comp41446_c0,comp41833_c0,comp28462_c0,comp43029…
GO:0009108	coenzyme biosynthetic process	biological_process	5.1507e-05	0.0027388	46	1821	158	12095	comp44773_c0,comp37408_c0,comp38583_c0,comp37924_c0,comp36402_c0,comp43428_c0,comp45034_c0,comp63040_c0,comp37892_c0,comp42783_c0,comp34482_c0,comp18384_c0,comp38717_c0,comp40228_c0,comp42849_c1,comp22371_c0,comp41205_c1,comp29134_c0,comp31244_c0,comp44613_c0,comp42797_c4,comp44175_c0,comp27000_c0,comp34133_c0,comp45396_c0,comp43029_c0,comp44802_c0,comp45819_c0,comp32556_c0,comp19795_c1,comp18459…
GO:1901607	alpha-amino acid biosynthetic process	biological_process	5.7518e-05	0.0030256	43	1821	132	12095	comp27000_c0,comp45066_c0,comp28019_c0,comp42797_c4,comp38396_c0,comp46875_c0,comp44175_c0,comp29134_c0,comp43065_c1,comp44613_c0,comp41205_c1,comp37374_c0,comp44006_c0,comp40228_c0,comp22371_c0,comp38717_c0,comp42783_c0,comp44896_c0,comp63040_c0,comp43225_c1,comp37408_c0,comp44773_c0,comp39791_c0,comp43871_c0,comp34780_c0,comp41898_c0,comp43979_c0,comp42398_c0,comp40364_c0,comp45803_c0,comp29571…
GO:0046933	proton-transporting ATP synthase activity, rotational mechanism	molecular_function	5.9769e-05	0.0031105	8	1821	13	12095	comp44704_c0,comp44700_c0,comp18421_c0,comp44785_c0,comp39898_c0,comp44845_c0,comp37651_c0,comp18624_c0
GO:0044432	endoplasmic reticulum part	cellular_component	6.4591e-05	0.0033261	39	1821	124	12095	comp41822_c0,comp41975_c1,comp66114_c0,comp43463_c5,comp45629_c0,comp41787_c0,comp45119_c0,comp42594_c0,comp37982_c0,comp43825_c1,comp26077_c0,comp36552_c0,comp61006_c0,comp41005_c0,comp38075_c0,comp56313_c0,comp30550_c0,comp39828_c0,comp42637_c6,comp45860_c0,comp48660_c0,comp41502_c0,comp26090_c0,comp34482_c0,comp42612_c1,comp34185_c0,comp42220_c0,comp39849_c1,comp34597_c0,comp29538_c0,comp44831…
GO:0008299	isoprenoid biosynthetic process	biological_process	6.6936e-05	0.0033909	22	1821	53	12095	comp43560_c0,comp53417_c0,comp28607_c0,comp31528_c0,comp41907_c0,comp49545_c0,comp49446_c0,comp41383_c2,comp18458_c0,comp42707_c0,comp42178_c0,comp42904_c1,comp45803_c0,comp43620_c0,comp44178_c0,comp43223_c0,comp26210_c0,comp42360_c0,comp44403_c3,comp63819_c0,comp28678_c0,comp48884_c0
GO:0044281	small molecule metabolic process	biological_process	6.7235e-05	0.0033909	332	1821	1698	12095	comp39630_c0,comp38193_c0,comp40301_c0,comp38083_c0,comp36103_c0,comp39712_c0,comp42690_c0,comp42125_c0,comp45034_c0,comp46875_c0,comp42667_c0,comp44667_c0,comp17456_c0,comp31528_c0,comp37374_c0,comp38299_c0,comp42923_c4,comp43300_c0,comp41391_c0,comp34717_c0,comp39364_c0,comp42900_c0,comp42271_c0,comp23921_c0,comp43461_c0,comp35701_c0,comp26933_c0,comp35768_c0,comp42085_c0,comp42382_c0,comp43723…
GO:0004553	hydrolase activity, hydrolyzing O-glycosyl compounds	molecular_function	7.4649e-05	0.0037264	51	1821	192	12095	comp43912_c0,comp44718_c0,comp37533_c0,comp40478_c0,comp40096_c0,comp28520_c0,comp21439_c0,comp25637_c0,comp38418_c0,comp44004_c0,comp28368_c0,comp34482_c0,comp37423_c0,comp43877_c0,comp18386_c0,comp43267_c0,comp43673_c1,comp32581_c0,comp40032_c0,comp18681_c1,comp62437_c0,comp18681_c0,comp38963_c0,comp28373_c0,comp44843_c0,comp33734_c0,comp24069_c0,comp43446_c0,comp45269_c0,comp43622_c1,comp67573…
GO:0043603	cellular amide metabolic process	biological_process	7.8544e-05	0.0038812	38	1821	117	12095	comp40641_c0,comp34731_c0,comp42428_c0,comp51551_c0,comp29134_c0,comp29538_c0,comp34597_c0,comp41205_c1,comp33277_c0,comp40228_c0,comp18706_c0,comp31532_c1,comp22371_c0,comp38717_c0,comp35358_c0,comp42464_c0,comp37408_c0,comp39910_c0,comp18689_c0,comp40233_c0,comp34780_c0,comp42398_c0,comp18387_c0,comp42599_c0,comp40415_c0,comp38075_c0,comp41022_c0,comp41907_c0,comp41035_c0,comp44456_c0,comp76910…
GO:0044429	mitochondrial part	cellular_component	8.2645e-05	0.004043	54	1821	218	12095	comp42108_c1,comp44642_c0,comp32686_c0,comp25956_c0,comp38478_c0,comp18421_c0,comp43959_c0,comp61006_c0,comp30432_c0,comp38075_c0,comp44717_c0,comp40743_c0,comp30638_c0,comp44814_c0,comp38256_c0,comp35490_c0,comp43400_c0,comp43893_c4,comp42382_c0,comp18737_c0,comp44615_c0,comp316880_c0,comp40962_c0,comp44802_c0,comp35607_c0,comp45819_c0,comp41086_c0,comp31244_c0,comp45582_c0,comp34666_c0,comp3930…
GO:0005783	endoplasmic reticulum	cellular_component	9.3669e-05	0.0045369	52	1821	186	12095	comp39849_c1,comp29538_c0,comp34597_c0,comp33277_c0,comp47141_c0,comp44831_c0,comp41624_c4,comp43731_c0,comp46685_c0,comp41279_c1,comp26206_c0,comp43826_c0,comp51551_c0,comp38695_c0,comp43602_c0,comp45343_c0,comp48660_c0,comp45860_c0,comp42886_c0,comp26090_c0,comp34482_c0,comp41502_c0,comp42612_c1,comp34185_c0,comp42220_c0,comp36552_c0,comp40935_c0,comp38075_c0,comp41005_c0,comp61006_c0,comp18078…
GO:0045454	cell redox homeostasis	biological_process	9.8038e-05	0.004702	20	1821	46	12095	comp18561_c0,comp17994_c0,comp63819_c0,comp41968_c0,comp33466_c0,comp42424_c0,comp43723_c2,comp18325_c0,comp41279_c1,comp27050_c0,comp42949_c0,comp27188_c0,comp19461_c0,comp29951_c1,comp42337_c0,comp43560_c0,comp46571_c0,comp42844_c5,comp39157_c0,comp42902_c0
GO:0016616	oxidoreductase activity, acting on the CH-OH group of donors, NAD or NADP as acceptor	molecular_function	0.00011056	0.0052512	41	1821	129	12095	comp42018_c0,comp42599_c0,comp18387_c0,comp43560_c0,comp43023_c0,comp41035_c0,comp41022_c0,comp55321_c0,comp46018_c0,comp41907_c0,comp40138_c0,comp18345_c0,comp41070_c0,comp42398_c0,comp42382_c0,comp35701_c0,comp40215_c0,comp42593_c0,comp29134_c0,comp39906_c0,comp40228_c0,comp22371_c0,comp18706_c0,comp41205_c1,comp18454_c0,comp42428_c0,comp75861_c0,comp42837_c1,comp43485_c0,comp18679_c0,comp42125…
GO:0019319	hexose biosynthetic process	biological_process	0.00012066	0.0056218	15	1821	32	12095	comp38521_c0,comp39712_c0,comp36103_c0,comp42883_c5,comp43560_c0,comp41482_c0,comp29538_c0,comp45417_c0,comp42674_c0,comp42528_c2,comp45803_c0,comp42287_c0,comp44905_c0,comp42740_c2,comp44896_c0
GO:0046364	monosaccharide biosynthetic process	biological_process	0.00012066	0.0056218	15	1821	32	12095	comp43560_c0,comp41482_c0,comp29538_c0,comp36103_c0,comp42883_c5,comp39712_c0,comp38521_c0,comp42740_c2,comp44905_c0,comp44896_c0,comp45417_c0,comp42287_c0,comp45803_c0,comp42528_c2,comp42674_c0
GO:0019538	protein metabolic process	biological_process	0.00013236	0.0061083	387	1821	2038	12095	comp18321_c0,comp40731_c0,comp34706_c0,comp44694_c0,comp41643_c0,comp38473_c0,comp54283_c0,comp18133_c0,comp36253_c0,comp42197_c0,comp25123_c0,comp43250_c1,comp49625_c0,comp32948_c0,comp13834_c0,comp19074_c0,comp38761_c0,comp42560_c0,comp42446_c0,comp37651_c0,comp44247_c0,comp24696_c0,comp47186_c0,comp18436_c0,comp38153_c0,comp41331_c3,comp39791_c0,comp42105_c0,comp41722_c2,comp43718_c0,comp56964…
GO:0005789	endoplasmic reticulum membrane	cellular_component	0.00014699	0.0066582	35	1821	113	12095	comp38075_c0,comp41005_c0,comp61006_c0,comp56313_c0,comp36552_c0,comp42637_c6,comp39828_c0,comp30550_c0,comp66114_c0,comp41975_c1,comp41822_c0,comp42594_c0,comp41787_c0,comp45119_c0,comp26077_c0,comp43825_c1,comp43463_c5,comp45629_c0,comp33277_c0,comp47141_c0,comp39849_c1,comp34597_c0,comp29538_c0,comp43826_c0,comp51551_c0,comp38695_c0,comp41624_c4,comp26206_c0,comp48660_c0,comp45860_c0,comp34185…
GO:0042175	nuclear outer membrane-endoplasmic reticulum membrane network	cellular_component	0.00014699	0.0066582	35	1821	113	12095	comp41975_c1,comp41822_c0,comp66114_c0,comp43463_c5,comp45629_c0,comp42594_c0,comp45119_c0,comp41787_c0,comp26077_c0,comp43825_c1,comp36552_c0,comp41005_c0,comp38075_c0,comp61006_c0,comp56313_c0,comp39828_c0,comp30550_c0,comp42637_c6,comp48660_c0,comp45860_c0,comp26090_c0,comp41502_c0,comp42612_c1,comp34185_c0,comp42220_c0,comp39849_c1,comp29538_c0,comp34597_c0,comp33277_c0,comp47141_c0,comp41624…
GO:0009098	leucine biosynthetic process	biological_process	0.00015829	0.0070402	12	1821	21	12095	comp22371_c0,comp40228_c0,comp44006_c0,comp41205_c1,comp41022_c0,comp42901_c0,comp29134_c0,comp45803_c0,comp42398_c0,comp43979_c0,comp41898_c0,comp43871_c0
GO:0031966	mitochondrial membrane	cellular_component	0.0001583	0.0070402	47	1821	187	12095	comp32686_c0,comp44642_c0,comp25956_c0,comp38478_c0,comp18421_c0,comp43959_c0,comp61006_c0,comp30432_c0,comp38075_c0,comp42108_c1,comp43893_c4,comp30638_c0,comp38256_c0,comp44814_c0,comp43400_c0,comp35490_c0,comp18737_c0,comp44615_c0,comp44802_c0,comp35607_c0,comp45819_c0,comp316880_c0,comp34666_c0,comp39307_c0,comp45582_c0,comp31244_c0,comp43415_c1,comp32629_c1,comp28743_c0,comp43405_c0,comp3861…
GO:1901566	organonitrogen compound biosynthetic process	biological_process	0.00019829	0.0087242	120	1821	531	12095	comp34889_c1,comp44845_c0,comp43871_c0,comp18689_c0,comp35490_c0,comp40364_c0,comp45803_c0,comp42741_c1,comp28607_c0,comp29571_c0,comp41035_c0,comp26327_c0,comp39898_c0,comp41907_c0,comp46018_c0,comp30432_c0,comp34991_c0,comp39364_c0,comp48884_c0,comp32556_c0,comp56171_c0,comp37590_c0,comp43029_c0,comp42901_c0,comp43215_c0,comp43510_c0,comp28462_c0,comp41446_c0,comp44309_c1,comp50194_c0,comp43405…
GO:0042180	cellular ketone metabolic process	biological_process	0.00019974	0.0087242	20	1821	59	12095	comp45034_c0,comp43464_c0,comp37924_c0,comp40207_c0,comp38583_c0,comp34133_c0,comp34482_c0,comp42270_c0,comp18459_c0,comp19795_c1,comp45819_c0,comp42345_c0,comp44802_c0,comp37892_c0,comp31244_c0,comp43108_c0,comp42849_c1,comp42746_c0,comp40256_c0,comp34422_c0
GO:0005743	mitochondrial inner membrane	cellular_component	0.00021128	0.0091466	38	1821	146	12095	comp18737_c0,comp44615_c0,comp45819_c0,comp316880_c0,comp43959_c0,comp61006_c0,comp30432_c0,comp38075_c0,comp32686_c0,comp25956_c0,comp18421_c0,comp38478_c0,comp42108_c1,comp43893_c4,comp30638_c0,comp44814_c0,comp38256_c0,comp43400_c0,comp35490_c0,comp18633_c0,comp18707_c1,comp45034_c0,comp18640_c0,comp37924_c0,comp34625_c0,comp37109_c0,comp44742_c0,comp38955_c0,comp44014_c0,comp44847_c0,comp3466…
GO:0005740	mitochondrial envelope	cellular_component	0.00022265	0.0095545	50	1821	205	12095	comp43415_c1,comp32629_c1,comp28743_c0,comp38611_c1,comp43405_c0,comp35643_c0,comp38851_c0,comp28698_c0,comp34666_c0,comp39307_c0,comp41086_c0,comp31244_c0,comp45582_c0,comp44742_c0,comp34625_c0,comp34104_c0,comp37109_c0,comp44014_c0,comp44847_c0,comp38955_c0,comp18707_c1,comp47573_c0,comp18633_c0,comp18640_c0,comp37924_c0,comp39369_c1,comp45034_c0,comp43893_c4,comp44717_c0,comp30638_c0,comp38256…
GO:1901659	glycosyl compound biosynthetic process	biological_process	0.00022649	0.0096348	45	1821	170	12095	comp42593_c0,comp34991_c0,comp316880_c0,comp130983_c0,comp44615_c0,comp44023_c0,comp35701_c0,comp43029_c0,comp43893_c4,comp42528_c2,comp34780_c0,comp44845_c0,comp35490_c0,comp41070_c0,comp18345_c0,comp38256_c0,comp18421_c0,comp44642_c0,comp44785_c0,comp30432_c0,comp39898_c0,comp61006_c0,comp43959_c0,comp37651_c0,comp18624_c0,comp40657_c0,comp34625_c0,comp44454_c0,comp44014_c0,comp44847_c0,comp381…
GO:0000287	magnesium ion binding	molecular_function	0.00023632	0.0099663	23	1821	60	12095	comp170672_c0,comp18387_c0,comp18454_c0,comp41872_c4,comp71523_c0,comp39910_c0,comp40641_c0,comp56650_c0,comp42428_c0,comp38396_c0,comp43957_c1,comp41565_c0,comp18133_c0,comp30493_c0,comp39712_c0,comp39791_c0,comp44456_c0,comp21145_c0,comp43365_c2,comp44896_c0,comp35638_c0,comp41391_c0,comp40215_c0
GO:0009097	isoleucine biosynthetic process	biological_process	0.00024194	0.01003	11	1821	19	12095	comp22371_c0,comp40228_c0,comp44006_c0,comp41022_c0,comp41205_c1,comp42901_c0,comp29134_c0,comp45803_c0,comp42398_c0,comp43979_c0,comp43871_c0
GO:0009099	valine biosynthetic process	biological_process	0.00024194	0.01003	11	1821	19	12095	comp45803_c0,comp42398_c0,comp43979_c0,comp43871_c0,comp22371_c0,comp40228_c0,comp44006_c0,comp41205_c1,comp41022_c0,comp42901_c0,comp29134_c0
GO:0019318	hexose metabolic process	biological_process	0.00026097	0.010728	33	1821	103	12095	comp42287_c0,comp47168_c0,comp41615_c0,comp34482_c0,comp44896_c0,comp36103_c0,comp39712_c0,comp42740_c2,comp41205_c1,comp22371_c0,comp18706_c0,comp40228_c0,comp18323_c1,comp29134_c0,comp29538_c0,comp41482_c0,comp46434_c0,comp44905_c0,comp41813_c0,comp38521_c0,comp67573_c0,comp45761_c0,comp42382_c0,comp42398_c0,comp45417_c0,comp45803_c0,comp42528_c2,comp42674_c0,comp18345_c0,comp42883_c5,comp37071…
GO:0000502	proteasome complex	cellular_component	0.00028705	0.011702	15	1821	35	12095	comp35595_c0,comp40261_c0,comp46504_c0,comp34831_c0,comp47186_c0,comp41260_c0,comp46629_c0,comp46551_c0,comp35407_c0,comp35558_c0,comp41652_c0,comp47111_c0,comp47077_c0,comp41505_c0,comp37579_c0
GO:0016798	hydrolase activity, acting on glycosyl bonds	molecular_function	0.0002985	0.012068	53	1821	214	12095	comp18681_c0,comp62437_c0,comp28373_c0,comp38963_c0,comp43267_c0,comp43673_c1,comp40032_c0,comp18681_c1,comp32581_c0,comp28368_c0,comp44004_c0,comp34482_c0,comp25637_c0,comp21439_c0,comp38370_c0,comp38418_c0,comp18386_c0,comp43877_c0,comp37423_c0,comp40096_c0,comp43912_c0,comp37533_c0,comp44718_c0,comp40478_c0,comp28520_c0,comp45710_c0,comp36007_c0,comp42553_c1,comp27088_c0,comp43554_c0,comp33953…
GO:0009055	electron carrier activity	molecular_function	0.00030264	0.012135	31	1821	108	12095	comp40128_c0,comp42072_c0,comp36738_c3,comp42844_c5,comp46571_c0,comp43217_c0,comp18376_c0,comp42949_c0,comp40785_c0,comp41279_c1,comp40256_c0,comp36738_c0,comp40629_c0,comp36069_c0,comp27188_c0,comp45041_c0,comp18634_c0,comp43723_c2,comp44643_c0,comp43875_c0,comp30405_c0,comp413278_c0,comp47573_c0,comp41968_c0,comp38955_c0,comp43500_c0,comp18561_c0,comp42424_c0,comp35638_c0,comp38739_c0,comp3873…
GO:0016469	proton-transporting two-sector ATPase complex	cellular_component	0.00032051	0.012748	45	1821	176	12095	comp32960_c0,comp34625_c0,comp18624_c0,comp37651_c0,comp18709_c0,comp43244_c0,comp44847_c0,comp44014_c0,comp42467_c0,comp47573_c0,comp44810_c0,comp40978_c0,comp44704_c0,comp42023_c0,comp42531_c0,comp41021_c0,comp28698_c0,comp43405_c0,comp44645_c0,comp34666_c0,comp41037_c0,comp53130_c0,comp44700_c0,comp41369_c0,comp44103_c0,comp40123_c0,comp316880_c0,comp44615_c0,comp42247_c0,comp42262_c0,comp4477…
GO:0005996	monosaccharide metabolic process	biological_process	0.00035383	0.013959	33	1821	105	12095	comp42740_c2,comp41205_c1,comp40228_c0,comp18706_c0,comp22371_c0,comp29134_c0,comp18323_c1,comp41482_c0,comp29538_c0,comp41615_c0,comp42287_c0,comp47168_c0,comp34482_c0,comp44896_c0,comp39712_c0,comp36103_c0,comp42398_c0,comp45417_c0,comp42528_c2,comp42674_c0,comp45803_c0,comp18345_c0,comp37071_c0,comp42883_c5,comp39580_c0,comp43560_c0,comp46434_c0,comp44905_c0,comp67573_c0,comp38521_c0,comp41813…
GO:0009082	branched-chain amino acid biosynthetic process	biological_process	0.0003735	0.014617	12	1821	23	12095	comp29134_c0,comp42901_c0,comp44006_c0,comp41205_c1,comp41022_c0,comp22371_c0,comp40228_c0,comp43871_c0,comp43979_c0,comp41898_c0,comp42398_c0,comp45803_c0
GO:0051188	cofactor biosynthetic process	biological_process	0.00039094	0.015021	62	1821	240	12095	comp17456_c0,comp38551_c0,comp27000_c0,comp42797_c4,comp44175_c0,comp29134_c0,comp31244_c0,comp44613_c0,comp40759_c0,comp41205_c1,comp40228_c0,comp22371_c0,comp42849_c1,comp34482_c0,comp18384_c0,comp38717_c0,comp42783_c0,comp44567_c0,comp82669_c0,comp63040_c0,comp37892_c0,comp41565_c0,comp45034_c0,comp41505_c0,comp37924_c0,comp44316_c0,comp43428_c0,comp36402_c0,comp37408_c0,comp38583_c0,comp44773…
GO:0007006	mitochondrial membrane organization	biological_process	0.00039916	0.015021	4	1821	4	12095	comp18640_c0,comp35643_c0,comp18737_c0,comp37109_c0
GO:0007007	inner mitochondrial membrane organization	biological_process	0.00039916	0.015021	4	1821	4	12095	comp37109_c0,comp18737_c0,comp35643_c0,comp18640_c0
GO:0042719	mitochondrial intermembrane space protein transporter complex	cellular_component	0.00039916	0.015021	4	1821	4	12095	comp18737_c0,comp37109_c0,comp18640_c0,comp35643_c0
GO:0045039	protein import into mitochondrial inner membrane	biological_process	0.00039916	0.015021	4	1821	4	12095	comp35643_c0,comp18640_c0,comp37109_c0,comp18737_c0
GO:0042181	ketone biosynthetic process	biological_process	0.00042182	0.015515	18	1821	53	12095	comp34422_c0,comp42746_c0,comp40256_c0,comp31244_c0,comp42849_c1,comp43108_c0,comp19795_c1,comp18459_c0,comp34482_c0,comp42270_c0,comp37892_c0,comp44802_c0,comp45819_c0,comp37924_c0,comp40207_c0,comp45034_c0,comp34133_c0,comp38583_c0
GO:1901661	quinone metabolic process	biological_process	0.00042182	0.015515	18	1821	53	12095	comp31244_c0,comp42849_c1,comp43108_c0,comp34422_c0,comp40256_c0,comp42746_c0,comp40207_c0,comp37924_c0,comp45034_c0,comp34133_c0,comp38583_c0,comp18459_c0,comp19795_c1,comp42270_c0,comp34482_c0,comp37892_c0,comp44802_c0,comp45819_c0
GO:1901663	quinone biosynthetic process	biological_process	0.00042182	0.015515	18	1821	53	12095	comp31244_c0,comp42849_c1,comp43108_c0,comp34422_c0,comp40256_c0,comp42746_c0,comp40207_c0,comp37924_c0,comp45034_c0,comp34133_c0,comp38583_c0,comp18459_c0,comp19795_c1,comp42270_c0,comp34482_c0,comp44802_c0,comp37892_c0,comp45819_c0
GO:0016903	oxidoreductase activity, acting on the aldehyde or oxo group of donors	molecular_function	0.00046345	0.016919	20	1821	56	12095	comp18458_c0,comp45803_c0,comp40255_c0,comp43651_c0,comp46427_c0,comp42740_c2,comp41279_c0,comp42883_c5,comp46973_c0,comp43065_c0,comp35586_c0,comp41035_c0,comp22371_c0,comp74472_c0,comp29571_c0,comp40657_c0,comp42369_c0,comp41813_c0,comp44773_c0,comp39322_c0
GO:0006094	gluconeogenesis	biological_process	0.00047623	0.017257	13	1821	29	12095	comp39712_c0,comp42883_c5,comp36103_c0,comp43560_c0,comp41482_c0,comp45417_c0,comp42674_c0,comp42528_c2,comp45803_c0,comp42287_c0,comp42740_c2,comp44905_c0,comp44896_c0
GO:0019866	organelle inner membrane	cellular_component	0.00056495	0.020322	38	1821	153	12095	comp34666_c0,comp45582_c0,comp31244_c0,comp43405_c0,comp35643_c0,comp28743_c0,comp28698_c0,comp38851_c0,comp18707_c1,comp18633_c0,comp37924_c0,comp18640_c0,comp45034_c0,comp44742_c0,comp37109_c0,comp34625_c0,comp44847_c0,comp44014_c0,comp38955_c0,comp18421_c0,comp38478_c0,comp32686_c0,comp25956_c0,comp38075_c0,comp30432_c0,comp43959_c0,comp61006_c0,comp42108_c1,comp43893_c4,comp43400_c0,comp35490…
GO:0044769	ATPase activity, coupled to transmembrane movement of ions, rotational mechanism	molecular_function	0.00063271	0.022593	10	1821	22	12095	comp44700_c0,comp44704_c0,comp44785_c0,comp18421_c0,comp39898_c0,comp44845_c0,comp32960_c0,comp44772_c0,comp18624_c0,comp37651_c0
GO:0012505	endomembrane system	cellular_component	0.00067016	0.023757	65	1821	267	12095	comp41975_c1,comp18351_c0,comp39849_c0,comp44476_c0,comp45629_c0,comp56986_c0,comp41787_c0,comp43356_c0,comp43538_c3,comp36552_c0,comp42004_c0,comp43509_c1,comp56313_c0,comp41005_c0,comp57933_c0,comp38075_c0,comp44089_c0,comp42637_c6,comp41505_c0,comp39367_c0,comp48660_c0,comp39032_c0,comp42612_c1,comp43176_c2,comp32960_c0,comp44245_c0,comp29538_c0,comp34597_c0,comp33277_c0,comp30959_c0,comp41624…
GO:0004035	alkaline phosphatase activity	molecular_function	0.00070279	0.024456	4	1821	4	12095	comp42783_c0,comp63040_c0,comp32556_c0,comp44175_c0
GO:0006743	ubiquinone metabolic process	biological_process	0.00070489	0.024456	16	1821	47	12095	comp42270_c0,comp34482_c0,comp19795_c1,comp45819_c0,comp37892_c0,comp44802_c0,comp45034_c0,comp37924_c0,comp38583_c0,comp34133_c0,comp42746_c0,comp40256_c0,comp34422_c0,comp31244_c0,comp43108_c0,comp42849_c1
GO:0006744	ubiquinone biosynthetic process	biological_process	0.00070489	0.024456	16	1821	47	12095	comp43108_c0,comp42849_c1,comp31244_c0,comp42746_c0,comp40256_c0,comp34422_c0,comp38583_c0,comp34133_c0,comp45034_c0,comp37924_c0,comp45819_c0,comp37892_c0,comp44802_c0,comp42270_c0,comp34482_c0,comp19795_c1
GO:0006096	glycolysis	biological_process	0.00073746	0.025406	12	1821	27	12095	comp39712_c0,comp42883_c5,comp43560_c0,comp41482_c0,comp45417_c0,comp42528_c2,comp42674_c0,comp45803_c0,comp42287_c0,comp44905_c0,comp42740_c2,comp44896_c0
GO:0044723	single-organism carbohydrate metabolic process	biological_process	0.00076479	0.026163	87	1821	359	12095	comp45761_c0,comp35701_c0,comp41813_c0,comp38521_c0,comp35710_c0,comp26933_c0,comp42382_c0,comp42905_c1,comp46434_c0,comp305490_c0,comp45629_c0,comp44403_c3,comp44905_c0,comp42883_c5,comp37071_c0,comp41005_c0,comp42003_c0,comp43560_c0,comp45803_c0,comp42674_c0,comp45417_c0,comp27088_c0,comp32666_c0,comp8343_c0,comp18689_c0,comp41070_c0,comp36103_c0,comp38834_c0,comp39712_c0,comp18640_c0,comp41935…
GO:0005774	vacuolar membrane	cellular_component	0.00083234	0.028081	8	1821	13	12095	comp44645_c0,comp41369_c0,comp40978_c0,comp42262_c0,comp40123_c0,comp18709_c0,comp44772_c0,comp42531_c0
GO:0044437	vacuolar part	cellular_component	0.00083234	0.028081	8	1821	13	12095	comp44772_c0,comp42531_c0,comp40123_c0,comp18709_c0,comp42262_c0,comp40978_c0,comp41369_c0,comp44645_c0
GO:0033178	proton-transporting two-sector ATPase complex, catalytic domain	cellular_component	0.00085261	0.028568	13	1821	32	12095	comp41369_c0,comp44700_c0,comp44704_c0,comp42023_c0,comp44785_c0,comp18421_c0,comp44810_c0,comp41037_c0,comp44845_c0,comp32960_c0,comp37651_c0,comp18624_c0,comp44772_c0
GO:0042398	cellular modified amino acid biosynthetic process	biological_process	0.00087468	0.029109	30	1821	97	12095	comp32556_c0,comp63040_c0,comp18384_c0,comp44456_c0,comp38717_c0,comp37684_c0,comp42783_c0,comp37408_c0,comp44773_c0,comp28462_c0,comp43029_c0,comp36402_c0,comp44175_c0,comp42398_c0,comp42797_c4,comp40364_c0,comp18689_c0,comp27000_c0,comp34780_c0,comp41907_c0,comp55321_c0,comp41205_c1,comp40415_c0,comp41022_c0,comp22371_c0,comp41035_c0,comp40228_c0,comp44613_c0,comp29134_c0,comp42599_c0
GO:0031224	intrinsic to membrane	cellular_component	0.00093089	0.030482	346	1821	1926	12095	comp17982_c0,comp41021_c0,comp43841_c0,comp41886_c0,comp28019_c0,comp41957_c0,comp45839_c0,comp42964_c2,comp44086_c2,comp38443_c0,comp55780_c0,comp39729_c0,comp45343_c0,comp47385_c0,comp36810_c0,comp36381_c0,comp43499_c0,comp28468_c0,comp18452_c0,comp63896_c0,comp34017_c0,comp22860_c0,comp44600_c0,comp43054_c0,comp41817_c0,comp34114_c0,comp36595_c1,comp37237_c0,comp43519_c0,comp61006_c0,comp23339…
GO:0042375	quinone cofactor metabolic process	biological_process	0.00093466	0.030482	17	1821	52	12095	comp34422_c0,comp42746_c0,comp40256_c0,comp31244_c0,comp42849_c1,comp43108_c0,comp19795_c1,comp18459_c0,comp34482_c0,comp42270_c0,comp44802_c0,comp37892_c0,comp45819_c0,comp37924_c0,comp45034_c0,comp34133_c0,comp38583_c0
GO:0045426	quinone cofactor biosynthetic process	biological_process	0.00093466	0.030482	17	1821	52	12095	comp42849_c1,comp43108_c0,comp31244_c0,comp34422_c0,comp42746_c0,comp40256_c0,comp34133_c0,comp38583_c0,comp37924_c0,comp45034_c0,comp37892_c0,comp44802_c0,comp45819_c0,comp18459_c0,comp19795_c1,comp42270_c0,comp34482_c0
GO:0030976	thiamine pyrophosphate binding	molecular_function	0.00094778	0.030521	7	1821	10	12095	comp45803_c0,comp42369_c0,comp18458_c0,comp30493_c0,comp35638_c0,comp42428_c0,comp40641_c0
GO:0016021	integral to membrane	cellular_component	0.00094832	0.030521	342	1821	1903	12095	comp34906_c0,comp42929_c0,comp44373_c0,comp42292_c1,comp42428_c0,comp292600_c0,comp43274_c0,comp40032_c0,comp40066_c0,comp43481_c1,comp38295_c3,comp41884_c0,comp42848_c0,comp117239_c0,comp38325_c0,comp38362_c0,comp51002_c0,comp48660_c0,comp35312_c0,comp41505_c0,comp61202_c0,comp47455_c0,comp41054_c0,comp110541_c0,comp51395_c0,comp8343_c0,comp40237_c0,comp43983_c9,comp29708_c0,comp43287_c0,comp286…
GO:0005758	mitochondrial intermembrane space	cellular_component	0.00098464	0.031278	5	1821	7	12095	comp18640_c0,comp35643_c0,comp39369_c1,comp18737_c0,comp37109_c0
GO:0031970	organelle envelope lumen	cellular_component	0.00098464	0.031278	5	1821	7	12095	comp18737_c0,comp37109_c0,comp35643_c0,comp39369_c1,comp18640_c0
GO:0051082	unfolded protein binding	molecular_function	0.0010208	0.032218	30	1821	94	12095	comp45725_c0,comp35706_c0,comp43612_c0,comp43665_c0,comp39367_c0,comp43278_c0,comp45162_c0,comp43361_c0,comp41772_c0,comp44129_c0,comp42423_c0,comp48972_c0,comp41815_c1,comp35657_c0,comp46685_c0,comp18689_c0,comp42849_c2,comp39744_c0,comp42243_c2,comp26206_c0,comp43415_c1,comp44348_c1,comp18336_c0,comp43512_c0,comp39346_c0,comp42004_c0,comp37987_c0,comp44831_c0,comp44879_c0,comp43573_c0
GO:0015988	energy coupled proton transmembrane transport, against electrochemical gradient	biological_process	0.0010441	0.032524	25	1821	80	12095	comp18709_c0,comp40123_c0,comp37651_c0,comp44103_c0,comp32960_c0,comp43244_c0,comp44810_c0,comp47573_c0,comp42247_c0,comp42467_c0,comp42023_c0,comp44704_c0,comp42262_c0,comp40978_c0,comp42531_c0,comp44772_c0,comp44845_c0,comp18060_c0,comp18601_c0,comp41037_c0,comp44642_c0,comp40921_c0,comp41369_c0,comp44700_c0,comp53130_c0
GO:0015991	ATP hydrolysis coupled proton transport	biological_process	0.0010441	0.032524	25	1821	80	12095	comp53130_c0,comp44700_c0,comp41369_c0,comp40921_c0,comp44642_c0,comp41037_c0,comp18601_c0,comp18060_c0,comp44845_c0,comp44772_c0,comp42531_c0,comp40978_c0,comp42262_c0,comp44704_c0,comp42023_c0,comp42467_c0,comp42247_c0,comp47573_c0,comp44810_c0,comp43244_c0,comp32960_c0,comp37651_c0,comp44103_c0,comp40123_c0,comp18709_c0
GO:0002161	aminoacyl-tRNA editing activity	molecular_function	0.0010505	0.032524	6	1821	8	12095	comp43871_c0,comp29351_c0,comp38299_c0,comp42901_c0,comp43979_c0,comp44006_c0
GO:0006099	tricarboxylic acid cycle	biological_process	0.0011052	0.034003	13	1821	28	12095	comp40785_c0,comp42369_c0,comp40215_c0,comp32380_c0,comp44835_c0,comp43485_c0,comp45292_c0,comp18387_c0,comp18679_c0,comp43560_c0,comp44773_c0,comp36103_c0,comp18454_c0
GO:0016820	hydrolase activity, acting on acid anhydrides, catalyzing transmembrane movement of substances	molecular_function	0.0012663	0.038717	31	1821	109	12095	comp42886_c0,comp44023_c0,comp41833_c0,comp36103_c0,comp119428_c0,comp44704_c0,comp55191_c0,comp42023_c0,comp43957_c1,comp42899_c0,comp32960_c0,comp37651_c0,comp18624_c0,comp316880_c0,comp44785_c0,comp43382_c3,comp18421_c0,comp40066_c0,comp41037_c0,comp39898_c0,comp44645_c0,comp42033_c2,comp44514_c0,comp41369_c0,comp44700_c0,comp41957_c0,comp25587_c0,comp44772_c0,comp44845_c0,comp44667_c0,comp174…
GO:0004814	arginine-tRNA ligase activity	molecular_function	0.0015228	0.045983	6	1821	8	12095	comp41614_c0,comp36746_c0,comp38299_c0,comp42901_c0,comp38211_c0,comp43871_c0
GO:0006420	arginyl-tRNA aminoacylation	biological_process	0.0015228	0.045983	6	1821	8	12095	comp42901_c0,comp38299_c0,comp36746_c0,comp43871_c0,comp38211_c0,comp41614_c0
GO:0006631	fatty acid metabolic process	biological_process	0.0015939	0.047836	26	1821	84	12095	comp24696_c0,comp42345_c0,comp32758_c1,comp39880_c0,comp38717_c0,comp41885_c0,comp32815_c0,comp694617_c0,comp36103_c0,comp35701_c0,comp37408_c0,comp42382_c0,comp39622_c0,comp42707_c0,comp42837_c1,comp40233_c0,comp34731_c0,comp41279_c0,comp43567_c0,comp41427_c0,comp40228_c0,comp41907_c0,comp55321_c0,comp42599_c0,comp633206_c0,comp43560_c0
GO:0000220	vacuolar proton-transporting V-type ATPase, V0 domain	cellular_component	0.001647	0.04913	4	1821	4	12095	comp42262_c0,comp18709_c0,comp40123_c0,comp42531_c0
GO:0016620	oxidoreductase activity, acting on the aldehyde or oxo group of donors, NAD or NADP as acceptor	molecular_function	0.0018911	0.056068	16	1821	45	12095	comp40657_c0,comp41813_c0,comp44773_c0,comp43651_c0,comp40255_c0,comp46427_c0,comp42740_c2,comp41279_c0,comp42883_c5,comp46973_c0,comp43065_c0,comp35586_c0,comp41035_c0,comp22371_c0,comp74472_c0,comp29571_c0
GO:0006518	peptide metabolic process	biological_process	0.0019433	0.05727	17	1821	48	12095	comp39910_c0,comp34731_c0,comp40233_c0,comp51551_c0,comp18387_c0,comp34597_c0,comp29538_c0,comp33277_c0,comp40415_c0,comp38075_c0,comp31532_c1,comp18706_c0,comp34717_c0,comp45119_c0,comp40215_c0,comp43825_c1,comp28462_c0
GO:0019752	carboxylic acid metabolic process	biological_process	0.001963	0.057504	165	1821	773	12095	comp44109_c0,comp39331_c0,comp41279_c1,comp49000_c0,comp39222_c0,comp29134_c0,comp38917_c0,comp43065_c1,comp39518_c0,comp22371_c0,comp35927_c0,comp41342_c0,comp32758_c1,comp41615_c0,comp43225_c1,comp43485_c0,comp43840_c0,comp36402_c0,comp39671_c0,comp44773_c0,comp32815_c0,comp38211_c0,comp39910_c0,comp34780_c0,comp43979_c0,comp42398_c0,comp42707_c0,comp42313_c0,comp40415_c0,comp55321_c0,comp16578…
GO:0006637	acyl-CoA metabolic process	biological_process	0.0020239	0.058585	8	1821	16	12095	comp41656_c0,comp42707_c0,comp32758_c1,comp694617_c0,comp32815_c0,comp31528_c0,comp35701_c0,comp633206_c0
GO:0035383	thioester metabolic process	biological_process	0.0020239	0.058585	8	1821	16	12095	comp42707_c0,comp41656_c0,comp32758_c1,comp694617_c0,comp32815_c0,comp31528_c0,comp35701_c0,comp633206_c0
GO:0006098	pentose-phosphate shunt	biological_process	0.0021441	0.061338	14	1821	35	12095	comp18706_c0,comp22371_c0,comp45761_c0,comp40228_c0,comp41205_c1,comp41482_c0,comp42382_c0,comp29134_c0,comp42287_c0,comp47168_c0,comp41615_c0,comp42674_c0,comp42398_c0,comp44905_c0
GO:0006740	NADPH regeneration	biological_process	0.0021441	0.061338	14	1821	35	12095	comp41205_c1,comp40228_c0,comp45761_c0,comp18706_c0,comp22371_c0,comp29134_c0,comp42382_c0,comp41482_c0,comp42398_c0,comp41615_c0,comp42674_c0,comp47168_c0,comp42287_c0,comp44905_c0
GO:0022804	active transmembrane transporter activity	molecular_function	0.0022312	0.063461	40	1821	159	12095	comp25749_c0,comp44704_c0,comp43957_c1,comp35312_c0,comp18636_c0,comp42886_c0,comp119428_c0,comp36103_c0,comp43144_c2,comp45389_c0,comp18624_c0,comp37651_c0,comp32960_c0,comp43575_c0,comp44172_c0,comp44700_c0,comp40066_c0,comp44667_c0,comp17456_c0,comp41957_c0,comp42797_c4,comp55191_c0,comp42899_c0,comp41833_c0,comp44023_c0,comp316880_c0,comp28690_c0,comp43538_c3,comp44514_c0,comp41817_c0,comp433…
GO:0031967	organelle envelope	cellular_component	0.0023646	0.066864	62	1821	285	12095	comp61006_c0,comp43959_c0,comp38075_c0,comp30432_c0,comp57933_c0,comp32686_c0,comp44642_c0,comp25956_c0,comp38478_c0,comp18421_c0,comp42108_c1,comp43893_c4,comp30638_c0,comp38256_c0,comp44814_c0,comp31359_c0,comp43400_c0,comp35490_c0,comp44717_c0,comp26972_c0,comp18737_c0,comp44615_c0,comp35607_c0,comp45819_c0,comp44802_c0,comp44476_c0,comp316880_c0,comp39307_c0,comp44086_c2,comp41202_c0,comp3466…
GO:0019829	cation-transporting ATPase activity	molecular_function	0.0023981	0.067424	13	1821	37	12095	comp32960_c0,comp18624_c0,comp44772_c0,comp37651_c0,comp44845_c0,comp44785_c0,comp42886_c0,comp44023_c0,comp18421_c0,comp39898_c0,comp42033_c2,comp44700_c0,comp44704_c0
GO:0009163	nucleoside biosynthetic process	biological_process	0.0024884	0.06836	35	1821	145	12095	comp44615_c0,comp44023_c0,comp43029_c0,comp130983_c0,comp34991_c0,comp316880_c0,comp43959_c0,comp61006_c0,comp39898_c0,comp30432_c0,comp44785_c0,comp44642_c0,comp18421_c0,comp43893_c4,comp38256_c0,comp35490_c0,comp34780_c0,comp44845_c0,comp42886_c0,comp41910_c0,comp36402_c0,comp41303_c0,comp44704_c0,comp34625_c0,comp18624_c0,comp37651_c0,comp18384_c0,comp44847_c0,comp44014_c0,comp44645_c0,comp346…
GO:0042455	ribonucleoside biosynthetic process	biological_process	0.0024884	0.06836	35	1821	145	12095	comp130983_c0,comp34991_c0,comp316880_c0,comp44615_c0,comp44023_c0,comp43029_c0,comp43893_c4,comp38256_c0,comp35490_c0,comp44845_c0,comp34780_c0,comp61006_c0,comp43959_c0,comp39898_c0,comp30432_c0,comp44785_c0,comp44642_c0,comp18421_c0,comp34625_c0,comp37651_c0,comp18624_c0,comp18384_c0,comp44847_c0,comp44014_c0,comp42886_c0,comp41910_c0,comp36402_c0,comp41303_c0,comp44704_c0,comp41021_c0,comp286…
GO:0019773	proteasome core complex, alpha-subunit complex	cellular_component	0.0024904	0.06836	6	1821	11	12095	comp41652_c0,comp46504_c0,comp35558_c0,comp47111_c0,comp47186_c0,comp37579_c0
GO:0006120	mitochondrial electron transport, NADH to ubiquinone	biological_process	0.0025153	0.06836	14	1821	44	12095	comp45034_c0,comp31244_c0,comp37924_c0,comp43108_c0,comp38583_c0,comp34133_c0,comp42849_c1,comp42270_c0,comp19795_c1,comp42746_c0,comp45819_c0,comp40256_c0,comp44802_c0,comp34422_c0
GO:0008137	NADH dehydrogenase (ubiquinone) activity	molecular_function	0.0025153	0.06836	14	1821	44	12095	comp19795_c1,comp42270_c0,comp44802_c0,comp34422_c0,comp45819_c0,comp42746_c0,comp40256_c0,comp37924_c0,comp45034_c0,comp31244_c0,comp34133_c0,comp42849_c1,comp38583_c0,comp43108_c0
GO:0050136	NADH dehydrogenase (quinone) activity	molecular_function	0.0025153	0.06836	14	1821	44	12095	comp37924_c0,comp45034_c0,comp31244_c0,comp34133_c0,comp42849_c1,comp43108_c0,comp38583_c0,comp19795_c1,comp42270_c0,comp34422_c0,comp44802_c0,comp42746_c0,comp45819_c0,comp40256_c0
GO:0006082	organic acid metabolic process	biological_process	0.0025644	0.068929	165	1821	778	12095	comp41022_c0,comp45393_c0,comp42599_c0,comp52061_c0,comp41898_c0,comp18133_c0,comp42639_c0,comp42820_c0,comp42594_c0,comp25580_c1,comp76910_c0,comp37722_c0,comp40215_c0,comp37684_c0,comp31532_c1,comp17152_c0,comp38052_c0,comp40822_c0,comp37232_c1,comp41279_c0,comp42740_c2,comp51263_c0,comp34731_c0,comp45066_c0,comp28019_c0,comp41931_c2,comp35127_c1,comp37408_c0,comp694617_c0,comp39791_c0,comp4346…
GO:0043436	oxoacid metabolic process	biological_process	0.0025644	0.068929	165	1821	778	12095	comp44700_c0,comp44613_c0,comp40228_c0,comp42150_c0,comp18706_c0,comp41205_c1,comp44006_c0,comp27000_c0,comp38396_c0,comp42797_c4,comp42464_c0,comp41935_c0,comp36623_c0,comp41614_c0,comp18384_c0,comp44022_c0,comp29571_c0,comp41558_c0,comp633206_c0,comp43733_c0,comp37369_c0,comp41427_c0,comp41872_c4,comp566793_c0,comp46018_c0,comp40233_c0,comp36746_c0,comp39433_c0,comp43567_c0,comp18689_c0,comp436…
GO:0016471	vacuolar proton-transporting V-type ATPase complex	cellular_component	0.0026152	0.06991	7	1821	12	12095	comp40123_c0,comp18709_c0,comp42531_c0,comp44645_c0,comp44772_c0,comp41369_c0,comp42262_c0
GO:1901615	organic hydroxy compound metabolic process	biological_process	0.0026452	0.070328	23	1821	75	12095	comp18387_c0,comp186407_c0,comp41482_c0,comp38478_c0,comp37369_c0,comp566793_c0,comp40745_c0,comp41070_c0,comp18345_c0,comp18647_c0,comp43620_c0,comp42528_c2,comp35768_c0,comp42125_c0,comp47573_c0,comp35701_c0,comp38193_c0,comp44454_c0,comp38717_c0,comp44905_c0,comp40418_c0,comp40657_c0,comp42593_c0
GO:0006694	steroid biosynthetic process	biological_process	0.0026608	0.07036	19	1821	58	12095	comp18458_c0,comp45803_c0,comp41070_c0,comp75861_c0,comp40138_c0,comp49545_c0,comp41907_c0,comp53417_c0,comp43023_c0,comp18387_c0,comp28607_c0,comp40657_c0,comp42593_c0,comp18856_c0,comp44454_c0,comp35494_c0,comp42125_c0,comp36510_c0,comp26210_c0
GO:0006790	sulfur compound metabolic process	biological_process	0.0026798	0.070481	35	1821	121	12095	comp26327_c0,comp45393_c0,comp43382_c3,comp55321_c0,comp40415_c0,comp18387_c0,comp40233_c0,comp34780_c0,comp39910_c0,comp38211_c0,comp42820_c0,comp41833_c0,comp43437_c3,comp42899_c0,comp28462_c0,comp40215_c0,comp46434_c0,comp34717_c0,comp39364_c0,comp42594_c0,comp76910_c0,comp37480_c0,comp31532_c1,comp18706_c0,comp42150_c0,comp41696_c2,comp17152_c0,comp38396_c0,comp28019_c0,comp34731_c0,comp39331…
GO:0015399	primary active transmembrane transporter activity	molecular_function	0.0027111	0.070547	29	1821	105	12095	comp119428_c0,comp36103_c0,comp41833_c0,comp35312_c0,comp42886_c0,comp44023_c0,comp42899_c0,comp43957_c1,comp55191_c0,comp44704_c0,comp25749_c0,comp18624_c0,comp37651_c0,comp32960_c0,comp316880_c0,comp42033_c2,comp39898_c0,comp18421_c0,comp40066_c0,comp43382_c3,comp44785_c0,comp44514_c0,comp44700_c0,comp44772_c0,comp41957_c0,comp31359_c0,comp17456_c0,comp44667_c0,comp44845_c0
GO:0015405	P-P-bond-hydrolysis-driven transmembrane transporter activity	molecular_function	0.0027111	0.070547	29	1821	105	12095	comp44700_c0,comp44514_c0,comp42033_c2,comp39898_c0,comp43382_c3,comp18421_c0,comp40066_c0,comp44785_c0,comp17456_c0,comp31359_c0,comp44667_c0,comp44845_c0,comp44772_c0,comp41957_c0,comp42899_c0,comp43957_c1,comp25749_c0,comp44704_c0,comp55191_c0,comp36103_c0,comp119428_c0,comp41833_c0,comp35312_c0,comp44023_c0,comp42886_c0,comp316880_c0,comp18624_c0,comp37651_c0,comp32960_c0
GO:0006066	alcohol metabolic process	biological_process	0.0027842	0.072064	22	1821	71	12095	comp18647_c0,comp18345_c0,comp41070_c0,comp42528_c2,comp43620_c0,comp186407_c0,comp41482_c0,comp18387_c0,comp566793_c0,comp40745_c0,comp38478_c0,comp44905_c0,comp38717_c0,comp44454_c0,comp38193_c0,comp40657_c0,comp42593_c0,comp40418_c0,comp42125_c0,comp35768_c0,comp35701_c0,comp47573_c0
GO:0006081	cellular aldehyde metabolic process	biological_process	0.0030311	0.078044	11	1821	25	12095	comp42740_c2,comp42797_c4,comp38396_c0,comp44835_c0,comp39222_c0,comp40364_c0,comp18679_c0,comp42883_c5,comp37408_c0,comp55321_c0,comp44773_c0
GO:1901564	organonitrogen compound metabolic process	biological_process	0.0031209	0.079706	322	1821	1728	12095	comp43780_c0,comp33179_c0,comp41558_c0,comp39898_c0,comp41872_c4,comp40841_c0,comp43733_c0,comp37369_c0,comp92729_c0,comp40233_c0,comp36746_c0,comp36772_c0,comp41835_c0,comp45803_c0,comp18839_c0,comp27385_c0,comp44244_c0,comp43029_c0,comp44015_c0,comp48141_c0,comp44309_c1,comp44905_c0,comp48884_c0,comp40693_c0,comp46434_c0,comp40759_c0,comp18448_c0,comp45582_c0,comp44006_c0,comp18706_c0,comp42150…
GO:0009060	aerobic respiration	biological_process	0.0031283	0.079706	13	1821	32	12095	comp43560_c0,comp45292_c0,comp43485_c0,comp18679_c0,comp18387_c0,comp36103_c0,comp18454_c0,comp44773_c0,comp40785_c0,comp44835_c0,comp42369_c0,comp40215_c0,comp32380_c0
GO:0042451	purine nucleoside biosynthetic process	biological_process	0.003162	0.079734	33	1821	137	12095	comp316880_c0,comp130983_c0,comp44023_c0,comp44615_c0,comp43029_c0,comp43893_c4,comp44845_c0,comp34780_c0,comp35490_c0,comp38256_c0,comp18421_c0,comp44785_c0,comp44642_c0,comp30432_c0,comp43959_c0,comp61006_c0,comp39898_c0,comp37651_c0,comp18624_c0,comp34625_c0,comp44014_c0,comp44847_c0,comp18384_c0,comp42886_c0,comp44704_c0,comp36402_c0,comp41910_c0,comp43405_c0,comp28698_c0,comp41021_c0,comp346…
GO:0046129	purine ribonucleoside biosynthetic process	biological_process	0.003162	0.079734	33	1821	137	12095	comp44845_c0,comp34780_c0,comp35490_c0,comp38256_c0,comp43893_c4,comp18421_c0,comp44785_c0,comp44642_c0,comp30432_c0,comp43959_c0,comp61006_c0,comp39898_c0,comp316880_c0,comp130983_c0,comp43029_c0,comp44615_c0,comp44023_c0,comp43405_c0,comp28698_c0,comp41021_c0,comp44700_c0,comp34666_c0,comp44645_c0,comp44014_c0,comp44847_c0,comp18384_c0,comp18624_c0,comp37651_c0,comp34625_c0,comp44704_c0,comp364…
GO:1901681	sulfur compound binding	molecular_function	0.0034194	0.085416	11	1821	26	12095	comp30493_c0,comp42369_c0,comp280112_c0,comp45803_c0,comp40693_c0,comp35638_c0,comp18458_c0,comp6230_c0,comp38968_c0,comp42428_c0,comp40641_c0
GO:0030001	metal ion transport	biological_process	0.0034222	0.085416	67	1821	313	12095	comp42695_c0,comp63896_c0,comp36586_c0,comp34422_c0,comp42746_c0,comp40256_c0,comp26743_c0,comp42599_c0,comp31842_c0,comp35822_c0,comp37181_c0,comp42033_c2,comp41643_c0,comp43132_c0,comp19795_c1,comp63819_c0,comp44802_c0,comp34133_c0,comp44023_c0,comp43841_c0,comp40822_c0,comp38016_c0,comp43575_c0,comp71523_c0,comp22371_c0,comp35358_c0,comp40800_c0,comp37924_c0,comp42886_c0,comp34889_c1,comp43620…
GO:0015939	pantothenate metabolic process	biological_process	0.0037671	0.093073	15	1821	40	12095	comp29134_c0,comp43029_c0,comp42599_c0,comp41205_c1,comp41022_c0,comp37408_c0,comp41907_c0,comp40228_c0,comp41035_c0,comp22371_c0,comp44456_c0,comp18689_c0,comp38717_c0,comp34780_c0,comp42398_c0
GO:0015940	pantothenate biosynthetic process	biological_process	0.0037671	0.093073	15	1821	40	12095	comp44456_c0,comp38717_c0,comp18689_c0,comp34780_c0,comp42398_c0,comp29134_c0,comp43029_c0,comp42599_c0,comp37408_c0,comp41907_c0,comp41205_c1,comp41022_c0,comp41035_c0,comp22371_c0,comp40228_c0
GO:0031975	envelope	cellular_component	0.0037869	0.093093	65	1821	311	12095	comp44476_c0,comp45819_c0,comp44717_c0,comp35490_c0,comp44814_c0,comp32686_c0,comp57933_c0,comp38075_c0,comp30432_c0,comp44742_c0,comp34104_c0,comp41505_c0,comp39369_c1,comp18640_c0,comp39367_c0,comp45034_c0,comp18707_c1,comp1040_c0,comp43405_c0,comp41086_c0,comp44245_c0,comp31244_c0,comp45582_c0,comp316880_c0,comp44802_c0,comp35607_c0,comp18737_c0,comp44615_c0,comp26972_c0,comp43400_c0,comp31359…
GO:0006629	lipid metabolic process	biological_process	0.0038209	0.09346	124	1821	573	12095	comp18497_c0,comp49300_c0,comp39849_c1,comp35074_c0,comp49545_c0,comp75861_c0,comp40365_c0,comp39331_c0,comp34731_c0,comp41279_c0,comp37232_c1,comp44910_c0,comp42861_c0,comp43840_c0,comp47573_c0,comp32815_c0,comp694617_c0,comp37408_c0,comp35127_c1,comp42783_c0,comp25857_c0,comp38717_c0,comp18856_c0,comp41885_c0,comp18709_c0,comp24696_c0,comp63040_c0,comp42345_c0,comp28678_c0,comp32758_c1,comp4259…
GO:0016651	oxidoreductase activity, acting on NAD(P)H	molecular_function	0.0038756	0.093608	27	1821	102	12095	comp34133_c0,comp36103_c0,comp38583_c0,comp37924_c0,comp45034_c0,comp44802_c0,comp45819_c0,comp35638_c0,comp16757_c0,comp19795_c1,comp42270_c0,comp42849_c1,comp32686_c0,comp46018_c0,comp43108_c0,comp40921_c0,comp31244_c0,comp43560_c0,comp34422_c0,comp42746_c0,comp40256_c0,comp35642_c0,comp42428_c0,comp30550_c0,comp40641_c0,comp33416_c0,comp43217_c0
GO:0015035	protein disulfide oxidoreductase activity	molecular_function	0.0038844	0.093608	10	1821	24	12095	comp43723_c2,comp18325_c0,comp46571_c0,comp42844_c5,comp18561_c0,comp41279_c1,comp42949_c0,comp41968_c0,comp27188_c0,comp42424_c0
GO:0015036	disulfide oxidoreductase activity	molecular_function	0.0038844	0.093608	10	1821	24	12095	comp46571_c0,comp42844_c5,comp18325_c0,comp43723_c2,comp27188_c0,comp42424_c0,comp18561_c0,comp41279_c1,comp42949_c0,comp41968_c0
GO:0019751	polyol metabolic process	biological_process	0.0039499	0.094523	17	1821	48	12095	comp42125_c0,comp47573_c0,comp35701_c0,comp38193_c0,comp44454_c0,comp38717_c0,comp44905_c0,comp40418_c0,comp40657_c0,comp42593_c0,comp186407_c0,comp41482_c0,comp38478_c0,comp41070_c0,comp18345_c0,comp18647_c0,comp42528_c2
GO:0006754	ATP biosynthetic process	biological_process	0.0039641	0.094523	27	1821	111	12095	comp18421_c0,comp44785_c0,comp44642_c0,comp34666_c0,comp44645_c0,comp30432_c0,comp61006_c0,comp43959_c0,comp39898_c0,comp44700_c0,comp43893_c4,comp44845_c0,comp43405_c0,comp35490_c0,comp28698_c0,comp38256_c0,comp41021_c0,comp42886_c0,comp44615_c0,comp44023_c0,comp44704_c0,comp37651_c0,comp18624_c0,comp34625_c0,comp316880_c0,comp44014_c0,comp44847_c0
GO:0009145	purine nucleoside triphosphate biosynthetic process	biological_process	0.0039997	0.094523	28	1821	118	12095	comp43405_c0,comp44845_c0,comp28698_c0,comp35490_c0,comp38256_c0,comp41021_c0,comp43893_c4,comp44700_c0,comp18421_c0,comp44642_c0,comp44785_c0,comp34666_c0,comp44645_c0,comp30432_c0,comp43959_c0,comp61006_c0,comp39898_c0,comp316880_c0,comp44014_c0,comp44847_c0,comp130983_c0,comp18624_c0,comp37651_c0,comp34625_c0,comp44704_c0,comp44023_c0,comp42886_c0,comp44615_c0
GO:0009206	purine ribonucleoside triphosphate biosynthetic process	biological_process	0.0039997	0.094523	28	1821	118	12095	comp43893_c4,comp41021_c0,comp38256_c0,comp28698_c0,comp35490_c0,comp43405_c0,comp44845_c0,comp61006_c0,comp39898_c0,comp43959_c0,comp44645_c0,comp30432_c0,comp34666_c0,comp44785_c0,comp44642_c0,comp18421_c0,comp44700_c0,comp34625_c0,comp37651_c0,comp18624_c0,comp130983_c0,comp44014_c0,comp44847_c0,comp316880_c0,comp44615_c0,comp42886_c0,comp44023_c0,comp44704_c0
GO:0016627	oxidoreductase activity, acting on the CH-CH group of donors	molecular_function	0.0040213	0.094578	23	1821	74	12095	comp42185_c0,comp34889_c1,comp46427_c0,comp42398_c0,comp42599_c0,comp40759_c0,comp633206_c0,comp40228_c0,comp42075_c0,comp33774_c0,comp34991_c0,comp63819_c0,comp38717_c0,comp24696_c0,comp38325_c0,comp32758_c1,comp26834_c0,comp45292_c0,comp42130_c0,comp694617_c0,comp44773_c0,comp32815_c0,comp35701_c0
GO:0045259	proton-transporting ATP synthase complex	cellular_component	0.0043622	0.1021	25	1821	103	12095	comp43893_c4,comp43405_c0,comp44845_c0,comp41021_c0,comp38256_c0,comp35490_c0,comp28698_c0,comp34666_c0,comp44642_c0,comp44785_c0,comp18421_c0,comp61006_c0,comp39898_c0,comp43959_c0,comp30432_c0,comp44645_c0,comp44700_c0,comp34625_c0,comp37651_c0,comp18624_c0,comp44847_c0,comp44014_c0,comp316880_c0,comp44615_c0,comp44704_c0
GO:0019748	secondary metabolic process	biological_process	0.0043922	0.10232	18	1821	54	12095	comp42896_c0,comp44745_c0,comp41070_c0,comp43004_c0,comp18345_c0,comp48660_c0,comp35701_c0,comp40969_c0,comp42125_c0,comp36125_c0,comp76910_c0,comp42424_c0,comp40657_c0,comp42593_c0,comp44454_c0,comp44694_c0,comp38193_c0,comp38717_c0
GO:0042430	indole-containing compound metabolic process	biological_process	0.0044315	0.10274	19	1821	57	12095	comp42837_c1,comp45066_c0,comp34780_c0,comp40228_c0,comp45393_c0,comp41907_c0,comp55321_c0,comp42599_c0,comp43560_c0,comp42369_c0,comp48884_c0,comp44896_c0,comp38717_c0,comp39791_c0,comp37408_c0,comp50194_c0,comp43464_c0,comp42382_c0,comp43225_c1
GO:0072524	pyridine-containing compound metabolic process	biological_process	0.0044742	0.10325	18	1821	53	12095	comp40228_c0,comp22371_c0,comp18706_c0,comp41205_c1,comp41482_c0,comp29134_c0,comp42674_c0,comp40923_c0,comp46875_c0,comp42398_c0,comp42428_c0,comp40641_c0,comp45761_c0,comp42382_c0,comp41615_c0,comp47168_c0,comp42287_c0,comp44905_c0
GO:0016655	oxidoreductase activity, acting on NAD(P)H, quinone or similar compound as acceptor	molecular_function	0.0045011	0.10338	16	1821	54	12095	comp43108_c0,comp46018_c0,comp42849_c1,comp31244_c0,comp40256_c0,comp42746_c0,comp34422_c0,comp38583_c0,comp36103_c0,comp34133_c0,comp45034_c0,comp37924_c0,comp45819_c0,comp44802_c0,comp42270_c0,comp19795_c1
GO:0034220	ion transmembrane transport	biological_process	0.0045876	0.10487	56	1821	267	12095	comp40978_c0,comp48329_c0,comp44704_c0,comp42023_c0,comp42467_c0,comp33051_c0,comp47573_c0,comp44810_c0,comp43244_c0,comp44014_c0,comp44847_c0,comp38362_c0,comp32960_c0,comp34625_c0,comp18624_c0,comp37651_c0,comp18709_c0,comp53130_c0,comp40946_c0,comp44700_c0,comp41369_c0,comp44645_c0,comp34666_c0,comp41037_c0,comp41021_c0,comp28698_c0,comp43405_c0,comp42531_c0,comp40822_c0,comp25937_c0,comp42262…
GO:0044262	cellular carbohydrate metabolic process	biological_process	0.0047303	0.10763	51	1821	195	12095	comp38193_c0,comp44454_c0,comp25637_c0,comp38717_c0,comp34482_c0,comp41615_c0,comp21562_c0,comp40657_c0,comp43877_c0,comp18679_c0,comp18640_c0,comp43840_c0,comp43385_c3,comp42125_c0,comp47573_c0,comp44773_c0,comp35127_c1,comp43711_c0,comp37232_c1,comp186407_c0,comp55383_c0,comp41482_c0,comp29134_c0,comp22371_c0,comp40228_c0,comp41205_c1,comp44403_c3,comp44905_c0,comp40418_c0,comp42593_c0,comp2693…
GO:0051537	2 iron, 2 sulfur cluster binding	molecular_function	0.0048027	0.10827	10	1821	26	12095	comp40520_c0,comp44873_c0,comp37408_c0,comp18351_c0,comp40785_c0,comp63819_c0,comp38544_c0,comp46527_c0,comp37429_c0,comp36069_c0
GO:0009201	ribonucleoside triphosphate biosynthetic process	biological_process	0.0048027	0.10827	28	1821	119	12095	comp44700_c0,comp18421_c0,comp44785_c0,comp34666_c0,comp44642_c0,comp30432_c0,comp44645_c0,comp43959_c0,comp39898_c0,comp61006_c0,comp44845_c0,comp43405_c0,comp35490_c0,comp28698_c0,comp41021_c0,comp38256_c0,comp43893_c4,comp44704_c0,comp44615_c0,comp42886_c0,comp44023_c0,comp316880_c0,comp44014_c0,comp44847_c0,comp130983_c0,comp18624_c0,comp37651_c0,comp34625_c0
GO:0016114	terpenoid biosynthetic process	biological_process	0.004918	0.11036	14	1821	38	12095	comp28678_c0,comp48884_c0,comp18458_c0,comp43620_c0,comp44178_c0,comp45803_c0,comp42904_c1,comp63819_c0,comp41907_c0,comp49545_c0,comp53417_c0,comp43223_c0,comp43560_c0,comp28607_c0
GO:0042626	ATPase activity, coupled to transmembrane movement of substances	molecular_function	0.0050586	0.11203	26	1821	96	12095	comp316880_c0,comp32960_c0,comp37651_c0,comp18624_c0,comp43957_c1,comp42899_c0,comp55191_c0,comp44704_c0,comp36103_c0,comp119428_c0,comp44023_c0,comp42886_c0,comp41833_c0,comp17456_c0,comp44845_c0,comp44667_c0,comp44772_c0,comp41957_c0,comp44514_c0,comp44700_c0,comp39898_c0,comp42033_c2,comp44785_c0,comp40066_c0,comp18421_c0,comp43382_c3
GO:0043492	ATPase activity, coupled to movement of substances	molecular_function	0.0050586	0.11203	26	1821	96	12095	comp55191_c0,comp44704_c0,comp42899_c0,comp43957_c1,comp42886_c0,comp44023_c0,comp41833_c0,comp36103_c0,comp119428_c0,comp316880_c0,comp32960_c0,comp18624_c0,comp37651_c0,comp44514_c0,comp44700_c0,comp44785_c0,comp18421_c0,comp40066_c0,comp43382_c3,comp39898_c0,comp42033_c2,comp44667_c0,comp44845_c0,comp17456_c0,comp41957_c0,comp44772_c0
GO:0005798	Golgi-associated vesicle	cellular_component	0.0050901	0.11203	6	1821	10	12095	comp35455_c0,comp30959_c0,comp44449_c0,comp40965_c0,comp18351_c0,comp39032_c0
GO:0030660	Golgi-associated vesicle membrane	cellular_component	0.0050901	0.11203	6	1821	10	12095	comp35455_c0,comp30959_c0,comp44449_c0,comp40965_c0,comp39032_c0,comp18351_c0
GO:0003954	NADH dehydrogenase activity	molecular_function	0.005107	0.11203	14	1821	47	12095	comp44802_c0,comp34422_c0,comp42746_c0,comp45819_c0,comp40256_c0,comp19795_c1,comp42270_c0,comp34133_c0,comp42849_c1,comp43108_c0,comp38583_c0,comp37924_c0,comp45034_c0,comp31244_c0
GO:0015985	energy coupled proton transport, down electrochemical gradient	biological_process	0.0051856	0.11275	25	1821	105	12095	comp35490_c0,comp28698_c0,comp38256_c0,comp41021_c0,comp44845_c0,comp43405_c0,comp43893_c4,comp44700_c0,comp30432_c0,comp44645_c0,comp61006_c0,comp43959_c0,comp39898_c0,comp18421_c0,comp34666_c0,comp44642_c0,comp44785_c0,comp316880_c0,comp44014_c0,comp44847_c0,comp18624_c0,comp37651_c0,comp34625_c0,comp44704_c0,comp44615_c0
GO:0015986	ATP synthesis coupled proton transport	biological_process	0.0051856	0.11275	25	1821	105	12095	comp43405_c0,comp44845_c0,comp28698_c0,comp35490_c0,comp41021_c0,comp38256_c0,comp43893_c4,comp44700_c0,comp18421_c0,comp34666_c0,comp44785_c0,comp44642_c0,comp44645_c0,comp30432_c0,comp43959_c0,comp39898_c0,comp61006_c0,comp316880_c0,comp44014_c0,comp44847_c0,comp18624_c0,comp37651_c0,comp34625_c0,comp44704_c0,comp44615_c0
GO:0005773	vacuole	cellular_component	0.0053207	0.11501	8	1821	16	12095	comp44645_c0,comp42262_c0,comp40978_c0,comp41369_c0,comp44772_c0,comp42531_c0,comp40123_c0,comp18709_c0
GO:0033176	proton-transporting V-type ATPase complex	cellular_component	0.0053366	0.11501	21	1821	69	12095	comp18709_c0,comp40123_c0,comp44103_c0,comp37651_c0,comp43244_c0,comp47573_c0,comp42247_c0,comp44810_c0,comp42467_c0,comp40978_c0,comp42262_c0,comp44772_c0,comp42531_c0,comp18060_c0,comp18601_c0,comp41037_c0,comp44645_c0,comp41369_c0,comp44700_c0,comp40921_c0,comp53130_c0
GO:0045261	proton-transporting ATP synthase complex, catalytic core F(1)	cellular_component	0.0055152	0.11834	5	1821	9	12095	comp44845_c0,comp44704_c0,comp18624_c0,comp44785_c0,comp18421_c0
GO:0009142	nucleoside triphosphate biosynthetic process	biological_process	0.0056498	0.11891	28	1821	120	12095	comp43405_c0,comp44845_c0,comp28698_c0,comp35490_c0,comp38256_c0,comp41021_c0,comp43893_c4,comp44700_c0,comp18421_c0,comp44785_c0,comp34666_c0,comp44642_c0,comp30432_c0,comp44645_c0,comp61006_c0,comp39898_c0,comp43959_c0,comp316880_c0,comp44014_c0,comp44847_c0,comp130983_c0,comp18624_c0,comp37651_c0,comp34625_c0,comp44704_c0,comp44615_c0,comp42886_c0,comp44023_c0
GO:0043604	amide biosynthetic process	biological_process	0.0056666	0.11891	19	1821	58	12095	comp29134_c0,comp42599_c0,comp40415_c0,comp41205_c1,comp41022_c0,comp41907_c0,comp40228_c0,comp41035_c0,comp22371_c0,comp18689_c0,comp34780_c0,comp42398_c0,comp28462_c0,comp43029_c0,comp37408_c0,comp41446_c0,comp38717_c0,comp44456_c0,comp76910_c0
GO:0016868	intramolecular transferase activity, phosphotransferases	molecular_function	0.0057534	0.11891	5	1821	7	12095	comp38521_c0,comp43149_c2,comp29538_c0,comp56650_c0,comp21145_c0
GO:0050660	flavin adenine dinucleotide binding	molecular_function	0.0057573	0.11891	25	1821	89	12095	comp42904_c1,comp43620_c0,comp44178_c0,comp35550_c0,comp40629_c0,comp42428_c0,comp41907_c0,comp40745_c0,comp566793_c0,comp633206_c0,comp43560_c0,comp53417_c0,comp39678_c0,comp32758_c1,comp28678_c0,comp33774_c0,comp38717_c0,comp63819_c0,comp694617_c0,comp32815_c0,comp35701_c0,comp26834_c0,comp45292_c0,comp35768_c0,comp43223_c0
GO:0006550	isoleucine catabolic process	biological_process	0.0057575	0.11891	11	1821	27	12095	comp42707_c0,comp42837_c1,comp38717_c0,comp40228_c0,comp37408_c0,comp41907_c0,comp31528_c0,comp55321_c0,comp42599_c0,comp42382_c0,comp43560_c0
GO:0006552	leucine catabolic process	biological_process	0.0057575	0.11891	11	1821	27	12095	comp38717_c0,comp42837_c1,comp42707_c0,comp42382_c0,comp43560_c0,comp42599_c0,comp37408_c0,comp41907_c0,comp55321_c0,comp31528_c0,comp40228_c0
GO:0006574	valine catabolic process	biological_process	0.0057575	0.11891	11	1821	27	12095	comp55321_c0,comp31528_c0,comp37408_c0,comp41907_c0,comp40228_c0,comp43560_c0,comp42382_c0,comp42599_c0,comp42837_c1,comp42707_c0,comp38717_c0
GO:0009083	branched-chain amino acid catabolic process	biological_process	0.0057575	0.11891	11	1821	27	12095	comp37408_c0,comp41907_c0,comp31528_c0,comp55321_c0,comp40228_c0,comp42382_c0,comp43560_c0,comp42599_c0,comp42837_c1,comp42707_c0,comp38717_c0
GO:0004455	ketol-acid reductoisomerase activity	molecular_function	0.0057607	0.11891	6	1821	10	12095	comp29134_c0,comp22371_c0,comp40228_c0,comp42398_c0,comp41022_c0,comp41205_c1
GO:0042625	ATPase activity, coupled to transmembrane movement of ions	molecular_function	0.0058716	0.12065	15	1821	47	12095	comp43957_c1,comp44700_c0,comp44704_c0,comp55191_c0,comp39898_c0,comp42033_c2,comp44023_c0,comp42886_c0,comp44785_c0,comp18421_c0,comp44845_c0,comp32960_c0,comp18624_c0,comp37651_c0,comp44772_c0
GO:0046961	proton-transporting ATPase activity, rotational mechanism	molecular_function	0.0058944	0.12065	8	1821	19	12095	comp18421_c0,comp44785_c0,comp44704_c0,comp44700_c0,comp37651_c0,comp44772_c0,comp18624_c0,comp32960_c0
GO:0019725	cellular homeostasis	biological_process	0.0059691	0.12086	22	1821	75	12095	comp42337_c0,comp29951_c1,comp43560_c0,comp39157_c0,comp42844_c5,comp46571_c0,comp42902_c0,comp41279_c1,comp42695_c0,comp27050_c0,comp36586_c0,comp42949_c0,comp27188_c0,comp19461_c0,comp43723_c2,comp18325_c0,comp18561_c0,comp17994_c0,comp63819_c0,comp41968_c0,comp33466_c0,comp42424_c0
GO:0030638	polyketide metabolic process	biological_process	0.0060066	0.12086	10	1821	22	12095	comp40657_c0,comp42593_c0,comp41070_c0,comp18345_c0,comp43004_c0,comp38717_c0,comp44454_c0,comp38193_c0,comp35701_c0,comp42125_c0
GO:0030639	polyketide biosynthetic process	biological_process	0.0060066	0.12086	10	1821	22	12095	comp35701_c0,comp42125_c0,comp42593_c0,comp40657_c0,comp38193_c0,comp44454_c0,comp18345_c0,comp43004_c0,comp38717_c0,comp41070_c0
GO:0030126	COPI vesicle coat	cellular_component	0.0060527	0.12086	4	1821	5	12095	comp35455_c0,comp40965_c0,comp39032_c0,comp18351_c0
GO:0030137	COPI-coated vesicle	cellular_component	0.0060527	0.12086	4	1821	5	12095	comp35455_c0,comp40965_c0,comp18351_c0,comp39032_c0
GO:0030663	COPI-coated vesicle membrane	cellular_component	0.0060527	0.12086	4	1821	5	12095	comp35455_c0,comp40965_c0,comp18351_c0,comp39032_c0
GO:0009308	amine metabolic process	biological_process	0.0061574	0.12245	31	1821	114	12095	comp42837_c1,comp17456_c0,comp63896_c0,comp45066_c0,comp34780_c0,comp41907_c0,comp55321_c0,comp40228_c0,comp45393_c0,comp40066_c0,comp40548_c0,comp43560_c0,comp42599_c0,comp76910_c0,comp34185_c0,comp43090_c0,comp46434_c0,comp42369_c0,comp38717_c0,comp44896_c0,comp41643_c0,comp37408_c0,comp38834_c0,comp50194_c0,comp39791_c0,comp39050_c1,comp42382_c0,comp43225_c1,comp42899_c0,comp45263_c0,comp43464…
GO:0008610	lipid biosynthetic process	biological_process	0.0061955	0.12271	74	1821	318	12095	comp43023_c0,comp43560_c0,comp18387_c0,comp42003_c0,comp28607_c0,comp41907_c0,comp41427_c0,comp41070_c0,comp41383_c2,comp18689_c0,comp35679_c0,comp43567_c0,comp40138_c0,comp42637_c6,comp45803_c0,comp43620_c0,comp42382_c0,comp39622_c0,comp44403_c3,comp39880_c0,comp48884_c0,comp53417_c0,comp55383_c0,comp31528_c0,comp40228_c0,comp49446_c0,comp42150_c0,comp43711_c0,comp30959_c0,comp18458_c0,comp42837…
GO:0016679	oxidoreductase activity, acting on diphenols and related substances as donors	molecular_function	0.0062718	0.12372	10	1821	27	12095	comp43409_c0,comp51551_c0,comp42811_c0,comp19795_c1,comp18376_c0,comp44814_c0,comp25956_c0,comp44873_c0,comp40520_c0,comp18430_c0
GO:0030170	pyridoxal phosphate binding	molecular_function	0.0064721	0.12715	14	1821	43	12095	comp34780_c0,comp25025_c0,comp42819_c0,comp46875_c0,comp25580_c1,comp42345_c0,comp38917_c0,comp42883_c8,comp42313_c0,comp42464_c0,comp39267_c0,comp42639_c0,comp45393_c0,comp42767_c0
GO:0008202	steroid metabolic process	biological_process	0.0065308	0.1278	19	1821	62	12095	comp45803_c0,comp18458_c0,comp40138_c0,comp75861_c0,comp41070_c0,comp49545_c0,comp41907_c0,comp28607_c0,comp18387_c0,comp53417_c0,comp43023_c0,comp40657_c0,comp42593_c0,comp44454_c0,comp18856_c0,comp35494_c0,comp36510_c0,comp42125_c0,comp26210_c0
GO:0006721	terpenoid metabolic process	biological_process	0.006656	0.12973	14	1821	39	12095	comp63819_c0,comp28678_c0,comp18458_c0,comp48884_c0,comp43620_c0,comp44178_c0,comp45803_c0,comp42904_c1,comp43223_c0,comp53417_c0,comp43560_c0,comp28607_c0,comp49545_c0,comp41907_c0
GO:0016765	transferase activity, transferring alkyl or aryl (other than methyl) groups	molecular_function	0.0071664	0.139	14	1821	42	12095	comp40207_c0,comp36402_c0,comp43508_c0,comp28607_c0,comp45582_c0,comp31532_c1,comp41696_c2,comp37607_c0,comp39910_c0,comp18384_c0,comp41831_c0,comp41073_c0,comp34717_c0,comp38785_c0
GO:0006626	protein targeting to mitochondrion	biological_process	0.0072453	0.139	6	1821	13	12095	comp38851_c0,comp18640_c0,comp35643_c0,comp34104_c0,comp37109_c0,comp18737_c0
GO:0070585	protein localization to mitochondrion	biological_process	0.0072453	0.139	6	1821	13	12095	comp37109_c0,comp34104_c0,comp18737_c0,comp38851_c0,comp35643_c0,comp18640_c0
GO:0072655	establishment of protein localization to mitochondrion	biological_process	0.0072453	0.139	6	1821	13	12095	comp38851_c0,comp35643_c0,comp18640_c0,comp37109_c0,comp34104_c0,comp18737_c0
GO:0006739	NADP metabolic process	biological_process	0.0073278	0.14003	14	1821	39	12095	comp44905_c0,comp42287_c0,comp47168_c0,comp41615_c0,comp42674_c0,comp42398_c0,comp41482_c0,comp42382_c0,comp29134_c0,comp22371_c0,comp18706_c0,comp40228_c0,comp45761_c0,comp41205_c1
GO:0004571	mannosyl-oligosaccharide 1,2-alpha-mannosidase activity	molecular_function	0.0079602	0.14935	4	1821	5	12095	comp28368_c0,comp36007_c0,comp28520_c0,comp32581_c0
GO:0015924	mannosyl-oligosaccharide mannosidase activity	molecular_function	0.0079602	0.14935	4	1821	5	12095	comp36007_c0,comp28368_c0,comp28520_c0,comp32581_c0
GO:0019362	pyridine nucleotide metabolic process	biological_process	0.0079715	0.14935	16	1821	48	12095	comp41615_c0,comp42287_c0,comp47168_c0,comp44905_c0,comp45761_c0,comp42382_c0,comp42398_c0,comp42674_c0,comp40641_c0,comp42428_c0,comp41205_c1,comp40228_c0,comp18706_c0,comp22371_c0,comp29134_c0,comp41482_c0
GO:0016999	antibiotic metabolic process	biological_process	0.0079987	0.14935	12	1821	30	12095	comp43772_c0,comp42528_c2,comp42593_c0,comp40657_c0,comp76910_c0,comp38193_c0,comp44454_c0,comp38717_c0,comp18345_c0,comp41070_c0,comp35701_c0,comp42125_c0
GO:0017000	antibiotic biosynthetic process	biological_process	0.0079987	0.14935	12	1821	30	12095	comp44454_c0,comp38193_c0,comp18345_c0,comp38717_c0,comp41070_c0,comp42528_c2,comp43772_c0,comp76910_c0,comp42593_c0,comp40657_c0,comp42125_c0,comp35701_c0
GO:0017144	drug metabolic process	biological_process	0.0079987	0.14935	12	1821	30	12095	comp38193_c0,comp44454_c0,comp41070_c0,comp18345_c0,comp38717_c0,comp43772_c0,comp42528_c2,comp40657_c0,comp42593_c0,comp76910_c0,comp42125_c0,comp35701_c0
GO:0006568	tryptophan metabolic process	biological_process	0.0082624	0.15311	18	1821	56	12095	comp42837_c1,comp45066_c0,comp34780_c0,comp45393_c0,comp40228_c0,comp41907_c0,comp55321_c0,comp42599_c0,comp43560_c0,comp42369_c0,comp44896_c0,comp38717_c0,comp39791_c0,comp37408_c0,comp50194_c0,comp43464_c0,comp43225_c1,comp42382_c0
GO:0006586	indolalkylamine metabolic process	biological_process	0.0082624	0.15311	18	1821	56	12095	comp45066_c0,comp34780_c0,comp42837_c1,comp42599_c0,comp43560_c0,comp40228_c0,comp45393_c0,comp55321_c0,comp41907_c0,comp44896_c0,comp38717_c0,comp42369_c0,comp43464_c0,comp42382_c0,comp43225_c1,comp39791_c0,comp50194_c0,comp37408_c0
GO:0000062	fatty-acyl-CoA binding	molecular_function	0.0084481	0.15492	5	1821	8	12095	comp40387_c0,comp43122_c0,comp18390_c0,comp42345_c0,comp18428_c0
GO:0005788	endoplasmic reticulum lumen	cellular_component	0.0085062	0.15492	3	1821	3	12095	comp44831_c0,comp37982_c0,comp41279_c1
GO:0072522	purine-containing compound biosynthetic process	biological_process	0.0085065	0.15492	38	1821	175	12095	comp18624_c0,comp37651_c0,comp34625_c0,comp18384_c0,comp44014_c0,comp44847_c0,comp42886_c0,comp36079_c1,comp41910_c0,comp44704_c0,comp36402_c0,comp28698_c0,comp41021_c0,comp43405_c0,comp44645_c0,comp34666_c0,comp45582_c0,comp44700_c0,comp130983_c0,comp316880_c0,comp44309_c1,comp44615_c0,comp44023_c0,comp43029_c0,comp42741_c1,comp43893_c4,comp35490_c0,comp38256_c0,comp34780_c0,comp44845_c0,comp304…
GO:0009260	ribonucleotide biosynthetic process	biological_process	0.0085186	0.15492	37	1821	171	12095	comp28698_c0,comp41021_c0,comp43405_c0,comp44645_c0,comp34666_c0,comp45582_c0,comp44700_c0,comp37651_c0,comp18624_c0,comp34625_c0,comp44847_c0,comp44014_c0,comp42886_c0,comp41910_c0,comp36079_c1,comp44704_c0,comp41303_c0,comp43893_c4,comp35490_c0,comp38256_c0,comp34780_c0,comp44845_c0,comp30432_c0,comp61006_c0,comp43959_c0,comp39898_c0,comp18421_c0,comp34219_c0,comp44642_c0,comp44785_c0,comp13098…
GO:0046390	ribose phosphate biosynthetic process	biological_process	0.0085186	0.15492	37	1821	171	12095	comp30432_c0,comp61006_c0,comp43959_c0,comp39898_c0,comp18421_c0,comp34219_c0,comp44785_c0,comp44642_c0,comp35490_c0,comp38256_c0,comp44845_c0,comp34780_c0,comp43893_c4,comp43029_c0,comp44309_c1,comp44615_c0,comp44023_c0,comp130983_c0,comp316880_c0,comp34991_c0,comp45582_c0,comp44700_c0,comp44645_c0,comp34666_c0,comp28698_c0,comp41021_c0,comp43405_c0,comp41910_c0,comp36079_c1,comp41303_c0,comp447…
GO:0036094	small molecule binding	molecular_function	0.0094715	0.17101	318	1821	1693	12095	comp39509_c0,comp42717_c0,comp46806_c0,comp37631_c0,comp41907_c0,comp41035_c0,comp43461_c0,comp41366_c0,comp42271_c0,comp34821_c0,comp41391_c0,comp35768_c0,comp42382_c0,comp37590_c0,comp35701_c0,comp46992_c0,comp17456_c0,comp42243_c2,comp44667_c0,comp42357_c0,comp43142_c0,comp38299_c0,comp55383_c0,comp37374_c0,comp39906_c0,comp38193_c0,comp42125_c0,comp43602_c0,comp36103_c0,comp38834_c0,comp38964…
GO:0008831	dTDP-4-dehydrorhamnose reductase activity	molecular_function	0.0094731	0.17101	9	1821	20	12095	comp42593_c0,comp40657_c0,comp44454_c0,comp38193_c0,comp18345_c0,comp41070_c0,comp38717_c0,comp35701_c0,comp42125_c0
GO:0016051	carbohydrate biosynthetic process	biological_process	0.0097066	0.17458	46	1821	185	12095	comp43934_c0,comp42150_c0,comp41482_c0,comp55383_c0,comp29538_c0,comp37232_c1,comp42740_c2,comp43711_c0,comp36103_c0,comp38834_c0,comp35127_c1,comp39712_c0,comp42125_c0,comp43385_c3,comp43840_c0,comp41935_c0,comp40657_c0,comp39700_c0,comp42287_c0,comp21562_c0,comp38717_c0,comp38193_c0,comp44896_c0,comp44454_c0,comp42883_c5,comp43560_c0,comp42003_c0,comp45417_c0,comp45803_c0,comp42674_c0,comp42528…
GO:0046487	glyoxylate metabolic process	biological_process	0.0099332	0.178	9	1821	21	12095	comp39222_c0,comp40364_c0,comp42797_c4,comp44835_c0,comp38396_c0,comp44773_c0,comp55321_c0,comp37408_c0,comp18679_c0
GO:0044106	cellular amine metabolic process	biological_process	0.010684	0.19075	29	1821	106	12095	comp42382_c0,comp43225_c1,comp42899_c0,comp45263_c0,comp43464_c0,comp37408_c0,comp38834_c0,comp50194_c0,comp39791_c0,comp38717_c0,comp41643_c0,comp44896_c0,comp76910_c0,comp42369_c0,comp46434_c0,comp43090_c0,comp40548_c0,comp43560_c0,comp42599_c0,comp41907_c0,comp55321_c0,comp45393_c0,comp40228_c0,comp40066_c0,comp17456_c0,comp63896_c0,comp45066_c0,comp34780_c0,comp42837_c1
GO:0044550	secondary metabolite biosynthetic process	biological_process	0.010761	0.19144	13	1821	36	12095	comp18345_c0,comp43004_c0,comp38717_c0,comp41070_c0,comp38193_c0,comp44454_c0,comp42593_c0,comp40657_c0,comp36125_c0,comp76910_c0,comp42125_c0,comp35701_c0,comp42896_c0
GO:0006558	L-phenylalanine metabolic process	biological_process	0.010852	0.19166	10	1821	25	12095	comp43225_c1,comp42883_c5,comp50194_c0,comp39791_c0,comp40228_c0,comp45393_c0,comp42740_c2,comp45066_c0,comp34780_c0,comp44896_c0
GO:1902221	erythrose 4-phosphate/phosphoenolpyruvate family amino acid metabolic process	biological_process	0.010852	0.19166	10	1821	25	12095	comp42740_c2,comp45066_c0,comp44896_c0,comp34780_c0,comp42883_c5,comp50194_c0,comp39791_c0,comp40228_c0,comp45393_c0,comp43225_c1
GO:0048038	quinone binding	molecular_function	0.011069	0.19479	4	1821	6	12095	comp34185_c0,comp39050_c1,comp33416_c0,comp27688_c0
GO:0006520	cellular amino acid metabolic process	biological_process	0.01126	0.19743	144	1821	689	12095	comp42900_c0,comp39364_c0,comp34717_c0,comp43461_c0,comp42271_c0,comp50194_c0,comp41446_c0,comp28462_c0,comp42085_c0,comp35768_c0,comp42382_c0,comp42901_c0,comp40364_c0,comp43871_c0,comp40745_c0,comp41907_c0,comp42883_c5,comp46571_c0,comp26327_c0,comp41035_c0,comp42767_c0,comp41931_c1,comp43560_c0,comp42003_c0,comp18387_c0,comp39630_c0,comp43244_c0,comp36103_c0,comp46875_c0,comp42837_c1,comp44175…
GO:0046165	alcohol biosynthetic process	biological_process	0.011833	0.20673	11	1821	28	12095	comp18345_c0,comp38717_c0,comp41070_c0,comp38193_c0,comp44454_c0,comp42593_c0,comp40657_c0,comp42528_c2,comp42125_c0,comp18387_c0,comp35701_c0
GO:0072330	monocarboxylic acid biosynthetic process	biological_process	0.012281	0.2138	19	1821	67	12095	comp42707_c0,comp42837_c1,comp43567_c0,comp41279_c0,comp40228_c0,comp41427_c0,comp55321_c0,comp41907_c0,comp42599_c0,comp43560_c0,comp24696_c0,comp76910_c0,comp39880_c0,comp41885_c0,comp38717_c0,comp36103_c0,comp37408_c0,comp42382_c0,comp39622_c0
GO:0006560	proline metabolic process	biological_process	0.012741	0.22102	12	1821	34	12095	comp40822_c0,comp38211_c0,comp43871_c0,comp34780_c0,comp36746_c0,comp45393_c0,comp41614_c0,comp299421_c0,comp44244_c0,comp29571_c0,comp42901_c0,comp38299_c0
GO:0009152	purine ribonucleotide biosynthetic process	biological_process	0.013413	0.23186	35	1821	165	12095	comp34625_c0,comp37651_c0,comp18624_c0,comp44014_c0,comp44847_c0,comp42886_c0,comp41910_c0,comp36079_c1,comp44704_c0,comp41021_c0,comp28698_c0,comp43405_c0,comp44645_c0,comp34666_c0,comp45582_c0,comp44700_c0,comp130983_c0,comp316880_c0,comp44615_c0,comp44023_c0,comp44309_c1,comp43029_c0,comp43893_c4,comp38256_c0,comp35490_c0,comp34780_c0,comp44845_c0,comp43959_c0,comp61006_c0,comp39898_c0,comp304…
GO:0005381	iron ion transmembrane transporter activity	molecular_function	0.013632	0.23442	14	1821	40	12095	comp41643_c0,comp41366_c0,comp43132_c0,comp63896_c0,comp41091_c0,comp41391_c0,comp43090_c0,comp36772_c0,comp47455_c0,comp71523_c0,comp35822_c0,comp31842_c0,comp40841_c0,comp38834_c0
GO:0006576	cellular biogenic amine metabolic process	biological_process	0.013657	0.23442	28	1821	103	12095	comp17456_c0,comp63896_c0,comp34780_c0,comp45066_c0,comp42837_c1,comp40548_c0,comp43560_c0,comp42599_c0,comp41907_c0,comp55321_c0,comp45393_c0,comp40228_c0,comp40066_c0,comp38717_c0,comp41643_c0,comp44896_c0,comp46434_c0,comp42369_c0,comp43090_c0,comp42382_c0,comp43225_c1,comp42899_c0,comp45263_c0,comp43464_c0,comp37408_c0,comp38834_c0,comp50194_c0,comp39791_c0
GO:0000103	sulfate assimilation	biological_process	0.014061	0.23967	6	1821	12	12095	comp43437_c3,comp55321_c0,comp46434_c0,comp43382_c3,comp41833_c0,comp42899_c0
GO:0004020	adenylylsulfate kinase activity	molecular_function	0.014061	0.23967	6	1821	12	12095	comp43382_c3,comp46434_c0,comp41833_c0,comp55321_c0,comp43437_c3,comp42899_c0
GO:0044282	small molecule catabolic process	biological_process	0.01428	0.24173	27	1821	103	12095	comp38717_c0,comp40693_c0,comp32758_c1,comp37722_c0,comp42369_c0,comp42382_c0,comp41935_c0,comp43464_c0,comp42464_c0,comp35701_c0,comp39671_c0,comp37408_c0,comp32815_c0,comp42837_c1,comp42707_c0,comp43560_c0,comp43065_c1,comp633206_c0,comp186407_c0,comp17152_c0,comp38052_c0,comp42599_c0,comp55321_c0,comp31528_c0,comp16578_c0,comp41907_c0,comp40228_c0
GO:0044712	single-organism catabolic process	biological_process	0.01428	0.24173	27	1821	103	12095	comp32815_c0,comp35701_c0,comp37408_c0,comp39671_c0,comp41935_c0,comp43464_c0,comp42464_c0,comp42382_c0,comp42369_c0,comp40693_c0,comp32758_c1,comp37722_c0,comp38717_c0,comp40228_c0,comp31528_c0,comp55321_c0,comp41907_c0,comp16578_c0,comp17152_c0,comp186407_c0,comp38052_c0,comp42599_c0,comp43560_c0,comp43065_c1,comp633206_c0,comp42707_c0,comp42837_c1
GO:0016705	oxidoreductase activity, acting on paired donors, with incorporation or reduction of molecular oxygen	molecular_function	0.014659	0.24728	33	1821	150	12095	comp36738_c3,comp42072_c0,comp40128_c0,comp42586_c0,comp53417_c0,comp44178_c0,comp42904_c1,comp36738_c0,comp19435_c0,comp36738_c4,comp30405_c0,comp45560_c0,comp43875_c0,comp43223_c0,comp44198_c0,comp28678_c0,comp37804_c1,comp37369_c0,comp41907_c0,comp43560_c0,comp43620_c0,comp227987_c0,comp23153_c0,comp74920_c0,comp39383_c0,comp37472_c0,comp40057_c0,comp299421_c0,comp39622_c0,comp27542_c0,comp385…
GO:0003997	acyl-CoA oxidase activity	molecular_function	0.014813	0.24902	5	1821	9	12095	comp35701_c0,comp32758_c1,comp694617_c0,comp32815_c0,comp633206_c0
GO:0042435	indole-containing compound biosynthetic process	biological_process	0.015016	0.25156	9	1821	22	12095	comp39791_c0,comp40228_c0,comp45393_c0,comp50194_c0,comp43225_c1,comp48884_c0,comp44896_c0,comp45066_c0,comp34780_c0
GO:0006633	fatty acid biosynthetic process	biological_process	0.015365	0.25571	18	1821	63	12095	comp39880_c0,comp41885_c0,comp38717_c0,comp24696_c0,comp42382_c0,comp39622_c0,comp37408_c0,comp36103_c0,comp43567_c0,comp41279_c0,comp42707_c0,comp42837_c1,comp42599_c0,comp43560_c0,comp40228_c0,comp41427_c0,comp55321_c0,comp41907_c0
GO:0016485	protein processing	biological_process	0.01542	0.25571	12	1821	38	12095	comp190197_c0,comp44022_c0,comp45119_c0,comp43825_c1,comp51551_c0,comp43274_c0,comp39331_c0,comp38075_c0,comp33277_c0,comp40455_c0,comp34597_c0,comp29538_c0
GO:0051604	protein maturation	biological_process	0.01542	0.25571	12	1821	38	12095	comp51551_c0,comp43825_c1,comp44022_c0,comp190197_c0,comp45119_c0,comp39331_c0,comp43274_c0,comp38075_c0,comp33277_c0,comp29538_c0,comp34597_c0,comp40455_c0
GO:0045226	extracellular polysaccharide biosynthetic process	biological_process	0.015748	0.2587	9	1821	22	12095	comp35701_c0,comp42125_c0,comp42593_c0,comp40657_c0,comp38717_c0,comp18345_c0,comp41070_c0,comp44454_c0,comp38193_c0
GO:0046379	extracellular polysaccharide metabolic process	biological_process	0.015748	0.2587	9	1821	22	12095	comp42125_c0,comp35701_c0,comp41070_c0,comp18345_c0,comp38717_c0,comp44454_c0,comp38193_c0,comp40657_c0,comp42593_c0
GO:0006749	glutathione metabolic process	biological_process	0.015759	0.2587	10	1821	27	12095	comp40415_c0,comp18706_c0,comp31532_c1,comp28462_c0,comp18387_c0,comp34717_c0,comp40215_c0,comp39910_c0,comp40233_c0,comp34731_c0
GO:0006826	iron ion transport	biological_process	0.016	0.26144	16	1821	52	12095	comp38834_c0,comp47455_c0,comp43090_c0,comp41391_c0,comp41643_c0,comp43132_c0,comp41366_c0,comp41091_c0,comp71523_c0,comp31842_c0,comp35822_c0,comp40841_c0,comp36772_c0,comp63896_c0,comp42695_c0,comp36586_c0
GO:0033180	proton-transporting V-type ATPase, V1 domain	cellular_component	0.016032	0.26144	6	1821	13	12095	comp41037_c0,comp44810_c0,comp37651_c0,comp44772_c0,comp44700_c0,comp41369_c0
GO:0017056	structural constituent of nuclear pore	molecular_function	0.016212	0.26349	4	1821	6	12095	comp41202_c0,comp39367_c0,comp44476_c0,comp44245_c0
GO:0044255	cellular lipid metabolic process	biological_process	0.016538	0.26704	99	1821	459	12095	comp18647_c0,comp43567_c0,comp18689_c0,comp41383_c2,comp41076_c0,comp40233_c0,comp32666_c0,comp42637_c6,comp43620_c0,comp45803_c0,comp43560_c0,comp633206_c0,comp28607_c0,comp42003_c0,comp33179_c0,comp41907_c0,comp41427_c0,comp44403_c3,comp44905_c0,comp39880_c0,comp48884_c0,comp32556_c0,comp44843_c0,comp39622_c0,comp42382_c0,comp35710_c0,comp35701_c0,comp43446_c0,comp43177_c0,comp43711_c0,comp3095…
GO:0009110	vitamin biosynthetic process	biological_process	0.016595	0.26704	24	1821	89	12095	comp63040_c0,comp32556_c0,comp42783_c0,comp38717_c0,comp44456_c0,comp37408_c0,comp43029_c0,comp43510_c0,comp40923_c0,comp42398_c0,comp44175_c0,comp34780_c0,comp34889_c1,comp18689_c0,comp40228_c0,comp41035_c0,comp22371_c0,comp41205_c1,comp41022_c0,comp41696_c2,comp41907_c0,comp42599_c0,comp29134_c0,comp44613_c0
GO:0042364	water-soluble vitamin biosynthetic process	biological_process	0.016595	0.26704	24	1821	89	12095	comp42783_c0,comp44456_c0,comp38717_c0,comp63040_c0,comp32556_c0,comp43029_c0,comp43510_c0,comp37408_c0,comp34889_c1,comp34780_c0,comp18689_c0,comp40923_c0,comp42398_c0,comp44175_c0,comp42599_c0,comp44613_c0,comp29134_c0,comp22371_c0,comp41035_c0,comp40228_c0,comp41696_c2,comp41907_c0,comp41205_c1,comp41022_c0
GO:0005787	signal peptidase complex	cellular_component	0.017045	0.27249	7	1821	18	12095	comp33277_c0,comp45119_c0,comp38075_c0,comp51551_c0,comp43825_c1,comp34597_c0,comp29538_c0
GO:0006465	signal peptide processing	biological_process	0.017045	0.27249	7	1821	18	12095	comp38075_c0,comp33277_c0,comp45119_c0,comp43825_c1,comp51551_c0,comp34597_c0,comp29538_c0
GO:0016137	glycoside metabolic process	biological_process	0.01769	0.27304	10	1821	25	12095	comp35701_c0,comp42125_c0,comp42528_c2,comp42593_c0,comp40657_c0,comp44454_c0,comp38193_c0,comp41070_c0,comp18345_c0,comp38717_c0
GO:0016138	glycoside biosynthetic process	biological_process	0.01769	0.27304	10	1821	25	12095	comp42528_c2,comp40657_c0,comp42593_c0,comp38193_c0,comp44454_c0,comp18345_c0,comp38717_c0,comp41070_c0,comp35701_c0,comp42125_c0
GO:0019872	streptomycin biosynthetic process	biological_process	0.01769	0.27304	10	1821	25	12095	comp35701_c0,comp42125_c0,comp42593_c0,comp40657_c0,comp42528_c2,comp18345_c0,comp38717_c0,comp41070_c0,comp38193_c0,comp44454_c0
GO:0030647	aminoglycoside antibiotic metabolic process	biological_process	0.01769	0.27304	10	1821	25	12095	comp41070_c0,comp18345_c0,comp38717_c0,comp38193_c0,comp44454_c0,comp40657_c0,comp42593_c0,comp42528_c2,comp42125_c0,comp35701_c0
GO:0030648	aminoglycoside antibiotic biosynthetic process	biological_process	0.01769	0.27304	10	1821	25	12095	comp35701_c0,comp42125_c0,comp42593_c0,comp40657_c0,comp42528_c2,comp18345_c0,comp38717_c0,comp41070_c0,comp44454_c0,comp38193_c0
GO:0046173	polyol biosynthetic process	biological_process	0.01769	0.27304	10	1821	25	12095	comp35701_c0,comp42125_c0,comp40657_c0,comp42593_c0,comp42528_c2,comp38717_c0,comp18345_c0,comp41070_c0,comp38193_c0,comp44454_c0
GO:0046343	streptomycin metabolic process	biological_process	0.01769	0.27304	10	1821	25	12095	comp38193_c0,comp44454_c0,comp41070_c0,comp18345_c0,comp38717_c0,comp42528_c2,comp42593_c0,comp40657_c0,comp42125_c0,comp35701_c0
GO:0016054	organic acid catabolic process	biological_process	0.017762	0.27304	26	1821	100	12095	comp40228_c0,comp41907_c0,comp16578_c0,comp31528_c0,comp55321_c0,comp42599_c0,comp38052_c0,comp17152_c0,comp633206_c0,comp43560_c0,comp43065_c1,comp42707_c0,comp42837_c1,comp32815_c0,comp35701_c0,comp37408_c0,comp39671_c0,comp41935_c0,comp43464_c0,comp42464_c0,comp42382_c0,comp42369_c0,comp37722_c0,comp40693_c0,comp32758_c1,comp38717_c0
GO:0046395	carboxylic acid catabolic process	biological_process	0.017762	0.27304	26	1821	100	12095	comp42382_c0,comp42464_c0,comp43464_c0,comp41935_c0,comp37408_c0,comp35701_c0,comp39671_c0,comp32815_c0,comp38717_c0,comp37722_c0,comp32758_c1,comp40693_c0,comp42369_c0,comp633206_c0,comp43065_c1,comp43560_c0,comp42599_c0,comp17152_c0,comp38052_c0,comp16578_c0,comp41907_c0,comp31528_c0,comp55321_c0,comp40228_c0,comp42837_c1,comp42707_c0
GO:0006766	vitamin metabolic process	biological_process	0.01783	0.27304	32	1821	127	12095	comp43510_c0,comp43029_c0,comp32556_c0,comp42561_c0,comp44456_c0,comp41022_c0,comp41907_c0,comp38727_c0,comp41035_c0,comp31842_c0,comp42599_c0,comp28863_c0,comp42398_c0,comp18689_c0,comp34780_c0,comp34889_c1,comp37408_c0,comp63040_c0,comp38717_c0,comp42783_c0,comp41205_c1,comp41696_c2,comp37225_c0,comp40228_c0,comp22371_c0,comp29134_c0,comp44613_c0,comp46875_c0,comp44175_c0,comp40923_c0,comp40641…
GO:0006767	water-soluble vitamin metabolic process	biological_process	0.01783	0.27304	32	1821	127	12095	comp42428_c0,comp40641_c0,comp40923_c0,comp44175_c0,comp46875_c0,comp44613_c0,comp29134_c0,comp22371_c0,comp40228_c0,comp37225_c0,comp41696_c2,comp41205_c1,comp42783_c0,comp38717_c0,comp63040_c0,comp37408_c0,comp34889_c1,comp34780_c0,comp18689_c0,comp28863_c0,comp42398_c0,comp42599_c0,comp41035_c0,comp31842_c0,comp38727_c0,comp41907_c0,comp41022_c0,comp42561_c0,comp44456_c0,comp32556_c0,comp43029…
GO:0006635	fatty acid beta-oxidation	biological_process	0.017897	0.27304	5	1821	9	12095	comp42382_c0,comp633206_c0,comp32758_c1,comp35701_c0,comp32815_c0
GO:0019395	fatty acid oxidation	biological_process	0.017897	0.27304	5	1821	9	12095	comp42382_c0,comp633206_c0,comp35701_c0,comp32758_c1,comp32815_c0
GO:0034440	lipid oxidation	biological_process	0.017897	0.27304	5	1821	9	12095	comp42382_c0,comp633206_c0,comp32815_c0,comp32758_c1,comp35701_c0
GO:0030176	integral to endoplasmic reticulum membrane	cellular_component	0.017916	0.27304	10	1821	30	12095	comp41624_c4,comp42612_c1,comp26206_c0,comp39828_c0,comp34185_c0,comp42220_c0,comp36552_c0,comp47141_c0,comp61006_c0,comp48660_c0
GO:0006164	purine nucleotide biosynthetic process	biological_process	0.017989	0.2733	35	1821	168	12095	comp44645_c0,comp34666_c0,comp45582_c0,comp44700_c0,comp41021_c0,comp28698_c0,comp43405_c0,comp42886_c0,comp41910_c0,comp36079_c1,comp44704_c0,comp34625_c0,comp18624_c0,comp37651_c0,comp44014_c0,comp44847_c0,comp61006_c0,comp39898_c0,comp43959_c0,comp30432_c0,comp34219_c0,comp44785_c0,comp44642_c0,comp18421_c0,comp43893_c4,comp38256_c0,comp35490_c0,comp34780_c0,comp44845_c0,comp44615_c0,comp44023…
GO:0006450	regulation of translational fidelity	biological_process	0.018199	0.27563	5	1821	10	12095	comp44175_c0,comp44006_c0,comp43979_c0,comp43871_c0,comp43731_c0
GO:0006839	mitochondrial transport	biological_process	0.018343	0.27696	7	1821	18	12095	comp38851_c0,comp18640_c0,comp35643_c0,comp34104_c0,comp37109_c0,comp18707_c1,comp18737_c0
GO:0009085	lysine biosynthetic process	biological_process	0.01889	0.28434	4	1821	7	12095	comp43065_c1,comp43871_c0,comp38717_c0,comp44773_c0
GO:0004616	phosphogluconate dehydrogenase (decarboxylating) activity	molecular_function	0.019961	0.29863	7	1821	16	12095	comp22371_c0,comp41615_c0,comp40228_c0,comp42398_c0,comp41205_c1,comp42382_c0,comp29134_c0
GO:0019521	D-gluconate metabolic process	biological_process	0.019961	0.29863	7	1821	16	12095	comp41205_c1,comp42398_c0,comp40228_c0,comp41615_c0,comp22371_c0,comp29134_c0,comp42382_c0
GO:0006418	tRNA aminoacylation for protein translation	biological_process	0.020382	0.30398	24	1821	87	12095	comp50194_c0,comp41614_c0,comp39791_c0,comp42820_c0,comp44244_c0,comp42901_c0,comp36623_c0,comp43244_c0,comp43461_c0,comp44362_c1,comp29351_c0,comp41872_c4,comp44006_c0,comp39518_c0,comp38299_c0,comp49000_c0,comp38211_c0,comp44109_c0,comp43871_c0,comp41279_c1,comp45066_c0,comp36746_c0,comp42137_c0,comp43979_c0
GO:0046496	nicotinamide nucleotide metabolic process	biological_process	0.020515	0.30504	14	1821	44	12095	comp41205_c1,comp40228_c0,comp45761_c0,comp22371_c0,comp18706_c0,comp29134_c0,comp42382_c0,comp41482_c0,comp42398_c0,comp42674_c0,comp41615_c0,comp47168_c0,comp42287_c0,comp44905_c0
GO:0052689	carboxylic ester hydrolase activity	molecular_function	0.020848	0.30906	18	1821	68	12095	comp25595_c0,comp43871_c0,comp43979_c0,comp44006_c0,comp18448_c0,comp35158_c0,comp33179_c0,comp18497_c0,comp38299_c0,comp42826_c0,comp48884_c0,comp47168_c0,comp35184_c0,comp29351_c0,comp58237_c0,comp34720_c0,comp18640_c0,comp42901_c0
GO:0005960	glycine cleavage complex	cellular_component	0.021186	0.31257	3	1821	4	12095	comp39671_c0,comp37722_c0,comp38052_c0
GO:0030118	clathrin coat	cellular_component	0.021302	0.31257	7	1821	16	12095	comp43835_c1,comp56986_c0,comp42056_c0,comp41789_c0,comp30959_c0,comp43904_c0,comp44449_c0
GO:0015093	ferrous iron transmembrane transporter activity	molecular_function	0.021434	0.31257	13	1821	38	12095	comp36772_c0,comp41391_c0,comp43090_c0,comp41091_c0,comp41366_c0,comp63896_c0,comp43132_c0,comp41643_c0,comp38834_c0,comp40841_c0,comp31842_c0,comp71523_c0,comp47455_c0
GO:0015684	ferrous iron transport	biological_process	0.021434	0.31257	13	1821	38	12095	comp47455_c0,comp31842_c0,comp71523_c0,comp38834_c0,comp40841_c0,comp41366_c0,comp43132_c0,comp63896_c0,comp41643_c0,comp41091_c0,comp43090_c0,comp41391_c0,comp36772_c0
GO:0000166	nucleotide binding	molecular_function	0.021468	0.31257	306	1821	1651	12095	comp43131_c1,comp19469_c0,comp43665_c0,comp33774_c0,comp42075_c0,comp39649_c0,comp45292_c0,comp19299_c0,comp46594_c0,comp30550_c0,comp42624_c0,comp43979_c0,comp34780_c0,comp42849_c2,comp41663_c0,comp26743_c0,comp34245_c0,comp44298_c1,comp34182_c0,comp82669_c0,comp28678_c0,comp32758_c1,comp37299_c0,comp41342_c0,comp35927_c0,comp44004_c0,comp42886_c0,comp44113_c0,comp41772_c0,comp43485_c0,comp42023…
GO:1901265	nucleoside phosphate binding	molecular_function	0.021468	0.31257	306	1821	1651	12095	comp38964_c0,comp52061_c0,comp42108_c1,comp27746_c0,comp44237_c0,comp25917_c0,comp41022_c0,comp41144_c0,comp43382_c3,comp31842_c0,comp40893_c0,comp39572_c0,comp316880_c0,comp42594_c0,comp43825_c1,comp40215_c0,comp42899_c0,comp26705_c0,comp29732_c0,comp42266_c0,comp42820_c0,comp42423_c0,comp40107_c0,comp40641_c0,comp28111_c0,comp45066_c0,comp42014_c6,comp30586_c0,comp44362_c1,comp38717_c0,comp4704…
GO:0006814	sodium ion transport	biological_process	0.021725	0.31537	22	1821	102	12095	comp40256_c0,comp40822_c0,comp42746_c0,comp42797_c4,comp34422_c0,comp34889_c1,comp43108_c0,comp46018_c0,comp42033_c2,comp42849_c1,comp31244_c0,comp43575_c0,comp45819_c0,comp44802_c0,comp42270_c0,comp19795_c1,comp44121_c4,comp38583_c0,comp36103_c0,comp34133_c0,comp45034_c0,comp37924_c0
GO:0019842	vitamin binding	molecular_function	0.02268	0.32825	9	1821	24	12095	comp45803_c0,comp42369_c0,comp18458_c0,comp35638_c0,comp42428_c0,comp40641_c0,comp39383_c0,comp30493_c0,comp42586_c0
GO:0043038	amino acid activation	biological_process	0.023562	0.33645	25	1821	93	12095	comp38299_c0,comp41558_c0,comp39518_c0,comp44006_c0,comp41872_c4,comp42137_c0,comp43979_c0,comp41279_c1,comp45066_c0,comp36746_c0,comp44109_c0,comp43871_c0,comp38211_c0,comp49000_c0,comp42901_c0,comp36623_c0,comp44244_c0,comp42820_c0,comp39791_c0,comp41614_c0,comp50194_c0,comp44362_c1,comp29351_c0,comp43461_c0,comp43244_c0
GO:0043039	tRNA aminoacylation	biological_process	0.023562	0.33645	25	1821	93	12095	comp43244_c0,comp43461_c0,comp44362_c1,comp29351_c0,comp50194_c0,comp41614_c0,comp39791_c0,comp42820_c0,comp44244_c0,comp42901_c0,comp36623_c0,comp49000_c0,comp38211_c0,comp44109_c0,comp43871_c0,comp36746_c0,comp41279_c1,comp45066_c0,comp43979_c0,comp42137_c0,comp41872_c4,comp44006_c0,comp39518_c0,comp38299_c0,comp41558_c0
GO:0008121	ubiquinol-cytochrome-c reductase activity	molecular_function	0.023583	0.33645	6	1821	17	12095	comp25956_c0,comp44873_c0,comp51551_c0,comp18376_c0,comp18430_c0,comp44814_c0
GO:0016681	oxidoreductase activity, acting on diphenols and related substances as donors, cytochrome as acceptor	molecular_function	0.023583	0.33645	6	1821	17	12095	comp25956_c0,comp51551_c0,comp44873_c0,comp18430_c0,comp18376_c0,comp44814_c0
GO:0050532	2-phosphosulfolactate phosphatase activity	molecular_function	0.023619	0.33645	2	1821	2	12095	comp170672_c0,comp39910_c0
GO:1901617	organic hydroxy compound biosynthetic process	biological_process	0.023659	0.33645	11	1821	31	12095	comp42528_c2,comp40657_c0,comp42593_c0,comp38193_c0,comp44454_c0,comp18345_c0,comp41070_c0,comp38717_c0,comp35701_c0,comp18387_c0,comp42125_c0
GO:0044743	intracellular protein transmembrane import	biological_process	0.024391	0.34294	6	1821	16	12095	comp37109_c0,comp18737_c0,comp38851_c0,comp18640_c0,comp42030_c0,comp35643_c0
GO:0065002	intracellular protein transmembrane transport	biological_process	0.024391	0.34294	6	1821	16	12095	comp37109_c0,comp18737_c0,comp38851_c0,comp35643_c0,comp42030_c0,comp18640_c0
GO:0008812	choline dehydrogenase activity	molecular_function	0.024421	0.34294	4	1821	11	12095	comp35768_c0,comp566793_c0,comp40745_c0,comp43620_c0
GO:0009225	nucleotide-sugar metabolic process	biological_process	0.024423	0.34294	10	1821	27	12095	comp26933_c0,comp42125_c0,comp35701_c0,comp38193_c0,comp44454_c0,comp38717_c0,comp18345_c0,comp41070_c0,comp40657_c0,comp42593_c0
GO:0043648	dicarboxylic acid metabolic process	biological_process	0.024848	0.34731	19	1821	68	12095	comp44613_c0,comp29571_c0,comp37374_c0,comp45393_c0,comp34780_c0,comp44175_c0,comp49000_c0,comp32380_c0,comp43485_c0,comp18679_c0,comp36103_c0,comp44773_c0,comp41833_c0,comp41446_c0,comp38717_c0,comp42783_c0,comp32556_c0,comp42345_c0,comp63040_c0
GO:0006525	arginine metabolic process	biological_process	0.025127	0.3502	11	1821	33	12095	comp40822_c0,comp38211_c0,comp43871_c0,comp34780_c0,comp36746_c0,comp41614_c0,comp45393_c0,comp299421_c0,comp44244_c0,comp42901_c0,comp38299_c0
GO:0016628	oxidoreductase activity, acting on the CH-CH group of donors, NAD or NADP as acceptor	molecular_function	0.026278	0.36361	9	1821	24	12095	comp44773_c0,comp40228_c0,comp40759_c0,comp42599_c0,comp42398_c0,comp24696_c0,comp63819_c0,comp38717_c0,comp34889_c1
GO:0016108	tetraterpenoid metabolic process	biological_process	0.026489	0.36361	8	1821	20	12095	comp43223_c0,comp53417_c0,comp43560_c0,comp44178_c0,comp42904_c1,comp43620_c0,comp28678_c0,comp63819_c0
GO:0016109	tetraterpenoid biosynthetic process	biological_process	0.026489	0.36361	8	1821	20	12095	comp53417_c0,comp43560_c0,comp43223_c0,comp43620_c0,comp42904_c1,comp44178_c0,comp28678_c0,comp63819_c0
GO:0016116	carotenoid metabolic process	biological_process	0.026489	0.36361	8	1821	20	12095	comp53417_c0,comp43560_c0,comp43223_c0,comp43620_c0,comp42904_c1,comp44178_c0,comp28678_c0,comp63819_c0
GO:0016117	carotenoid biosynthetic process	biological_process	0.026489	0.36361	8	1821	20	12095	comp53417_c0,comp43223_c0,comp43560_c0,comp42904_c1,comp43620_c0,comp44178_c0,comp28678_c0,comp63819_c0
GO:0015976	carbon utilization	biological_process	0.026535	0.36361	7	1821	18	12095	comp45417_c0,comp39712_c0,comp45393_c0,comp44905_c0,comp43485_c0,comp34780_c0,comp41482_c0
GO:0033177	proton-transporting two-sector ATPase complex, proton-transporting domain	cellular_component	0.026671	0.36446	31	1821	143	12095	comp43244_c0,comp44847_c0,comp44014_c0,comp316880_c0,comp34625_c0,comp44103_c0,comp18709_c0,comp40123_c0,comp40978_c0,comp42262_c0,comp42467_c0,comp47573_c0,comp42247_c0,comp44615_c0,comp38256_c0,comp41021_c0,comp28698_c0,comp18601_c0,comp35490_c0,comp18060_c0,comp43405_c0,comp42531_c0,comp43893_c4,comp53130_c0,comp40921_c0,comp43959_c0,comp61006_c0,comp30432_c0,comp44645_c0,comp44642_c0,comp3466…
GO:0071704	organic substance metabolic process	biological_process	0.027138	0.36884	939	1821	5718	12095	comp36510_c0,comp29144_c0,comp43508_c0,comp45269_c0,comp42426_c0,comp44655_c0,comp42311_c1,comp18665_c0,comp41968_c0,comp29351_c0,comp44456_c0,comp42075_c0,comp26508_c0,comp37973_c0,comp39536_c0,comp26743_c0,comp42033_c2,comp18421_c0,comp43225_c8,comp34420_c0,comp39580_c0,comp27688_c0,comp45710_c0,comp42849_c2,comp43979_c0,comp35499_c0,comp190197_c0,comp43554_c0,comp42956_c5,comp40256_c0,comp4466…
GO:0006448	regulation of translational elongation	biological_process	0.027142	0.36884	13	1821	47	12095	comp42349_c0,comp40062_c0,comp40548_c0,comp39754_c0,comp56313_c0,comp44006_c0,comp43979_c0,comp43731_c0,comp43871_c0,comp63682_c0,comp44175_c0,comp40805_c0,comp42956_c5
GO:0005777	peroxisome	cellular_component	0.027598	0.37295	9	1821	25	12095	comp42030_c0,comp633206_c0,comp32815_c0,comp694617_c0,comp35701_c0,comp43437_c3,comp40914_c0,comp43509_c5,comp32758_c1
GO:0042579	microbody	cellular_component	0.027598	0.37295	9	1821	25	12095	comp40914_c0,comp43509_c5,comp32758_c1,comp42030_c0,comp633206_c0,comp694617_c0,comp32815_c0,comp35701_c0,comp43437_c3
GO:0033925	mannosyl-glycoprotein endo-beta-N-acetylglucosaminidase activity	molecular_function	0.028226	0.37966	3	1821	4	12095	comp62437_c0,comp45269_c0,comp43286_c1
GO:0003857	3-hydroxyacyl-CoA dehydrogenase activity	molecular_function	0.028249	0.37966	9	1821	25	12095	comp42599_c0,comp43560_c0,comp42382_c0,comp40228_c0,comp55321_c0,comp37408_c0,comp41907_c0,comp38717_c0,comp42837_c1
GO:0009070	serine family amino acid biosynthetic process	biological_process	0.02877	0.3856	4	1821	8	12095	comp46875_c0,comp42594_c0,comp39364_c0,comp29134_c0
GO:0004448	isocitrate dehydrogenase activity	molecular_function	0.02912	0.38922	3	1821	4	12095	comp40215_c0,comp18454_c0,comp18387_c0
GO:0019520	aldonic acid metabolic process	biological_process	0.029357	0.39132	7	1821	17	12095	comp29134_c0,comp42382_c0,comp41615_c0,comp40228_c0,comp22371_c0,comp41205_c1,comp42398_c0
GO:0006073	cellular glucan metabolic process	biological_process	0.029859	0.39482	15	1821	52	12095	comp34482_c0,comp25637_c0,comp44783_c0,comp27088_c0,comp43877_c0,comp42528_c2,comp42674_c0,comp38647_c0,comp43385_c3,comp18640_c0,comp26933_c0,comp43622_c1,comp42420_c0,comp44023_c0,comp39580_c0
GO:0044042	glucan metabolic process	biological_process	0.029859	0.39482	15	1821	52	12095	comp42674_c0,comp42528_c2,comp27088_c0,comp43877_c0,comp25637_c0,comp44783_c0,comp34482_c0,comp42420_c0,comp44023_c0,comp39580_c0,comp43622_c1,comp43385_c3,comp18640_c0,comp26933_c0,comp38647_c0
GO:0008272	sulfate transport	biological_process	0.030047	0.39482	4	1821	9	12095	comp39276_c0,comp19094_c1,comp87492_c0,comp37706_c0
GO:0015116	sulfate transmembrane transporter activity	molecular_function	0.030047	0.39482	4	1821	9	12095	comp37706_c0,comp87492_c0,comp39276_c0,comp19094_c1
GO:1901682	sulfur compound transmembrane transporter activity	molecular_function	0.030047	0.39482	4	1821	9	12095	comp87492_c0,comp37706_c0,comp39276_c0,comp19094_c1
GO:0055086	nucleobase-containing small molecule metabolic process	biological_process	0.030104	0.39482	157	1821	879	12095	comp39331_c0,comp43103_c0,comp37826_c0,comp29134_c0,comp39518_c0,comp71523_c0,comp41037_c0,comp22371_c0,comp41100_c0,comp44847_c0,comp44004_c0,comp42928_c0,comp41615_c0,comp47168_c0,comp34182_c0,comp34625_c0,comp44704_c0,comp42023_c0,comp25749_c0,comp36402_c0,comp36079_c1,comp41565_c0,comp36673_c0,comp42886_c0,comp34780_c0,comp18345_c0,comp43893_c4,comp23836_c0,comp47506_c0,comp42398_c0,comp39536…
GO:0032934	sterol binding	molecular_function	0.030558	0.39864	3	1821	4	12095	comp18510_c0,comp43567_c0,comp45045_c0
GO:0043178	alcohol binding	molecular_function	0.030558	0.39864	3	1821	4	12095	comp18510_c0,comp43567_c0,comp45045_c0
GO:0000041	transition metal ion transport	biological_process	0.030747	0.40004	19	1821	70	12095	comp40841_c0,comp71523_c0,comp35822_c0,comp31842_c0,comp42677_c0,comp36772_c0,comp36586_c0,comp42695_c0,comp63896_c0,comp38834_c0,comp47455_c0,comp39369_c1,comp41391_c0,comp43090_c0,comp40687_c0,comp41091_c0,comp41643_c0,comp43132_c0,comp41366_c0
GO:0019497	hexachlorocyclohexane metabolic process	biological_process	0.031137	0.40404	9	1821	26	12095	comp31842_c0,comp38727_c0,comp37225_c0,comp63040_c0,comp32556_c0,comp44175_c0,comp28863_c0,comp42783_c0,comp42561_c0
GO:0005746	mitochondrial respiratory chain	cellular_component	0.031272	0.40472	7	1821	23	12095	comp28743_c0,comp30638_c0,comp44814_c0,comp38955_c0,comp31244_c0,comp25956_c0,comp38075_c0
GO:0006000	fructose metabolic process	biological_process	0.031635	0.40834	9	1821	27	12095	comp42287_c0,comp42528_c2,comp46434_c0,comp44905_c0,comp18345_c0,comp38521_c0,comp29538_c0,comp41482_c0,comp18323_c1
GO:0000162	tryptophan biosynthetic process	biological_process	0.033142	0.42003	8	1821	21	12095	comp44896_c0,comp45066_c0,comp34780_c0,comp43225_c1,comp39791_c0,comp40228_c0,comp45393_c0,comp50194_c0
GO:0006571	tyrosine biosynthetic process	biological_process	0.033142	0.42003	8	1821	21	12095	comp39791_c0,comp40228_c0,comp45393_c0,comp50194_c0,comp43225_c1,comp45066_c0,comp44896_c0,comp34780_c0
GO:0009073	aromatic amino acid family biosynthetic process	biological_process	0.033142	0.42003	8	1821	21	12095	comp44896_c0,comp45066_c0,comp34780_c0,comp43225_c1,comp45393_c0,comp40228_c0,comp39791_c0,comp50194_c0
GO:0009094	L-phenylalanine biosynthetic process	biological_process	0.033142	0.42003	8	1821	21	12095	comp34780_c0,comp44896_c0,comp45066_c0,comp43225_c1,comp39791_c0,comp45393_c0,comp40228_c0,comp50194_c0
GO:0009095	aromatic amino acid family biosynthetic process, prephenate pathway	biological_process	0.033142	0.42003	8	1821	21	12095	comp45066_c0,comp44896_c0,comp34780_c0,comp50194_c0,comp39791_c0,comp40228_c0,comp45393_c0,comp43225_c1
GO:0046219	indolalkylamine biosynthetic process	biological_process	0.033142	0.42003	8	1821	21	12095	comp44896_c0,comp34780_c0,comp45066_c0,comp50194_c0,comp39791_c0,comp40228_c0,comp45393_c0,comp43225_c1
GO:1902223	erythrose 4-phosphate/phosphoenolpyruvate family amino acid biosynthetic process	biological_process	0.033142	0.42003	8	1821	21	12095	comp45066_c0,comp34780_c0,comp44896_c0,comp50194_c0,comp45393_c0,comp40228_c0,comp39791_c0,comp43225_c1
GO:0004576	oligosaccharyl transferase activity	molecular_function	0.033372	0.42076	5	1821	12	12095	comp45629_c0,comp26077_c0,comp45860_c0,comp43826_c0,comp41005_c0
GO:0008250	oligosaccharyltransferase complex	cellular_component	0.033372	0.42076	5	1821	12	12095	comp43826_c0,comp41005_c0,comp26077_c0,comp45860_c0,comp45629_c0
GO:0046915	transition metal ion transmembrane transporter activity	molecular_function	0.034407	0.43269	16	1821	54	12095	comp47455_c0,comp38834_c0,comp41091_c0,comp43132_c0,comp41366_c0,comp41643_c0,comp41391_c0,comp43090_c0,comp40687_c0,comp42677_c0,comp40841_c0,comp35822_c0,comp31842_c0,comp71523_c0,comp63896_c0,comp36772_c0
GO:0003854	3-beta-hydroxy-delta5-steroid dehydrogenase activity	molecular_function	0.035834	0.44276	10	1821	33	12095	comp40657_c0,comp42593_c0,comp44454_c0,comp40138_c0,comp75861_c0,comp18856_c0,comp41070_c0,comp35494_c0,comp43023_c0,comp42125_c0
GO:0008207	C21-steroid hormone metabolic process	biological_process	0.035834	0.44276	10	1821	33	12095	comp42125_c0,comp43023_c0,comp35494_c0,comp41070_c0,comp18856_c0,comp75861_c0,comp40138_c0,comp44454_c0,comp42593_c0,comp40657_c0
GO:0008209	androgen metabolic process	biological_process	0.035834	0.44276	10	1821	33	12095	comp35494_c0,comp42125_c0,comp43023_c0,comp42593_c0,comp40657_c0,comp41070_c0,comp18856_c0,comp75861_c0,comp44454_c0,comp40138_c0
GO:0008210	estrogen metabolic process	biological_process	0.035834	0.44276	10	1821	33	12095	comp43023_c0,comp42125_c0,comp35494_c0,comp18856_c0,comp41070_c0,comp44454_c0,comp40138_c0,comp75861_c0,comp40657_c0,comp42593_c0
GO:0016229	steroid dehydrogenase activity	molecular_function	0.035834	0.44276	10	1821	33	12095	comp43023_c0,comp42125_c0,comp35494_c0,comp18856_c0,comp41070_c0,comp44454_c0,comp40138_c0,comp75861_c0,comp42593_c0,comp40657_c0
GO:0033764	steroid dehydrogenase activity, acting on the CH-OH group of donors, NAD or NADP as acceptor	molecular_function	0.035834	0.44276	10	1821	33	12095	comp18856_c0,comp41070_c0,comp40138_c0,comp44454_c0,comp75861_c0,comp40657_c0,comp42593_c0,comp43023_c0,comp42125_c0,comp35494_c0
GO:0009063	cellular amino acid catabolic process	biological_process	0.035841	0.44276	22	1821	87	12095	comp43065_c1,comp43560_c0,comp42599_c0,comp17152_c0,comp38052_c0,comp41907_c0,comp16578_c0,comp31528_c0,comp55321_c0,comp40228_c0,comp42837_c1,comp42707_c0,comp42382_c0,comp43464_c0,comp41935_c0,comp42464_c0,comp39671_c0,comp37408_c0,comp38717_c0,comp37722_c0,comp40693_c0,comp42369_c0
GO:0000272	polysaccharide catabolic process	biological_process	0.036139	0.44532	5	1821	12	12095	comp25637_c0,comp27088_c0,comp43622_c1,comp33953_c0,comp53716_c0
GO:0004421	hydroxymethylglutaryl-CoA synthase activity	molecular_function	0.036703	0.44828	2	1821	2	12095	comp31528_c0,comp42707_c0
GO:0046950	cellular ketone body metabolic process	biological_process	0.036703	0.44828	2	1821	2	12095	comp42707_c0,comp31528_c0
GO:0009062	fatty acid catabolic process	biological_process	0.03676	0.44828	5	1821	11	12095	comp32758_c1,comp35701_c0,comp32815_c0,comp42382_c0,comp633206_c0
GO:0072348	sulfur compound transport	biological_process	0.036783	0.44828	4	1821	10	12095	comp19094_c1,comp39276_c0,comp87492_c0,comp37706_c0
GO:0009396	folic acid-containing compound biosynthetic process	biological_process	0.036838	0.44828	11	1821	37	12095	comp27000_c0,comp42783_c0,comp44175_c0,comp32556_c0,comp42797_c4,comp40364_c0,comp63040_c0,comp44613_c0,comp37408_c0,comp55321_c0,comp44773_c0
GO:0044455	mitochondrial membrane part	cellular_component	0.037019	0.44937	25	1821	121	12095	comp18633_c0,comp35607_c0,comp34625_c0,comp44847_c0,comp44014_c0,comp316880_c0,comp38955_c0,comp25956_c0,comp34666_c0,comp18421_c0,comp61006_c0,comp43959_c0,comp30432_c0,comp38075_c0,comp31244_c0,comp45582_c0,comp43893_c4,comp28743_c0,comp43405_c0,comp38256_c0,comp44814_c0,comp38851_c0,comp30638_c0,comp28698_c0,comp35490_c0
GO:0046034	ATP metabolic process	biological_process	0.037689	0.45637	44	1821	246	12095	comp44785_c0,comp44642_c0,comp43382_c3,comp18421_c0,comp61006_c0,comp39898_c0,comp43959_c0,comp30432_c0,comp42033_c2,comp44514_c0,comp43893_c4,comp44845_c0,comp38256_c0,comp35490_c0,comp44023_c0,comp18466_c0,comp44615_c0,comp41833_c0,comp55191_c0,comp42899_c0,comp44211_c1,comp316880_c0,comp34666_c0,comp41037_c0,comp44645_c0,comp44700_c0,comp41957_c0,comp38662_c0,comp44667_c0,comp43405_c0,comp4102…
GO:1901606	alpha-amino acid catabolic process	biological_process	0.037782	0.45637	21	1821	83	12095	comp42707_c0,comp42837_c1,comp40228_c0,comp55321_c0,comp31528_c0,comp41907_c0,comp16578_c0,comp38052_c0,comp42599_c0,comp43065_c1,comp43560_c0,comp42369_c0,comp40693_c0,comp37722_c0,comp38717_c0,comp37408_c0,comp39671_c0,comp41935_c0,comp43464_c0,comp42464_c0,comp42382_c0
GO:0009117	nucleotide metabolic process	biological_process	0.038061	0.4586	116	1821	648	12095	comp45582_c0,comp41482_c0,comp44700_c0,comp41205_c1,comp44645_c0,comp45268_c0,comp40228_c0,comp18706_c0,comp17456_c0,comp43405_c0,comp44667_c0,comp42428_c0,comp38662_c0,comp42125_c0,comp44316_c0,comp41303_c0,comp42690_c0,comp40516_c0,comp40396_c0,comp44454_c0,comp40301_c0,comp38193_c0,comp18624_c0,comp40657_c0,comp63682_c0,comp43780_c0,comp34862_c0,comp44514_c0,comp30432_c0,comp40841_c0,comp39898…
GO:0015996	chlorophyll catabolic process	biological_process	0.038547	0.46106	2	1821	2	12095	comp18448_c0,comp33179_c0
GO:0046149	pigment catabolic process	biological_process	0.038547	0.46106	2	1821	2	12095	comp33179_c0,comp18448_c0
GO:0047746	chlorophyllase activity	molecular_function	0.038547	0.46106	2	1821	2	12095	comp18448_c0,comp33179_c0
GO:0006417	regulation of translation	biological_process	0.038868	0.46377	28	1821	117	12095	comp56313_c0,comp44006_c0,comp25917_c0,comp41423_c0,comp40548_c0,comp39754_c0,comp39939_c0,comp42108_c1,comp44175_c0,comp35499_c0,comp42956_c5,comp43979_c0,comp41642_c0,comp43871_c0,comp43731_c0,comp41025_c0,comp36402_c0,comp42349_c0,comp40062_c0,comp47359_c0,comp63682_c0,comp21562_c0,comp18321_c0,comp40805_c0,comp18436_c0,comp47045_c0,comp41643_c0,comp42487_c3
GO:0030060	L-malate dehydrogenase activity	molecular_function	0.039228	0.46604	2	1821	2	12095	comp44773_c0,comp18679_c0
GO:0004715	non-membrane spanning protein tyrosine kinase activity	molecular_function	0.03925	0.46604	4	1821	8	12095	comp43250_c1,comp42793_c0,comp62591_c0,comp33774_c0
GO:0030551	cyclic nucleotide binding	molecular_function	0.039376	0.46641	2	1821	2	12095	comp40666_c0,comp41931_c2
GO:0016209	antioxidant activity	molecular_function	0.040446	0.47546	16	1821	65	12095	comp38567_c0,comp39180_c0,comp47829_c0,comp42424_c0,comp18561_c0,comp41968_c0,comp17994_c0,comp18325_c0,comp45560_c0,comp43723_c2,comp42811_c0,comp42797_c4,comp41279_c1,comp45688_c0,comp39027_c0,comp35757_c0
GO:0033218	amide binding	molecular_function	0.040528	0.47546	5	1821	12	12095	comp43731_c0,comp42030_c0,comp46764_c0,comp38968_c0,comp43135_c0
GO:0030117	membrane coat	cellular_component	0.040529	0.47546	23	1821	91	12095	comp44086_c2,comp44371_c0,comp43509_c1,comp18336_c0,comp44449_c0,comp42056_c0,comp19732_c0,comp316629_c0,comp42402_c0,comp30551_c0,comp40965_c0,comp35455_c0,comp30959_c0,comp43835_c1,comp44378_c0,comp18351_c0,comp39032_c0,comp44069_c0,comp39672_c0,comp42900_c0,comp56986_c0,comp43904_c0,comp41789_c0
GO:0048475	coated membrane	cellular_component	0.040529	0.47546	23	1821	91	12095	comp43509_c1,comp44371_c0,comp44086_c2,comp42056_c0,comp18336_c0,comp44449_c0,comp42402_c0,comp316629_c0,comp19732_c0,comp35455_c0,comp30959_c0,comp40965_c0,comp30551_c0,comp44069_c0,comp43835_c1,comp44378_c0,comp18351_c0,comp39032_c0,comp39672_c0,comp42900_c0,comp56986_c0,comp43904_c0,comp41789_c0
GO:0016803	ether hydrolase activity	molecular_function	0.040795	0.4763	2	1821	2	12095	comp41502_c0,comp45114_c0
GO:0033961	cis-stilbene-oxide hydrolase activity	molecular_function	0.040795	0.4763	2	1821	2	12095	comp41502_c0,comp45114_c0
GO:0042196	chlorinated hydrocarbon metabolic process	biological_process	0.04101	0.47638	9	1821	27	12095	comp31842_c0,comp37225_c0,comp38727_c0,comp42783_c0,comp42561_c0,comp63040_c0,comp28863_c0,comp44175_c0,comp32556_c0
GO:0042197	halogenated hydrocarbon metabolic process	biological_process	0.04101	0.47638	9	1821	27	12095	comp37225_c0,comp38727_c0,comp31842_c0,comp28863_c0,comp44175_c0,comp32556_c0,comp63040_c0,comp42561_c0,comp42783_c0
GO:0006534	cysteine metabolic process	biological_process	0.041094	0.47638	6	1821	14	12095	comp38211_c0,comp34780_c0,comp39364_c0,comp42594_c0,comp42820_c0,comp45393_c0
GO:0003995	acyl-CoA dehydrogenase activity	molecular_function	0.041477	0.47852	7	1821	19	12095	comp694617_c0,comp32815_c0,comp35701_c0,comp32758_c1,comp33774_c0,comp26834_c0,comp46427_c0
GO:0004450	isocitrate dehydrogenase (NADP+) activity	molecular_function	0.041629	0.47852	2	1821	2	12095	comp18387_c0,comp40215_c0
GO:0006102	isocitrate metabolic process	biological_process	0.041629	0.47852	2	1821	2	12095	comp18387_c0,comp40215_c0
GO:0010608	posttranscriptional regulation of gene expression	biological_process	0.04167	0.47852	29	1821	124	12095	comp21562_c0,comp63682_c0,comp18321_c0,comp40805_c0,comp41643_c0,comp42487_c3,comp47045_c0,comp18436_c0,comp41025_c0,comp42349_c0,comp36402_c0,comp47359_c0,comp38208_c0,comp40062_c0,comp42956_c5,comp35499_c0,comp44175_c0,comp43979_c0,comp41642_c0,comp43871_c0,comp43731_c0,comp56313_c0,comp25917_c0,comp44006_c0,comp41423_c0,comp39939_c0,comp42108_c1,comp40548_c0,comp39754_c0
GO:0016624	oxidoreductase activity, acting on the aldehyde or oxo group of donors, disulfide as acceptor	molecular_function	0.041969	0.48082	4	1821	8	12095	comp18458_c0,comp42369_c0,comp45803_c0,comp39322_c0
GO:0042559	pteridine-containing compound biosynthetic process	biological_process	0.042794	0.48913	11	1821	38	12095	comp44613_c0,comp44773_c0,comp37408_c0,comp55321_c0,comp42783_c0,comp27000_c0,comp40364_c0,comp63040_c0,comp32556_c0,comp44175_c0,comp42797_c4
GO:0030904	retromer complex	cellular_component	0.043421	0.49365	3	1821	5	12095	comp32960_c0,comp43397_c0,comp39849_c0
GO:0050661	NADP binding	molecular_function	0.04375	0.49365	8	1821	25	12095	comp41615_c0,comp34821_c0,comp40641_c0,comp44454_c0,comp42428_c0,comp41813_c0,comp41035_c0,comp18706_c0
GO:0008410	CoA-transferase activity	molecular_function	0.043868	0.49365	2	1821	2	12095	comp42770_c0,comp34471_c0
GO:0004069	L-aspartate:2-oxoglutarate aminotransferase activity	molecular_function	0.043896	0.49365	2	1821	2	12095	comp34780_c0,comp45393_c0
GO:0006107	oxaloacetate metabolic process	biological_process	0.043896	0.49365	2	1821	2	12095	comp34780_c0,comp45393_c0
GO:0070546	L-phenylalanine aminotransferase activity	molecular_function	0.043896	0.49365	2	1821	2	12095	comp45393_c0,comp34780_c0
GO:0080130	L-phenylalanine:2-oxoglutarate aminotransferase activity	molecular_function	0.043896	0.49365	2	1821	2	12095	comp34780_c0,comp45393_c0
GO:0004559	alpha-mannosidase activity	molecular_function	0.044129	0.49514	5	1821	11	12095	comp32581_c0,comp28520_c0,comp67573_c0,comp36007_c0,comp28368_c0
GO:0008312	7S RNA binding	molecular_function	0.044269	0.49557	3	1821	5	12095	comp50720_c0,comp46434_c0,comp46764_c0
GO:0008509	anion transmembrane transporter activity	molecular_function	0.04454	0.49747	16	1821	63	12095	comp33226_c0,comp19094_c1,comp40946_c0,comp43575_c0,comp36729_c0,comp43983_c9,comp39307_c0,comp39276_c0,comp42797_c4,comp32629_c1,comp25937_c0,comp33051_c0,comp45389_c0,comp44121_c4,comp37706_c0,comp87492_c0
GO:0000096	sulfur amino acid metabolic process	biological_process	0.045061	0.50196	13	1821	42	12095	comp17152_c0,comp36402_c0,comp45393_c0,comp26327_c0,comp42820_c0,comp38211_c0,comp18384_c0,comp34780_c0,comp43405_c0,comp28019_c0,comp42594_c0,comp38396_c0,comp39364_c0
GO:0006605	protein targeting	biological_process	0.045391	0.50196	27	1821	118	12095	comp41369_c0,comp39518_c0,comp50720_c0,comp63896_c0,comp35643_c0,comp26206_c0,comp35724_c0,comp38851_c0,comp31359_c0,comp42717_c0,comp316629_c0,comp37590_c0,comp18640_c0,comp42030_c0,comp41505_c0,comp29732_c0,comp18737_c0,comp43437_c3,comp44476_c0,comp42612_c1,comp230303_c0,comp46434_c0,comp34104_c0,comp35607_c0,comp46764_c0,comp34185_c0,comp37109_c0
GO:0018874	benzoate metabolic process	biological_process	0.045397	0.50196	9	1821	28	12095	comp40228_c0,comp37408_c0,comp41907_c0,comp55321_c0,comp42599_c0,comp42382_c0,comp43560_c0,comp42837_c1,comp38717_c0
GO:0004690	cyclic nucleotide-dependent protein kinase activity	molecular_function	0.045456	0.50196	2	1821	3	12095	comp41931_c2,comp41931_c1
GO:0004692	cGMP-dependent protein kinase activity	molecular_function	0.045456	0.50196	2	1821	3	12095	comp41931_c1,comp41931_c2
GO:0031227	intrinsic to endoplasmic reticulum membrane	cellular_component	0.045873	0.50543	11	1821	39	12095	comp36552_c0,comp61006_c0,comp47141_c0,comp48660_c0,comp41624_c4,comp42612_c1,comp39828_c0,comp26206_c0,comp34185_c0,comp42637_c6,comp42220_c0
GO:0015370	solute:sodium symporter activity	molecular_function	0.046586	0.51213	6	1821	17	12095	comp41817_c0,comp43575_c0,comp28690_c0,comp45534_c0,comp42797_c4,comp18636_c0
GO:1901293	nucleoside phosphate biosynthetic process	biological_process	0.047605	0.52148	41	1821	213	12095	comp34219_c0,comp44785_c0,comp44642_c0,comp18421_c0,comp39898_c0,comp43959_c0,comp61006_c0,comp30432_c0,comp43893_c4,comp34780_c0,comp44845_c0,comp38256_c0,comp18345_c0,comp35490_c0,comp44615_c0,comp44023_c0,comp44309_c1,comp43029_c0,comp43300_c0,comp34991_c0,comp316880_c0,comp130983_c0,comp34666_c0,comp44645_c0,comp44700_c0,comp45582_c0,comp43405_c0,comp41021_c0,comp28698_c0,comp42886_c0,comp405…
GO:0020037	heme binding	molecular_function	0.047649	0.52148	28	1821	150	12095	comp18564_c0,comp36738_c3,comp39219_c0,comp205207_c0,comp42072_c0,comp40128_c0,comp37532_c0,comp18634_c0,comp227987_c0,comp42797_c4,comp36738_c0,comp35713_c0,comp23153_c0,comp19435_c0,comp36738_c4,comp30405_c0,comp47573_c0,comp37472_c0,comp43875_c0,comp43464_c0,comp37716_c0,comp44198_c0,comp40057_c0,comp38738_c0,comp27542_c0,comp47829_c0,comp35685_c0,comp29874_c0
GO:0016758	transferase activity, transferring hexosyl groups	molecular_function	0.048563	0.52938	35	1821	162	12095	comp43826_c0,comp49300_c0,comp39849_c1,comp43934_c0,comp25637_c0,comp25857_c0,comp40517_c0,comp42819_c0,comp26090_c0,comp61202_c0,comp39862_c0,comp45860_c0,comp38834_c0,comp32666_c0,comp44783_c0,comp359390_c0,comp45163_c0,comp51395_c0,comp27088_c0,comp18945_c0,comp42866_c0,comp41005_c0,comp44398_c1,comp45629_c0,comp37891_c1,comp26077_c0,comp41787_c0,comp26933_c0,comp42905_c1,comp42420_c0,comp1217…
GO:0005048	signal sequence binding	molecular_function	0.048696	0.52938	4	1821	9	12095	comp43731_c0,comp42030_c0,comp46764_c0,comp43135_c0
GO:0042277	peptide binding	molecular_function	0.048696	0.52938	4	1821	9	12095	comp46764_c0,comp43135_c0,comp43731_c0,comp42030_c0
GO:0042440	pigment metabolic process	biological_process	0.048917	0.53061	27	1821	104	12095	comp28678_c0,comp44567_c0,comp56171_c0,comp42075_c0,comp63819_c0,comp38717_c0,comp47813_c0,comp43437_c3,comp41505_c0,comp44316_c0,comp37590_c0,comp43223_c0,comp41565_c0,comp42741_c1,comp42904_c1,comp43620_c0,comp44178_c0,comp42398_c0,comp38551_c0,comp17456_c0,comp28607_c0,comp33179_c0,comp42599_c0,comp43560_c0,comp53417_c0,comp40759_c0,comp18448_c0
GO:0046527	glucosyltransferase activity	molecular_function	0.049199	0.53249	4	1821	8	12095	comp44783_c0,comp26933_c0,comp42420_c0,comp43674_c0
GO:0004364	glutathione transferase activity	molecular_function	0.049419	0.53251	3	1821	6	12095	comp31532_c1,comp34717_c0,comp39910_c0
GO:0006803	glutathione conjugation reaction	biological_process	0.049419	0.53251	3	1821	6	12095	comp39910_c0,comp34717_c0,comp31532_c1
GO:0015977	carbon fixation	biological_process	0.050443	0.54116	5	1821	12	12095	comp18387_c0,comp18679_c0,comp32380_c0,comp40215_c0,comp44773_c0
GO:0019643	reductive tricarboxylic acid cycle	biological_process	0.050443	0.54116	5	1821	12	12095	comp32380_c0,comp40215_c0,comp44773_c0,comp18387_c0,comp18679_c0
GO:0008287	protein serine/threonine phosphatase complex	cellular_component	0.050582	0.54146	5	1821	12	12095	comp37429_c0,comp43365_c2,comp43057_c0,comp40517_c0,comp43718_c0
GO:0008483	transaminase activity	molecular_function	0.051192	0.5468	6	1821	16	12095	comp25025_c0,comp34780_c0,comp42313_c0,comp45393_c0,comp42345_c0,comp46875_c0
GO:0042537	benzene-containing compound metabolic process	biological_process	0.051468	0.54854	10	1821	34	12095	comp38717_c0,comp42837_c1,comp43560_c0,comp42382_c0,comp43464_c0,comp42599_c0,comp55321_c0,comp41907_c0,comp37408_c0,comp40228_c0
GO:0016875	ligase activity, forming carbon-oxygen bonds	molecular_function	0.051878	0.55051	22	1821	85	12095	comp44109_c0,comp43871_c0,comp38211_c0,comp43979_c0,comp42137_c0,comp45066_c0,comp41279_c1,comp36746_c0,comp49000_c0,comp41558_c0,comp38299_c0,comp44006_c0,comp43461_c0,comp44362_c1,comp43244_c0,comp44244_c0,comp42901_c0,comp36623_c0,comp50194_c0,comp42820_c0,comp39791_c0,comp41614_c0
GO:0016876	ligase activity, forming aminoacyl-tRNA and related compounds	molecular_function	0.051878	0.55051	22	1821	85	12095	comp49000_c0,comp43871_c0,comp44109_c0,comp38211_c0,comp43979_c0,comp42137_c0,comp41279_c1,comp45066_c0,comp36746_c0,comp44006_c0,comp38299_c0,comp41558_c0,comp44362_c1,comp43461_c0,comp43244_c0,comp50194_c0,comp42820_c0,comp39791_c0,comp41614_c0,comp44244_c0,comp42901_c0,comp36623_c0
GO:0006805	xenobiotic metabolic process	biological_process	0.052256	0.55094	9	1821	28	12095	comp31842_c0,comp37225_c0,comp38727_c0,comp42783_c0,comp42561_c0,comp63040_c0,comp32556_c0,comp28863_c0,comp44175_c0
GO:0009410	response to xenobiotic stimulus	biological_process	0.052256	0.55094	9	1821	28	12095	comp28863_c0,comp32556_c0,comp44175_c0,comp63040_c0,comp42561_c0,comp42783_c0,comp37225_c0,comp38727_c0,comp31842_c0
GO:0071466	cellular response to xenobiotic stimulus	biological_process	0.052256	0.55094	9	1821	28	12095	comp31842_c0,comp38727_c0,comp37225_c0,comp63040_c0,comp32556_c0,comp28863_c0,comp44175_c0,comp42783_c0,comp42561_c0
GO:0008677	2-dehydropantoate 2-reductase activity	molecular_function	0.052483	0.55136	7	1821	20	12095	comp42599_c0,comp38717_c0,comp41035_c0,comp40228_c0,comp37408_c0,comp41907_c0,comp41022_c0
GO:0005751	mitochondrial respiratory chain complex IV	cellular_component	0.052521	0.55136	2	1821	3	12095	comp38075_c0,comp28743_c0
GO:0016757	transferase activity, transferring glycosyl groups	molecular_function	0.052756	0.55264	47	1821	229	12095	comp42866_c0,comp41005_c0,comp44398_c1,comp27746_c0,comp18945_c0,comp37606_c0,comp42741_c1,comp45163_c0,comp42637_c6,comp51395_c0,comp27088_c0,comp44783_c0,comp32666_c0,comp359390_c0,comp42420_c0,comp1217_c0,comp17172_c0,comp43674_c0,comp35710_c0,comp43622_c1,comp30607_c0,comp26933_c0,comp38756_c1,comp42905_c1,comp19511_c0,comp37891_c1,comp26077_c0,comp20495_c0,comp41787_c0,comp42593_c0,comp45629…
GO:0006753	nucleoside phosphate metabolic process	biological_process	0.053084	0.55489	117	1821	663	12095	comp42899_c0,comp55191_c0,comp44615_c0,comp44023_c0,comp41833_c0,comp130983_c0,comp42075_c0,comp316880_c0,comp41643_c0,comp42593_c0,comp44211_c1,comp39536_c0,comp42108_c1,comp38647_c0,comp44237_c0,comp43959_c0,comp61006_c0,comp42033_c2,comp31842_c0,comp34219_c0,comp44785_c0,comp44642_c0,comp18421_c0,comp43382_c3,comp18345_c0,comp38256_c0,comp34780_c0,comp42398_c0,comp43893_c4,comp41565_c0,comp360…
GO:0010817	regulation of hormone levels	biological_process	0.054722	0.56837	10	1821	36	12095	comp75861_c0,comp40138_c0,comp44454_c0,comp41070_c0,comp18856_c0,comp40657_c0,comp42593_c0,comp42125_c0,comp43023_c0,comp35494_c0
GO:0034754	cellular hormone metabolic process	biological_process	0.054722	0.56837	10	1821	36	12095	comp43023_c0,comp42125_c0,comp35494_c0,comp40138_c0,comp44454_c0,comp75861_c0,comp18856_c0,comp41070_c0,comp40657_c0,comp42593_c0
GO:0042445	hormone metabolic process	biological_process	0.054722	0.56837	10	1821	36	12095	comp42593_c0,comp40657_c0,comp40138_c0,comp44454_c0,comp75861_c0,comp18856_c0,comp41070_c0,comp35494_c0,comp43023_c0,comp42125_c0
GO:0072594	establishment of protein localization to organelle	biological_process	0.054973	0.5689	17	1821	66	12095	comp46434_c0,comp37109_c0,comp34104_c0,comp46764_c0,comp18737_c0,comp43437_c3,comp37590_c0,comp42030_c0,comp18640_c0,comp29732_c0,comp42717_c0,comp35643_c0,comp63896_c0,comp50720_c0,comp38851_c0,comp35724_c0,comp39518_c0
GO:0009064	glutamine family amino acid metabolic process	biological_process	0.055006	0.5689	15	1821	53	12095	comp29571_c0,comp38299_c0,comp42901_c0,comp299421_c0,comp44244_c0,comp41614_c0,comp41833_c0,comp45393_c0,comp46874_c0,comp37374_c0,comp36746_c0,comp34780_c0,comp38211_c0,comp43871_c0,comp40822_c0
GO:0009311	oligosaccharide metabolic process	biological_process	0.056199	0.58002	17	1821	68	12095	comp18689_c0,comp27088_c0,comp42528_c2,comp42674_c0,comp38647_c0,comp43934_c0,comp39580_c0,comp42150_c0,comp34482_c0,comp25637_c0,comp43877_c0,comp26933_c0,comp18640_c0,comp41935_c0,comp38834_c0,comp43622_c1,comp42420_c0
GO:0005759	mitochondrial matrix	cellular_component	0.057365	0.5908	5	1821	15	12095	comp40743_c0,comp42108_c1,comp49250_c0,comp42382_c0,comp40962_c0
GO:0006084	acetyl-CoA metabolic process	biological_process	0.057699	0.59299	3	1821	7	12095	comp41656_c0,comp42707_c0,comp31528_c0
GO:0016744	transferase activity, transferring aldehyde or ketonic groups	molecular_function	0.059851	0.61382	3	1821	5	12095	comp45803_c0,comp45761_c0,comp18458_c0
GO:0016866	intramolecular transferase activity	molecular_function	0.060182	0.61403	8	1821	25	12095	comp38521_c0,comp43385_c3,comp29538_c0,comp44297_c2,comp43149_c2,comp21145_c0,comp56650_c0,comp42322_c0
GO:0009165	nucleotide biosynthetic process	biological_process	0.060192	0.61403	39	1821	205	12095	comp130983_c0,comp34991_c0,comp316880_c0,comp43029_c0,comp44615_c0,comp44023_c0,comp44309_c1,comp38256_c0,comp18345_c0,comp35490_c0,comp44845_c0,comp34780_c0,comp43893_c4,comp61006_c0,comp43959_c0,comp39898_c0,comp30432_c0,comp34219_c0,comp44785_c0,comp44642_c0,comp18421_c0,comp44014_c0,comp44847_c0,comp34625_c0,comp18624_c0,comp37651_c0,comp41910_c0,comp36079_c1,comp44704_c0,comp41303_c0,comp405…
GO:0004812	aminoacyl-tRNA ligase activity	molecular_function	0.060248	0.61403	21	1821	81	12095	comp42901_c0,comp36623_c0,comp44244_c0,comp42820_c0,comp39791_c0,comp41614_c0,comp50194_c0,comp44362_c1,comp43461_c0,comp43244_c0,comp38299_c0,comp44006_c0,comp42137_c0,comp43979_c0,comp36746_c0,comp41279_c1,comp45066_c0,comp44109_c0,comp43871_c0,comp38211_c0,comp49000_c0
GO:0006760	folic acid-containing compound metabolic process	biological_process	0.060586	0.61619	12	1821	45	12095	comp44773_c0,comp55321_c0,comp37408_c0,comp44613_c0,comp63040_c0,comp40364_c0,comp42797_c4,comp44175_c0,comp32556_c0,comp42783_c0,comp43405_c0,comp27000_c0
GO:0005982	starch metabolic process	biological_process	0.061644	0.62436	12	1821	42	12095	comp27088_c0,comp43877_c0,comp42528_c2,comp42674_c0,comp34482_c0,comp25637_c0,comp43622_c1,comp42420_c0,comp39580_c0,comp38647_c0,comp18640_c0,comp26933_c0
GO:0005985	sucrose metabolic process	biological_process	0.061644	0.62436	12	1821	42	12095	comp34482_c0,comp25637_c0,comp27088_c0,comp43877_c0,comp42674_c0,comp42528_c2,comp38647_c0,comp26933_c0,comp18640_c0,comp43622_c1,comp39580_c0,comp42420_c0
GO:0016638	oxidoreductase activity, acting on the CH-NH2 group of donors	molecular_function	0.061823	0.62487	7	1821	24	12095	comp39050_c1,comp40923_c0,comp41833_c0,comp37374_c0,comp37545_c0,comp34185_c0,comp42464_c0
GO:0042765	GPI-anchor transamidase complex	cellular_component	0.062288	0.62828	3	1821	5	12095	comp47141_c0,comp48660_c0,comp36552_c0
GO:0016634	oxidoreductase activity, acting on the CH-CH group of donors, oxygen as acceptor	molecular_function	0.062579	0.62991	5	1821	12	12095	comp32815_c0,comp694617_c0,comp35701_c0,comp32758_c1,comp633206_c0
GO:0031301	integral to organelle membrane	cellular_component	0.063701	0.63989	15	1821	59	12095	comp34185_c0,comp43176_c2,comp43509_c5,comp42220_c0,comp41624_c4,comp42612_c1,comp26206_c0,comp39828_c0,comp61006_c0,comp47141_c0,comp18633_c0,comp48660_c0,comp38466_c0,comp36552_c0,comp42004_c0
GO:0009066	aspartate family amino acid metabolic process	biological_process	0.064013	0.6417	37	1821	168	12095	comp43065_c1,comp29134_c0,comp40228_c0,comp42137_c0,comp28019_c0,comp43405_c0,comp49000_c0,comp42837_c1,comp46875_c0,comp38396_c0,comp36402_c0,comp41935_c0,comp42464_c0,comp44773_c0,comp37408_c0,comp36103_c0,comp18384_c0,comp38717_c0,comp43244_c0,comp42345_c0,comp42599_c0,comp43560_c0,comp26327_c0,comp45393_c0,comp41907_c0,comp16578_c0,comp566793_c0,comp40745_c0,comp55321_c0,comp34780_c0,comp4387…
GO:0006414	translational elongation	biological_process	0.065576	0.65588	14	1821	61	12095	comp39754_c0,comp40548_c0,comp40062_c0,comp42349_c0,comp44006_c0,comp56313_c0,comp45725_c0,comp43871_c0,comp43731_c0,comp43979_c0,comp42956_c5,comp44175_c0,comp40805_c0,comp63682_c0
GO:0005242	inward rectifier potassium channel activity	molecular_function	0.065695	0.65588	4	1821	9	12095	comp41054_c0,comp40066_c0,comp48329_c0,comp26743_c0
GO:0030258	lipid modification	biological_process	0.066845	0.666	14	1821	50	12095	comp42866_c0,comp35074_c0,comp1217_c0,comp32815_c0,comp35710_c0,comp35701_c0,comp49300_c0,comp61202_c0,comp633206_c0,comp42382_c0,comp32758_c1,comp25857_c0,comp32666_c0,comp359390_c0
GO:0051536	iron-sulfur cluster binding	molecular_function	0.067154	0.66636	23	1821	117	12095	comp42904_c1,comp46527_c0,comp36069_c0,comp19732_c0,comp40785_c0,comp43217_c0,comp38544_c0,comp42849_c1,comp34421_c0,comp42018_c0,comp68637_c0,comp39518_c0,comp37429_c0,comp35638_c0,comp63819_c0,comp44873_c0,comp40520_c0,comp43499_c0,comp37408_c0,comp37516_c1,comp18351_c0,comp40567_c0,comp33994_c0
GO:0051540	metal cluster binding	molecular_function	0.067154	0.66636	23	1821	117	12095	comp35638_c0,comp37429_c0,comp63819_c0,comp37408_c0,comp18351_c0,comp37516_c1,comp43499_c0,comp40520_c0,comp44873_c0,comp40567_c0,comp33994_c0,comp36069_c0,comp19732_c0,comp46527_c0,comp42904_c1,comp43217_c0,comp38544_c0,comp40785_c0,comp42849_c1,comp34421_c0,comp39518_c0,comp68637_c0,comp42018_c0
GO:0008131	primary amine oxidase activity	molecular_function	0.067315	0.66661	2	1821	3	12095	comp34185_c0,comp39050_c1
GO:0009067	aspartate family amino acid biosynthetic process	biological_process	0.067982	0.67185	8	1821	24	12095	comp38717_c0,comp43871_c0,comp28019_c0,comp38396_c0,comp43065_c1,comp44773_c0,comp26327_c0,comp41446_c0
GO:0046332	SMAD binding	molecular_function	0.068178	0.67244	2	1821	3	12095	comp43217_c0,comp27746_c0
GO:0009360	DNA polymerase III complex	cellular_component	0.068576	0.67277	4	1821	10	12095	comp42899_c0,comp37590_c0,comp41615_c0,comp38695_c0
GO:0006613	cotranslational protein targeting to membrane	biological_process	0.068744	0.67277	11	1821	38	12095	comp46764_c0,comp34185_c0,comp46434_c0,comp42717_c0,comp63896_c0,comp42612_c1,comp50720_c0,comp26206_c0,comp29732_c0,comp39518_c0,comp37590_c0
GO:0006778	porphyrin-containing compound metabolic process	biological_process	0.06876	0.67277	24	1821	94	12095	comp33179_c0,comp42599_c0,comp28607_c0,comp18448_c0,comp40759_c0,comp30591_c0,comp42398_c0,comp34889_c1,comp17456_c0,comp38551_c0,comp47813_c0,comp43437_c3,comp37590_c0,comp43508_c0,comp41505_c0,comp44316_c0,comp43215_c0,comp41565_c0,comp82669_c0,comp56171_c0,comp44567_c0,comp42075_c0,comp63819_c0,comp38717_c0
GO:0004222	metalloendopeptidase activity	molecular_function	0.068762	0.67277	18	1821	77	12095	comp38473_c0,comp41614_c0,comp47813_c0,comp50676_c0,comp56171_c0,comp42321_c1,comp43193_c0,comp42816_c0,comp44449_c0,comp39514_c0,comp37245_c0,comp43542_c0,comp41080_c0,comp40799_c0,comp44098_c0,comp43849_c0,comp44646_c0,comp43079_c0
GO:0008239	dipeptidyl-peptidase activity	molecular_function	0.069446	0.6781	2	1821	3	12095	comp40110_c0,comp38170_c0
GO:0016836	hydro-lyase activity	molecular_function	0.069966	0.68182	7	1821	21	12095	comp38083_c0,comp18345_c0,comp43225_c1,comp42382_c0,comp44896_c0,comp82669_c0,comp32380_c0
GO:0008553	hydrogen-exporting ATPase activity, phosphorylative mechanism	molecular_function	0.070345	0.68362	1	1821	1	12095	comp44845_c0
GO:0016769	transferase activity, transferring nitrogenous groups	molecular_function	0.070431	0.68362	6	1821	17	12095	comp45393_c0,comp42345_c0,comp46875_c0,comp25025_c0,comp34780_c0,comp42313_c0
GO:0015923	mannosidase activity	molecular_function	0.070663	0.68371	5	1821	13	12095	comp36007_c0,comp28368_c0,comp28520_c0,comp32581_c0,comp67573_c0
GO:0019208	phosphatase regulator activity	molecular_function	0.070719	0.68371	4	1821	10	12095	comp40517_c0,comp41278_c0,comp37429_c0,comp19053_c0
GO:0065008	regulation of biological quality	biological_process	0.071136	0.68639	64	1821	341	12095	comp30432_c0,comp46571_c0,comp43560_c0,comp43023_c0,comp41190_c0,comp29951_c1,comp27188_c0,comp43871_c0,comp41070_c0,comp40138_c0,comp46486_c0,comp18325_c0,comp43723_c2,comp36458_c0,comp40771_c0,comp42424_c0,comp37452_c0,comp43461_c0,comp18561_c0,comp44006_c0,comp40066_c0,comp43153_c0,comp44175_c0,comp38933_c0,comp35494_c0,comp42388_c0,comp39367_c0,comp42125_c0,comp40657_c0,comp44454_c0,comp42902…
GO:0031072	heat shock protein binding	molecular_function	0.072479	0.69797	10	1821	32	12095	comp43415_c1,comp44348_c1,comp45725_c0,comp39744_c0,comp26206_c0,comp43573_c0,comp48972_c0,comp45162_c0,comp43512_c0,comp35474_c0
GO:0006662	glycerol ether metabolic process	biological_process	0.07308	0.701	3	1821	6	12095	comp42424_c0,comp41968_c0,comp43723_c2
GO:0018904	ether metabolic process	biological_process	0.07308	0.701	3	1821	6	12095	comp43723_c2,comp41968_c0,comp42424_c0
GO:0032984	macromolecular complex disassembly	biological_process	0.073683	0.70539	6	1821	18	12095	comp41642_c0,comp36402_c0,comp24464_c0,comp41423_c0,comp40667_c0,comp37951_c1
GO:0006013	mannose metabolic process	biological_process	0.074818	0.71486	9	1821	31	12095	comp44905_c0,comp42287_c0,comp42528_c2,comp46434_c0,comp41482_c0,comp29538_c0,comp18323_c1,comp67573_c0,comp38521_c0
GO:0030259	lipid glycosylation	biological_process	0.075383	0.71885	8	1821	27	12095	comp359390_c0,comp25857_c0,comp32666_c0,comp49300_c0,comp61202_c0,comp35710_c0,comp42866_c0,comp1217_c0
GO:0006553	lysine metabolic process	biological_process	0.075784	0.72128	15	1821	55	12095	comp37408_c0,comp16578_c0,comp41907_c0,comp55321_c0,comp44773_c0,comp40228_c0,comp42382_c0,comp43560_c0,comp43065_c1,comp42599_c0,comp41935_c0,comp42837_c1,comp42369_c0,comp38717_c0,comp43871_c0
GO:0005829	cytosol	cellular_component	0.078295	0.74229	11	1821	45	12095	comp24696_c0,comp42707_c0,comp42287_c0,comp19461_c0,comp44896_c0,comp43567_c0,comp41815_c1,comp37987_c0,comp42004_c0,comp39346_c0,comp39367_c0
GO:0044445	cytosolic part	cellular_component	0.078295	0.74229	11	1821	45	12095	comp19461_c0,comp42287_c0,comp42707_c0,comp24696_c0,comp41815_c1,comp43567_c0,comp44896_c0,comp39367_c0,comp39346_c0,comp37987_c0,comp42004_c0
GO:0030163	protein catabolic process	biological_process	0.078756	0.74521	31	1821	135	12095	comp35558_c0,comp31842_c0,comp43225_c8,comp57933_c0,comp18895_c0,comp47077_c0,comp47111_c0,comp46504_c0,comp316629_c0,comp42956_c5,comp32948_c0,comp43100_c1,comp43103_c0,comp46551_c0,comp44998_c0,comp56381_c0,comp41652_c0,comp47813_c0,comp34758_c0,comp41505_c0,comp37579_c0,comp43604_c0,comp34831_c0,comp44247_c0,comp40261_c0,comp56171_c0,comp35595_c0,comp38005_c1,comp46629_c0,comp47186_c0,comp4183…
GO:0072329	monocarboxylic acid catabolic process	biological_process	0.079845	0.75406	5	1821	13	12095	comp32815_c0,comp35701_c0,comp32758_c1,comp633206_c0,comp42382_c0
GO:0019200	carbohydrate kinase activity	molecular_function	0.080724	0.76089	5	1821	12	12095	comp18323_c1,comp37071_c0,comp42528_c2,comp46434_c0,comp42287_c0
GO:0042558	pteridine-containing compound metabolic process	biological_process	0.081203	0.7619	12	1821	47	12095	comp55321_c0,comp37408_c0,comp44773_c0,comp44613_c0,comp42797_c4,comp44175_c0,comp32556_c0,comp63040_c0,comp40364_c0,comp27000_c0,comp42783_c0,comp43405_c0
GO:0006793	phosphorus metabolic process	biological_process	0.08176	0.7619	256	1821	1469	12095	comp32556_c0,comp18466_c0,comp18689_c0,comp41070_c0,comp35490_c0,comp39433_c0,comp44717_c0,comp44845_c0,comp44720_c0,comp633206_c0,comp29571_c0,comp34862_c0,comp43108_c0,comp43065_c0,comp44454_c0,comp41167_c0,comp26210_c0,comp44316_c0,comp43057_c0,comp48660_c0,comp35312_c0,comp42428_c0,comp26024_c0,comp44700_c0,comp41205_c1,comp44645_c0,comp42849_c1,comp40228_c0,comp39666_c0,comp42075_c0,comp3377…
GO:0051273	beta-glucan metabolic process	biological_process	0.082038	0.7619	3	1821	6	12095	comp44023_c0,comp43385_c3,comp26933_c0
GO:0051274	beta-glucan biosynthetic process	biological_process	0.082038	0.7619	3	1821	6	12095	comp43385_c3,comp26933_c0,comp44023_c0
GO:0046906	tetrapyrrole binding	molecular_function	0.082259	0.7619	28	1821	156	12095	comp27542_c0,comp38738_c0,comp47829_c0,comp29874_c0,comp35685_c0,comp37472_c0,comp30405_c0,comp47573_c0,comp43875_c0,comp37716_c0,comp43464_c0,comp40057_c0,comp44198_c0,comp18634_c0,comp36738_c0,comp42797_c4,comp227987_c0,comp23153_c0,comp35713_c0,comp19435_c0,comp36738_c4,comp36738_c3,comp18564_c0,comp39219_c0,comp42072_c0,comp205207_c0,comp40128_c0,comp37532_c0
GO:0004124	cysteine synthase activity	molecular_function	0.082278	0.7619	2	1821	3	12095	comp39364_c0,comp42594_c0
GO:0006535	cysteine biosynthetic process from serine	biological_process	0.082278	0.7619	2	1821	3	12095	comp39364_c0,comp42594_c0
GO:0009333	cysteine synthase complex	cellular_component	0.082278	0.7619	2	1821	3	12095	comp39364_c0,comp42594_c0
GO:0019344	cysteine biosynthetic process	biological_process	0.082278	0.7619	2	1821	3	12095	comp42594_c0,comp39364_c0
GO:0006546	glycine catabolic process	biological_process	0.082555	0.7619	5	1821	18	12095	comp40693_c0,comp37722_c0,comp39671_c0,comp42464_c0,comp38052_c0
GO:0009071	serine family amino acid catabolic process	biological_process	0.082555	0.7619	5	1821	18	12095	comp42464_c0,comp38052_c0,comp39671_c0,comp37722_c0,comp40693_c0
GO:0006612	protein targeting to membrane	biological_process	0.0827	0.7619	11	1821	39	12095	comp42612_c1,comp63896_c0,comp50720_c0,comp26206_c0,comp46764_c0,comp34185_c0,comp46434_c0,comp42717_c0,comp39518_c0,comp29732_c0,comp37590_c0
GO:0033179	proton-transporting V-type ATPase, V0 domain	cellular_component	0.08346	0.7671	14	1821	55	12095	comp40921_c0,comp53130_c0,comp42262_c0,comp40978_c0,comp47573_c0,comp42247_c0,comp42467_c0,comp18060_c0,comp18601_c0,comp43244_c0,comp18709_c0,comp40123_c0,comp42531_c0,comp44103_c0
GO:0035251	UDP-glucosyltransferase activity	molecular_function	0.083578	0.7671	3	1821	6	12095	comp26933_c0,comp43674_c0,comp42420_c0
GO:0016197	endosomal transport	biological_process	0.084534	0.77297	3	1821	7	12095	comp43397_c0,comp47573_c0,comp32960_c0
GO:0042147	retrograde transport, endosome to Golgi	biological_process	0.084534	0.77297	3	1821	7	12095	comp32960_c0,comp47573_c0,comp43397_c0
GO:0004488	methylenetetrahydrofolate dehydrogenase (NADP+) activity	molecular_function	0.084864	0.77454	5	1821	13	12095	comp42797_c4,comp55321_c0,comp37408_c0,comp44773_c0,comp40364_c0
GO:1901137	carbohydrate derivative biosynthetic process	biological_process	0.085241	0.77653	83	1821	428	12095	comp42637_c6,comp18689_c0,comp41070_c0,comp35490_c0,comp44845_c0,comp39898_c0,comp46018_c0,comp41005_c0,comp30432_c0,comp42003_c0,comp44403_c3,comp34991_c0,comp45629_c0,comp35701_c0,comp44309_c1,comp42905_c1,comp43029_c0,comp38695_c0,comp43711_c0,comp30959_c0,comp43405_c0,comp44645_c0,comp45582_c0,comp44700_c0,comp55383_c0,comp40657_c0,comp18624_c0,comp21562_c0,comp18384_c0,comp38193_c0,comp44454…
GO:0005344	oxygen transporter activity	molecular_function	0.08598	0.77761	2	1821	3	12095	comp35713_c0,comp205207_c0
GO:0015669	gas transport	biological_process	0.08598	0.77761	2	1821	3	12095	comp205207_c0,comp35713_c0
GO:0015671	oxygen transport	biological_process	0.08598	0.77761	2	1821	3	12095	comp205207_c0,comp35713_c0
GO:0007005	mitochondrion organization	biological_process	0.086099	0.77761	10	1821	40	12095	comp18737_c0,comp47573_c0,comp18898_c0,comp18640_c0,comp39495_c0,comp37109_c0,comp34104_c0,comp35643_c0,comp43400_c0,comp38851_c0
GO:0005750	mitochondrial respiratory chain complex III	cellular_component	0.086471	0.77761	3	1821	7	12095	comp44814_c0,comp30638_c0,comp25956_c0
GO:0006122	mitochondrial electron transport, ubiquinol to cytochrome c	biological_process	0.086471	0.77761	3	1821	7	12095	comp25956_c0,comp44814_c0,comp30638_c0
GO:0045275	respiratory chain complex III	cellular_component	0.086471	0.77761	3	1821	7	12095	comp44814_c0,comp30638_c0,comp25956_c0
GO:0030246	carbohydrate binding	molecular_function	0.086809	0.77921	21	1821	106	12095	comp44005_c1,comp43657_c0,comp37427_c0,comp39383_c0,comp32666_c0,comp43383_c1,comp42866_c0,comp26327_c0,comp43512_c0,comp42586_c0,comp49300_c0,comp27850_c0,comp39678_c0,comp25857_c0,comp35710_c0,comp67573_c0,comp1217_c0,comp53716_c0,comp33960_c0,comp43278_c0,comp61202_c0
GO:0005984	disaccharide metabolic process	biological_process	0.08753	0.78424	12	1821	44	12095	comp26933_c0,comp18640_c0,comp38647_c0,comp42420_c0,comp39580_c0,comp43622_c1,comp25637_c0,comp34482_c0,comp42674_c0,comp42528_c2,comp43877_c0,comp27088_c0
GO:0005905	coated pit	cellular_component	0.087865	0.78437	3	1821	6	12095	comp44449_c0,comp30959_c0,comp56986_c0
GO:0030132	clathrin coat of coated pit	cellular_component	0.087865	0.78437	3	1821	6	12095	comp56986_c0,comp30959_c0,comp44449_c0
GO:0019074	viral RNA genome packaging	biological_process	0.088159	0.78557	2	1821	3	12095	comp292600_c0,comp37693_c0
GO:0008452	RNA ligase activity	molecular_function	0.089824	0.79895	2	1821	4	12095	comp41306_c0,comp17456_c0
GO:0005976	polysaccharide metabolic process	biological_process	0.090413	0.80272	37	1821	163	12095	comp34482_c0,comp38717_c0,comp25637_c0,comp44454_c0,comp38193_c0,comp39700_c0,comp43877_c0,comp40657_c0,comp21562_c0,comp42125_c0,comp43840_c0,comp43385_c3,comp18640_c0,comp35127_c1,comp53716_c0,comp43711_c0,comp37232_c1,comp55383_c0,comp44403_c3,comp42593_c0,comp26933_c0,comp43622_c1,comp35701_c0,comp18133_c0,comp42420_c0,comp44023_c0,comp18345_c0,comp18689_c0,comp41070_c0,comp44783_c0,comp27088…
GO:0046148	pigment biosynthetic process	biological_process	0.090781	0.80453	25	1821	101	12095	comp43437_c3,comp47813_c0,comp43223_c0,comp41565_c0,comp37590_c0,comp41505_c0,comp44316_c0,comp44567_c0,comp28678_c0,comp56171_c0,comp38717_c0,comp63819_c0,comp42075_c0,comp40759_c0,comp43560_c0,comp53417_c0,comp42599_c0,comp28607_c0,comp42398_c0,comp44178_c0,comp43620_c0,comp42904_c1,comp42741_c1,comp38551_c0,comp17456_c0
GO:0046168	glycerol-3-phosphate catabolic process	biological_process	0.091264	0.80735	5	1821	13	12095	comp40228_c0,comp37408_c0,comp41907_c0,comp41022_c0,comp42599_c0
GO:0003924	GTPase activity	molecular_function	0.091486	0.80785	50	1821	234	12095	comp41643_c0,comp43769_c0,comp43132_c0,comp41366_c0,comp42075_c0,comp41091_c0,comp41391_c0,comp46434_c0,comp44211_c1,comp42899_c0,comp33119_c1,comp26705_c0,comp41833_c0,comp63896_c0,comp92729_c0,comp41835_c0,comp40574_c0,comp36772_c0,comp44514_c0,comp44237_c0,comp42108_c1,comp43382_c3,comp40360_c0,comp56313_c0,comp31842_c0,comp40841_c0,comp47045_c0,comp44004_c0,comp63682_c0,comp43090_c0,comp42714…
GO:0006787	porphyrin-containing compound catabolic process	biological_process	0.092836	0.81426	2	1821	3	12095	comp33179_c0,comp18448_c0
GO:0033015	tetrapyrrole catabolic process	biological_process	0.092836	0.81426	2	1821	3	12095	comp33179_c0,comp18448_c0
GO:0051187	cofactor catabolic process	biological_process	0.092836	0.81426	2	1821	3	12095	comp33179_c0,comp18448_c0
GO:0044275	cellular carbohydrate catabolic process	biological_process	0.093018	0.81426	4	1821	10	12095	comp43622_c1,comp27088_c0,comp186407_c0,comp25637_c0
GO:0043027	cysteine-type endopeptidase inhibitor activity involved in apoptotic process	molecular_function	0.093211	0.81426	1	1821	1	12095	comp48047_c0
GO:0043028	cysteine-type endopeptidase regulator activity involved in apoptotic process	molecular_function	0.093211	0.81426	1	1821	1	12095	comp48047_c0
GO:0052646	alditol phosphate metabolic process	biological_process	0.095212	0.82923	7	1821	21	12095	comp41907_c0,comp37408_c0,comp41022_c0,comp40228_c0,comp41076_c0,comp42599_c0,comp37684_c0
GO:0006564	L-serine biosynthetic process	biological_process	0.095362	0.82923	2	1821	3	12095	comp29134_c0,comp46875_c0
GO:0016853	isomerase activity	molecular_function	0.095655	0.82923	26	1821	116	12095	comp44454_c0,comp38153_c0,comp44847_c0,comp21145_c0,comp42240_c1,comp41968_c0,comp44905_c0,comp39589_c0,comp49576_c0,comp44297_c2,comp42424_c0,comp39458_c0,comp43385_c3,comp18707_c1,comp35579_c0,comp38521_c0,comp43149_c2,comp40892_c0,comp42322_c0,comp56650_c0,comp42674_c0,comp39222_c0,comp29538_c0,comp40592_c0,comp31528_c0,comp49545_c0
GO:0006289	nucleotide-excision repair	biological_process	0.095656	0.82923	6	1821	19	12095	comp57933_c0,comp316629_c0,comp42007_c0,comp56381_c0,comp31842_c0,comp138664_c0
GO:0005784	Sec61 translocon complex	cellular_component	0.095941	0.82923	3	1821	8	12095	comp34185_c0,comp42612_c1,comp26206_c0
GO:0071256	translocon complex	cellular_component	0.095941	0.82923	3	1821	8	12095	comp34185_c0,comp42612_c1,comp26206_c0
GO:0004312	fatty acid synthase activity	molecular_function	0.096754	0.83331	3	1821	7	12095	comp43567_c0,comp24696_c0,comp42707_c0
GO:0005835	fatty acid synthase complex	cellular_component	0.096754	0.83331	3	1821	7	12095	comp43567_c0,comp42707_c0,comp24696_c0
GO:0031683	G-protein beta/gamma-subunit complex binding	molecular_function	0.097284	0.83641	10	1821	33	12095	comp40066_c0,comp42861_c0,comp33119_c1,comp42899_c0,comp34589_c0,comp18323_c1,comp40574_c0,comp43769_c0,comp63896_c0,comp17456_c0
GO:0070972	protein localization to endoplasmic reticulum	biological_process	0.097884	0.83844	10	1821	34	12095	comp39518_c0,comp29732_c0,comp37590_c0,comp43135_c0,comp43731_c0,comp63896_c0,comp50720_c0,comp46764_c0,comp42717_c0,comp46434_c0
GO:0009274	peptidoglycan-based cell wall	cellular_component	0.098035	0.83844	2	1821	5	12095	comp1040_c0,comp43519_c0
GO:0009276	Gram-negative-bacterium-type cell wall	cellular_component	0.098035	0.83844	2	1821	5	12095	comp43519_c0,comp1040_c0
GO:0044070	regulation of anion transport	biological_process	0.099402	0.84864	2	1821	3	12095	comp39307_c0,comp32629_c1
GO:0031300	intrinsic to organelle membrane	cellular_component	0.099751	0.84927	16	1821	68	12095	comp48660_c0,comp18633_c0,comp42612_c1,comp42220_c0,comp43509_c5,comp43176_c2,comp34185_c0,comp42004_c0,comp36552_c0,comp38466_c0,comp47141_c0,comp61006_c0,comp39828_c0,comp26206_c0,comp41624_c4,comp42637_c6
GO:0046912	transferase activity, transferring acyl groups, acyl groups converted into alkyl on transfer	molecular_function	0.099823	0.84927	3	1821	6	12095	comp31528_c0,comp44835_c0,comp42707_c0
GO:0000139	Golgi membrane	cellular_component	0.10023	0.85124	12	1821	45	12095	comp39032_c0,comp44398_c1,comp18351_c0,comp43538_c3,comp42004_c0,comp38466_c0,comp44449_c0,comp43176_c2,comp43356_c0,comp35455_c0,comp30959_c0,comp40965_c0
GO:1901657	glycosyl compound metabolic process	biological_process	0.10076	0.85424	102	1821	583	12095	comp40301_c0,comp38193_c0,comp44454_c0,comp18384_c0,comp63682_c0,comp40657_c0,comp42714_c0,comp18624_c0,comp44316_c0,comp41303_c0,comp42125_c0,comp42690_c0,comp44667_c0,comp43405_c0,comp17456_c0,comp38662_c0,comp44700_c0,comp42150_c0,comp44645_c0,comp34991_c0,comp37480_c0,comp23921_c0,comp41391_c0,comp46434_c0,comp43029_c0,comp18466_c0,comp44309_c1,comp44015_c0,comp35701_c0,comp44845_c0,comp41070…
GO:0032561	guanyl ribonucleotide binding	molecular_function	0.10126	0.85597	58	1821	282	12095	comp40548_c0,comp43153_c0,comp18323_c1,comp39518_c0,comp71523_c0,comp40066_c0,comp17456_c0,comp44667_c0,comp39715_c0,comp41957_c0,comp38662_c0,comp47455_c0,comp34589_c0,comp45263_c0,comp42861_c0,comp44316_c0,comp42023_c0,comp42349_c0,comp38834_c0,comp41931_c2,comp44004_c0,comp47045_c0,comp42714_c0,comp43612_c0,comp63682_c0,comp43090_c0,comp42108_c1,comp44237_c0,comp44514_c0,comp26743_c0,comp40841…
GO:0046939	nucleotide phosphorylation	biological_process	0.10131	0.85597	3	1821	9	12095	comp130983_c0,comp41910_c0,comp40396_c0
GO:0022411	cellular component disassembly	biological_process	0.10171	0.85791	6	1821	21	12095	comp40667_c0,comp37951_c1,comp36402_c0,comp24464_c0,comp41642_c0,comp41423_c0
GO:0000051	urea cycle intermediate metabolic process	biological_process	0.10223	0.86079	2	1821	3	12095	comp29571_c0,comp39630_c0
GO:0006412	translation	biological_process	0.10278	0.8638	94	1821	574	12095	comp42487_c3,comp39371_c0,comp45725_c0,comp43461_c0,comp50194_c0,comp42901_c0,comp44244_c0,comp44272_c0,comp49412_c0,comp36746_c0,comp41642_c0,comp43871_c0,comp56313_c0,comp30248_c0,comp41872_c4,comp26930_c0,comp34862_c0,comp52857_c0,comp39754_c0,comp63682_c0,comp21562_c0,comp40805_c0,comp52392_c0,comp43244_c0,comp44164_c1,comp41614_c0,comp19983_c0,comp41434_c0,comp36623_c0,comp33730_c0,comp47359…
GO:0043015	gamma-tubulin binding	molecular_function	0.10294	0.8638	2	1821	3	12095	comp36825_c0,comp40123_c0
GO:0004722	protein serine/threonine phosphatase activity	molecular_function	0.10355	0.86743	3	1821	6	12095	comp43365_c2,comp43057_c0,comp43718_c0
GO:0003847	1-alkyl-2-acetylglycerophosphocholine esterase activity	molecular_function	0.10433	0.871	2	1821	3	12095	comp18497_c0,comp33179_c0
GO:0008247	1-alkyl-2-acetylglycerophosphocholine esterase complex	cellular_component	0.10433	0.871	2	1821	3	12095	comp33179_c0,comp18497_c0
GO:0009250	glucan biosynthetic process	biological_process	0.10477	0.87317	5	1821	15	12095	comp26933_c0,comp44783_c0,comp43385_c3,comp44023_c0,comp42420_c0
GO:0016646	oxidoreductase activity, acting on the CH-NH group of donors, NAD or NADP as acceptor	molecular_function	0.10593	0.88098	7	1821	24	12095	comp42797_c4,comp55321_c0,comp37408_c0,comp44773_c0,comp40364_c0,comp43065_c1,comp44613_c0
GO:0030131	clathrin adaptor complex	cellular_component	0.10611	0.88098	4	1821	10	12095	comp56986_c0,comp43904_c0,comp42056_c0,comp43835_c1
GO:0009072	aromatic amino acid family metabolic process	biological_process	0.10625	0.88098	28	1821	130	12095	comp42923_c4,comp42599_c0,comp43560_c0,comp37369_c0,comp46571_c0,comp40228_c0,comp45393_c0,comp55321_c0,comp42883_c5,comp41907_c0,comp45066_c0,comp34780_c0,comp42667_c0,comp42740_c2,comp38725_c0,comp42837_c1,comp43464_c0,comp43225_c1,comp42085_c0,comp42382_c0,comp39791_c0,comp50194_c0,comp37408_c0,comp44896_c0,comp42271_c0,comp38717_c0,comp42369_c0,comp37651_c0
GO:0005496	steroid binding	molecular_function	0.1067	0.88325	3	1821	7	12095	comp18510_c0,comp45045_c0,comp43567_c0
GO:0008381	mechanically-gated ion channel activity	molecular_function	0.10744	0.88361	2	1821	3	12095	comp43630_c0,comp36595_c1
GO:0022833	mechanically gated channel activity	molecular_function	0.10744	0.88361	2	1821	3	12095	comp43630_c0,comp36595_c1
GO:0000774	adenyl-nucleotide exchange factor activity	molecular_function	0.10754	0.88361	4	1821	13	12095	comp47573_c0,comp45467_c0,comp43602_c0,comp42004_c0
GO:0032392	DNA geometric change	biological_process	0.10765	0.88361	2	1821	3	12095	comp41565_c0,comp38551_c0
GO:0032508	DNA duplex unwinding	biological_process	0.10765	0.88361	2	1821	3	12095	comp41565_c0,comp38551_c0
GO:0019825	oxygen binding	molecular_function	0.10895	0.89274	2	1821	4	12095	comp205207_c0,comp35713_c0
GO:0044183	protein binding involved in protein folding	molecular_function	0.10914	0.89279	4	1821	10	12095	comp316629_c0,comp44371_c0,comp42900_c0,comp41369_c0
GO:0006820	anion transport	biological_process	0.10977	0.89646	19	1821	88	12095	comp37706_c0,comp87492_c0,comp45389_c0,comp44121_c4,comp18707_c1,comp33051_c0,comp43957_c1,comp42797_c4,comp32629_c1,comp25937_c0,comp39276_c0,comp39307_c0,comp39810_c0,comp43983_c9,comp40946_c0,comp33226_c0,comp19094_c1,comp43575_c0,comp36729_c0
GO:0004133	glycogen debranching enzyme activity	molecular_function	0.1109	0.89821	3	1821	6	12095	comp27088_c0,comp43622_c1,comp25637_c0
GO:0004134	4-alpha-glucanotransferase activity	molecular_function	0.1109	0.89821	3	1821	6	12095	comp25637_c0,comp43622_c1,comp27088_c0
GO:0004135	amylo-alpha-1,6-glucosidase activity	molecular_function	0.1109	0.89821	3	1821	6	12095	comp25637_c0,comp43622_c1,comp27088_c0
GO:0005980	glycogen catabolic process	biological_process	0.1109	0.89821	3	1821	6	12095	comp43622_c1,comp27088_c0,comp25637_c0
GO:0009251	glucan catabolic process	biological_process	0.1109	0.89821	3	1821	6	12095	comp27088_c0,comp43622_c1,comp25637_c0
GO:0044431	Golgi apparatus part	cellular_component	0.1115	0.90157	17	1821	72	12095	comp44449_c0,comp38466_c0,comp42004_c0,comp43538_c3,comp44398_c1,comp43934_c0,comp27153_c0,comp40965_c0,comp35455_c0,comp30959_c0,comp42690_c0,comp39032_c0,comp18351_c0,comp43615_c1,comp43376_c0,comp43356_c0,comp43176_c2
GO:0009266	response to temperature stimulus	biological_process	0.11188	0.90164	2	1821	3	12095	comp44348_c1,comp43573_c0
GO:0009408	response to heat	biological_process	0.11188	0.90164	2	1821	3	12095	comp44348_c1,comp43573_c0
GO:0004707	MAP kinase activity	molecular_function	0.11261	0.90431	2	1821	3	12095	comp43840_c0,comp42003_c0
GO:0001948	glycoprotein binding	molecular_function	0.1133	0.90431	2	1821	4	12095	comp280112_c0,comp6230_c0
GO:0043394	proteoglycan binding	molecular_function	0.1133	0.90431	2	1821	4	12095	comp6230_c0,comp280112_c0
GO:0043395	heparan sulfate proteoglycan binding	molecular_function	0.1133	0.90431	2	1821	4	12095	comp280112_c0,comp6230_c0
GO:0004615	phosphomannomutase activity	molecular_function	0.11332	0.90431	2	1821	3	12095	comp38521_c0,comp29538_c0
GO:0019307	mannose biosynthetic process	biological_process	0.11332	0.90431	2	1821	3	12095	comp38521_c0,comp29538_c0
GO:0045263	proton-transporting ATP synthase complex, coupling factor F(o)	cellular_component	0.1138	0.90477	17	1821	88	12095	comp43893_c4,comp41021_c0,comp38256_c0,comp28698_c0,comp35490_c0,comp43405_c0,comp43959_c0,comp61006_c0,comp44645_c0,comp30432_c0,comp34666_c0,comp44642_c0,comp34625_c0,comp44847_c0,comp44014_c0,comp316880_c0,comp44615_c0
GO:0044257	cellular protein catabolic process	biological_process	0.11393	0.90477	26	1821	115	12095	comp40261_c0,comp43604_c0,comp34831_c0,comp44247_c0,comp47186_c0,comp41836_c0,comp38005_c1,comp46629_c0,comp41652_c0,comp34758_c0,comp37579_c0,comp42956_c5,comp316629_c0,comp43100_c1,comp32948_c0,comp46504_c0,comp44998_c0,comp43103_c0,comp46551_c0,comp57933_c0,comp35558_c0,comp31842_c0,comp43225_c8,comp47077_c0,comp47111_c0,comp18895_c0
GO:0051603	proteolysis involved in cellular protein catabolic process	biological_process	0.11393	0.90477	26	1821	115	12095	comp34758_c0,comp37579_c0,comp41652_c0,comp41836_c0,comp47186_c0,comp46629_c0,comp38005_c1,comp40261_c0,comp44247_c0,comp43604_c0,comp34831_c0,comp47111_c0,comp47077_c0,comp18895_c0,comp57933_c0,comp43225_c8,comp31842_c0,comp35558_c0,comp44998_c0,comp46551_c0,comp43103_c0,comp43100_c1,comp32948_c0,comp42956_c5,comp316629_c0,comp46504_c0
GO:0003747	translation release factor activity	molecular_function	0.11547	0.9086	3	1821	7	12095	comp36402_c0,comp41423_c0,comp41642_c0
GO:0008079	translation termination factor activity	molecular_function	0.11547	0.9086	3	1821	7	12095	comp36402_c0,comp41642_c0,comp41423_c0
GO:0018444	translation release factor complex	cellular_component	0.11547	0.9086	3	1821	7	12095	comp41423_c0,comp36402_c0,comp41642_c0
GO:0019001	guanyl nucleotide binding	molecular_function	0.11561	0.9086	58	1821	285	12095	comp39518_c0,comp40548_c0,comp18323_c1,comp43153_c0,comp71523_c0,comp40066_c0,comp44667_c0,comp17456_c0,comp41957_c0,comp39715_c0,comp38662_c0,comp42861_c0,comp45263_c0,comp42023_c0,comp42349_c0,comp44316_c0,comp47455_c0,comp34589_c0,comp38834_c0,comp41931_c2,comp47045_c0,comp44004_c0,comp43090_c0,comp63682_c0,comp42714_c0,comp43612_c0,comp44514_c0,comp44237_c0,comp26743_c0,comp42108_c1,comp31842…
GO:0044264	cellular polysaccharide metabolic process	biological_process	0.11591	0.9086	34	1821	150	12095	comp43711_c0,comp37232_c1,comp55383_c0,comp38193_c0,comp44454_c0,comp25637_c0,comp38717_c0,comp34482_c0,comp21562_c0,comp40657_c0,comp43877_c0,comp18640_c0,comp43385_c3,comp43840_c0,comp42125_c0,comp35127_c1,comp44783_c0,comp18345_c0,comp18689_c0,comp41070_c0,comp42528_c2,comp42674_c0,comp27088_c0,comp42003_c0,comp38647_c0,comp39580_c0,comp44403_c3,comp42593_c0,comp26933_c0,comp44023_c0,comp42420…
GO:0015994	chlorophyll metabolic process	biological_process	0.11608	0.9086	18	1821	72	12095	comp41505_c0,comp43215_c0,comp44316_c0,comp43508_c0,comp37590_c0,comp41565_c0,comp47813_c0,comp43437_c3,comp44567_c0,comp56171_c0,comp82669_c0,comp28607_c0,comp33179_c0,comp18448_c0,comp34889_c1,comp17456_c0,comp38551_c0,comp30591_c0
GO:0008028	monocarboxylic acid transmembrane transporter activity	molecular_function	0.11627	0.9086	2	1821	4	12095	comp43575_c0,comp42797_c4
GO:0008508	bile acid:sodium symporter activity	molecular_function	0.11627	0.9086	2	1821	4	12095	comp42797_c4,comp43575_c0
GO:0015125	bile acid transmembrane transporter activity	molecular_function	0.11627	0.9086	2	1821	4	12095	comp42797_c4,comp43575_c0
GO:0015721	bile acid and bile salt transport	biological_process	0.11627	0.9086	2	1821	4	12095	comp43575_c0,comp42797_c4
GO:0033365	protein localization to organelle	biological_process	0.11867	0.92434	23	1821	103	12095	comp39518_c0,comp41369_c0,comp43731_c0,comp35724_c0,comp38851_c0,comp35643_c0,comp50720_c0,comp63896_c0,comp316629_c0,comp42717_c0,comp29732_c0,comp41505_c0,comp37590_c0,comp18640_c0,comp42030_c0,comp43437_c3,comp43135_c0,comp18737_c0,comp44476_c0,comp37109_c0,comp34104_c0,comp46764_c0,comp46434_c0
GO:0008839	4-hydroxy-tetrahydrodipicolinate reductase	molecular_function	0.11941	0.92434	2	1821	4	12095	comp38717_c0,comp44773_c0
GO:0009089	lysine biosynthetic process via diaminopimelate	biological_process	0.11941	0.92434	2	1821	4	12095	comp38717_c0,comp44773_c0
GO:0046451	diaminopimelate metabolic process	biological_process	0.11941	0.92434	2	1821	4	12095	comp38717_c0,comp44773_c0
GO:0051246	regulation of protein metabolic process	biological_process	0.11967	0.92434	32	1821	152	12095	comp39754_c0,comp42108_c1,comp56313_c0,comp25917_c0,comp41642_c0,comp43979_c0,comp43871_c0,comp35499_c0,comp42956_c5,comp41025_c0,comp42487_c3,comp41643_c0,comp45045_c0,comp18321_c0,comp41423_c0,comp40548_c0,comp39939_c0,comp44006_c0,comp43731_c0,comp44175_c0,comp36402_c0,comp42349_c0,comp40062_c0,comp56964_c0,comp47359_c0,comp38345_c0,comp18436_c0,comp47045_c0,comp21562_c0,comp63682_c0,comp40805…
GO:0008746	NAD(P)+ transhydrogenase activity	molecular_function	0.11979	0.92434	2	1821	4	12095	comp42428_c0,comp40641_c0
GO:0008750	NAD(P)+ transhydrogenase (AB-specific) activity	molecular_function	0.11979	0.92434	2	1821	4	12095	comp40641_c0,comp42428_c0
GO:0016652	oxidoreductase activity, acting on NAD(P)H, NAD(P) as acceptor	molecular_function	0.11979	0.92434	2	1821	4	12095	comp42428_c0,comp40641_c0
GO:0008308	voltage-gated anion channel activity	molecular_function	0.12052	0.92845	3	1821	7	12095	comp33226_c0,comp32629_c1,comp39307_c0
GO:0043650	dicarboxylic acid biosynthetic process	biological_process	0.12075	0.92857	8	1821	30	12095	comp42783_c0,comp63040_c0,comp32556_c0,comp44175_c0,comp29571_c0,comp44613_c0,comp41833_c0,comp37374_c0
GO:1901575	organic substance catabolic process	biological_process	0.12095	0.92857	148	1821	842	12095	comp42349_c0,comp43464_c0,comp47573_c0,comp53716_c0,comp37408_c0,comp47045_c0,comp44896_c0,comp38717_c0,comp47186_c0,comp44247_c0,comp42287_c0,comp39544_c0,comp44567_c0,comp17152_c0,comp38052_c0,comp40548_c0,comp35558_c0,comp42740_c2,comp38598_c0,comp41957_c0,comp42899_c0,comp34720_c0,comp41643_c0,comp37722_c0,comp44211_c1,comp44237_c0,comp42599_c0,comp42108_c1,comp31842_c0,comp43382_c3,comp41022…
GO:0004506	squalene monooxygenase activity	molecular_function	0.1211	0.92857	2	1821	4	12095	comp41907_c0,comp53417_c0
GO:0016645	oxidoreductase activity, acting on the CH-NH group of donors	molecular_function	0.12207	0.93369	9	1821	36	12095	comp44773_c0,comp37408_c0,comp55321_c0,comp44613_c0,comp43065_c1,comp40364_c0,comp42904_c1,comp40040_c0,comp42797_c4
GO:0072350	tricarboxylic acid metabolic process	biological_process	0.12224	0.93369	3	1821	8	12095	comp40215_c0,comp18387_c0,comp18459_c0
GO:0006801	superoxide metabolic process	biological_process	0.12234	0.93369	4	1821	12	12095	comp35757_c0,comp27355_c0,comp39180_c0,comp42811_c0
GO:0060590	ATPase regulator activity	molecular_function	0.12281	0.93468	6	1821	22	12095	comp45467_c0,comp47573_c0,comp34540_c0,comp42004_c0,comp41303_c0,comp43602_c0
GO:0009309	amine biosynthetic process	biological_process	0.12304	0.93468	8	1821	28	12095	comp45066_c0,comp44896_c0,comp34780_c0,comp50194_c0,comp40228_c0,comp45393_c0,comp39791_c0,comp43225_c1
GO:0042401	cellular biogenic amine biosynthetic process	biological_process	0.12304	0.93468	8	1821	28	12095	comp50194_c0,comp39791_c0,comp45393_c0,comp40228_c0,comp43225_c1,comp34780_c0,comp45066_c0,comp44896_c0
GO:0032268	regulation of cellular protein metabolic process	biological_process	0.12332	0.93534	31	1821	148	12095	comp40805_c0,comp21562_c0,comp63682_c0,comp18321_c0,comp45045_c0,comp41643_c0,comp42487_c3,comp18436_c0,comp47045_c0,comp38345_c0,comp41025_c0,comp47359_c0,comp40062_c0,comp56964_c0,comp42349_c0,comp36402_c0,comp42956_c5,comp35499_c0,comp44175_c0,comp43731_c0,comp43871_c0,comp43979_c0,comp41642_c0,comp25917_c0,comp44006_c0,comp56313_c0,comp42108_c1,comp39939_c0,comp39754_c0,comp40548_c0,comp41423…
GO:0090407	organophosphate biosynthetic process	biological_process	0.12626	0.95614	55	1821	305	12095	comp18421_c0,comp44785_c0,comp34219_c0,comp44642_c0,comp30432_c0,comp61006_c0,comp39898_c0,comp43959_c0,comp44845_c0,comp34780_c0,comp35490_c0,comp38256_c0,comp18345_c0,comp18689_c0,comp43893_c4,comp42637_c6,comp43029_c0,comp44309_c1,comp44615_c0,comp44023_c0,comp45396_c0,comp34991_c0,comp316880_c0,comp37684_c0,comp130983_c0,comp43463_c5,comp43300_c0,comp42594_c0,comp44700_c0,comp39849_c1,comp455…
GO:0016641	oxidoreductase activity, acting on the CH-NH2 group of donors, oxygen as acceptor	molecular_function	0.12663	0.95744	3	1821	9	12095	comp39050_c1,comp40923_c0,comp34185_c0
GO:0071806	protein transmembrane transport	biological_process	0.12691	0.95808	6	1821	22	12095	comp18737_c0,comp37109_c0,comp42030_c0,comp18640_c0,comp35643_c0,comp38851_c0
GO:0042592	homeostatic process	biological_process	0.12747	0.96081	25	1821	126	12095	comp46571_c0,comp42844_c5,comp39157_c0,comp42902_c0,comp43560_c0,comp42337_c0,comp29951_c1,comp19461_c0,comp27188_c0,comp36586_c0,comp42949_c0,comp41279_c1,comp42695_c0,comp27050_c0,comp38195_c1,comp18325_c0,comp43723_c2,comp42424_c0,comp40771_c0,comp33466_c0,comp17994_c0,comp41968_c0,comp63819_c0,comp18561_c0,comp43144_c2
GO:0044247	cellular polysaccharide catabolic process	biological_process	0.12826	0.96529	3	1821	7	12095	comp25637_c0,comp27088_c0,comp43622_c1
GO:0006072	glycerol-3-phosphate metabolic process	biological_process	0.13009	0.97757	6	1821	18	12095	comp41076_c0,comp42599_c0,comp41907_c0,comp37408_c0,comp41022_c0,comp40228_c0
GO:0048511	rhythmic process	biological_process	0.13052	0.97928	2	1821	4	12095	comp18325_c0,comp43609_c0
GO:0016604	nuclear body	cellular_component	0.132	0.98889	2	1821	5	12095	comp34090_c0,comp110541_c0
GO:0016605	PML body	cellular_component	0.13356	0.99608	1	1821	1	12095	comp34090_c0
GO:0006554	lysine catabolic process	biological_process	0.13357	0.99608	13	1821	50	12095	comp41935_c0,comp42599_c0,comp43560_c0,comp43065_c1,comp42382_c0,comp40228_c0,comp55321_c0,comp41907_c0,comp16578_c0,comp37408_c0,comp38717_c0,comp42369_c0,comp42837_c1
GO:0009068	aspartate family amino acid catabolic process	biological_process	0.13357	0.99608	13	1821	50	12095	comp42382_c0,comp43065_c1,comp43560_c0,comp42599_c0,comp41935_c0,comp37408_c0,comp16578_c0,comp41907_c0,comp55321_c0,comp40228_c0,comp38717_c0,comp42837_c1,comp42369_c0
GO:0004030	aldehyde dehydrogenase [NAD(P)+] activity	molecular_function	0.13405	0.99814	2	1821	4	12095	comp42740_c2,comp42883_c5
GO:0009821	alkaloid biosynthetic process	biological_process	0.13493	1	2	1821	4	12095	comp45393_c0,comp34780_c0
GO:0012506	vesicle membrane	cellular_component	0.13526	1	10	1821	43	12095	comp19732_c0,comp44089_c0,comp40965_c0,comp35455_c0,comp30959_c0,comp39032_c0,comp18351_c0,comp44378_c0,comp43509_c1,comp44449_c0
GO:0030659	cytoplasmic vesicle membrane	cellular_component	0.13526	1	10	1821	43	12095	comp44378_c0,comp18351_c0,comp39032_c0,comp43509_c1,comp44449_c0,comp44089_c0,comp19732_c0,comp40965_c0,comp30959_c0,comp35455_c0
GO:0016682	oxidoreductase activity, acting on diphenols and related substances as donors, oxygen as acceptor	molecular_function	0.13547	1	3	1821	7	12095	comp19795_c1,comp43409_c0,comp42811_c0
GO:0000097	sulfur amino acid biosynthetic process	biological_process	0.13677	1	5	1821	15	12095	comp28019_c0,comp39364_c0,comp38396_c0,comp42594_c0,comp26327_c0
GO:0009523	photosystem II	cellular_component	0.13693	1	14	1821	68	12095	comp18633_c0,comp42964_c2,comp41817_c0,comp38208_c0,comp20238_c0,comp31225_c0,comp146183_c0,comp60653_c0,comp28953_c0,comp42928_c0,comp40666_c0,comp42934_c6,comp314066_c0,comp315528_c0
GO:0009404	toxin metabolic process	biological_process	0.1385	1	6	1821	20	12095	comp36125_c0,comp42896_c0,comp42424_c0,comp48660_c0,comp44694_c0,comp40969_c0
GO:0005388	calcium-transporting ATPase activity	molecular_function	0.1386	1	2	1821	4	12095	comp44023_c0,comp42886_c0
GO:0016528	sarcoplasm	cellular_component	0.1386	1	2	1821	4	12095	comp44023_c0,comp42886_c0
GO:0016529	sarcoplasmic reticulum	cellular_component	0.1386	1	2	1821	4	12095	comp42886_c0,comp44023_c0
GO:0008061	chitin binding	molecular_function	0.13887	1	12	1821	63	12095	comp45269_c0,comp44369_c0,comp75753_c0,comp40096_c0,comp44600_c0,comp39245_c0,comp27206_c0,comp42523_c2,comp18684_c0,comp33240_c0,comp40103_c2,comp314066_c0
GO:0033057	multicellular organismal reproductive behavior	biological_process	0.13926	1	2	1821	5	12095	comp30432_c0,comp41190_c0
GO:0045297	post-mating behavior	biological_process	0.13926	1	2	1821	5	12095	comp41190_c0,comp30432_c0
GO:0045924	regulation of female receptivity	biological_process	0.13926	1	2	1821	5	12095	comp30432_c0,comp41190_c0
GO:0046008	regulation of female receptivity, post-mating	biological_process	0.13926	1	2	1821	5	12095	comp30432_c0,comp41190_c0
GO:0060180	female mating behavior	biological_process	0.13926	1	2	1821	5	12095	comp41190_c0,comp30432_c0
GO:0004753	saccharopine dehydrogenase activity	molecular_function	0.13927	1	1	1821	1	12095	comp43065_c1
GO:0047130	saccharopine dehydrogenase (NADP+, L-lysine-forming) activity	molecular_function	0.13927	1	1	1821	1	12095	comp43065_c1
GO:0046873	metal ion transmembrane transporter activity	molecular_function	0.14004	1	41	1821	218	12095	comp43841_c0,comp42797_c4,comp40822_c0,comp38016_c0,comp43575_c0,comp71523_c0,comp40066_c0,comp35358_c0,comp41310_c1,comp40800_c0,comp43090_c0,comp35595_c0,comp47455_c0,comp48329_c0,comp18636_c0,comp42886_c0,comp44018_c0,comp38834_c0,comp63896_c0,comp41054_c0,comp36772_c0,comp26743_c0,comp41817_c0,comp42677_c0,comp35822_c0,comp31842_c0,comp41396_c0,comp40841_c0,comp37181_c0,comp42033_c2,comp45534…
GO:0000049	tRNA binding	molecular_function	0.14075	1	5	1821	15	12095	comp39791_c0,comp50194_c0,comp36623_c0,comp44362_c1,comp82852_c0
GO:0004832	valine-tRNA ligase activity	molecular_function	0.14142	1	2	1821	4	12095	comp42901_c0,comp43871_c0
GO:0006438	valyl-tRNA aminoacylation	biological_process	0.14142	1	2	1821	4	12095	comp42901_c0,comp43871_c0
GO:0016192	vesicle-mediated transport	biological_process	0.142	1	48	1821	237	12095	comp24069_c0,comp18351_c0,comp43835_c1,comp67763_c0,comp43615_c1,comp44111_c0,comp41789_c0,comp56986_c0,comp42579_c1,comp43376_c0,comp43356_c0,comp42900_c0,comp44449_c0,comp18336_c0,comp42004_c0,comp42056_c0,comp43509_c1,comp27153_c0,comp35455_c0,comp19732_c0,comp44089_c0,comp42402_c0,comp39032_c0,comp42690_c0,comp44378_c0,comp44018_c0,comp35792_c0,comp44069_c0,comp47573_c0,comp43244_c0,comp43904…
GO:0034613	cellular protein localization	biological_process	0.14233	1	75	1821	391	12095	comp230303_c0,comp43904_c0,comp210418_c0,comp34185_c0,comp37109_c0,comp48737_c0,comp43514_c0,comp44378_c0,comp44286_c0,comp44069_c0,comp18260_c0,comp43217_c0,comp35724_c0,comp40965_c0,comp43731_c0,comp38851_c0,comp26206_c0,comp35643_c0,comp50720_c0,comp39518_c0,comp44086_c2,comp47141_c0,comp42579_c1,comp35607_c0,comp46764_c0,comp43509_c5,comp29732_c0,comp42030_c0,comp43437_c3,comp43135_c0,comp180…
GO:0070727	cellular macromolecule localization	biological_process	0.14233	1	75	1821	391	12095	comp36458_c0,comp37590_c0,comp43835_c1,comp18351_c0,comp43461_c0,comp37452_c0,comp44476_c0,comp56986_c0,comp42900_c0,comp43356_c0,comp41960_c0,comp46434_c0,comp18336_c0,comp33179_c0,comp42056_c0,comp57933_c0,comp43509_c1,comp27153_c0,comp42717_c0,comp43602_c0,comp39367_c0,comp16641_c0,comp18640_c0,comp41505_c0,comp39032_c0,comp42612_c1,comp34104_c0,comp39672_c0,comp41369_c0,comp44371_c0,comp40066…
GO:0031032	actomyosin structure organization	biological_process	0.14245	1	1	1821	1	12095	comp44852_c0
GO:0019637	organophosphate metabolic process	biological_process	0.14299	1	144	1821	840	12095	comp39536_c0,comp42033_c2,comp43959_c0,comp18421_c0,comp18345_c0,comp34780_c0,comp42398_c0,comp43893_c4,comp55191_c0,comp45396_c0,comp41833_c0,comp18061_c0,comp44615_c0,comp44023_c0,comp43463_c5,comp42075_c0,comp43193_c0,comp29134_c0,comp71523_c0,comp41037_c0,comp35074_c0,comp22371_c0,comp40365_c0,comp41565_c0,comp36079_c1,comp44704_c0,comp42023_c0,comp36673_c0,comp42886_c0,comp44004_c0,comp44847…
GO:0016746	transferase activity, transferring acyl groups	molecular_function	0.14436	1	33	1821	162	12095	comp38695_c0,comp32673_c0,comp34731_c0,comp31528_c0,comp33519_c0,comp34421_c0,comp18895_c0,comp42040_c0,comp41167_c0,comp24696_c0,comp43117_c1,comp18385_c0,comp39513_c0,comp46511_c0,comp44835_c0,comp41831_c0,comp42707_c0,comp36527_c1,comp35679_c0,comp43567_c0,comp32146_c0,comp40233_c0,comp83588_c0,comp34840_c1,comp42337_c0,comp42594_c0,comp37722_c0,comp42424_c0,comp31036_c0,comp30261_c0,comp35676…
GO:0016774	phosphotransferase activity, carboxyl group as acceptor	molecular_function	0.14436	1	2	1821	4	12095	comp45417_c0,comp29571_c0
GO:0006108	malate metabolic process	biological_process	0.1446	1	3	1821	7	12095	comp43485_c0,comp18679_c0,comp44773_c0
GO:0004185	serine-type carboxypeptidase activity	molecular_function	0.1464	1	4	1821	12	12095	comp38016_c0,comp38175_c0,comp40805_c0,comp40670_c0
GO:0043168	anion binding	molecular_function	0.14659	1	274	1821	1549	12095	comp42901_c0,comp40387_c0,comp42450_c0,comp50194_c0,comp35706_c0,comp40113_c0,comp41091_c0,comp56171_c0,comp34975_c0,comp44514_c0,comp42003_c0,comp28607_c0,comp35465_c0,comp41931_c1,comp43560_c0,comp42767_c0,comp56313_c0,comp40745_c0,comp43871_c0,comp42503_c0,comp40574_c0,comp40629_c0,comp42793_c0,comp34589_c0,comp40516_c0,comp44541_c0,comp119428_c0,comp30493_c0,comp43244_c0,comp42230_c5,comp2156…
GO:0030228	lipoprotein particle receptor activity	molecular_function	0.14681	1	1	1821	1	12095	comp2893_c0
GO:0043241	protein complex disassembly	biological_process	0.14724	1	5	1821	17	12095	comp37951_c1,comp36402_c0,comp24464_c0,comp41423_c0,comp41642_c0
GO:0043244	regulation of protein complex disassembly	biological_process	0.14724	1	5	1821	17	12095	comp37951_c1,comp41642_c0,comp36402_c0,comp24464_c0,comp41423_c0
GO:0006796	phosphate-containing compound metabolic process	biological_process	0.14916	1	249	1821	1455	12095	comp42594_c0,comp44211_c1,comp18414_c0,comp42593_c0,comp44802_c0,comp130983_c0,comp41643_c0,comp16757_c0,comp316880_c0,comp37684_c0,comp19795_c1,comp18133_c0,comp44873_c0,comp42899_c0,comp43250_c1,comp38964_c0,comp38256_c0,comp41193_c0,comp41022_c0,comp61006_c0,comp43382_c3,comp31842_c0,comp34219_c0,comp44785_c0,comp44642_c0,comp25956_c0,comp42108_c1,comp38647_c0,comp40921_c0,comp42599_c0,comp442…
GO:0008135	translation factor activity, nucleic acid binding	molecular_function	0.14953	1	22	1821	102	12095	comp40062_c0,comp47359_c0,comp36402_c0,comp42349_c0,comp41025_c0,comp47045_c0,comp18436_c0,comp41643_c0,comp42487_c3,comp40805_c0,comp63682_c0,comp21562_c0,comp18321_c0,comp39754_c0,comp40548_c0,comp39939_c0,comp41423_c0,comp25917_c0,comp56313_c0,comp41642_c0,comp35499_c0,comp42956_c5
GO:0016151	nickel cation binding	molecular_function	0.14971	1	7	1821	29	12095	comp41309_c0,comp44348_c1,comp47506_c0,comp42464_c0,comp35358_c0,comp18260_c0,comp33416_c0
GO:0033655	host cell cytoplasm part	cellular_component	0.14979	1	2	1821	4	12095	comp42690_c0,comp42608_c0
GO:0016829	lyase activity	molecular_function	0.15028	1	37	1821	199	12095	comp39712_c0,comp30493_c0,comp36103_c0,comp43225_c1,comp42464_c0,comp41303_c0,comp82669_c0,comp37892_c0,comp41854_c0,comp38083_c0,comp44896_c0,comp35614_c0,comp39906_c0,comp38917_c0,comp41482_c0,comp40822_c0,comp43759_c0,comp44910_c0,comp19234_c0,comp42406_c0,comp42639_c0,comp44309_c1,comp42382_c0,comp43215_c0,comp25580_c1,comp42594_c0,comp39364_c0,comp48884_c0,comp38478_c0,comp42767_c0,comp34219…
GO:0006399	tRNA metabolic process	biological_process	0.15035	1	46	1821	220	12095	comp44006_c0,comp42150_c0,comp41100_c0,comp39518_c0,comp38299_c0,comp49000_c0,comp42904_c1,comp17456_c0,comp44109_c0,comp51263_c0,comp43405_c0,comp39331_c0,comp41279_c1,comp45066_c0,comp42137_c0,comp42428_c0,comp41614_c0,comp39791_c0,comp41565_c0,comp41935_c0,comp40567_c0,comp36623_c0,comp42714_c0,comp43244_c0,comp44362_c1,comp41872_c4,comp41907_c0,comp34420_c0,comp43560_c0,comp39363_c0,comp31850…
GO:0005525	GTP binding	molecular_function	0.15087	1	56	1821	280	12095	comp41643_c0,comp43769_c0,comp41366_c0,comp42075_c0,comp43132_c0,comp40893_c0,comp41091_c0,comp41391_c0,comp46434_c0,comp44211_c1,comp37590_c0,comp42899_c0,comp33119_c1,comp29732_c0,comp26705_c0,comp41833_c0,comp63896_c0,comp92729_c0,comp42717_c0,comp41835_c0,comp40574_c0,comp36772_c0,comp26743_c0,comp44514_c0,comp44237_c0,comp42108_c1,comp56313_c0,comp40360_c0,comp43382_c3,comp31842_c0,comp40841…
GO:0017057	6-phosphogluconolactonase activity	molecular_function	0.15132	1	1	1821	1	12095	comp47168_c0
GO:0009654	oxygen evolving complex	cellular_component	0.15156	1	2	1821	4	12095	comp42928_c0,comp42964_c2
GO:0009303	rRNA transcription	biological_process	0.15231	1	1	1821	1	12095	comp18453_c0
GO:0051641	cellular localization	biological_process	0.15239	1	96	1821	509	12095	comp39032_c0,comp42690_c0,comp44018_c0,comp18707_c1,comp39367_c0,comp16641_c0,comp43602_c0,comp41505_c0,comp18640_c0,comp34104_c0,comp39672_c0,comp32960_c0,comp43176_c2,comp43244_c0,comp42612_c1,comp44371_c0,comp40066_c0,comp41369_c0,comp44245_c0,comp316629_c0,comp30551_c0,comp30959_c0,comp18351_c0,comp43835_c1,comp43615_c1,comp36458_c0,comp37590_c0,comp42900_c0,comp43356_c0,comp46434_c0,comp3798…
GO:0038024	cargo receptor activity	molecular_function	0.1532	1	2	1821	6	12095	comp2893_c0,comp27850_c0
GO:0000179	rRNA (adenine-N6,N6-)-dimethyltransferase activity	molecular_function	0.15488	1	5	1821	16	12095	comp37480_c0,comp48821_c0,comp43023_c0,comp29830_c0,comp42150_c0
GO:0018208	peptidyl-proline modification	biological_process	0.15564	1	5	1821	17	12095	comp299421_c0,comp39458_c0,comp44847_c0,comp35579_c0,comp40592_c0
GO:0042546	cell wall biogenesis	biological_process	0.15748	1	7	1821	26	12095	comp36103_c0,comp46018_c0,comp42593_c0,comp46874_c0,comp44023_c0,comp38598_c0,comp38756_c1
GO:0015293	symporter activity	molecular_function	0.1582	1	8	1821	33	12095	comp43538_c3,comp43575_c0,comp44172_c0,comp41817_c0,comp18636_c0,comp45534_c0,comp28690_c0,comp42797_c4
GO:0015294	solute:cation symporter activity	molecular_function	0.1582	1	8	1821	33	12095	comp18636_c0,comp45534_c0,comp44172_c0,comp43538_c3,comp43575_c0,comp41817_c0,comp42797_c4,comp28690_c0
GO:0005198	structural molecule activity	molecular_function	0.15823	1	107	1821	691	12095	comp26930_c0,comp30248_c0,comp18336_c0,comp40493_c1,comp52857_c0,comp124401_c0,comp34862_c0,comp44272_c0,comp99639_c0,comp40344_c0,comp27153_c0,comp49412_c0,comp26058_c0,comp18351_c0,comp42573_c1,comp43615_c1,comp43177_c0,comp331215_c0,comp45725_c0,comp39371_c0,comp19456_c0,comp44476_c0,comp43851_c0,comp44700_c0,comp44245_c0,comp46374_c0,comp42428_c0,comp44667_c0,comp35501_c0,comp30959_c0,comp104…
GO:0016671	oxidoreductase activity, acting on a sulfur group of donors, disulfide as acceptor	molecular_function	0.15845	1	2	1821	4	12095	comp35714_c0,comp42387_c1
GO:0007243	intracellular protein kinase cascade	biological_process	0.15847	1	3	1821	7	12095	comp42003_c0,comp43840_c0,comp18133_c0
GO:0004177	aminopeptidase activity	molecular_function	0.15921	1	8	1821	32	12095	comp40799_c0,comp38396_c0,comp44646_c0,comp26111_c0,comp42816_c0,comp37430_c0,comp18497_c0,comp43542_c0
GO:0016324	apical plasma membrane	cellular_component	0.15937	1	1	1821	1	12095	comp44645_c0
GO:0045177	apical part of cell	cellular_component	0.15937	1	1	1821	1	12095	comp44645_c0
GO:0030430	host cell cytoplasm	cellular_component	0.15956	1	4	1821	12	12095	comp44237_c0,comp42608_c0,comp19469_c0,comp42690_c0
GO:0004315	3-oxoacyl-[acyl-carrier-protein] synthase activity	molecular_function	0.1598	1	2	1821	4	12095	comp43567_c0,comp42707_c0
GO:0006522	alanine metabolic process	biological_process	0.16132	1	7	1821	25	12095	comp36103_c0,comp42345_c0,comp46018_c0,comp45393_c0,comp49000_c0,comp41446_c0,comp34780_c0
GO:0009078	pyruvate family amino acid metabolic process	biological_process	0.16132	1	7	1821	25	12095	comp34780_c0,comp41446_c0,comp49000_c0,comp45393_c0,comp46018_c0,comp36103_c0,comp42345_c0
GO:0008443	phosphofructokinase activity	molecular_function	0.16153	1	3	1821	7	12095	comp42287_c0,comp46434_c0,comp18323_c1
GO:0008903	hydroxypyruvate isomerase activity	molecular_function	0.16179	1	1	1821	1	12095	comp39222_c0
GO:0003855	3-dehydroquinate dehydratase activity	molecular_function	0.16189	1	1	1821	1	12095	comp43225_c1
GO:0004579	dolichyl-diphosphooligosaccharide-protein glycotransferase activity	molecular_function	0.16194	1	3	1821	9	12095	comp45629_c0,comp45860_c0,comp41005_c0
GO:0006487	protein N-linked glycosylation	biological_process	0.16194	1	3	1821	9	12095	comp41005_c0,comp45860_c0,comp45629_c0
GO:0018196	peptidyl-asparagine modification	biological_process	0.16194	1	3	1821	9	12095	comp45629_c0,comp45860_c0,comp41005_c0
GO:0018279	protein N-linked glycosylation via asparagine	biological_process	0.16194	1	3	1821	9	12095	comp45860_c0,comp41005_c0,comp45629_c0
GO:0072593	reactive oxygen species metabolic process	biological_process	0.16321	1	4	1821	13	12095	comp27355_c0,comp35757_c0,comp39180_c0,comp42811_c0
GO:0004478	methionine adenosyltransferase activity	molecular_function	0.16401	1	2	1821	4	12095	comp18384_c0,comp36402_c0
GO:0006556	S-adenosylmethionine biosynthetic process	biological_process	0.16401	1	2	1821	4	12095	comp18384_c0,comp36402_c0
GO:0004371	glycerone kinase activity	molecular_function	0.1641	1	2	1821	5	12095	comp40418_c0,comp47573_c0
GO:0008643	carbohydrate transport	biological_process	0.16478	1	10	1821	45	12095	comp35606_c0,comp39668_c0,comp42746_c0,comp43975_c0,comp44373_c0,comp44172_c0,comp43538_c3,comp44879_c0,comp44303_c1,comp35676_c0
GO:0010257	NADH dehydrogenase complex assembly	biological_process	0.16557	1	1	1821	1	12095	comp39495_c0
GO:0032981	mitochondrial respiratory chain complex I assembly	biological_process	0.16557	1	1	1821	1	12095	comp39495_c0
GO:0033108	mitochondrial respiratory chain complex assembly	biological_process	0.16557	1	1	1821	1	12095	comp39495_c0
GO:0097031	mitochondrial respiratory chain complex I biogenesis	biological_process	0.16557	1	1	1821	1	12095	comp39495_c0
GO:0016044	cellular membrane organization	biological_process	0.16756	1	11	1821	46	12095	comp18640_c0,comp18737_c0,comp47573_c0,comp26972_c0,comp41789_c0,comp35643_c0,comp52070_c0,comp43217_c0,comp28953_c0,comp37109_c0,comp43356_c0
GO:0004807	triose-phosphate isomerase activity	molecular_function	0.16767	1	1	1821	1	12095	comp44905_c0
GO:0003755	peptidyl-prolyl cis-trans isomerase activity	molecular_function	0.16885	1	5	1821	17	12095	comp44847_c0,comp38153_c0,comp39458_c0,comp35579_c0,comp40592_c0
GO:0016859	cis-trans isomerase activity	molecular_function	0.16885	1	5	1821	17	12095	comp44847_c0,comp39458_c0,comp38153_c0,comp40592_c0,comp35579_c0
GO:0031109	microtubule polymerization or depolymerization	biological_process	0.16907	1	1	1821	2	12095	comp316880_c0
GO:0031110	regulation of microtubule polymerization or depolymerization	biological_process	0.16907	1	1	1821	2	12095	comp316880_c0
GO:0009820	alkaloid metabolic process	biological_process	0.17014	1	4	1821	13	12095	comp40641_c0,comp42428_c0,comp34780_c0,comp45393_c0
GO:0019888	protein phosphatase regulator activity	molecular_function	0.17063	1	3	1821	9	12095	comp37429_c0,comp40517_c0,comp41278_c0
GO:0006621	protein retention in ER lumen	biological_process	0.17072	1	2	1821	4	12095	comp43135_c0,comp43731_c0
GO:0035437	maintenance of protein localization in endoplasmic reticulum	biological_process	0.17072	1	2	1821	4	12095	comp43731_c0,comp43135_c0
GO:0046923	ER retention sequence binding	molecular_function	0.17072	1	2	1821	4	12095	comp43135_c0,comp43731_c0
GO:0072595	maintenance of protein localization in organelle	biological_process	0.17072	1	2	1821	4	12095	comp43135_c0,comp43731_c0
GO:0016310	phosphorylation	biological_process	0.17097	1	107	1821	587	12095	comp45034_c0,comp26210_c0,comp42793_c0,comp18411_c0,comp38345_c0,comp18392_c0,comp38583_c0,comp35312_c0,comp40516_c0,comp40396_c0,comp18624_c0,comp44022_c0,comp32960_c0,comp35799_c0,comp21562_c0,comp44742_c0,comp31244_c0,comp44700_c0,comp39666_c0,comp42849_c1,comp43711_c0,comp18622_c0,comp51551_c0,comp18430_c0,comp27385_c0,comp42450_c0,comp44015_c0,comp43369_c0,comp44309_c1,comp42270_c0,comp45045…
GO:0001871	pattern binding	molecular_function	0.17248	1	3	1821	11	12095	comp33960_c0,comp37427_c0,comp27850_c0
GO:0030247	polysaccharide binding	molecular_function	0.17248	1	3	1821	11	12095	comp27850_c0,comp37427_c0,comp33960_c0
GO:0046907	intracellular transport	biological_process	0.17331	1	79	1821	421	12095	comp67763_c0,comp18737_c0,comp18061_c0,comp43437_c3,comp42030_c0,comp29732_c0,comp43509_c5,comp46764_c0,comp35607_c0,comp42579_c1,comp43376_c0,comp43286_c1,comp44449_c0,comp42402_c0,comp19732_c0,comp35455_c0,comp26972_c0,comp63896_c0,comp31359_c0,comp44286_c0,comp44069_c0,comp47573_c0,comp44378_c0,comp43514_c0,comp48737_c0,comp37109_c0,comp34185_c0,comp43904_c0,comp230303_c0,comp43397_c0,comp4220…
GO:0018344	protein geranylgeranylation	biological_process	0.17558	1	1	1821	1	12095	comp41073_c0
GO:0019354	siroheme biosynthetic process	biological_process	0.17619	1	5	1821	15	12095	comp42398_c0,comp42599_c0,comp40759_c0,comp63819_c0,comp38717_c0
GO:0043115	precorrin-2 dehydrogenase activity	molecular_function	0.17619	1	5	1821	15	12095	comp42398_c0,comp42599_c0,comp40759_c0,comp38717_c0,comp63819_c0
GO:0046156	siroheme metabolic process	biological_process	0.17619	1	5	1821	15	12095	comp42599_c0,comp40759_c0,comp38717_c0,comp63819_c0,comp42398_c0
GO:0010181	FMN binding	molecular_function	0.17625	1	4	1821	12	12095	comp40923_c0,comp42849_c1,comp42624_c0,comp30550_c0
GO:0016706	oxidoreductase activity, acting on paired donors, with incorporation or reduction of molecular oxygen, 2-oxoglutarate as one donor, and incorporation of one atom each of oxygen into both donors	molecular_function	0.17785	1	6	1821	23	12095	comp39383_c0,comp42586_c0,comp299421_c0,comp37804_c1,comp74920_c0,comp44476_c0
GO:0004617	phosphoglycerate dehydrogenase activity	molecular_function	0.17825	1	1	1821	1	12095	comp29134_c0
GO:0003746	translation elongation factor activity	molecular_function	0.17849	1	8	1821	36	12095	comp40548_c0,comp40062_c0,comp39754_c0,comp42349_c0,comp56313_c0,comp42956_c5,comp40805_c0,comp63682_c0
GO:0006836	neurotransmitter transport	biological_process	0.17859	1	4	1821	13	12095	comp45534_c0,comp28690_c0,comp41817_c0,comp18060_c0
GO:0033013	tetrapyrrole metabolic process	biological_process	0.1803	1	25	1821	113	12095	comp40759_c0,comp18448_c0,comp28607_c0,comp33179_c0,comp42599_c0,comp17456_c0,comp38551_c0,comp34889_c1,comp42398_c0,comp30591_c0,comp41565_c0,comp43510_c0,comp44316_c0,comp41505_c0,comp43215_c0,comp37590_c0,comp43508_c0,comp43437_c3,comp47813_c0,comp63819_c0,comp38717_c0,comp42075_c0,comp56171_c0,comp44567_c0,comp82669_c0
GO:0004335	galactokinase activity	molecular_function	0.18212	1	1	1821	1	12095	comp37071_c0
GO:0046835	carbohydrate phosphorylation	biological_process	0.18212	1	1	1821	1	12095	comp37071_c0
GO:0005253	anion channel activity	molecular_function	0.18309	1	3	1821	9	12095	comp33226_c0,comp32629_c1,comp39307_c0
GO:0044238	primary metabolic process	biological_process	0.18379	1	880	1821	5459	12095	comp38532_c0,comp58046_c0,comp39910_c0,comp42611_c0,comp43849_c0,comp42640_c0,comp23836_c0,comp43893_c4,comp42528_c2,comp39145_c0,comp42337_c0,comp43315_c0,comp44449_c0,comp43573_c0,comp55321_c0,comp43463_c5,comp28953_c0,comp44973_c0,comp42025_c0,comp40261_c0,comp37335_c0,comp41229_c0,comp16130_c0,comp55191_c0,comp42130_c0,comp18061_c0,comp47813_c0,comp44615_c0,comp45048_c0,comp44023_c0,comp48972…
GO:0004798	thymidylate kinase activity	molecular_function	0.18413	1	1	1821	1	12095	comp40516_c0
GO:0006233	dTDP biosynthetic process	biological_process	0.18413	1	1	1821	1	12095	comp40516_c0
GO:0009133	nucleoside diphosphate biosynthetic process	biological_process	0.18413	1	1	1821	1	12095	comp40516_c0
GO:0009138	pyrimidine nucleoside diphosphate metabolic process	biological_process	0.18413	1	1	1821	1	12095	comp40516_c0
GO:0009139	pyrimidine nucleoside diphosphate biosynthetic process	biological_process	0.18413	1	1	1821	1	12095	comp40516_c0
GO:0009189	deoxyribonucleoside diphosphate biosynthetic process	biological_process	0.18413	1	1	1821	1	12095	comp40516_c0
GO:0009196	pyrimidine deoxyribonucleoside diphosphate metabolic process	biological_process	0.18413	1	1	1821	1	12095	comp40516_c0
GO:0009197	pyrimidine deoxyribonucleoside diphosphate biosynthetic process	biological_process	0.18413	1	1	1821	1	12095	comp40516_c0
GO:0046072	dTDP metabolic process	biological_process	0.18413	1	1	1821	1	12095	comp40516_c0
GO:0015718	monocarboxylic acid transport	biological_process	0.18525	1	3	1821	10	12095	comp43575_c0,comp18707_c1,comp42797_c4
GO:0016801	hydrolase activity, acting on ether bonds	molecular_function	0.18571	1	2	1821	4	12095	comp45114_c0,comp41502_c0
GO:0018193	peptidyl-amino acid modification	biological_process	0.18616	1	12	1821	54	12095	comp40592_c0,comp45860_c0,comp41005_c0,comp35579_c0,comp40296_c0,comp42040_c0,comp43464_c0,comp39458_c0,comp299421_c0,comp45629_c0,comp44847_c0,comp18459_c0
GO:0009233	menaquinone metabolic process	biological_process	0.18661	1	1	1821	1	12095	comp40207_c0
GO:0009234	menaquinone biosynthetic process	biological_process	0.18661	1	1	1821	1	12095	comp40207_c0
GO:0004648	O-phospho-L-serine:2-oxoglutarate aminotransferase activity	molecular_function	0.18677	1	1	1821	1	12095	comp46875_c0
GO:0008661	1-deoxy-D-xylulose-5-phosphate synthase activity	molecular_function	0.18718	1	2	1821	4	12095	comp45803_c0,comp18458_c0
GO:0044424	intracellular part	cellular_component	0.18737	1	618	1821	3755	12095	comp41822_c0,comp299421_c0,comp40479_c0,comp24069_c0,comp45119_c0,comp35607_c0,comp36125_c0,comp43665_c0,comp44430_c0,comp42369_c0,comp19469_c0,comp21903_c0,comp26077_c0,comp41151_c0,comp34090_c1,comp33774_c0,comp42579_c1,comp43959_c0,comp18078_c1,comp34090_c0,comp42402_c0,comp30638_c0,comp31359_c0,comp43400_c0,comp44039_c0,comp42759_c0,comp30550_c0,comp37795_c1,comp41565_c0,comp19458_c0,comp4177…
GO:0035438	cyclic-di-GMP binding	molecular_function	0.1884	1	1	1821	1	12095	comp40666_c0
GO:0005342	organic acid transmembrane transporter activity	molecular_function	0.18929	1	6	1821	24	12095	comp42797_c4,comp33051_c0,comp25937_c0,comp40946_c0,comp36729_c0,comp43575_c0
GO:0046943	carboxylic acid transmembrane transporter activity	molecular_function	0.18929	1	6	1821	24	12095	comp40946_c0,comp36729_c0,comp43575_c0,comp42797_c4,comp33051_c0,comp25937_c0
GO:0006415	translational termination	biological_process	0.1904	1	3	1821	9	12095	comp36402_c0,comp41423_c0,comp41642_c0
GO:0006449	regulation of translational termination	biological_process	0.1904	1	3	1821	9	12095	comp41423_c0,comp36402_c0,comp41642_c0
GO:0043624	cellular protein complex disassembly	biological_process	0.1904	1	3	1821	9	12095	comp36402_c0,comp41423_c0,comp41642_c0
GO:0005343	organic acid:sodium symporter activity	molecular_function	0.19138	1	2	1821	6	12095	comp43575_c0,comp42797_c4
GO:0004817	cysteine-tRNA ligase activity	molecular_function	0.19229	1	2	1821	4	12095	comp42820_c0,comp38211_c0
GO:0006423	cysteinyl-tRNA aminoacylation	biological_process	0.19229	1	2	1821	4	12095	comp42820_c0,comp38211_c0
GO:0006531	aspartate metabolic process	biological_process	0.19237	1	6	1821	22	12095	comp34780_c0,comp49000_c0,comp45393_c0,comp41446_c0,comp36103_c0,comp42345_c0
GO:0072546	ER membrane protein complex	cellular_component	0.19252	1	1	1821	1	12095	comp41624_c4
GO:0004702	receptor signaling protein serine/threonine kinase activity	molecular_function	0.19467	1	2	1821	4	12095	comp43840_c0,comp42003_c0
GO:0000313	organellar ribosome	cellular_component	0.19477	1	2	1821	6	12095	comp49250_c0,comp40962_c0
GO:0005761	mitochondrial ribosome	cellular_component	0.19477	1	2	1821	6	12095	comp49250_c0,comp40962_c0
GO:0004966	galanin receptor activity	molecular_function	0.19488	1	1	1821	1	12095	comp34909_c0
GO:0019482	beta-alanine metabolic process	biological_process	0.19526	1	2	1821	4	12095	comp42345_c0,comp42382_c0
GO:0005977	glycogen metabolic process	biological_process	0.19552	1	4	1821	13	12095	comp25637_c0,comp42420_c0,comp43622_c1,comp27088_c0
GO:0006112	energy reserve metabolic process	biological_process	0.19552	1	4	1821	13	12095	comp25637_c0,comp42420_c0,comp27088_c0,comp43622_c1
GO:0004555	alpha,alpha-trehalase activity	molecular_function	0.1956	1	2	1821	4	12095	comp25637_c0,comp27088_c0
GO:0015927	trehalase activity	molecular_function	0.1956	1	2	1821	4	12095	comp25637_c0,comp27088_c0
GO:0004801	sedoheptulose-7-phosphate:D-glyceraldehyde-3-phosphate glyceronetransferase activity	molecular_function	0.19611	1	1	1821	1	12095	comp45761_c0
GO:0004784	superoxide dismutase activity	molecular_function	0.19669	1	3	1821	10	12095	comp39180_c0,comp35757_c0,comp42811_c0
GO:0016721	oxidoreductase activity, acting on superoxide radicals as acceptor	molecular_function	0.19669	1	3	1821	10	12095	comp42811_c0,comp39180_c0,comp35757_c0
GO:0008113	peptide-methionine (S)-S-oxide reductase activity	molecular_function	0.19716	1	1	1821	1	12095	comp42387_c1
GO:0004452	isopentenyl-diphosphate delta-isomerase activity	molecular_function	0.19762	1	1	1821	1	12095	comp49545_c0
GO:0004046	aminoacylase activity	molecular_function	0.19822	1	1	1821	1	12095	comp39630_c0
GO:0006614	SRP-dependent cotranslational protein targeting to membrane	biological_process	0.19822	1	8	1821	30	12095	comp46434_c0,comp42717_c0,comp46764_c0,comp50720_c0,comp63896_c0,comp37590_c0,comp29732_c0,comp39518_c0
GO:0045047	protein targeting to ER	biological_process	0.19822	1	8	1821	30	12095	comp46764_c0,comp42717_c0,comp46434_c0,comp50720_c0,comp63896_c0,comp39518_c0,comp29732_c0,comp37590_c0
GO:0072599	establishment of protein localization to endoplasmic reticulum	biological_process	0.19822	1	8	1821	30	12095	comp37590_c0,comp29732_c0,comp39518_c0,comp42717_c0,comp46434_c0,comp46764_c0,comp50720_c0,comp63896_c0
GO:0009628	response to abiotic stimulus	biological_process	0.19879	1	3	1821	9	12095	comp44348_c1,comp39619_c0,comp43573_c0
GO:0004659	prenyltransferase activity	molecular_function	0.19891	1	5	1821	18	12095	comp38785_c0,comp41073_c0,comp45582_c0,comp28607_c0,comp40207_c0
GO:0004756	selenide, water dikinase activity	molecular_function	0.19907	1	1	1821	1	12095	comp35465_c0
GO:0016781	phosphotransferase activity, paired acceptors	molecular_function	0.19907	1	1	1821	1	12095	comp35465_c0
GO:0008241	peptidyl-dipeptidase activity	molecular_function	0.19912	1	3	1821	8	12095	comp125628_c0,comp222553_c0,comp48091_c0
GO:0004654	polyribonucleotide nucleotidyltransferase activity	molecular_function	0.19937	1	1	1821	1	12095	comp42773_c0
GO:0016843	amine-lyase activity	molecular_function	0.2003	1	1	1821	1	12095	comp48884_c0
GO:0016844	strictosidine synthase activity	molecular_function	0.2003	1	1	1821	1	12095	comp48884_c0
GO:0042431	indole metabolic process	biological_process	0.2003	1	1	1821	1	12095	comp48884_c0
GO:0042432	indole biosynthetic process	biological_process	0.2003	1	1	1821	1	12095	comp48884_c0
GO:0000015	phosphopyruvate hydratase complex	cellular_component	0.20088	1	1	1821	1	12095	comp44896_c0
GO:0004634	phosphopyruvate hydratase activity	molecular_function	0.20088	1	1	1821	1	12095	comp44896_c0
GO:0004665	prephenate dehydrogenase (NADP+) activity	molecular_function	0.20104	1	1	1821	1	12095	comp40228_c0
GO:0008442	3-hydroxyisobutyrate dehydrogenase activity	molecular_function	0.20104	1	1	1821	1	12095	comp40228_c0
GO:0008977	prephenate dehydrogenase activity	molecular_function	0.20104	1	1	1821	1	12095	comp40228_c0
GO:0007369	gastrulation	biological_process	0.20139	1	1	1821	2	12095	comp34090_c0
GO:0046655	folic acid metabolic process	biological_process	0.20219	1	5	1821	21	12095	comp44613_c0,comp42783_c0,comp32556_c0,comp44175_c0,comp63040_c0
GO:0046656	folic acid biosynthetic process	biological_process	0.20219	1	5	1821	21	12095	comp32556_c0,comp44175_c0,comp63040_c0,comp44613_c0,comp42783_c0
GO:0004418	hydroxymethylbilane synthase activity	molecular_function	0.20224	1	1	1821	1	12095	comp43508_c0
GO:0005338	nucleotide-sugar transmembrane transporter activity	molecular_function	0.20262	1	1	1821	1	12095	comp43538_c3
GO:0006862	nucleotide transport	biological_process	0.20262	1	1	1821	1	12095	comp43538_c3
GO:0015215	nucleotide transmembrane transporter activity	molecular_function	0.20262	1	1	1821	1	12095	comp43538_c3
GO:0015780	nucleotide-sugar transport	biological_process	0.20262	1	1	1821	1	12095	comp43538_c3
GO:0003999	adenine phosphoribosyltransferase activity	molecular_function	0.20285	1	1	1821	1	12095	comp42741_c1
GO:0006168	adenine salvage	biological_process	0.20285	1	1	1821	1	12095	comp42741_c1
GO:0043096	purine nucleobase salvage	biological_process	0.20285	1	1	1821	1	12095	comp42741_c1
GO:0046083	adenine metabolic process	biological_process	0.20285	1	1	1821	1	12095	comp42741_c1
GO:0046084	adenine biosynthetic process	biological_process	0.20285	1	1	1821	1	12095	comp42741_c1
GO:0004333	fumarate hydratase activity	molecular_function	0.20297	1	1	1821	1	12095	comp32380_c0
GO:0006106	fumarate metabolic process	biological_process	0.20297	1	1	1821	1	12095	comp32380_c0
GO:0006886	intracellular protein transport	biological_process	0.20315	1	64	1821	340	12095	comp43514_c0,comp44069_c0,comp44286_c0,comp44378_c0,comp230303_c0,comp43904_c0,comp48737_c0,comp34185_c0,comp37109_c0,comp39518_c0,comp47141_c0,comp44086_c2,comp50720_c0,comp26206_c0,comp35643_c0,comp35724_c0,comp40965_c0,comp38851_c0,comp18260_c0,comp42030_c0,comp29732_c0,comp18737_c0,comp18061_c0,comp43437_c3,comp42579_c1,comp43509_c5,comp46764_c0,comp35607_c0,comp44449_c0,comp43286_c1,comp6389…
GO:0019211	phosphatase activator activity	molecular_function	0.20328	1	1	1821	1	12095	comp19053_c0
GO:0005093	Rab GDP-dissociation inhibitor activity	molecular_function	0.20332	1	1	1821	1	12095	comp45254_c0
GO:0016433	rRNA (adenine) methyltransferase activity	molecular_function	0.20376	1	5	1821	18	12095	comp29830_c0,comp42150_c0,comp48821_c0,comp37480_c0,comp43023_c0
GO:0044038	cell wall macromolecule biosynthetic process	biological_process	0.20396	1	6	1821	23	12095	comp46018_c0,comp36103_c0,comp42593_c0,comp46874_c0,comp38598_c0,comp38756_c1
GO:0070589	cellular component macromolecule biosynthetic process	biological_process	0.20396	1	6	1821	23	12095	comp38756_c1,comp38598_c0,comp46874_c0,comp36103_c0,comp42593_c0,comp46018_c0
GO:0004655	porphobilinogen synthase activity	molecular_function	0.20443	1	1	1821	1	12095	comp82669_c0
GO:0032261	purine nucleotide salvage	biological_process	0.20479	1	1	1821	1	12095	comp41910_c0
GO:0044209	AMP salvage	biological_process	0.20479	1	1	1821	1	12095	comp41910_c0
GO:0004588	orotate phosphoribosyltransferase activity	molecular_function	0.20606	1	1	1821	1	12095	comp41303_c0
GO:0008657	DNA topoisomerase (ATP-hydrolyzing) inhibitor activity	molecular_function	0.20606	1	1	1821	1	12095	comp41303_c0
GO:0044205	'de novo' UMP biosynthetic process	biological_process	0.20606	1	1	1821	1	12095	comp41303_c0
GO:0072586	DNA topoisomerase (ATP-hydrolyzing) regulator activity	molecular_function	0.20606	1	1	1821	1	12095	comp41303_c0
GO:0000412	histone peptidyl-prolyl isomerization	biological_process	0.20643	1	1	1821	1	12095	comp39458_c0
GO:0005527	macrolide binding	molecular_function	0.20643	1	1	1821	1	12095	comp39458_c0
GO:0005528	FK506 binding	molecular_function	0.20643	1	1	1821	1	12095	comp39458_c0
GO:0042026	protein refolding	biological_process	0.20652	1	1	1821	1	12095	comp45066_c0
GO:0004743	pyruvate kinase activity	molecular_function	0.2071	1	1	1821	1	12095	comp39712_c0
GO:0007030	Golgi organization	biological_process	0.20756	1	1	1821	1	12095	comp43298_c0
GO:0043419	urea catabolic process	biological_process	0.20813	1	1	1821	1	12095	comp42464_c0
GO:0030553	cGMP binding	molecular_function	0.20842	1	1	1821	1	12095	comp41931_c2
GO:0007618	mating	biological_process	0.20851	1	3	1821	11	12095	comp30432_c0,comp329765_c0,comp41190_c0
GO:0009579	thylakoid	cellular_component	0.20863	1	19	1821	107	12095	comp36595_c1,comp20238_c0,comp41817_c0,comp42964_c2,comp60653_c0,comp40666_c0,comp42934_c6,comp314066_c0,comp33051_c0,comp413278_c0,comp40520_c0,comp18633_c0,comp50690_c0,comp38208_c0,comp28953_c0,comp42928_c0,comp31225_c0,comp146183_c0,comp315528_c0
GO:0044436	thylakoid part	cellular_component	0.20863	1	19	1821	107	12095	comp315528_c0,comp146183_c0,comp31225_c0,comp42928_c0,comp28953_c0,comp38208_c0,comp50690_c0,comp18633_c0,comp40520_c0,comp413278_c0,comp33051_c0,comp314066_c0,comp42934_c6,comp40666_c0,comp60653_c0,comp41817_c0,comp42964_c2,comp20238_c0,comp36595_c1
GO:0004831	tyrosine-tRNA ligase activity	molecular_function	0.20863	1	1	1821	1	12095	comp50194_c0
GO:0006437	tyrosyl-tRNA aminoacylation	biological_process	0.20863	1	1	1821	1	12095	comp50194_c0
GO:0003867	4-aminobutyrate transaminase activity	molecular_function	0.20885	1	1	1821	1	12095	comp42345_c0
GO:0009448	gamma-aminobutyric acid metabolic process	biological_process	0.20885	1	1	1821	1	12095	comp42345_c0
GO:0010565	regulation of cellular ketone metabolic process	biological_process	0.20885	1	1	1821	1	12095	comp42345_c0
GO:0019217	regulation of fatty acid metabolic process	biological_process	0.20885	1	1	1821	1	12095	comp42345_c0
GO:0005849	mRNA cleavage factor complex	cellular_component	0.2089	1	2	1821	5	12095	comp42883_c8,comp40803_c0
GO:0016427	tRNA (cytosine) methyltransferase activity	molecular_function	0.20894	1	1	1821	1	12095	comp41199_c0
GO:0016428	tRNA (cytosine-5-)-methyltransferase activity	molecular_function	0.20894	1	1	1821	1	12095	comp41199_c0
GO:0032991	macromolecular complex	cellular_component	0.20929	1	398	1821	2466	12095	comp17456_c0,comp35501_c0,comp44667_c0,comp46374_c0,comp43142_c0,comp43415_c2,comp39346_c0,comp29538_c0,comp34597_c0,comp33277_c0,comp42612_c1,comp41260_c0,comp38193_c0,comp35595_c0,comp35799_c0,comp39672_c0,comp44742_c0,comp43602_c0,comp48329_c0,comp18640_c0,comp36103_c0,comp38345_c0,comp42690_c0,comp41652_c0,comp44164_c1,comp44787_c0,comp27153_c0,comp44998_c0,comp32380_c0,comp36527_c1,comp42717…
GO:0030120	vesicle coat	cellular_component	0.20931	1	9	1821	42	12095	comp44449_c0,comp43509_c1,comp44378_c0,comp39032_c0,comp18351_c0,comp35455_c0,comp30959_c0,comp40965_c0,comp19732_c0
GO:0030662	coated vesicle membrane	cellular_component	0.20931	1	9	1821	42	12095	comp40965_c0,comp30959_c0,comp35455_c0,comp19732_c0,comp44449_c0,comp39032_c0,comp18351_c0,comp44378_c0,comp43509_c1
GO:0008851	ethanolamine ammonia-lyase activity	molecular_function	0.20935	1	1	1821	1	12095	comp41854_c0
GO:0009350	ethanolamine ammonia-lyase complex	cellular_component	0.20935	1	1	1821	1	12095	comp41854_c0
GO:0019385	methanogenesis, from acetate	biological_process	0.20946	1	1	1821	1	12095	comp30493_c0
GO:0004300	enoyl-CoA hydratase activity	molecular_function	0.20952	1	1	1821	1	12095	comp42382_c0
GO:0008300	isoprenoid catabolic process	biological_process	0.20952	1	1	1821	1	12095	comp42382_c0
GO:0016507	mitochondrial fatty acid beta-oxidation multienzyme complex	cellular_component	0.20952	1	1	1821	1	12095	comp42382_c0
GO:0018923	limonene metabolic process	biological_process	0.20952	1	1	1821	1	12095	comp42382_c0
GO:0036125	fatty acid beta-oxidation multienzyme complex	cellular_component	0.20952	1	1	1821	1	12095	comp42382_c0
GO:0042214	terpene metabolic process	biological_process	0.20952	1	1	1821	1	12095	comp42382_c0
GO:0043692	monoterpene metabolic process	biological_process	0.20952	1	1	1821	1	12095	comp42382_c0
GO:0043694	monoterpene catabolic process	biological_process	0.20952	1	1	1821	1	12095	comp42382_c0
GO:0046247	terpene catabolic process	biological_process	0.20952	1	1	1821	1	12095	comp42382_c0
GO:0046251	limonene catabolic process	biological_process	0.20952	1	1	1821	1	12095	comp42382_c0
GO:0008446	GDP-mannose 4,6-dehydratase activity	molecular_function	0.20952	1	1	1821	1	12095	comp18345_c0
GO:0004610	phosphoacetylglucosamine mutase activity	molecular_function	0.20954	1	1	1821	1	12095	comp43149_c2
GO:0004349	glutamate 5-kinase activity	molecular_function	0.20955	1	1	1821	1	12095	comp29571_c0
GO:0004350	glutamate-5-semialdehyde dehydrogenase activity	molecular_function	0.20955	1	1	1821	1	12095	comp29571_c0
GO:0019202	amino acid kinase activity	molecular_function	0.20955	1	1	1821	1	12095	comp29571_c0
GO:0008645	hexose transport	biological_process	0.20956	1	1	1821	1	12095	comp35676_c0
GO:0015145	monosaccharide transmembrane transporter activity	molecular_function	0.20956	1	1	1821	1	12095	comp35676_c0
GO:0015149	hexose transmembrane transporter activity	molecular_function	0.20956	1	1	1821	1	12095	comp35676_c0
GO:0015153	rhamnose transmembrane transporter activity	molecular_function	0.20956	1	1	1821	1	12095	comp35676_c0
GO:0015749	monosaccharide transport	biological_process	0.20956	1	1	1821	1	12095	comp35676_c0
GO:0015762	rhamnose transport	biological_process	0.20956	1	1	1821	1	12095	comp35676_c0
GO:0002532	production of molecular mediator involved in inflammatory response	biological_process	0.20956	1	1	1821	1	12095	comp43183_c0
GO:0004896	cytokine receptor activity	molecular_function	0.20956	1	1	1821	1	12095	comp43183_c0
GO:0004148	dihydrolipoyl dehydrogenase activity	molecular_function	0.20957	1	1	1821	1	12095	comp43560_c0
GO:0000390	spliceosomal complex disassembly	biological_process	0.20957	1	1	1821	1	12095	comp40667_c0
GO:0001736	establishment of planar polarity	biological_process	0.20957	1	1	1821	1	12095	comp39619_c0
GO:0001738	morphogenesis of a polarized epithelium	biological_process	0.20957	1	1	1821	1	12095	comp39619_c0
GO:0003872	6-phosphofructokinase activity	molecular_function	0.20957	1	1	1821	1	12095	comp42287_c0
GO:0003958	NADPH-hemoprotein reductase activity	molecular_function	0.20957	1	1	1821	1	12095	comp30550_c0
GO:0003980	UDP-glucose:glycoprotein glucosyltransferase activity	molecular_function	0.20957	1	1	1821	1	12095	comp43674_c0
GO:0004108	citrate (Si)-synthase activity	molecular_function	0.20957	1	1	1821	1	12095	comp44835_c0
GO:0004345	glucose-6-phosphate dehydrogenase activity	molecular_function	0.20957	1	1	1821	1	12095	comp18706_c0
GO:0004479	methionyl-tRNA formyltransferase activity	molecular_function	0.20957	1	1	1821	1	12095	comp43405_c0
GO:0004496	mevalonate kinase activity	molecular_function	0.20957	1	1	1821	1	12095	comp26210_c0
GO:0004500	dopamine beta-monooxygenase activity	molecular_function	0.20957	1	1	1821	1	12095	comp37369_c0
GO:0004591	oxoglutarate dehydrogenase (succinyl-transferring) activity	molecular_function	0.20957	1	1	1821	1	12095	comp42369_c0
GO:0004736	pyruvate carboxylase activity	molecular_function	0.20957	1	1	1821	1	12095	comp36103_c0
GO:0004738	pyruvate dehydrogenase activity	molecular_function	0.20957	1	1	1821	1	12095	comp45803_c0
GO:0004739	pyruvate dehydrogenase (acetyl-transferring) activity	molecular_function	0.20957	1	1	1821	1	12095	comp45803_c0
GO:0004823	leucine-tRNA ligase activity	molecular_function	0.20957	1	1	1821	1	12095	comp44006_c0
GO:0005452	inorganic anion exchanger activity	molecular_function	0.20957	1	1	1821	1	12095	comp45389_c0
GO:0005545	1-phosphatidylinositol binding	molecular_function	0.20957	1	1	1821	1	12095	comp41789_c0
GO:0005684	U2-type spliceosomal complex	cellular_component	0.20957	1	1	1821	1	12095	comp40667_c0
GO:0005945	6-phosphofructokinase complex	cellular_component	0.20957	1	1	1821	1	12095	comp42287_c0
GO:0006077	(1->6)-beta-D-glucan metabolic process	biological_process	0.20957	1	1	1821	1	12095	comp44023_c0
GO:0006078	(1->6)-beta-D-glucan biosynthetic process	biological_process	0.20957	1	1	1821	1	12095	comp44023_c0
GO:0006429	leucyl-tRNA aminoacylation	biological_process	0.20957	1	1	1821	1	12095	comp44006_c0
GO:0007164	establishment of tissue polarity	biological_process	0.20957	1	1	1821	1	12095	comp39619_c0
GO:0008184	glycogen phosphorylase activity	molecular_function	0.20957	1	1	1821	1	12095	comp42819_c0
GO:0008897	holo-[acyl-carrier-protein] synthase activity	molecular_function	0.20957	1	1	1821	1	12095	comp44456_c0
GO:0008967	phosphoglycolate phosphatase activity	molecular_function	0.20957	1	1	1821	1	12095	comp38396_c0
GO:0009029	tetraacyldisaccharide 4'-kinase activity	molecular_function	0.20957	1	1	1821	1	12095	comp18689_c0
GO:0009612	response to mechanical stimulus	biological_process	0.20957	1	1	1821	1	12095	comp39619_c0
GO:0010383	cell wall polysaccharide metabolic process	biological_process	0.20957	1	1	1821	1	12095	comp33953_c0
GO:0010410	hemicellulose metabolic process	biological_process	0.20957	1	1	1821	1	12095	comp33953_c0
GO:0010921	regulation of phosphatase activity	biological_process	0.20957	1	1	1821	1	12095	comp41278_c0
GO:0015301	anion:anion antiporter activity	molecular_function	0.20957	1	1	1821	1	12095	comp45389_c0
GO:0015658	branched-chain amino acid transmembrane transporter activity	molecular_function	0.20957	1	1	1821	1	12095	comp36729_c0
GO:0015701	bicarbonate transport	biological_process	0.20957	1	1	1821	1	12095	comp45389_c0
GO:0015803	branched-chain amino acid transport	biological_process	0.20957	1	1	1821	1	12095	comp36729_c0
GO:0016442	RNA-induced silencing complex	cellular_component	0.20957	1	1	1821	1	12095	comp46497_c0
GO:0016585	chromatin remodeling complex	cellular_component	0.20957	1	1	1821	1	12095	comp19469_c0
GO:0016994	precorrin-6A reductase activity	molecular_function	0.20957	1	1	1821	1	12095	comp34889_c1
GO:0019956	chemokine binding	molecular_function	0.20957	1	1	1821	1	12095	comp34574_c0
GO:0019988	charged-tRNA amino acid modification	biological_process	0.20957	1	1	1821	1	12095	comp43405_c0
GO:0030212	hyaluronan metabolic process	biological_process	0.20957	1	1	1821	1	12095	comp34851_c0
GO:0030667	secretory granule membrane	cellular_component	0.20957	1	1	1821	1	12095	comp44089_c0
GO:0031225	anchored to membrane	cellular_component	0.20957	1	1	1821	1	12095	comp40799_c0
GO:0031332	RNAi effector complex	cellular_component	0.20957	1	1	1821	1	12095	comp46497_c0
GO:0032988	ribonucleoprotein complex disassembly	biological_process	0.20957	1	1	1821	1	12095	comp40667_c0
GO:0033615	mitochondrial proton-transporting ATP synthase complex assembly	biological_process	0.20957	1	1	1821	1	12095	comp43400_c0
GO:0035303	regulation of dephosphorylation	biological_process	0.20957	1	1	1821	1	12095	comp41278_c0
GO:0043230	extracellular organelle	cellular_component	0.20957	1	1	1821	1	12095	comp42612_c1
GO:0043666	regulation of phosphoprotein phosphatase activity	biological_process	0.20957	1	1	1821	1	12095	comp41278_c0
GO:0043874	acireductone synthase activity	molecular_function	0.20957	1	1	1821	1	12095	comp38396_c0
GO:0045252	oxoglutarate dehydrogenase complex	cellular_component	0.20957	1	1	1821	1	12095	comp42369_c0
GO:0045254	pyruvate dehydrogenase complex	cellular_component	0.20957	1	1	1821	1	12095	comp45803_c0
GO:0045491	xylan metabolic process	biological_process	0.20957	1	1	1821	1	12095	comp33953_c0
GO:0045493	xylan catabolic process	biological_process	0.20957	1	1	1821	1	12095	comp33953_c0
GO:0046559	alpha-glucuronidase activity	molecular_function	0.20957	1	1	1821	1	12095	comp33953_c0
GO:0048104	establishment of body hair or bristle planar orientation	biological_process	0.20957	1	1	1821	1	12095	comp39619_c0
GO:0052716	hydroquinone:oxygen oxidoreductase activity	molecular_function	0.20957	1	1	1821	1	12095	comp43409_c0
GO:0071008	U2-type post-mRNA release spliceosomal complex	cellular_component	0.20957	1	1	1821	1	12095	comp40667_c0
GO:0071014	post-mRNA release spliceosomal complex	cellular_component	0.20957	1	1	1821	1	12095	comp40667_c0
GO:0071951	conversion of methionyl-tRNA to N-formyl-methionyl-tRNA	biological_process	0.20957	1	1	1821	1	12095	comp43405_c0
GO:0004497	monooxygenase activity	molecular_function	0.21284	1	11	1821	56	12095	comp41907_c0,comp43875_c0,comp42072_c0,comp39810_c0,comp30405_c0,comp36738_c3,comp37369_c0,comp53417_c0,comp40128_c0,comp36738_c0,comp35634_c2
GO:0032465	regulation of cytokinesis	biological_process	0.21304	1	2	1821	5	12095	comp38551_c0,comp43202_c0
GO:0006353	DNA-dependent transcription, termination	biological_process	0.21317	1	4	1821	15	12095	comp24464_c0,comp44211_c1,comp37951_c1,comp58192_c0
GO:0015103	inorganic anion transmembrane transporter activity	molecular_function	0.2148	1	6	1821	26	12095	comp37706_c0,comp87492_c0,comp44121_c4,comp33226_c0,comp19094_c1,comp39276_c0
GO:0009317	acetyl-CoA carboxylase complex	cellular_component	0.21574	1	3	1821	11	12095	comp41279_c0,comp41885_c0,comp36103_c0
GO:0016885	ligase activity, forming carbon-carbon bonds	molecular_function	0.21574	1	3	1821	11	12095	comp41279_c0,comp41885_c0,comp36103_c0
GO:0097367	carbohydrate derivative binding	molecular_function	0.21818	1	13	1821	73	12095	comp45269_c0,comp44369_c0,comp40096_c0,comp75753_c0,comp44600_c0,comp39245_c0,comp27206_c0,comp40693_c0,comp33240_c0,comp40103_c2,comp42523_c2,comp18684_c0,comp314066_c0
GO:0051649	establishment of localization in cell	biological_process	0.21852	1	85	1821	459	12095	comp41369_c0,comp44245_c0,comp44371_c0,comp30551_c0,comp30959_c0,comp316629_c0,comp16641_c0,comp43602_c0,comp41505_c0,comp18640_c0,comp39032_c0,comp42690_c0,comp44018_c0,comp18707_c1,comp43244_c0,comp42612_c1,comp34104_c0,comp39672_c0,comp32960_c0,comp43176_c2,comp18336_c0,comp42056_c0,comp42004_c0,comp33179_c0,comp57933_c0,comp43509_c1,comp27153_c0,comp44089_c0,comp42717_c0,comp37590_c0,comp1835…
GO:0047396	glycosylphosphatidylinositol diacylglycerol-lyase activity	molecular_function	0.21899	1	2	1821	5	12095	comp44910_c0,comp39906_c0
GO:0004357	glutamate-cysteine ligase activity	molecular_function	0.22033	1	2	1821	5	12095	comp28462_c0,comp40415_c0
GO:0017109	glutamate-cysteine ligase complex	cellular_component	0.22033	1	2	1821	5	12095	comp28462_c0,comp40415_c0
GO:0016023	cytoplasmic membrane-bounded vesicle	cellular_component	0.22091	1	11	1821	55	12095	comp44449_c0,comp18351_c0,comp39032_c0,comp44378_c0,comp43509_c1,comp40965_c0,comp35455_c0,comp30959_c0,comp19461_c0,comp44089_c0,comp19732_c0
GO:0031988	membrane-bounded vesicle	cellular_component	0.22091	1	11	1821	55	12095	comp43509_c1,comp39032_c0,comp18351_c0,comp44378_c0,comp44449_c0,comp19732_c0,comp19461_c0,comp44089_c0,comp35455_c0,comp30959_c0,comp40965_c0
GO:0006536	glutamate metabolic process	biological_process	0.22233	1	5	1821	16	12095	comp37374_c0,comp41833_c0,comp45393_c0,comp29571_c0,comp34780_c0
GO:0048500	signal recognition particle	cellular_component	0.22274	1	3	1821	9	12095	comp50720_c0,comp46764_c0,comp46434_c0
GO:0001575	globoside metabolic process	biological_process	0.22278	1	2	1821	5	12095	comp18945_c0,comp43446_c0
GO:0008514	organic anion transmembrane transporter activity	molecular_function	0.22373	1	6	1821	25	12095	comp43575_c0,comp36729_c0,comp40946_c0,comp33051_c0,comp25937_c0,comp42797_c4
GO:0030243	cellulose metabolic process	biological_process	0.22398	1	2	1821	5	12095	comp26933_c0,comp43385_c3
GO:0030244	cellulose biosynthetic process	biological_process	0.22398	1	2	1821	5	12095	comp26933_c0,comp43385_c3
GO:0071554	cell wall organization or biogenesis	biological_process	0.2244	1	12	1821	57	12095	comp42593_c0,comp44600_c0,comp33953_c0,comp38598_c0,comp45269_c0,comp46018_c0,comp36103_c0,comp46874_c0,comp44023_c0,comp40096_c0,comp38756_c1,comp44514_c0
GO:0051087	chaperone binding	molecular_function	0.22456	1	4	1821	16	12095	comp45467_c0,comp47573_c0,comp42004_c0,comp43602_c0
GO:0005212	structural constituent of eye lens	molecular_function	0.2259	1	2	1821	6	12095	comp42863_c0,comp43851_c0
GO:0046500	S-adenosylmethionine metabolic process	biological_process	0.22636	1	6	1821	22	12095	comp42150_c0,comp37480_c0,comp18384_c0,comp51263_c0,comp39331_c0,comp36402_c0
GO:0044433	cytoplasmic vesicle part	cellular_component	0.22685	1	10	1821	47	12095	comp30959_c0,comp35455_c0,comp40965_c0,comp44089_c0,comp19732_c0,comp44449_c0,comp43509_c1,comp44378_c0,comp39032_c0,comp18351_c0
GO:0015291	secondary active transmembrane transporter activity	molecular_function	0.22695	1	10	1821	47	12095	comp28690_c0,comp42797_c4,comp45389_c0,comp43144_c2,comp45534_c0,comp18636_c0,comp41817_c0,comp43538_c3,comp43575_c0,comp44172_c0
GO:0043101	purine-containing compound salvage	biological_process	0.22821	1	2	1821	5	12095	comp41910_c0,comp42741_c1
GO:0051382	kinetochore assembly	biological_process	0.22997	1	2	1821	6	12095	comp36988_c0,comp316880_c0
GO:0051383	kinetochore organization	biological_process	0.22997	1	2	1821	6	12095	comp316880_c0,comp36988_c0
GO:0051493	regulation of cytoskeleton organization	biological_process	0.23055	1	4	1821	18	12095	comp46751_c0,comp46486_c0,comp316880_c0,comp33774_c0
GO:0004661	protein geranylgeranyltransferase activity	molecular_function	0.23185	1	1	1821	2	12095	comp41073_c0
GO:0004663	Rab geranylgeranyltransferase activity	molecular_function	0.23185	1	1	1821	2	12095	comp41073_c0
GO:0005968	Rab-protein geranylgeranyltransferase complex	cellular_component	0.23185	1	1	1821	2	12095	comp41073_c0
GO:0008173	RNA methyltransferase activity	molecular_function	0.23274	1	12	1821	56	12095	comp42150_c0,comp29830_c0,comp35827_c0,comp41935_c0,comp41199_c0,comp43023_c0,comp70668_c0,comp39331_c0,comp40768_c0,comp37480_c0,comp51263_c0,comp48821_c0
GO:0009116	nucleoside metabolic process	biological_process	0.233	1	92	1821	558	12095	comp36673_c0,comp47573_c0,comp42886_c0,comp42349_c0,comp42023_c0,comp44704_c0,comp36402_c0,comp41910_c0,comp41565_c0,comp37651_c0,comp44567_c0,comp34625_c0,comp44014_c0,comp44847_c0,comp47045_c0,comp44004_c0,comp41037_c0,comp71523_c0,comp41100_c0,comp34666_c0,comp39518_c0,comp40548_c0,comp41957_c0,comp39331_c0,comp28698_c0,comp41021_c0,comp51263_c0,comp41833_c0,comp44023_c0,comp44615_c0,comp55191…
GO:0005326	neurotransmitter transporter activity	molecular_function	0.23361	1	3	1821	9	12095	comp28690_c0,comp45534_c0,comp41817_c0
GO:0005328	neurotransmitter:sodium symporter activity	molecular_function	0.23361	1	3	1821	9	12095	comp41817_c0,comp28690_c0,comp45534_c0
GO:0007029	endoplasmic reticulum organization	biological_process	0.23432	1	2	1821	6	12095	comp66114_c0,comp41822_c0
GO:0005753	mitochondrial proton-transporting ATP synthase complex	cellular_component	0.23487	1	14	1821	80	12095	comp34666_c0,comp18421_c0,comp43959_c0,comp61006_c0,comp30432_c0,comp44014_c0,comp44847_c0,comp43405_c0,comp316880_c0,comp38256_c0,comp35490_c0,comp28698_c0,comp43893_c4,comp34625_c0
GO:0034357	photosynthetic membrane	cellular_component	0.23501	1	17	1821	96	12095	comp38208_c0,comp18633_c0,comp40520_c0,comp33051_c0,comp315528_c0,comp146183_c0,comp31225_c0,comp42928_c0,comp28953_c0,comp41817_c0,comp42964_c2,comp20238_c0,comp36595_c1,comp314066_c0,comp42934_c6,comp40666_c0,comp60653_c0
GO:1901135	carbohydrate derivative metabolic process	biological_process	0.23507	1	167	1821	982	12095	comp44403_c3,comp37480_c0,comp45629_c0,comp46434_c0,comp43029_c0,comp44015_c0,comp18466_c0,comp44309_c1,comp41070_c0,comp18689_c0,comp35490_c0,comp92729_c0,comp44845_c0,comp36772_c0,comp41835_c0,comp43780_c0,comp33179_c0,comp34862_c0,comp39898_c0,comp46018_c0,comp40841_c0,comp43733_c0,comp18384_c0,comp44454_c0,comp34851_c0,comp18624_c0,comp39862_c0,comp41303_c0,comp44316_c0,comp48660_c0,comp43711…
GO:0006544	glycine metabolic process	biological_process	0.23527	1	14	1821	74	12095	comp46875_c0,comp40693_c0,comp37722_c0,comp43620_c0,comp43244_c0,comp42137_c0,comp40745_c0,comp566793_c0,comp39671_c0,comp43560_c0,comp29134_c0,comp35768_c0,comp42464_c0,comp38052_c0
GO:0030153	bacteriocin immunity	biological_process	0.2366	1	3	1821	10	12095	comp48660_c0,comp40969_c0,comp44694_c0
GO:0044413	avoidance of host defenses	biological_process	0.2383	1	4	1821	18	12095	comp40829_c0,comp46215_c0,comp44796_c0,comp42608_c0
GO:0044415	evasion or tolerance of host defenses	biological_process	0.2383	1	4	1821	18	12095	comp42608_c0,comp40829_c0,comp46215_c0,comp44796_c0
GO:0051832	avoidance of defenses of other organism involved in symbiotic interaction	biological_process	0.2383	1	4	1821	18	12095	comp44796_c0,comp46215_c0,comp40829_c0,comp42608_c0
GO:0051834	evasion or tolerance of defenses of other organism involved in symbiotic interaction	biological_process	0.2383	1	4	1821	18	12095	comp42608_c0,comp40829_c0,comp44796_c0,comp46215_c0
GO:0052173	response to defenses of other organism involved in symbiotic interaction	biological_process	0.2383	1	4	1821	18	12095	comp42608_c0,comp40829_c0,comp46215_c0,comp44796_c0
GO:0052200	response to host defenses	biological_process	0.2383	1	4	1821	18	12095	comp42608_c0,comp46215_c0,comp44796_c0,comp40829_c0
GO:0075136	response to host	biological_process	0.2383	1	4	1821	18	12095	comp42608_c0,comp40829_c0,comp44796_c0,comp46215_c0
GO:0012510	trans-Golgi network transport vesicle membrane	cellular_component	0.23984	1	2	1821	5	12095	comp44449_c0,comp30959_c0
GO:0030125	clathrin vesicle coat	cellular_component	0.23984	1	2	1821	5	12095	comp30959_c0,comp44449_c0
GO:0030130	clathrin coat of trans-Golgi network vesicle	cellular_component	0.23984	1	2	1821	5	12095	comp44449_c0,comp30959_c0
GO:0030140	trans-Golgi network transport vesicle	cellular_component	0.23984	1	2	1821	5	12095	comp44449_c0,comp30959_c0
GO:0030665	clathrin-coated vesicle membrane	cellular_component	0.23984	1	2	1821	5	12095	comp44449_c0,comp30959_c0
GO:0005415	nucleoside:sodium symporter activity	molecular_function	0.23989	1	1	1821	2	12095	comp18636_c0
GO:0030029	actin filament-based process	biological_process	0.24001	1	8	1821	34	12095	comp40893_c0,comp33774_c0,comp41095_c0,comp44279_c0,comp43622_c1,comp46751_c0,comp46486_c0,comp44852_c0
GO:0030036	actin cytoskeleton organization	biological_process	0.24001	1	8	1821	34	12095	comp44852_c0,comp46486_c0,comp43622_c1,comp46751_c0,comp44279_c0,comp33774_c0,comp41095_c0,comp40893_c0
GO:0032954	regulation of cytokinetic process	biological_process	0.24054	1	1	1821	2	12095	comp38551_c0
GO:0032955	regulation of barrier septum assembly	biological_process	0.24054	1	1	1821	2	12095	comp38551_c0
GO:1901891	regulation of cell septum assembly	biological_process	0.24054	1	1	1821	2	12095	comp38551_c0
GO:0003684	damaged DNA binding	molecular_function	0.24098	1	6	1821	25	12095	comp138664_c0,comp316629_c0,comp57933_c0,comp43759_c0,comp56381_c0,comp31842_c0
GO:0033130	acetylcholine receptor binding	molecular_function	0.24106	1	2	1821	5	12095	comp38030_c0,comp40215_c0
GO:0070008	serine-type exopeptidase activity	molecular_function	0.24113	1	5	1821	22	12095	comp42197_c0,comp40805_c0,comp38016_c0,comp40670_c0,comp38175_c0
GO:0016840	carbon-nitrogen lyase activity	molecular_function	0.24117	1	2	1821	5	12095	comp48884_c0,comp41854_c0
GO:0006898	receptor-mediated endocytosis	biological_process	0.24184	1	1	1821	2	12095	comp44111_c0
GO:0005506	iron ion binding	molecular_function	0.24195	1	28	1821	172	12095	comp36738_c0,comp227987_c0,comp18634_c0,comp36738_c4,comp36586_c0,comp39383_c0,comp19435_c0,comp35713_c0,comp23153_c0,comp42695_c0,comp30550_c0,comp42072_c0,comp205207_c0,comp36738_c3,comp41427_c0,comp42586_c0,comp186407_c0,comp40128_c0,comp38738_c0,comp27542_c0,comp43875_c0,comp38864_c0,comp56381_c0,comp30405_c0,comp47573_c0,comp37472_c0,comp40057_c0,comp44198_c0
GO:0008217	regulation of blood pressure	biological_process	0.24236	1	1	1821	2	12095	comp42388_c0
GO:0042311	vasodilation	biological_process	0.24236	1	1	1821	2	12095	comp42388_c0
GO:0042312	regulation of vasodilation	biological_process	0.24236	1	1	1821	2	12095	comp42388_c0
GO:0005868	cytoplasmic dynein complex	cellular_component	0.24243	1	1	1821	2	12095	comp43588_c1
GO:0043234	protein complex	cellular_component	0.2428	1	325	1821	1959	12095	comp46629_c0,comp41505_c0,comp43057_c0,comp38778_c0,comp44316_c0,comp48660_c0,comp44810_c0,comp38551_c0,comp43100_c1,comp19234_c0,comp26024_c0,comp44700_c0,comp44645_c0,comp44371_c0,comp40066_c0,comp39666_c0,comp37452_c0,comp40969_c0,comp37579_c0,comp43835_c1,comp18351_c0,comp43567_c0,comp35490_c0,comp44717_c0,comp44845_c0,comp110541_c0,comp41054_c0,comp60653_c0,comp18336_c0,comp44720_c0,comp3655…
GO:0005507	copper ion binding	molecular_function	0.24318	1	9	1821	43	12095	comp39050_c1,comp37369_c0,comp42844_c5,comp16578_c0,comp66971_c0,comp39369_c1,comp43409_c0,comp40771_c0,comp34185_c0
GO:0009119	ribonucleoside metabolic process	biological_process	0.24324	1	89	1821	541	12095	comp41391_c0,comp46434_c0,comp37480_c0,comp34991_c0,comp44015_c0,comp44309_c1,comp18466_c0,comp43029_c0,comp40574_c0,comp41835_c0,comp36772_c0,comp92729_c0,comp35490_c0,comp44845_c0,comp40841_c0,comp30432_c0,comp39898_c0,comp43733_c0,comp56313_c0,comp43780_c0,comp34862_c0,comp44514_c0,comp18624_c0,comp42714_c0,comp63682_c0,comp18384_c0,comp40301_c0,comp42690_c0,comp44316_c0,comp41303_c0,comp38662…
GO:0000159	protein phosphatase type 2A complex	cellular_component	0.24462	1	2	1821	6	12095	comp37429_c0,comp40517_c0
GO:0008601	protein phosphatase type 2A regulator activity	molecular_function	0.24462	1	2	1821	6	12095	comp37429_c0,comp40517_c0
GO:0017038	protein import	biological_process	0.24499	1	12	1821	57	12095	comp44476_c0,comp35643_c0,comp38851_c0,comp42357_c0,comp316629_c0,comp37109_c0,comp41369_c0,comp42030_c0,comp18640_c0,comp41505_c0,comp18737_c0,comp18061_c0
GO:0006304	DNA modification	biological_process	0.24559	1	7	1821	35	12095	comp40768_c0,comp43287_c0,comp44039_c0,comp51263_c0,comp44585_c1,comp57933_c0,comp37651_c0
GO:0002009	morphogenesis of an epithelium	biological_process	0.24626	1	1	1821	2	12095	comp39619_c0
GO:0044087	regulation of cellular component biogenesis	biological_process	0.24788	1	4	1821	16	12095	comp46486_c0,comp46751_c0,comp33774_c0,comp38551_c0
GO:0018142	protein-DNA covalent cross-linking	biological_process	0.24799	1	1	1821	2	12095	comp18390_c0
GO:0004853	uroporphyrinogen decarboxylase activity	molecular_function	0.24917	1	1	1821	2	12095	comp43215_c0
GO:0005727	extrachromosomal circular DNA	cellular_component	0.25094	1	2	1821	6	12095	comp48891_c0,comp26024_c0
GO:0046821	extrachromosomal DNA	cellular_component	0.25094	1	2	1821	6	12095	comp48891_c0,comp26024_c0
GO:0006269	DNA replication, synthesis of RNA primer	biological_process	0.25148	1	6	1821	27	12095	comp38016_c0,comp56381_c0,comp41021_c0,comp35927_c0,comp43840_c0,comp18390_c0
GO:0006338	chromatin remodeling	biological_process	0.25245	1	3	1821	10	12095	comp26138_c0,comp40228_c0,comp19469_c0
GO:0019049	evasion or tolerance of host defenses by virus	biological_process	0.25487	1	2	1821	7	12095	comp40829_c0,comp42608_c0
GO:0006779	porphyrin-containing compound biosynthetic process	biological_process	0.25539	1	19	1821	86	12095	comp42398_c0,comp38551_c0,comp17456_c0,comp42599_c0,comp28607_c0,comp40759_c0,comp82669_c0,comp56171_c0,comp44567_c0,comp42075_c0,comp38717_c0,comp63819_c0,comp47813_c0,comp43437_c3,comp37590_c0,comp43215_c0,comp41505_c0,comp44316_c0,comp41565_c0
GO:0006825	copper ion transport	biological_process	0.25547	1	3	1821	10	12095	comp39369_c1,comp42677_c0,comp40687_c0
GO:0031491	nucleosome binding	molecular_function	0.25635	1	1	1821	2	12095	comp19469_c0
GO:0008565	protein transporter activity	molecular_function	0.2564	1	11	1821	49	12095	comp25749_c0,comp43514_c0,comp41369_c0,comp57933_c0,comp44086_c2,comp44286_c0,comp31359_c0,comp43904_c0,comp316629_c0,comp43356_c0,comp39672_c0
GO:0000413	protein peptidyl-prolyl isomerization	biological_process	0.25758	1	4	1821	15	12095	comp39458_c0,comp44847_c0,comp35579_c0,comp40592_c0
GO:0006090	pyruvate metabolic process	biological_process	0.2578	1	6	1821	26	12095	comp40822_c0,comp44773_c0,comp41885_c0,comp41279_c0,comp43485_c0,comp18679_c0
GO:0042278	purine nucleoside metabolic process	biological_process	0.25806	1	87	1821	531	12095	comp43405_c0,comp44667_c0,comp17456_c0,comp38662_c0,comp44700_c0,comp42150_c0,comp44645_c0,comp40301_c0,comp18384_c0,comp63682_c0,comp18624_c0,comp42714_c0,comp44316_c0,comp42690_c0,comp44845_c0,comp92729_c0,comp35490_c0,comp41835_c0,comp40574_c0,comp36772_c0,comp34862_c0,comp44514_c0,comp43780_c0,comp56313_c0,comp43733_c0,comp40841_c0,comp30432_c0,comp39898_c0,comp37480_c0,comp41391_c0,comp46434…
GO:0046128	purine ribonucleoside metabolic process	biological_process	0.25806	1	87	1821	531	12095	comp18421_c0,comp43382_c3,comp34219_c0,comp31842_c0,comp44785_c0,comp44642_c0,comp42033_c2,comp61006_c0,comp43959_c0,comp44237_c0,comp42108_c1,comp39536_c0,comp43893_c4,comp34780_c0,comp38256_c0,comp41833_c0,comp44023_c0,comp44615_c0,comp55191_c0,comp42899_c0,comp44211_c1,comp41643_c0,comp316880_c0,comp42075_c0,comp130983_c0,comp41037_c0,comp71523_c0,comp34666_c0,comp41100_c0,comp39518_c0,comp405…
GO:0030119	AP-type membrane coat adaptor complex	cellular_component	0.25838	1	4	1821	15	12095	comp43835_c1,comp56986_c0,comp43904_c0,comp42056_c0
GO:0005885	Arp2/3 protein complex	cellular_component	0.25849	1	2	1821	6	12095	comp46486_c0,comp33774_c0
GO:0010638	positive regulation of organelle organization	biological_process	0.25849	1	2	1821	6	12095	comp33774_c0,comp46486_c0
GO:0030838	positive regulation of actin filament polymerization	biological_process	0.25849	1	2	1821	6	12095	comp33774_c0,comp46486_c0
GO:0031334	positive regulation of protein complex assembly	biological_process	0.25849	1	2	1821	6	12095	comp33774_c0,comp46486_c0
GO:0032273	positive regulation of protein polymerization	biological_process	0.25849	1	2	1821	6	12095	comp33774_c0,comp46486_c0
GO:0034314	Arp2/3 complex-mediated actin nucleation	biological_process	0.25849	1	2	1821	6	12095	comp33774_c0,comp46486_c0
GO:0045010	actin nucleation	biological_process	0.25849	1	2	1821	6	12095	comp46486_c0,comp33774_c0
GO:0051495	positive regulation of cytoskeleton organization	biological_process	0.25849	1	2	1821	6	12095	comp33774_c0,comp46486_c0
GO:0042623	ATPase activity, coupled	molecular_function	0.25849	1	42	1821	215	12095	comp42253_c0,comp19469_c0,comp42271_c0,comp316880_c0,comp39572_c0,comp43437_c3,comp46992_c0,comp44023_c0,comp41833_c0,comp45487_c0,comp42899_c0,comp37590_c0,comp55191_c0,comp44772_c0,comp43849_c0,comp42717_c0,comp44845_c0,comp39898_c0,comp42033_c2,comp44785_c0,comp18421_c0,comp43382_c3,comp44514_c0,comp32960_c0,comp58192_c0,comp42714_c0,comp37651_c0,comp18624_c0,comp34245_c0,comp36103_c0,comp1194…
GO:0006030	chitin metabolic process	biological_process	0.25871	1	13	1821	77	12095	comp40096_c0,comp75753_c0,comp44369_c0,comp45269_c0,comp40032_c0,comp314066_c0,comp33240_c0,comp40103_c2,comp42523_c2,comp18684_c0,comp39245_c0,comp27206_c0,comp44600_c0
GO:0016615	malate dehydrogenase activity	molecular_function	0.25927	1	3	1821	9	12095	comp43485_c0,comp18679_c0,comp44773_c0
GO:0042816	vitamin B6 metabolic process	biological_process	0.25958	1	2	1821	5	12095	comp40923_c0,comp46875_c0
GO:0031410	cytoplasmic vesicle	cellular_component	0.25965	1	12	1821	61	12095	comp40965_c0,comp43461_c0,comp30959_c0,comp35455_c0,comp19732_c0,comp19461_c0,comp44089_c0,comp44449_c0,comp44378_c0,comp39032_c0,comp18351_c0,comp43509_c1
GO:0031982	vesicle	cellular_component	0.25965	1	12	1821	61	12095	comp43509_c1,comp18351_c0,comp39032_c0,comp44378_c0,comp44449_c0,comp19461_c0,comp19732_c0,comp44089_c0,comp30959_c0,comp35455_c0,comp40965_c0,comp43461_c0
GO:0006890	retrograde vesicle-mediated transport, Golgi to ER	biological_process	0.2597	1	2	1821	5	12095	comp35455_c0,comp42207_c0
GO:0015698	inorganic anion transport	biological_process	0.25975	1	8	1821	40	12095	comp33226_c0,comp19094_c1,comp39810_c0,comp44121_c4,comp39276_c0,comp45389_c0,comp37706_c0,comp87492_c0
GO:0004618	phosphoglycerate kinase activity	molecular_function	0.26048	1	1	1821	2	12095	comp45417_c0
GO:0000276	mitochondrial proton-transporting ATP synthase complex, coupling factor F(o)	cellular_component	0.26145	1	13	1821	76	12095	comp44014_c0,comp44847_c0,comp316880_c0,comp43405_c0,comp38256_c0,comp35490_c0,comp28698_c0,comp43893_c4,comp34625_c0,comp34666_c0,comp43959_c0,comp61006_c0,comp30432_c0
GO:0006432	phenylalanyl-tRNA aminoacylation	biological_process	0.26368	1	3	1821	10	12095	comp39791_c0,comp41872_c4,comp45066_c0
GO:0031412	gas vesicle organization	biological_process	0.26395	1	2	1821	5	12095	comp42703_c1,comp43461_c0
GO:0019627	urea metabolic process	biological_process	0.26649	1	2	1821	6	12095	comp42464_c0,comp35358_c0
GO:0044272	sulfur compound biosynthetic process	biological_process	0.26808	1	11	1821	51	12095	comp26327_c0,comp41696_c2,comp40415_c0,comp36402_c0,comp28462_c0,comp39364_c0,comp38396_c0,comp76910_c0,comp42594_c0,comp28019_c0,comp18384_c0
GO:0006261	DNA-dependent DNA replication	biological_process	0.27121	1	13	1821	62	12095	comp47141_c0,comp56381_c0,comp18390_c0,comp43840_c0,comp38016_c0,comp39479_c0,comp26024_c0,comp42322_c0,comp41021_c0,comp18467_c0,comp43244_c0,comp18060_c0,comp35927_c0
GO:0006020	inositol metabolic process	biological_process	0.27139	1	3	1821	11	12095	comp44905_c0,comp41482_c0,comp186407_c0
GO:0015662	ATPase activity, coupled to transmembrane movement of ions, phosphorylative mechanism	molecular_function	0.27281	1	6	1821	26	12095	comp43957_c1,comp55191_c0,comp44845_c0,comp42033_c2,comp44023_c0,comp42886_c0
GO:0008176	tRNA (guanine-N7-)-methyltransferase activity	molecular_function	0.27283	1	4	1821	14	12095	comp39331_c0,comp41935_c0,comp51263_c0,comp42150_c0
GO:0070085	glycosylation	biological_process	0.2739	1	17	1821	83	12095	comp39862_c0,comp42905_c1,comp61202_c0,comp35710_c0,comp45860_c0,comp1217_c0,comp43674_c0,comp25857_c0,comp45629_c0,comp26077_c0,comp49300_c0,comp41005_c0,comp44398_c1,comp42866_c0,comp359390_c0,comp32666_c0,comp43826_c0
GO:0000165	MAPK cascade	biological_process	0.27407	1	2	1821	5	12095	comp42003_c0,comp43840_c0
GO:0070838	divalent metal ion transport	biological_process	0.27424	1	17	1821	88	12095	comp40841_c0,comp31842_c0,comp71523_c0,comp63896_c0,comp36772_c0,comp34540_c0,comp47455_c0,comp38834_c0,comp44023_c0,comp42886_c0,comp42270_c0,comp41091_c0,comp41366_c0,comp43132_c0,comp41643_c0,comp43090_c0,comp41391_c0
GO:0033645	host cell endomembrane system	cellular_component	0.27452	1	1	1821	2	12095	comp42608_c0
GO:0044165	host cell endoplasmic reticulum	cellular_component	0.27452	1	1	1821	2	12095	comp42608_c0
GO:0044167	host cell endoplasmic reticulum membrane	cellular_component	0.27452	1	1	1821	2	12095	comp42608_c0
GO:0044385	integral to membrane of host cell	cellular_component	0.27452	1	1	1821	2	12095	comp42608_c0
GO:0044386	integral to host endoplasmic reticulum membrane	cellular_component	0.27452	1	1	1821	2	12095	comp42608_c0
GO:0006270	DNA replication initiation	biological_process	0.27514	1	7	1821	28	12095	comp18060_c0,comp18467_c0,comp42322_c0,comp43244_c0,comp26024_c0,comp47141_c0,comp39479_c0
GO:0008158	hedgehog receptor activity	molecular_function	0.276	1	3	1821	12	12095	comp45259_c0,comp32325_c1,comp43331_c0
GO:0006213	pyrimidine nucleoside metabolic process	biological_process	0.27798	1	4	1821	18	12095	comp19511_c0,comp130983_c0,comp34991_c0,comp41303_c0
GO:0044036	cell wall macromolecule metabolic process	biological_process	0.27963	1	10	1821	50	12095	comp40096_c0,comp38756_c1,comp46018_c0,comp36103_c0,comp45269_c0,comp46874_c0,comp38598_c0,comp42593_c0,comp33953_c0,comp44600_c0
GO:0005673	transcription factor TFIIE complex	cellular_component	0.2812	1	1	1821	2	12095	comp43446_c0
GO:0015930	glutamate synthase activity	molecular_function	0.28127	1	2	1821	5	12095	comp41833_c0,comp37374_c0
GO:0019310	inositol catabolic process	biological_process	0.2816	1	1	1821	2	12095	comp186407_c0
GO:0046174	polyol catabolic process	biological_process	0.2816	1	1	1821	2	12095	comp186407_c0
GO:0050113	inositol oxygenase activity	molecular_function	0.2816	1	1	1821	2	12095	comp186407_c0
GO:1901071	glucosamine-containing compound metabolic process	biological_process	0.28198	1	13	1821	78	12095	comp45269_c0,comp40032_c0,comp75753_c0,comp40096_c0,comp44369_c0,comp39245_c0,comp27206_c0,comp44600_c0,comp314066_c0,comp18684_c0,comp42523_c2,comp40103_c2,comp33240_c0
GO:0008198	ferrous iron binding	molecular_function	0.2821	1	1	1821	2	12095	comp38864_c0
GO:0008716	D-alanine-D-alanine ligase activity	molecular_function	0.2824	1	2	1821	5	12095	comp36103_c0,comp46018_c0
GO:0046144	D-alanine family amino acid metabolic process	biological_process	0.2824	1	2	1821	5	12095	comp36103_c0,comp46018_c0
GO:0046436	D-alanine metabolic process	biological_process	0.2824	1	2	1821	5	12095	comp36103_c0,comp46018_c0
GO:0005840	ribosome	cellular_component	0.28262	1	73	1821	500	12095	comp18436_c0,comp47045_c0,comp38968_c0,comp54602_c0,comp47438_c0,comp24696_c0,comp49250_c0,comp46444_c0,comp19458_c0,comp36402_c0,comp51169_c0,comp42349_c0,comp19733_c0,comp37795_c1,comp33970_c0,comp39000_c0,comp43217_c0,comp43574_c0,comp40768_c0,comp50724_c0,comp52789_c0,comp40548_c0,comp41546_c0,comp51351_c0,comp38452_c0,comp43844_c0,comp43382_c6,comp35737_c0,comp40731_c0,comp34706_c0,comp41643…
GO:0031418	L-ascorbic acid binding	molecular_function	0.28378	1	2	1821	6	12095	comp42586_c0,comp39383_c0
GO:0048029	monosaccharide binding	molecular_function	0.28378	1	2	1821	6	12095	comp39383_c0,comp42586_c0
GO:0019082	viral protein processing	biological_process	0.2843	1	2	1821	7	12095	comp39331_c0,comp190197_c0
GO:0015711	organic anion transport	biological_process	0.28506	1	9	1821	43	12095	comp45389_c0,comp42797_c4,comp25937_c0,comp40946_c0,comp43957_c1,comp36729_c0,comp43575_c0,comp18707_c1,comp33051_c0
GO:0006537	glutamate biosynthetic process	biological_process	0.2861	1	3	1821	9	12095	comp41833_c0,comp37374_c0,comp29571_c0
GO:0003714	transcription corepressor activity	molecular_function	0.28688	1	1	1821	2	12095	comp34090_c0
GO:0033692	cellular polysaccharide biosynthetic process	biological_process	0.2871	1	24	1821	112	12095	comp55383_c0,comp42003_c0,comp37232_c1,comp18345_c0,comp41070_c0,comp18689_c0,comp44783_c0,comp43711_c0,comp18133_c0,comp35701_c0,comp35127_c1,comp44023_c0,comp42420_c0,comp42125_c0,comp26933_c0,comp43385_c3,comp43840_c0,comp42593_c0,comp40657_c0,comp21562_c0,comp44403_c3,comp38717_c0,comp38193_c0,comp44454_c0
GO:0009521	photosystem	cellular_component	0.28715	1	15	1821	86	12095	comp31225_c0,comp146183_c0,comp60653_c0,comp28953_c0,comp40666_c0,comp42928_c0,comp42934_c6,comp314066_c0,comp315528_c0,comp18633_c0,comp33051_c0,comp42964_c2,comp41817_c0,comp38208_c0,comp20238_c0
GO:0072521	purine-containing compound metabolic process	biological_process	0.28731	1	119	1821	737	12095	comp130983_c0,comp316880_c0,comp41643_c0,comp42075_c0,comp44211_c1,comp42025_c0,comp42899_c0,comp24069_c0,comp55191_c0,comp43437_c3,comp41833_c0,comp44615_c0,comp44023_c0,comp38256_c0,comp34780_c0,comp35199_c1,comp47506_c0,comp43893_c4,comp23836_c0,comp39536_c0,comp42108_c1,comp34179_c0,comp44237_c0,comp42033_c2,comp55321_c0,comp43959_c0,comp39267_c0,comp61006_c0,comp43382_c3,comp18421_c0,comp342…
GO:0004827	proline-tRNA ligase activity	molecular_function	0.28832	1	1	1821	3	12095	comp44244_c0
GO:0006433	prolyl-tRNA aminoacylation	biological_process	0.28832	1	1	1821	3	12095	comp44244_c0
GO:0009057	macromolecule catabolic process	biological_process	0.28846	1	48	1821	265	12095	comp45269_c0,comp43622_c1,comp43446_c0,comp56381_c0,comp47813_c0,comp37579_c0,comp40261_c0,comp56171_c0,comp26508_c0,comp34831_c0,comp43604_c0,comp44585_c1,comp57933_c0,comp44425_c0,comp43225_c8,comp31842_c0,comp47077_c0,comp47111_c0,comp27088_c0,comp42956_c5,comp32948_c0,comp44600_c0,comp46504_c0,comp33953_c0,comp44039_c0,comp44998_c0,comp46551_c0,comp41652_c0,comp53716_c0,comp40096_c0,comp41505…
GO:0045158	electron transporter, transferring electrons within cytochrome b6/f complex of photosystem II activity	molecular_function	0.28909	1	1	1821	2	12095	comp413278_c0
GO:0008827	cytochrome o ubiquinol oxidase activity	molecular_function	0.29029	1	1	1821	2	12095	comp19795_c1
GO:0009319	cytochrome o ubiquinol oxidase complex	cellular_component	0.29029	1	1	1821	2	12095	comp19795_c1
GO:0004656	procollagen-proline 4-dioxygenase activity	molecular_function	0.29404	1	1	1821	2	12095	comp299421_c0
GO:0018401	peptidyl-proline hydroxylation to 4-hydroxy-L-proline	biological_process	0.29404	1	1	1821	2	12095	comp299421_c0
GO:0019471	4-hydroxyproline metabolic process	biological_process	0.29404	1	1	1821	2	12095	comp299421_c0
GO:0019511	peptidyl-proline hydroxylation	biological_process	0.29404	1	1	1821	2	12095	comp299421_c0
GO:0019798	procollagen-proline dioxygenase activity	molecular_function	0.29404	1	1	1821	2	12095	comp299421_c0
GO:0031543	peptidyl-proline dioxygenase activity	molecular_function	0.29404	1	1	1821	2	12095	comp299421_c0
GO:0031545	peptidyl-proline 4-dioxygenase activity	molecular_function	0.29404	1	1	1821	2	12095	comp299421_c0
GO:0006378	mRNA polyadenylation	biological_process	0.29404	1	2	1821	6	12095	comp42883_c8,comp40803_c0
GO:0031124	mRNA 3'-end processing	biological_process	0.29404	1	2	1821	6	12095	comp42883_c8,comp40803_c0
GO:0000271	polysaccharide biosynthetic process	biological_process	0.29436	1	25	1821	119	12095	comp44454_c0,comp38193_c0,comp44403_c3,comp38717_c0,comp21562_c0,comp39700_c0,comp40657_c0,comp42593_c0,comp43385_c3,comp43840_c0,comp26933_c0,comp42125_c0,comp42420_c0,comp44023_c0,comp35127_c1,comp18133_c0,comp35701_c0,comp43711_c0,comp44783_c0,comp18689_c0,comp18345_c0,comp41070_c0,comp37232_c1,comp55383_c0,comp42003_c0
GO:0032403	protein complex binding	molecular_function	0.29665	1	10	1821	42	12095	comp18323_c1,comp42899_c0,comp33119_c1,comp34589_c0,comp42861_c0,comp40066_c0,comp17456_c0,comp43769_c0,comp63896_c0,comp40574_c0
GO:0003972	RNA ligase (ATP) activity	molecular_function	0.2977	1	1	1821	3	12095	comp17456_c0
GO:0005791	rough endoplasmic reticulum	cellular_component	0.2984	1	3	1821	12	12095	comp34185_c0,comp26206_c0,comp42612_c1
GO:0030867	rough endoplasmic reticulum membrane	cellular_component	0.2984	1	3	1821	12	12095	comp34185_c0,comp42612_c1,comp26206_c0
GO:0005618	cell wall	cellular_component	0.30053	1	2	1821	9	12095	comp1040_c0,comp43519_c0
GO:0043094	cellular metabolic compound salvage	biological_process	0.30142	1	3	1821	10	12095	comp38396_c0,comp42741_c1,comp41910_c0
GO:0005794	Golgi apparatus	cellular_component	0.30149	1	18	1821	91	12095	comp43356_c0,comp43176_c2,comp43376_c0,comp42690_c0,comp39032_c0,comp18351_c0,comp43615_c1,comp27153_c0,comp40965_c0,comp35455_c0,comp30959_c0,comp44398_c1,comp43934_c0,comp48047_c0,comp38466_c0,comp44449_c0,comp43538_c3,comp42004_c0
GO:0032507	maintenance of protein location in cell	biological_process	0.30211	1	9	1821	43	12095	comp36458_c0,comp43973_c0,comp39367_c0,comp43135_c0,comp40066_c0,comp210418_c0,comp43731_c0,comp43461_c0,comp37452_c0
GO:0045185	maintenance of protein location	biological_process	0.30211	1	9	1821	43	12095	comp37452_c0,comp43461_c0,comp43731_c0,comp210418_c0,comp43973_c0,comp39367_c0,comp36458_c0,comp40066_c0,comp43135_c0
GO:0051235	maintenance of location	biological_process	0.30211	1	9	1821	43	12095	comp210418_c0,comp43461_c0,comp43731_c0,comp37452_c0,comp43973_c0,comp39367_c0,comp36458_c0,comp40066_c0,comp43135_c0
GO:0051651	maintenance of location in cell	biological_process	0.30211	1	9	1821	43	12095	comp37452_c0,comp43461_c0,comp43731_c0,comp210418_c0,comp43973_c0,comp39367_c0,comp36458_c0,comp43135_c0,comp40066_c0
GO:0009507	chloroplast	cellular_component	0.30318	1	14	1821	62	12095	comp43437_c3,comp47813_c0,comp41565_c0,comp44796_c0,comp41505_c0,comp28607_c0,comp44316_c0,comp25749_c0,comp37590_c0,comp56171_c0,comp44567_c0,comp17456_c0,comp38551_c0,comp31359_c0
GO:0009536	plastid	cellular_component	0.30318	1	14	1821	62	12095	comp43437_c3,comp47813_c0,comp44796_c0,comp41565_c0,comp37590_c0,comp41505_c0,comp28607_c0,comp25749_c0,comp44316_c0,comp56171_c0,comp44567_c0,comp31359_c0,comp38551_c0,comp17456_c0
GO:0072509	divalent inorganic cation transmembrane transporter activity	molecular_function	0.30425	1	16	1821	84	12095	comp36772_c0,comp63896_c0,comp40841_c0,comp71523_c0,comp31842_c0,comp43090_c0,comp41391_c0,comp41091_c0,comp42270_c0,comp41643_c0,comp41366_c0,comp43132_c0,comp38834_c0,comp42886_c0,comp44023_c0,comp47455_c0
GO:0003937	IMP cyclohydrolase activity	molecular_function	0.3068	1	1	1821	2	12095	comp45582_c0
GO:0016791	phosphatase activity	molecular_function	0.30795	1	26	1821	138	12095	comp43177_c0,comp39501_c0,comp43057_c0,comp42085_c0,comp43718_c0,comp41565_c0,comp63040_c0,comp32556_c0,comp37651_c0,comp42271_c0,comp42783_c0,comp43365_c2,comp42561_c0,comp31842_c0,comp37225_c0,comp38727_c0,comp44303_c1,comp39756_c0,comp170672_c0,comp26024_c0,comp38725_c0,comp28863_c0,comp44175_c0,comp38396_c0,comp42667_c0,comp39910_c0
GO:0006071	glycerol metabolic process	biological_process	0.3081	1	3	1821	11	12095	comp40418_c0,comp47573_c0,comp18647_c0
GO:0019400	alditol metabolic process	biological_process	0.3081	1	3	1821	11	12095	comp18647_c0,comp47573_c0,comp40418_c0
GO:0015849	organic acid transport	biological_process	0.3085	1	7	1821	35	12095	comp40946_c0,comp43575_c0,comp36729_c0,comp42797_c4,comp25937_c0,comp18707_c1,comp33051_c0
GO:0046942	carboxylic acid transport	biological_process	0.3085	1	7	1821	35	12095	comp25937_c0,comp33051_c0,comp18707_c1,comp42797_c4,comp36729_c0,comp43575_c0,comp40946_c0
GO:0033014	tetrapyrrole biosynthetic process	biological_process	0.30911	1	22	1821	107	12095	comp40759_c0,comp42599_c0,comp28607_c0,comp38551_c0,comp17456_c0,comp34889_c1,comp42398_c0,comp43510_c0,comp41565_c0,comp37590_c0,comp43508_c0,comp41505_c0,comp43215_c0,comp44316_c0,comp43437_c3,comp47813_c0,comp63819_c0,comp38717_c0,comp42075_c0,comp82669_c0,comp56171_c0,comp44567_c0
GO:0009144	purine nucleoside triphosphate metabolic process	biological_process	0.30931	1	75	1821	476	12095	comp44309_c1,comp18466_c0,comp44015_c0,comp46434_c0,comp41391_c0,comp43733_c0,comp56313_c0,comp40841_c0,comp30432_c0,comp39898_c0,comp34862_c0,comp44514_c0,comp43780_c0,comp40574_c0,comp41835_c0,comp36772_c0,comp44845_c0,comp35490_c0,comp92729_c0,comp42690_c0,comp44316_c0,comp63682_c0,comp18624_c0,comp40301_c0,comp44645_c0,comp44700_c0,comp38662_c0,comp44667_c0,comp43405_c0,comp17456_c0,comp41833…
GO:0009205	purine ribonucleoside triphosphate metabolic process	biological_process	0.30931	1	75	1821	476	12095	comp44514_c0,comp34862_c0,comp43780_c0,comp56313_c0,comp43733_c0,comp39898_c0,comp30432_c0,comp40841_c0,comp44845_c0,comp92729_c0,comp35490_c0,comp36772_c0,comp40574_c0,comp41835_c0,comp18466_c0,comp44309_c1,comp44015_c0,comp46434_c0,comp41391_c0,comp44700_c0,comp44645_c0,comp44667_c0,comp43405_c0,comp17456_c0,comp38662_c0,comp44316_c0,comp42690_c0,comp40301_c0,comp63682_c0,comp18624_c0,comp44237…
GO:0007423	sensory organ development	biological_process	0.31045	1	2	1821	7	12095	comp42863_c0,comp43851_c0
GO:0006784	heme a biosynthetic process	biological_process	0.31316	1	1	1821	2	12095	comp42075_c0
GO:0046160	heme a metabolic process	biological_process	0.31316	1	1	1821	2	12095	comp42075_c0
GO:0004373	glycogen (starch) synthase activity	molecular_function	0.31339	1	1	1821	2	12095	comp42420_c0
GO:0035434	copper ion transmembrane transport	biological_process	0.31368	1	2	1821	6	12095	comp42677_c0,comp40687_c0
GO:0016841	ammonia-lyase activity	molecular_function	0.31424	1	1	1821	2	12095	comp41854_c0
GO:0000268	peroxisome targeting sequence binding	molecular_function	0.31535	1	1	1821	3	12095	comp42030_c0
GO:0005053	peroxisome matrix targeting signal-2 binding	molecular_function	0.31535	1	1	1821	3	12095	comp42030_c0
GO:0005781	peroxisome targeting signal receptor complex	cellular_component	0.31535	1	1	1821	3	12095	comp42030_c0
GO:0006783	heme biosynthetic process	biological_process	0.31576	1	6	1821	24	12095	comp42398_c0,comp42599_c0,comp42075_c0,comp40759_c0,comp63819_c0,comp38717_c0
GO:0006563	L-serine metabolic process	biological_process	0.31673	1	13	1821	72	12095	comp43244_c0,comp42137_c0,comp40693_c0,comp46875_c0,comp42594_c0,comp39364_c0,comp43620_c0,comp29134_c0,comp43560_c0,comp35768_c0,comp42464_c0,comp40745_c0,comp566793_c0
GO:0071941	nitrogen cycle metabolic process	biological_process	0.31687	1	3	1821	12	12095	comp40110_c0,comp35358_c0,comp42464_c0
GO:0044267	cellular protein metabolic process	biological_process	0.31692	1	252	1821	1500	12095	comp43202_c0,comp49250_c0,comp43840_c0,comp34758_c0,comp19733_c0,comp51169_c0,comp36402_c0,comp41772_c0,comp35579_c0,comp37795_c1,comp40296_c0,comp45860_c0,comp41836_c0,comp35927_c0,comp44847_c0,comp38968_c0,comp47438_c0,comp39518_c0,comp41546_c0,comp19148_c0,comp42040_c0,comp18497_c0,comp35737_c0,comp44109_c0,comp43731_c0,comp39331_c0,comp43103_c0,comp41279_c1,comp40768_c0,comp49000_c0,comp41073…
GO:0004558	alpha-glucosidase activity	molecular_function	0.31793	1	4	1821	14	12095	comp25637_c0,comp34482_c0,comp43622_c1,comp27088_c0
GO:0009289	pilus	cellular_component	0.31875	1	2	1821	6	12095	comp42612_c1,comp42382_c0
GO:0009199	ribonucleoside triphosphate metabolic process	biological_process	0.31928	1	75	1821	477	12095	comp38256_c0,comp43893_c4,comp44237_c0,comp39536_c0,comp42108_c1,comp18421_c0,comp43382_c3,comp34219_c0,comp44785_c0,comp31842_c0,comp44642_c0,comp42033_c2,comp43959_c0,comp61006_c0,comp316880_c0,comp41643_c0,comp42075_c0,comp130983_c0,comp44211_c1,comp55191_c0,comp42899_c0,comp41833_c0,comp44615_c0,comp44023_c0,comp28698_c0,comp41021_c0,comp41957_c0,comp40548_c0,comp71523_c0,comp41037_c0,comp346…
GO:0030135	coated vesicle	cellular_component	0.31968	1	9	1821	48	12095	comp43509_c1,comp39032_c0,comp18351_c0,comp44378_c0,comp44449_c0,comp19732_c0,comp35455_c0,comp30959_c0,comp40965_c0
GO:0032886	regulation of microtubule-based process	biological_process	0.32065	1	1	1821	5	12095	comp316880_c0
GO:0070507	regulation of microtubule cytoskeleton organization	biological_process	0.32065	1	1	1821	5	12095	comp316880_c0
GO:0016776	phosphotransferase activity, phosphate group as acceptor	molecular_function	0.32083	1	6	1821	32	12095	comp40516_c0,comp18466_c0,comp18387_c0,comp130983_c0,comp41910_c0,comp40396_c0
GO:0009312	oligosaccharide biosynthetic process	biological_process	0.32255	1	5	1821	25	12095	comp38834_c0,comp43934_c0,comp42150_c0,comp18689_c0,comp41935_c0
GO:0030272	5-formyltetrahydrofolate cyclo-ligase activity	molecular_function	0.32322	1	1	1821	2	12095	comp27000_c0
GO:0004590	orotidine-5'-phosphate decarboxylase activity	molecular_function	0.32481	1	1	1821	2	12095	comp41303_c0
GO:0016835	carbon-oxygen lyase activity	molecular_function	0.32496	1	9	1821	45	12095	comp42382_c0,comp43225_c1,comp18345_c0,comp38083_c0,comp44896_c0,comp82669_c0,comp39364_c0,comp42594_c0,comp32380_c0
GO:0016149	translation release factor activity, codon specific	molecular_function	0.32586	1	1	1821	2	12095	comp41423_c0
GO:0030599	pectinesterase activity	molecular_function	0.32599	1	1	1821	3	12095	comp18640_c0
GO:0034755	iron ion transmembrane transport	biological_process	0.32716	1	1	1821	2	12095	comp35822_c0
GO:0031555	transcriptional attenuation	biological_process	0.33016	1	2	1821	6	12095	comp24464_c0,comp37951_c1
GO:0031556	transcriptional attenuation by ribosome	biological_process	0.33016	1	2	1821	6	12095	comp24464_c0,comp37951_c1
GO:0009084	glutamine family amino acid biosynthetic process	biological_process	0.33037	1	4	1821	14	12095	comp37374_c0,comp41833_c0,comp46874_c0,comp29571_c0
GO:0009678	hydrogen-translocating pyrophosphatase activity	molecular_function	0.33054	1	1	1821	2	12095	comp35312_c0
GO:0006954	inflammatory response	biological_process	0.33088	1	1	1821	3	12095	comp43183_c0
GO:0000098	sulfur amino acid catabolic process	biological_process	0.3309	1	1	1821	2	12095	comp17152_c0
GO:0030328	prenylcysteine catabolic process	biological_process	0.3309	1	1	1821	2	12095	comp17152_c0
GO:0030329	prenylcysteine metabolic process	biological_process	0.3309	1	1	1821	2	12095	comp17152_c0
GO:0044273	sulfur compound catabolic process	biological_process	0.3309	1	1	1821	2	12095	comp17152_c0
GO:0004348	glucosylceramidase activity	molecular_function	0.33091	1	2	1821	7	12095	comp44843_c0,comp21439_c0
GO:0043044	ATP-dependent chromatin remodeling	biological_process	0.33159	1	1	1821	3	12095	comp19469_c0
GO:0016886	ligase activity, forming phosphoric ester bonds	molecular_function	0.33241	1	4	1821	21	12095	comp43183_c0,comp44303_c1,comp17456_c0,comp41306_c0
GO:0005876	spindle microtubule	cellular_component	0.33275	1	2	1821	6	12095	comp43461_c0,comp40066_c0
GO:0051920	peroxiredoxin activity	molecular_function	0.33282	1	2	1821	7	12095	comp45560_c0,comp38567_c0
GO:0009058	biosynthetic process	biological_process	0.33339	1	487	1821	3040	12095	comp33179_c0,comp20238_c0,comp42004_c0,comp43023_c0,comp41427_c0,comp43733_c0,comp41164_c0,comp39898_c0,comp41872_c4,comp32320_c0,comp41642_c0,comp36746_c0,comp46055_c0,comp871_c0,comp45803_c0,comp44348_c1,comp44272_c0,comp43029_c0,comp44244_c0,comp44309_c1,comp48141_c0,comp43369_c0,comp39880_c0,comp39371_c0,comp45629_c0,comp44905_c0,comp35476_c1,comp42270_c0,comp45725_c0,comp17020_c0,comp48884_c…
GO:0046416	D-amino acid metabolic process	biological_process	0.3347	1	2	1821	6	12095	comp36103_c0,comp46018_c0
GO:0016846	carbon-sulfur lyase activity	molecular_function	0.33532	1	3	1821	14	12095	comp43759_c0,comp30591_c0,comp44272_c0
GO:0006771	riboflavin metabolic process	biological_process	0.3354	1	6	1821	27	12095	comp37225_c0,comp28863_c0,comp38727_c0,comp31842_c0,comp42561_c0,comp43029_c0
GO:0042726	flavin-containing compound metabolic process	biological_process	0.3354	1	6	1821	27	12095	comp31842_c0,comp37225_c0,comp38727_c0,comp28863_c0,comp43029_c0,comp42561_c0
GO:0007338	single fertilization	biological_process	0.3368	1	2	1821	6	12095	comp26327_c0,comp47829_c0
GO:0007339	binding of sperm to zona pellucida	biological_process	0.3368	1	2	1821	6	12095	comp26327_c0,comp47829_c0
GO:0009566	fertilization	biological_process	0.3368	1	2	1821	6	12095	comp47829_c0,comp26327_c0
GO:0009988	cell-cell recognition	biological_process	0.3368	1	2	1821	6	12095	comp47829_c0,comp26327_c0
GO:0035036	sperm-egg recognition	biological_process	0.3368	1	2	1821	6	12095	comp26327_c0,comp47829_c0
GO:0030942	endoplasmic reticulum signal peptide binding	molecular_function	0.33696	1	1	1821	2	12095	comp46764_c0
GO:0004383	guanylate cyclase activity	molecular_function	0.33798	1	2	1821	11	12095	comp34219_c0,comp44309_c1
GO:0006182	cGMP biosynthetic process	biological_process	0.33798	1	2	1821	11	12095	comp44309_c1,comp34219_c0
GO:0046068	cGMP metabolic process	biological_process	0.33798	1	2	1821	11	12095	comp34219_c0,comp44309_c1
GO:0006040	amino sugar metabolic process	biological_process	0.34034	1	16	1821	95	12095	comp45269_c0,comp43446_c0,comp40096_c0,comp44369_c0,comp42523_c2,comp40032_c0,comp75753_c0,comp39245_c0,comp27206_c0,comp42528_c2,comp44600_c0,comp314066_c0,comp33240_c0,comp40103_c2,comp18684_c0,comp43149_c2
GO:0009141	nucleoside triphosphate metabolic process	biological_process	0.34056	1	75	1821	480	12095	comp28698_c0,comp41021_c0,comp41957_c0,comp40548_c0,comp41037_c0,comp71523_c0,comp34666_c0,comp44014_c0,comp44847_c0,comp47045_c0,comp44004_c0,comp44567_c0,comp37651_c0,comp34625_c0,comp42349_c0,comp44704_c0,comp42023_c0,comp41910_c0,comp36673_c0,comp42886_c0,comp47573_c0,comp38256_c0,comp43893_c4,comp44237_c0,comp39536_c0,comp42108_c1,comp18421_c0,comp43382_c3,comp31842_c0,comp34219_c0,comp44785…
GO:0006516	glycoprotein catabolic process	biological_process	0.34056	1	1	1821	3	12095	comp56381_c0
GO:0030915	Smc5-Smc6 complex	cellular_component	0.34088	1	1	1821	2	12095	comp39050_c1
GO:0045980	negative regulation of nucleotide metabolic process	biological_process	0.34093	1	1	1821	3	12095	comp35550_c0
GO:0017134	fibroblast growth factor binding	molecular_function	0.34123	1	1	1821	2	12095	comp41909_c0
GO:0007601	visual perception	biological_process	0.34165	1	1	1821	3	12095	comp34179_c0
GO:0050953	sensory perception of light stimulus	biological_process	0.34165	1	1	1821	3	12095	comp34179_c0
GO:0016782	transferase activity, transferring sulfur-containing groups	molecular_function	0.34183	1	6	1821	30	12095	comp8343_c0,comp305490_c0,comp45061_c0,comp42770_c0,comp41898_c0,comp34471_c0
GO:0009036	Type II site-specific deoxyribonuclease activity	molecular_function	0.34247	1	3	1821	17	12095	comp44585_c1,comp57933_c0,comp44039_c0
GO:0009359	Type II site-specific deoxyribonuclease complex	cellular_component	0.34247	1	3	1821	17	12095	comp57933_c0,comp44585_c1,comp44039_c0
GO:0015666	restriction endodeoxyribonuclease activity	molecular_function	0.34247	1	3	1821	17	12095	comp44585_c1,comp57933_c0,comp44039_c0
GO:0006777	Mo-molybdopterin cofactor biosynthetic process	biological_process	0.3425	1	2	1821	7	12095	comp43428_c0,comp45396_c0
GO:0019720	Mo-molybdopterin cofactor metabolic process	biological_process	0.3425	1	2	1821	7	12095	comp43428_c0,comp45396_c0
GO:0009512	cytochrome b6f complex	cellular_component	0.34589	1	3	1821	14	12095	comp413278_c0,comp40520_c0,comp50690_c0
GO:0005666	DNA-directed RNA polymerase III complex	cellular_component	0.34772	1	1	1821	2	12095	comp41978_c0
GO:0008705	methionine synthase activity	molecular_function	0.34814	1	1	1821	2	12095	comp26327_c0
GO:0042084	5-methyltetrahydrofolate-dependent methyltransferase activity	molecular_function	0.34814	1	1	1821	2	12095	comp26327_c0
GO:0042168	heme metabolic process	biological_process	0.3491	1	6	1821	25	12095	comp42398_c0,comp40759_c0,comp38717_c0,comp63819_c0,comp42599_c0,comp42075_c0
GO:0009156	ribonucleoside monophosphate biosynthetic process	biological_process	0.34934	1	7	1821	32	12095	comp36079_c1,comp41910_c0,comp45582_c0,comp34991_c0,comp41303_c0,comp42349_c0,comp43300_c0
GO:0009161	ribonucleoside monophosphate metabolic process	biological_process	0.34934	1	7	1821	32	12095	comp43300_c0,comp42349_c0,comp34991_c0,comp41303_c0,comp41910_c0,comp36079_c1,comp45582_c0
GO:0044434	chloroplast part	cellular_component	0.35129	1	13	1821	59	12095	comp56171_c0,comp44567_c0,comp31359_c0,comp38551_c0,comp17456_c0,comp47813_c0,comp43437_c3,comp41505_c0,comp44316_c0,comp28607_c0,comp25749_c0,comp37590_c0,comp41565_c0
GO:0044435	plastid part	cellular_component	0.35129	1	13	1821	59	12095	comp25749_c0,comp41505_c0,comp28607_c0,comp44316_c0,comp37590_c0,comp41565_c0,comp47813_c0,comp43437_c3,comp38551_c0,comp31359_c0,comp17456_c0,comp56171_c0,comp44567_c0
GO:0008064	regulation of actin polymerization or depolymerization	biological_process	0.35194	1	3	1821	13	12095	comp46486_c0,comp46751_c0,comp33774_c0
GO:0008154	actin polymerization or depolymerization	biological_process	0.35194	1	3	1821	13	12095	comp46486_c0,comp46751_c0,comp33774_c0
GO:0030041	actin filament polymerization	biological_process	0.35194	1	3	1821	13	12095	comp33774_c0,comp46486_c0,comp46751_c0
GO:0030832	regulation of actin filament length	biological_process	0.35194	1	3	1821	13	12095	comp46486_c0,comp46751_c0,comp33774_c0
GO:0030833	regulation of actin filament polymerization	biological_process	0.35194	1	3	1821	13	12095	comp33774_c0,comp46751_c0,comp46486_c0
GO:0032271	regulation of protein polymerization	biological_process	0.35194	1	3	1821	13	12095	comp46486_c0,comp46751_c0,comp33774_c0
GO:0032535	regulation of cellular component size	biological_process	0.35194	1	3	1821	13	12095	comp46486_c0,comp46751_c0,comp33774_c0
GO:0032956	regulation of actin cytoskeleton organization	biological_process	0.35194	1	3	1821	13	12095	comp46486_c0,comp46751_c0,comp33774_c0
GO:0032970	regulation of actin filament-based process	biological_process	0.35194	1	3	1821	13	12095	comp46486_c0,comp46751_c0,comp33774_c0
GO:0043254	regulation of protein complex assembly	biological_process	0.35194	1	3	1821	13	12095	comp46751_c0,comp46486_c0,comp33774_c0
GO:0006511	ubiquitin-dependent protein catabolic process	biological_process	0.35391	1	21	1821	106	12095	comp41652_c0,comp34758_c0,comp37579_c0,comp43604_c0,comp44247_c0,comp38005_c1,comp47186_c0,comp41836_c0,comp35558_c0,comp31842_c0,comp43225_c8,comp57933_c0,comp18895_c0,comp47111_c0,comp46504_c0,comp316629_c0,comp42956_c5,comp43100_c1,comp32948_c0,comp43103_c0,comp44998_c0
GO:0019941	modification-dependent protein catabolic process	biological_process	0.35391	1	21	1821	106	12095	comp38005_c1,comp47186_c0,comp41836_c0,comp43604_c0,comp44247_c0,comp37579_c0,comp34758_c0,comp41652_c0,comp43103_c0,comp44998_c0,comp46504_c0,comp316629_c0,comp42956_c5,comp32948_c0,comp43100_c1,comp18895_c0,comp47111_c0,comp35558_c0,comp31842_c0,comp43225_c8,comp57933_c0
GO:0043632	modification-dependent macromolecule catabolic process	biological_process	0.35391	1	21	1821	106	12095	comp43225_c8,comp31842_c0,comp35558_c0,comp57933_c0,comp18895_c0,comp47111_c0,comp46504_c0,comp43100_c1,comp32948_c0,comp42956_c5,comp316629_c0,comp43103_c0,comp44998_c0,comp41652_c0,comp37579_c0,comp34758_c0,comp44247_c0,comp43604_c0,comp38005_c1,comp41836_c0,comp47186_c0
GO:0003841	1-acylglycerol-3-phosphate O-acyltransferase activity	molecular_function	0.35398	1	1	1821	2	12095	comp41167_c0
GO:0015643	toxic substance binding	molecular_function	0.35561	1	3	1821	12	12095	comp48660_c0,comp40969_c0,comp44694_c0
GO:0042651	thylakoid membrane	cellular_component	0.35579	1	3	1821	15	12095	comp36595_c1,comp40520_c0,comp42928_c0
GO:0004114	3',5'-cyclic-nucleotide phosphodiesterase activity	molecular_function	0.35583	1	3	1821	13	12095	comp39666_c0,comp34179_c0,comp25749_c0
GO:0032775	DNA methylation on adenine	biological_process	0.3562	1	1	1821	2	12095	comp40768_c0
GO:0004631	phosphomevalonate kinase activity	molecular_function	0.35627	1	1	1821	3	12095	comp18387_c0
GO:0006695	cholesterol biosynthetic process	biological_process	0.35627	1	1	1821	3	12095	comp18387_c0
GO:0016126	sterol biosynthetic process	biological_process	0.35627	1	1	1821	3	12095	comp18387_c0
GO:0031409	pigment binding	molecular_function	0.35709	1	2	1821	9	12095	comp46215_c0,comp44796_c0
GO:0043461	proton-transporting ATP synthase complex assembly	biological_process	0.35754	1	1	1821	2	12095	comp43400_c0
GO:0070071	proton-transporting two-sector ATPase complex assembly	biological_process	0.35754	1	1	1821	2	12095	comp43400_c0
GO:0070272	proton-transporting ATP synthase complex biogenesis	biological_process	0.35754	1	1	1821	2	12095	comp43400_c0
GO:0016667	oxidoreductase activity, acting on a sulfur group of donors	molecular_function	0.35791	1	15	1821	82	12095	comp42949_c0,comp41968_c0,comp18561_c0,comp41279_c1,comp42424_c0,comp27188_c0,comp43312_c1,comp43723_c2,comp43560_c0,comp42387_c1,comp17152_c0,comp42844_c5,comp46571_c0,comp35714_c0,comp18325_c0
GO:0034062	RNA polymerase activity	molecular_function	0.35837	1	28	1821	166	12095	comp31842_c0,comp39267_c0,comp57933_c0,comp43331_c0,comp23836_c0,comp18458_c0,comp47506_c0,comp38016_c0,comp35199_c1,comp43103_c0,comp41021_c0,comp37826_c0,comp56381_c0,comp48141_c0,comp42284_c1,comp43840_c0,comp24069_c0,comp29856_c0,comp32806_c1,comp19839_c0,comp16419_c0,comp42928_c0,comp42025_c0,comp34975_c0,comp44137_c2,comp34991_c0,comp41978_c0,comp35927_c0
GO:0003840	gamma-glutamyltransferase activity	molecular_function	0.35876	1	2	1821	6	12095	comp34731_c0,comp40233_c0
GO:0006692	prostanoid metabolic process	biological_process	0.35876	1	2	1821	6	12095	comp34731_c0,comp40233_c0
GO:0006693	prostaglandin metabolic process	biological_process	0.35876	1	2	1821	6	12095	comp34731_c0,comp40233_c0
GO:0030682	evasion or tolerance of host defense response	biological_process	0.35895	1	3	1821	15	12095	comp42608_c0,comp46215_c0,comp44796_c0
GO:0051807	evasion or tolerance of defense response of other organism involved in symbiotic interaction	biological_process	0.35895	1	3	1821	15	12095	comp46215_c0,comp44796_c0,comp42608_c0
GO:0016272	prefoldin complex	cellular_component	0.36016	1	5	1821	27	12095	comp39346_c0,comp37987_c0,comp42004_c0,comp41815_c1,comp39367_c0
GO:0004810	tRNA adenylyltransferase activity	molecular_function	0.36022	1	1	1821	2	12095	comp44819_c0
GO:0016437	tRNA cytidylyltransferase activity	molecular_function	0.36022	1	1	1821	2	12095	comp44819_c0
GO:0008649	rRNA methyltransferase activity	molecular_function	0.36043	1	6	1821	28	12095	comp29830_c0,comp35827_c0,comp42150_c0,comp43023_c0,comp48821_c0,comp37480_c0
GO:0008641	small protein activating enzyme activity	molecular_function	0.36054	1	2	1821	7	12095	comp40759_c0,comp47385_c0
GO:0004733	pyridoxamine-phosphate oxidase activity	molecular_function	0.36063	1	1	1821	2	12095	comp40923_c0
GO:0046132	pyrimidine ribonucleoside biosynthetic process	biological_process	0.36096	1	3	1821	14	12095	comp41303_c0,comp34991_c0,comp130983_c0
GO:0046134	pyrimidine nucleoside biosynthetic process	biological_process	0.36096	1	3	1821	14	12095	comp130983_c0,comp34991_c0,comp41303_c0
GO:0004789	thiamine-phosphate diphosphorylase activity	molecular_function	0.36106	1	1	1821	3	12095	comp41696_c2
GO:0016255	attachment of GPI anchor to protein	biological_process	0.36208	1	1	1821	2	12095	comp48660_c0
GO:0016860	intramolecular oxidoreductase activity	molecular_function	0.36244	1	4	1821	18	12095	comp44905_c0,comp39222_c0,comp42674_c0,comp49545_c0
GO:0003873	6-phosphofructo-2-kinase activity	molecular_function	0.36291	1	2	1821	6	12095	comp18323_c1,comp46434_c0
GO:0007617	mating behavior	biological_process	0.3638	1	2	1821	8	12095	comp30432_c0,comp41190_c0
GO:0019098	reproductive behavior	biological_process	0.3638	1	2	1821	8	12095	comp30432_c0,comp41190_c0
GO:0006555	methionine metabolic process	biological_process	0.36445	1	6	1821	26	12095	comp18384_c0,comp28019_c0,comp36402_c0,comp43405_c0,comp38396_c0,comp26327_c0
GO:0032324	molybdopterin cofactor biosynthetic process	biological_process	0.36492	1	2	1821	8	12095	comp45396_c0,comp43428_c0
GO:0043545	molybdopterin cofactor metabolic process	biological_process	0.36492	1	2	1821	8	12095	comp45396_c0,comp43428_c0
GO:0051189	prosthetic group metabolic process	biological_process	0.36492	1	2	1821	8	12095	comp45396_c0,comp43428_c0
GO:0015748	organophosphate ester transport	biological_process	0.36531	1	2	1821	6	12095	comp43538_c3,comp43957_c1
GO:0015144	carbohydrate transmembrane transporter activity	molecular_function	0.36547	1	4	1821	21	12095	comp44172_c0,comp43538_c3,comp44879_c0,comp35676_c0
GO:1901476	carbohydrate transporter activity	molecular_function	0.36547	1	4	1821	21	12095	comp35676_c0,comp44879_c0,comp43538_c3,comp44172_c0
GO:0009226	nucleotide-sugar biosynthetic process	biological_process	0.3659	1	1	1821	2	12095	comp18345_c0
GO:0009298	GDP-mannose biosynthetic process	biological_process	0.3659	1	1	1821	2	12095	comp18345_c0
GO:0019673	GDP-mannose metabolic process	biological_process	0.3659	1	1	1821	2	12095	comp18345_c0
GO:0010340	carboxyl-O-methyltransferase activity	molecular_function	0.36608	1	5	1821	23	12095	comp37480_c0,comp51263_c0,comp39331_c0,comp18078_c1,comp42150_c0
GO:0051998	protein carboxyl O-methyltransferase activity	molecular_function	0.36608	1	5	1821	23	12095	comp39331_c0,comp51263_c0,comp37480_c0,comp42150_c0,comp18078_c1
GO:0004816	asparagine-tRNA ligase activity	molecular_function	0.36662	1	1	1821	2	12095	comp49000_c0
GO:0006421	asparaginyl-tRNA aminoacylation	biological_process	0.36662	1	1	1821	2	12095	comp49000_c0
GO:0018298	protein-chromophore linkage	biological_process	0.36721	1	1	1821	3	12095	comp42674_c0
GO:0044706	multi-multicellular organism process	biological_process	0.36765	1	2	1821	13	12095	comp30432_c0,comp41190_c0
GO:0004318	enoyl-[acyl-carrier-protein] reductase (NADH) activity	molecular_function	0.36798	1	1	1821	3	12095	comp24696_c0
GO:0005991	trehalose metabolic process	biological_process	0.368	1	2	1821	6	12095	comp25637_c0,comp27088_c0
GO:0016888	endodeoxyribonuclease activity, producing 5'-phosphomonoesters	molecular_function	0.36806	1	4	1821	22	12095	comp44039_c0,comp44585_c1,comp57933_c0,comp44425_c0
GO:0006083	acetate metabolic process	biological_process	0.36931	1	1	1821	3	12095	comp30493_c0
GO:0004449	isocitrate dehydrogenase (NAD+) activity	molecular_function	0.36936	1	1	1821	2	12095	comp18454_c0
GO:0003993	acid phosphatase activity	molecular_function	0.36955	1	5	1821	22	12095	comp42561_c0,comp37225_c0,comp28863_c0,comp38727_c0,comp31842_c0
GO:1901677	phosphate transmembrane transporter activity	molecular_function	0.36974	1	1	1821	2	12095	comp43538_c3
GO:0075519	microtubule-dependent intracellular transport of viral material	biological_process	0.37002	1	1	1821	2	12095	comp19469_c0
GO:0075521	microtubule-dependent intracellular transport of viral material to nucleus	biological_process	0.37002	1	1	1821	2	12095	comp19469_c0
GO:0075606	transport of viral material to nucleus	biological_process	0.37002	1	1	1821	2	12095	comp19469_c0
GO:0075733	intracellular transport of viral material	biological_process	0.37002	1	1	1821	2	12095	comp19469_c0
GO:0019838	growth factor binding	molecular_function	0.37023	1	1	1821	3	12095	comp41909_c0
GO:0007034	vacuolar transport	biological_process	0.37106	1	1	1821	2	12095	comp39849_c0
GO:0051130	positive regulation of cellular component organization	biological_process	0.37172	1	2	1821	8	12095	comp33774_c0,comp46486_c0
GO:0016619	malate dehydrogenase (oxaloacetate-decarboxylating) activity	molecular_function	0.37193	1	1	1821	2	12095	comp43485_c0
GO:0009126	purine nucleoside monophosphate metabolic process	biological_process	0.37302	1	5	1821	22	12095	comp43300_c0,comp42349_c0,comp45582_c0,comp36079_c1,comp41910_c0
GO:0009127	purine nucleoside monophosphate biosynthetic process	biological_process	0.37302	1	5	1821	22	12095	comp43300_c0,comp42349_c0,comp36079_c1,comp45582_c0,comp41910_c0
GO:0009167	purine ribonucleoside monophosphate metabolic process	biological_process	0.37302	1	5	1821	22	12095	comp43300_c0,comp45582_c0,comp36079_c1,comp41910_c0,comp42349_c0
GO:0009168	purine ribonucleoside monophosphate biosynthetic process	biological_process	0.37302	1	5	1821	22	12095	comp36079_c1,comp45582_c0,comp41910_c0,comp42349_c0,comp43300_c0
GO:0004833	tryptophan 2,3-dioxygenase activity	molecular_function	0.37432	1	1	1821	4	12095	comp43464_c0
GO:0019441	tryptophan catabolic process to kynurenine	biological_process	0.37432	1	1	1821	4	12095	comp43464_c0
GO:0004824	lysine-tRNA ligase activity	molecular_function	0.37442	1	1	1821	2	12095	comp43871_c0
GO:0006430	lysyl-tRNA aminoacylation	biological_process	0.37442	1	1	1821	2	12095	comp43871_c0
GO:0016653	oxidoreductase activity, acting on NAD(P)H, heme protein as acceptor	molecular_function	0.37446	1	1	1821	2	12095	comp30550_c0
GO:0044161	host cell cytoplasmic vesicle	cellular_component	0.37457	1	1	1821	2	12095	comp42690_c0
GO:0004396	hexokinase activity	molecular_function	0.37461	1	1	1821	2	12095	comp42528_c2
GO:0019216	regulation of lipid metabolic process	biological_process	0.37463	1	1	1821	2	12095	comp42345_c0
GO:0003919	FMN adenylyltransferase activity	molecular_function	0.37467	1	1	1821	2	12095	comp43029_c0
GO:0004594	pantothenate kinase activity	molecular_function	0.37484	1	1	1821	2	12095	comp34780_c0
GO:0004347	glucose-6-phosphate isomerase activity	molecular_function	0.37488	1	1	1821	2	12095	comp42674_c0
GO:0023014	signal transduction by phosphorylation	biological_process	0.37499	1	1	1821	2	12095	comp26743_c0
GO:0005185	neurohypophyseal hormone activity	molecular_function	0.37513	1	1	1821	5	12095	comp41806_c0
GO:0008962	phosphatidylglycerophosphatase activity	molecular_function	0.37515	1	1	1821	2	12095	comp43177_c0
GO:0004408	holocytochrome-c synthase activity	molecular_function	0.37518	1	1	1821	2	12095	comp30591_c0
GO:0010951	negative regulation of endopeptidase activity	biological_process	0.37518	1	1	1821	2	12095	comp39023_c0
GO:0007224	smoothened signaling pathway	biological_process	0.3752	1	1	1821	2	12095	comp43841_c0
GO:0045095	keratin filament	cellular_component	0.37522	1	1	1821	2	12095	comp43177_c0
GO:0019902	phosphatase binding	molecular_function	0.37523	1	1	1821	2	12095	comp43415_c2
GO:0003917	DNA topoisomerase type I activity	molecular_function	0.37523	1	1	1821	2	12095	comp42240_c1
GO:0004075	biotin carboxylase activity	molecular_function	0.37523	1	1	1821	2	12095	comp36103_c0
GO:0004367	glycerol-3-phosphate dehydrogenase [NAD+] activity	molecular_function	0.37523	1	1	1821	2	12095	comp41022_c0
GO:0004563	beta-N-acetylhexosaminidase activity	molecular_function	0.37523	1	1	1821	2	12095	comp43446_c0
GO:0009343	biotin carboxylase complex	cellular_component	0.37523	1	1	1821	2	12095	comp36103_c0
GO:0004822	isoleucine-tRNA ligase activity	molecular_function	0.37523	1	1	1821	2	12095	comp43979_c0
GO:0005133	interferon-gamma receptor binding	molecular_function	0.37523	1	1	1821	2	12095	comp45788_c0
GO:0006428	isoleucyl-tRNA aminoacylation	biological_process	0.37523	1	1	1821	2	12095	comp43979_c0
GO:0031411	gas vesicle	cellular_component	0.37523	1	1	1821	2	12095	comp43461_c0
GO:0033743	peptide-methionine (R)-S-oxide reductase activity	molecular_function	0.37523	1	1	1821	2	12095	comp35714_c0
GO:0046422	violaxanthin de-epoxidase activity	molecular_function	0.37523	1	1	1821	2	12095	comp44796_c0
GO:0008320	protein transmembrane transporter activity	molecular_function	0.37543	1	2	1821	7	12095	comp25749_c0,comp31359_c0
GO:0009526	plastid envelope	cellular_component	0.37543	1	2	1821	7	12095	comp31359_c0,comp25749_c0
GO:0009941	chloroplast envelope	cellular_component	0.37543	1	2	1821	7	12095	comp25749_c0,comp31359_c0
GO:0015450	P-P-bond-hydrolysis-driven protein transmembrane transporter activity	molecular_function	0.37543	1	2	1821	7	12095	comp25749_c0,comp31359_c0
GO:0000221	vacuolar proton-transporting V-type ATPase, V1 domain	cellular_component	0.37591	1	2	1821	7	12095	comp41369_c0,comp44772_c0
GO:0009056	catabolic process	biological_process	0.37695	1	156	1821	945	12095	comp44667_c0,comp17456_c0,comp38662_c0,comp42837_c1,comp35158_c0,comp186407_c0,comp41482_c0,comp18895_c0,comp43153_c0,comp31528_c0,comp40301_c0,comp63682_c0,comp35595_c0,comp43877_c0,comp40096_c0,comp41652_c0,comp39712_c0,comp42690_c0,comp44998_c0,comp18647_c0,comp33953_c0,comp42674_c0,comp46504_c0,comp45417_c0,comp40574_c0,comp27088_c0,comp44514_c0,comp47111_c0,comp43560_c0,comp56313_c0,comp4288…
GO:0003896	DNA primase activity	molecular_function	0.37696	1	5	1821	25	12095	comp56381_c0,comp38016_c0,comp35927_c0,comp43840_c0,comp41021_c0
GO:0016530	metallochaperone activity	molecular_function	0.37733	1	1	1821	3	12095	comp39369_c1
GO:0016531	copper chaperone activity	molecular_function	0.37733	1	1	1821	3	12095	comp39369_c1
GO:0006144	purine nucleobase metabolic process	biological_process	0.37863	1	41	1821	250	12095	comp32806_c1,comp46434_c0,comp42025_c0,comp34975_c0,comp44137_c2,comp34991_c0,comp130983_c0,comp18466_c0,comp41833_c0,comp44309_c1,comp48141_c0,comp43437_c3,comp42899_c0,comp29856_c0,comp24069_c0,comp42741_c1,comp23836_c0,comp47506_c0,comp35199_c1,comp34219_c0,comp31842_c0,comp43382_c3,comp39267_c0,comp55321_c0,comp57933_c0,comp34179_c0,comp16419_c0,comp19839_c0,comp42928_c0,comp41978_c0,comp4228…
GO:0006012	galactose metabolic process	biological_process	0.3791	1	6	1821	28	12095	comp42528_c2,comp42287_c0,comp39580_c0,comp37071_c0,comp34482_c0,comp18345_c0
GO:0006891	intra-Golgi vesicle-mediated transport	biological_process	0.37978	1	8	1821	39	12095	comp38466_c0,comp42004_c0,comp42690_c0,comp43615_c1,comp27153_c0,comp35724_c0,comp43376_c0,comp43176_c2
GO:0034637	cellular carbohydrate biosynthetic process	biological_process	0.3799	1	24	1821	117	12095	comp37232_c1,comp44783_c0,comp43711_c0,comp18689_c0,comp18345_c0,comp41070_c0,comp55383_c0,comp42003_c0,comp21562_c0,comp40657_c0,comp42593_c0,comp38193_c0,comp44454_c0,comp38717_c0,comp44403_c3,comp44023_c0,comp42420_c0,comp18133_c0,comp35701_c0,comp35127_c1,comp26933_c0,comp43840_c0,comp43385_c3,comp42125_c0
GO:0051213	dioxygenase activity	molecular_function	0.38043	1	8	1821	40	12095	comp74920_c0,comp44476_c0,comp37804_c1,comp39383_c0,comp28685_c0,comp43464_c0,comp299421_c0,comp42586_c0
GO:0044703	multi-organism reproductive process	biological_process	0.3811	1	3	1821	19	12095	comp41190_c0,comp329765_c0,comp30432_c0
GO:0004146	dihydrofolate reductase activity	molecular_function	0.38154	1	1	1821	4	12095	comp44613_c0
GO:0006761	dihydrofolate biosynthetic process	biological_process	0.38154	1	1	1821	4	12095	comp44613_c0
GO:0046452	dihydrofolate metabolic process	biological_process	0.38154	1	1	1821	4	12095	comp44613_c0
GO:0016050	vesicle organization	biological_process	0.38402	1	4	1821	17	12095	comp41789_c0,comp43461_c0,comp42703_c1,comp43356_c0
GO:1901605	alpha-amino acid metabolic process	biological_process	0.38589	1	104	1821	579	12095	comp42599_c0,comp55321_c0,comp41022_c0,comp16578_c0,comp45393_c0,comp38211_c0,comp34780_c0,comp41898_c0,comp43979_c0,comp42398_c0,comp42707_c0,comp299421_c0,comp18133_c0,comp41833_c0,comp46874_c0,comp42820_c0,comp42594_c0,comp37722_c0,comp42369_c0,comp43065_c1,comp29134_c0,comp38052_c0,comp22371_c0,comp42740_c2,comp45066_c0,comp28019_c0,comp40822_c0,comp49000_c0,comp37232_c1,comp43225_c1,comp4346…
GO:0072511	divalent inorganic cation transport	biological_process	0.38652	1	17	1821	95	12095	comp40841_c0,comp71523_c0,comp31842_c0,comp63896_c0,comp36772_c0,comp34540_c0,comp47455_c0,comp38834_c0,comp42886_c0,comp44023_c0,comp41091_c0,comp42270_c0,comp41643_c0,comp43132_c0,comp41366_c0,comp43090_c0,comp41391_c0
GO:0009259	ribonucleotide metabolic process	biological_process	0.38685	1	81	1821	521	12095	comp36673_c0,comp47573_c0,comp42886_c0,comp41910_c0,comp36079_c1,comp42349_c0,comp44704_c0,comp42023_c0,comp37651_c0,comp44567_c0,comp34625_c0,comp44004_c0,comp44847_c0,comp44014_c0,comp47045_c0,comp41037_c0,comp71523_c0,comp34666_c0,comp40548_c0,comp41957_c0,comp28698_c0,comp41021_c0,comp41833_c0,comp44615_c0,comp44023_c0,comp42899_c0,comp55191_c0,comp44211_c1,comp130983_c0,comp41643_c0,comp3168…
GO:0019693	ribose phosphate metabolic process	biological_process	0.38685	1	81	1821	521	12095	comp44014_c0,comp47045_c0,comp44847_c0,comp44004_c0,comp44567_c0,comp37651_c0,comp34625_c0,comp42023_c0,comp42349_c0,comp44704_c0,comp41910_c0,comp36079_c1,comp36673_c0,comp42886_c0,comp47573_c0,comp28698_c0,comp41021_c0,comp41957_c0,comp40548_c0,comp41037_c0,comp71523_c0,comp34666_c0,comp41643_c0,comp316880_c0,comp42075_c0,comp130983_c0,comp44211_c1,comp55191_c0,comp42899_c0,comp41833_c0,comp446…
GO:0010498	proteasomal protein catabolic process	biological_process	0.38715	1	3	1821	14	12095	comp31842_c0,comp316629_c0,comp57933_c0
GO:0043161	proteasomal ubiquitin-dependent protein catabolic process	biological_process	0.38715	1	3	1821	14	12095	comp31842_c0,comp316629_c0,comp57933_c0
GO:0030173	integral to Golgi membrane	cellular_component	0.38727	1	3	1821	12	12095	comp43176_c2,comp38466_c0,comp42004_c0
GO:0031228	intrinsic to Golgi membrane	cellular_component	0.38727	1	3	1821	12	12095	comp43176_c2,comp42004_c0,comp38466_c0
GO:0006813	potassium ion transport	biological_process	0.38856	1	13	1821	74	12095	comp63819_c0,comp43620_c0,comp42837_c1,comp41054_c0,comp42599_c0,comp26743_c0,comp43023_c0,comp48329_c0,comp22371_c0,comp41035_c0,comp40066_c0,comp43065_c0,comp42033_c2
GO:0008171	O-methyltransferase activity	molecular_function	0.39068	1	6	1821	31	12095	comp39331_c0,comp51263_c0,comp37480_c0,comp18078_c1,comp42150_c0,comp40040_c0
GO:0006298	mismatch repair	biological_process	0.39297	1	4	1821	21	12095	comp51263_c0,comp18991_c0,comp41229_c0,comp43519_c0
GO:0090066	regulation of anatomical structure size	biological_process	0.39418	1	4	1821	22	12095	comp42388_c0,comp46486_c0,comp46751_c0,comp33774_c0
GO:0004556	alpha-amylase activity	molecular_function	0.39478	1	1	1821	3	12095	comp43877_c0
GO:0016160	amylase activity	molecular_function	0.39478	1	1	1821	3	12095	comp43877_c0
GO:0042493	response to drug	biological_process	0.39539	1	1	1821	3	12095	comp44613_c0
GO:0005801	cis-Golgi network	cellular_component	0.39614	1	2	1821	8	12095	comp67763_c0,comp41960_c0
GO:0031554	regulation of DNA-dependent transcription, termination	biological_process	0.39622	1	2	1821	8	12095	comp24464_c0,comp37951_c1
GO:0005092	GDP-dissociation inhibitor activity	molecular_function	0.39625	1	1	1821	3	12095	comp45254_c0
GO:0030141	secretory granule	cellular_component	0.39643	1	1	1821	3	12095	comp44089_c0
GO:0003968	RNA-directed RNA polymerase activity	molecular_function	0.39726	1	9	1821	53	12095	comp31842_c0,comp39267_c0,comp57933_c0,comp24069_c0,comp42928_c0,comp42025_c0,comp34975_c0,comp35199_c1,comp43103_c0
GO:0031379	RNA-directed RNA polymerase complex	cellular_component	0.39726	1	9	1821	53	12095	comp42025_c0,comp34975_c0,comp42928_c0,comp35199_c1,comp43103_c0,comp39267_c0,comp57933_c0,comp31842_c0,comp24069_c0
GO:0016861	intramolecular oxidoreductase activity, interconverting aldoses and ketoses	molecular_function	0.39727	1	3	1821	13	12095	comp39222_c0,comp42674_c0,comp44905_c0
GO:0005375	copper ion transmembrane transporter activity	molecular_function	0.39729	1	2	1821	7	12095	comp40687_c0,comp42677_c0
GO:0031304	intrinsic to mitochondrial inner membrane	cellular_component	0.40039	1	1	1821	3	12095	comp18633_c0
GO:0031305	integral to mitochondrial inner membrane	cellular_component	0.40039	1	1	1821	3	12095	comp18633_c0
GO:0032592	integral to mitochondrial membrane	cellular_component	0.40039	1	1	1821	3	12095	comp18633_c0
GO:0007610	behavior	biological_process	0.40056	1	3	1821	13	12095	comp41190_c0,comp42230_c5,comp30432_c0
GO:0016568	chromatin modification	biological_process	0.40104	1	9	1821	43	12095	comp34090_c0,comp42337_c0,comp42040_c0,comp39458_c0,comp26138_c0,comp40228_c0,comp36292_c0,comp34090_c1,comp19469_c0
GO:0003012	muscle system process	biological_process	0.40128	1	1	1821	3	12095	comp36092_c0
GO:0006936	muscle contraction	biological_process	0.40128	1	1	1821	3	12095	comp36092_c0
GO:0006937	regulation of muscle contraction	biological_process	0.40128	1	1	1821	3	12095	comp36092_c0
GO:0006939	smooth muscle contraction	biological_process	0.40128	1	1	1821	3	12095	comp36092_c0
GO:0006940	regulation of smooth muscle contraction	biological_process	0.40128	1	1	1821	3	12095	comp36092_c0
GO:0090257	regulation of muscle system process	biological_process	0.40128	1	1	1821	3	12095	comp36092_c0
GO:0004045	aminoacyl-tRNA hydrolase activity	molecular_function	0.40128	1	1	1821	4	12095	comp58237_c0
GO:0030653	beta-lactam antibiotic metabolic process	biological_process	0.4049	1	1	1821	3	12095	comp76910_c0
GO:0030654	beta-lactam antibiotic biosynthetic process	biological_process	0.4049	1	1	1821	3	12095	comp76910_c0
GO:0042316	penicillin metabolic process	biological_process	0.4049	1	1	1821	3	12095	comp76910_c0
GO:0042318	penicillin biosynthetic process	biological_process	0.4049	1	1	1821	3	12095	comp76910_c0
GO:0072338	cellular lactam metabolic process	biological_process	0.4049	1	1	1821	3	12095	comp76910_c0
GO:0072339	cellular lactam biosynthetic process	biological_process	0.4049	1	1	1821	3	12095	comp76910_c0
GO:0006222	UMP biosynthetic process	biological_process	0.405	1	2	1821	7	12095	comp34991_c0,comp41303_c0
GO:0046049	UMP metabolic process	biological_process	0.405	1	2	1821	7	12095	comp34991_c0,comp41303_c0
GO:0008982	protein-N(PI)-phosphohistidine-sugar phosphotransferase activity	molecular_function	0.40736	1	1	1821	6	12095	comp44879_c0
GO:0009357	protein-N(PI)-phosphohistidine-sugar phosphotransferase complex	cellular_component	0.40736	1	1	1821	6	12095	comp44879_c0
GO:0004719	protein-L-isoaspartate (D-aspartate) O-methyltransferase activity	molecular_function	0.40741	1	4	1821	17	12095	comp39331_c0,comp51263_c0,comp37480_c0,comp42150_c0
GO:0008107	galactoside 2-alpha-L-fucosyltransferase activity	molecular_function	0.40747	1	1	1821	3	12095	comp18945_c0
GO:0031127	alpha-(1,2)-fucosyltransferase activity	molecular_function	0.40747	1	1	1821	3	12095	comp18945_c0
GO:0004190	aspartic-type endopeptidase activity	molecular_function	0.40752	1	6	1821	33	12095	comp37912_c0,comp41822_c0,comp43654_c1,comp33007_c0,comp44314_c0,comp117239_c0
GO:0070001	aspartic-type peptidase activity	molecular_function	0.40752	1	6	1821	33	12095	comp41822_c0,comp37912_c0,comp44314_c0,comp117239_c0,comp43654_c1,comp33007_c0
GO:0006584	catecholamine metabolic process	biological_process	0.4081	1	1	1821	3	12095	comp37369_c0
GO:0009712	catechol-containing compound metabolic process	biological_process	0.4081	1	1	1821	3	12095	comp37369_c0
GO:0009247	glycolipid biosynthetic process	biological_process	0.40911	1	10	1821	51	12095	comp39849_c1,comp18945_c0,comp48660_c0,comp38834_c0,comp30959_c0,comp43463_c5,comp18689_c0,comp38695_c0,comp42594_c0,comp42637_c6
GO:0046467	membrane lipid biosynthetic process	biological_process	0.40911	1	10	1821	51	12095	comp39849_c1,comp18945_c0,comp48660_c0,comp38834_c0,comp30959_c0,comp18689_c0,comp43463_c5,comp38695_c0,comp42594_c0,comp42637_c6
GO:0016805	dipeptidase activity	molecular_function	0.40971	1	1	1821	3	12095	comp38170_c0
GO:0004174	electron-transferring-flavoprotein dehydrogenase activity	molecular_function	0.41038	1	1	1821	3	12095	comp42904_c1
GO:0016649	oxidoreductase activity, acting on the CH-NH group of donors, quinone or similar compound as acceptor	molecular_function	0.41038	1	1	1821	3	12095	comp42904_c1
GO:0047605	acetolactate decarboxylase activity	molecular_function	0.41128	1	1	1821	3	12095	comp38478_c0
GO:0008104	protein localization	biological_process	0.41189	1	89	1821	506	12095	comp18351_c0,comp43835_c1,comp36458_c0,comp37590_c0,comp42900_c0,comp43356_c0,comp46434_c0,comp37982_c0,comp41960_c0,comp37452_c0,comp43461_c0,comp56986_c0,comp44476_c0,comp57933_c0,comp56313_c0,comp43509_c1,comp18336_c0,comp42056_c0,comp33179_c0,comp42717_c0,comp27153_c0,comp45254_c0,comp39032_c0,comp39367_c0,comp16641_c0,comp43602_c0,comp41505_c0,comp18640_c0,comp34104_c0,comp32960_c0,comp39672…
GO:0009086	methionine biosynthetic process	biological_process	0.41346	1	3	1821	12	12095	comp28019_c0,comp26327_c0,comp38396_c0
GO:0015979	photosynthesis	biological_process	0.41366	1	27	1821	155	12095	comp44567_c0,comp146183_c0,comp56171_c0,comp31225_c0,comp42928_c0,comp28953_c0,comp315528_c0,comp33970_c0,comp43437_c3,comp18633_c0,comp47813_c0,comp33051_c0,comp38208_c0,comp41565_c0,comp41505_c0,comp44316_c0,comp37590_c0,comp42934_c6,comp40666_c0,comp60653_c0,comp17456_c0,comp38551_c0,comp314066_c0,comp41817_c0,comp42964_c2,comp28607_c0,comp20238_c0
GO:0006566	threonine metabolic process	biological_process	0.41423	1	11	1821	66	12095	comp46875_c0,comp40693_c0,comp43620_c0,comp43244_c0,comp42137_c0,comp566793_c0,comp40745_c0,comp29134_c0,comp43560_c0,comp35768_c0,comp42464_c0
GO:0034508	centromere complex assembly	biological_process	0.41514	1	2	1821	10	12095	comp316880_c0,comp36988_c0
GO:0008455	alpha-1,6-mannosylglycoprotein 2-beta-N-acetylglucosaminyltransferase activity	molecular_function	0.41546	1	1	1821	6	12095	comp43934_c0
GO:0009218	pyrimidine ribonucleotide metabolic process	biological_process	0.41612	1	3	1821	16	12095	comp130983_c0,comp41303_c0,comp34991_c0
GO:0009220	pyrimidine ribonucleotide biosynthetic process	biological_process	0.41612	1	3	1821	16	12095	comp130983_c0,comp41303_c0,comp34991_c0
GO:0042030	ATPase inhibitor activity	molecular_function	0.41636	1	2	1821	8	12095	comp41303_c0,comp34540_c0
GO:0006658	phosphatidylserine metabolic process	biological_process	0.41651	1	1	1821	3	12095	comp37684_c0
GO:0006659	phosphatidylserine biosynthetic process	biological_process	0.41651	1	1	1821	3	12095	comp37684_c0
GO:0009307	DNA restriction-modification system	biological_process	0.41711	1	3	1821	19	12095	comp44039_c0,comp44585_c1,comp57933_c0
GO:0044355	clearance of foreign intracellular DNA	biological_process	0.41711	1	3	1821	19	12095	comp44585_c1,comp57933_c0,comp44039_c0
GO:0016701	oxidoreductase activity, acting on single donors with incorporation of molecular oxygen	molecular_function	0.41733	1	5	1821	26	12095	comp299421_c0,comp186407_c0,comp43464_c0,comp38864_c0,comp28685_c0
GO:0007129	synapsis	biological_process	0.41761	1	1	1821	3	12095	comp43509_c5
GO:0007130	synaptonemal complex assembly	biological_process	0.41761	1	1	1821	3	12095	comp43509_c5
GO:0070192	chromosome organization involved in meiosis	biological_process	0.41761	1	1	1821	3	12095	comp43509_c5
GO:0070193	synaptonemal complex organization	biological_process	0.41761	1	1	1821	3	12095	comp43509_c5
GO:0030435	sporulation resulting in formation of a cellular spore	biological_process	0.41853	1	1	1821	3	12095	comp28503_c0
GO:0051119	sugar transmembrane transporter activity	molecular_function	0.41879	1	3	1821	14	12095	comp43538_c3,comp44172_c0,comp35676_c0
GO:0019076	viral release from host cell	biological_process	0.42049	1	4	1821	21	12095	comp26508_c0,comp44539_c0,comp44297_c2,comp19469_c0
GO:0006865	amino acid transport	biological_process	0.42525	1	4	1821	20	12095	comp25937_c0,comp33051_c0,comp36729_c0,comp40946_c0
GO:0034660	ncRNA metabolic process	biological_process	0.42532	1	51	1821	276	12095	comp29351_c0,comp37480_c0,comp43461_c0,comp42901_c0,comp41199_c0,comp45292_c0,comp44244_c0,comp42820_c0,comp50194_c0,comp44819_c0,comp43979_c0,comp36746_c0,comp43871_c0,comp38211_c0,comp43620_c0,comp41558_c0,comp31850_c0,comp39363_c0,comp43023_c0,comp43560_c0,comp34420_c0,comp41907_c0,comp41872_c4,comp29830_c0,comp44362_c1,comp43244_c0,comp42714_c0,comp40567_c0,comp36623_c0,comp41935_c0,comp41565…
GO:0003989	acetyl-CoA carboxylase activity	molecular_function	0.42536	1	2	1821	10	12095	comp41279_c0,comp41885_c0
GO:0016421	CoA carboxylase activity	molecular_function	0.42536	1	2	1821	10	12095	comp41885_c0,comp41279_c0
GO:0004112	cyclic-nucleotide phosphodiesterase activity	molecular_function	0.42662	1	3	1821	16	12095	comp39666_c0,comp25749_c0,comp34179_c0
GO:0016830	carbon-carbon lyase activity	molecular_function	0.42857	1	12	1821	65	12095	comp37892_c0,comp42406_c0,comp40822_c0,comp42639_c0,comp38478_c0,comp42767_c0,comp39712_c0,comp36103_c0,comp41482_c0,comp41303_c0,comp43215_c0,comp38647_c0
GO:0015171	amino acid transmembrane transporter activity	molecular_function	0.42946	1	4	1821	20	12095	comp36729_c0,comp40946_c0,comp33051_c0,comp25937_c0
GO:0000226	microtubule cytoskeleton organization	biological_process	0.42977	1	11	1821	62	12095	comp316880_c0,comp210418_c0,comp43461_c0,comp37452_c0,comp37529_c0,comp36458_c0,comp39127_c0,comp39367_c0,comp47573_c0,comp39619_c0,comp40066_c0
GO:0016607	nuclear speck	cellular_component	0.43022	1	1	1821	4	12095	comp110541_c0
GO:0007015	actin filament organization	biological_process	0.43096	1	3	1821	15	12095	comp46751_c0,comp46486_c0,comp33774_c0
GO:0051302	regulation of cell division	biological_process	0.43121	1	2	1821	9	12095	comp43202_c0,comp38551_c0
GO:0046164	alcohol catabolic process	biological_process	0.43208	1	1	1821	3	12095	comp186407_c0
GO:1901616	organic hydroxy compound catabolic process	biological_process	0.43208	1	1	1821	3	12095	comp186407_c0
GO:0004864	protein phosphatase inhibitor activity	molecular_function	0.43307	1	1	1821	3	12095	comp41278_c0
GO:0019212	phosphatase inhibitor activity	molecular_function	0.43307	1	1	1821	3	12095	comp41278_c0
GO:0042301	phosphate ion binding	molecular_function	0.4335	1	1	1821	5	12095	comp38208_c0
GO:0003899	DNA-directed RNA polymerase activity	molecular_function	0.43497	1	19	1821	113	12095	comp41978_c0,comp34991_c0,comp35927_c0,comp44137_c2,comp19839_c0,comp32806_c1,comp16419_c0,comp29856_c0,comp43840_c0,comp42284_c1,comp48141_c0,comp56381_c0,comp41021_c0,comp37826_c0,comp18458_c0,comp38016_c0,comp47506_c0,comp23836_c0,comp43331_c0
GO:0034453	microtubule anchoring	biological_process	0.43539	1	6	1821	31	12095	comp43461_c0,comp39367_c0,comp36458_c0,comp37452_c0,comp210418_c0,comp40066_c0
GO:0010007	magnesium chelatase complex	cellular_component	0.43758	1	11	1821	52	12095	comp47813_c0,comp43437_c3,comp37590_c0,comp41505_c0,comp28607_c0,comp44316_c0,comp41565_c0,comp56171_c0,comp44567_c0,comp17456_c0,comp38551_c0
GO:0016851	magnesium chelatase activity	molecular_function	0.43758	1	11	1821	52	12095	comp56171_c0,comp44567_c0,comp38551_c0,comp17456_c0,comp43437_c3,comp47813_c0,comp41565_c0,comp37590_c0,comp44316_c0,comp41505_c0,comp28607_c0
GO:0051002	ligase activity, forming nitrogen-metal bonds	molecular_function	0.43758	1	11	1821	52	12095	comp44567_c0,comp56171_c0,comp17456_c0,comp38551_c0,comp47813_c0,comp43437_c3,comp37590_c0,comp28607_c0,comp41505_c0,comp44316_c0,comp41565_c0
GO:0051003	ligase activity, forming nitrogen-metal bonds, forming coordination complexes	molecular_function	0.43758	1	11	1821	52	12095	comp17456_c0,comp38551_c0,comp56171_c0,comp44567_c0,comp44316_c0,comp41505_c0,comp28607_c0,comp37590_c0,comp41565_c0,comp47813_c0,comp43437_c3
GO:0036065	fucosylation	biological_process	0.43775	1	1	1821	4	12095	comp44398_c1
GO:0009150	purine ribonucleotide metabolic process	biological_process	0.4378	1	79	1821	515	12095	comp44309_c1,comp18466_c0,comp44015_c0,comp43029_c0,comp46434_c0,comp41391_c0,comp43733_c0,comp56313_c0,comp40841_c0,comp30432_c0,comp39898_c0,comp34862_c0,comp44514_c0,comp43780_c0,comp40574_c0,comp41835_c0,comp36772_c0,comp44845_c0,comp92729_c0,comp35490_c0,comp42690_c0,comp44316_c0,comp63682_c0,comp18624_c0,comp40301_c0,comp44645_c0,comp44700_c0,comp45582_c0,comp38662_c0,comp43405_c0,comp44667…
GO:0009877	nodulation	biological_process	0.43967	1	4	1821	20	12095	comp42150_c0,comp18385_c0,comp41935_c0,comp42964_c2
GO:0006690	icosanoid metabolic process	biological_process	0.43983	1	2	1821	7	12095	comp34731_c0,comp40233_c0
GO:0006691	leukotriene metabolic process	biological_process	0.43983	1	2	1821	7	12095	comp40233_c0,comp34731_c0
GO:0033559	unsaturated fatty acid metabolic process	biological_process	0.43983	1	2	1821	7	12095	comp40233_c0,comp34731_c0
GO:1901568	fatty acid derivative metabolic process	biological_process	0.43983	1	2	1821	7	12095	comp40233_c0,comp34731_c0
GO:0006022	aminoglycan metabolic process	biological_process	0.44035	1	19	1821	119	12095	comp44369_c0,comp40096_c0,comp43446_c0,comp46874_c0,comp45269_c0,comp36103_c0,comp42523_c2,comp34851_c0,comp75753_c0,comp40032_c0,comp46018_c0,comp18684_c0,comp40103_c2,comp33240_c0,comp314066_c0,comp38598_c0,comp44600_c0,comp39245_c0,comp27206_c0
GO:0048598	embryonic morphogenesis	biological_process	0.44058	1	1	1821	4	12095	comp34090_c0
GO:0008374	O-acyltransferase activity	molecular_function	0.44214	1	2	1821	10	12095	comp41167_c0,comp41975_c1
GO:0046131	pyrimidine ribonucleoside metabolic process	biological_process	0.44216	1	3	1821	16	12095	comp130983_c0,comp41303_c0,comp34991_c0
GO:0045727	positive regulation of translation	biological_process	0.44219	1	1	1821	4	12095	comp42108_c1
GO:0004645	phosphorylase activity	molecular_function	0.44245	1	1	1821	3	12095	comp42819_c0
GO:0051705	multi-organism behavior	biological_process	0.44398	1	2	1821	9	12095	comp41190_c0,comp30432_c0
GO:0030529	ribonucleoprotein complex	cellular_component	0.44638	1	83	1821	576	12095	comp46374_c0,comp35501_c0,comp32452_c0,comp38231_c0,comp39939_c0,comp41423_c0,comp40805_c0,comp63682_c0,comp21562_c0,comp52392_c0,comp41434_c0,comp44164_c1,comp19983_c0,comp47359_c0,comp40062_c0,comp44272_c0,comp40667_c0,comp49412_c0,comp41642_c0,comp46497_c0,comp30248_c0,comp39165_c0,comp26930_c0,comp56313_c0,comp46806_c0,comp39754_c0,comp34862_c0,comp41558_c0,comp52857_c0,comp46434_c0,comp45725…
GO:0009124	nucleoside monophosphate biosynthetic process	biological_process	0.44795	1	7	1821	35	12095	comp36079_c1,comp41910_c0,comp45582_c0,comp34991_c0,comp42349_c0,comp41303_c0,comp43300_c0
GO:0005057	receptor signaling protein activity	molecular_function	0.4484	1	2	1821	7	12095	comp43840_c0,comp42003_c0
GO:0055036	virion membrane	cellular_component	0.45048	1	2	1821	9	12095	comp338556_c0,comp29972_c1
GO:0009611	response to wounding	biological_process	0.45063	1	9	1821	55	12095	comp38933_c0,comp46504_c0,comp42698_c0,comp40728_c0,comp53130_c0,comp39367_c0,comp43153_c0,comp47573_c0,comp43183_c0
GO:0048729	tissue morphogenesis	biological_process	0.45088	1	1	1821	4	12095	comp39619_c0
GO:0009378	four-way junction helicase activity	molecular_function	0.45144	1	9	1821	45	12095	comp38551_c0,comp42714_c0,comp56171_c0,comp37590_c0,comp41505_c0,comp28607_c0,comp41565_c0,comp47813_c0,comp43437_c3
GO:0009379	Holliday junction helicase complex	cellular_component	0.45144	1	9	1821	45	12095	comp47813_c0,comp43437_c3,comp41505_c0,comp28607_c0,comp37590_c0,comp41565_c0,comp56171_c0,comp42714_c0,comp38551_c0
GO:0048476	Holliday junction resolvase complex	cellular_component	0.45144	1	9	1821	45	12095	comp43437_c3,comp47813_c0,comp41565_c0,comp41505_c0,comp28607_c0,comp37590_c0,comp56171_c0,comp42714_c0,comp38551_c0
GO:0005044	scavenger receptor activity	molecular_function	0.45158	1	1	1821	5	12095	comp27850_c0
GO:0006906	vesicle fusion	biological_process	0.4517	1	1	1821	3	12095	comp43356_c0
GO:0048280	vesicle fusion with Golgi apparatus	biological_process	0.4517	1	1	1821	3	12095	comp43356_c0
GO:0004375	glycine dehydrogenase (decarboxylating) activity	molecular_function	0.45268	1	1	1821	5	12095	comp42464_c0
GO:0016642	oxidoreductase activity, acting on the CH-NH2 group of donors, disulfide as acceptor	molecular_function	0.45268	1	1	1821	5	12095	comp42464_c0
GO:0009496	plastoquinol--plastocyanin reductase activity	molecular_function	0.45307	1	1	1821	3	12095	comp40520_c0
GO:0052880	oxidoreductase activity, acting on diphenols and related substances as donors, with copper protein as acceptor	molecular_function	0.45307	1	1	1821	3	12095	comp40520_c0
GO:0015926	glucosidase activity	molecular_function	0.45308	1	4	1821	17	12095	comp25637_c0,comp34482_c0,comp43622_c1,comp27088_c0
GO:0030150	protein import into mitochondrial matrix	biological_process	0.45368	1	1	1821	4	12095	comp38851_c0
GO:0008658	penicillin binding	molecular_function	0.45562	1	1	1821	3	12095	comp38968_c0
GO:0033293	monocarboxylic acid binding	molecular_function	0.45562	1	1	1821	3	12095	comp38968_c0
GO:0044265	cellular macromolecule catabolic process	biological_process	0.45636	1	31	1821	176	12095	comp56381_c0,comp41652_c0,comp34758_c0,comp37579_c0,comp40261_c0,comp43604_c0,comp34831_c0,comp44247_c0,comp47186_c0,comp41836_c0,comp38005_c1,comp46629_c0,comp44585_c1,comp57933_c0,comp44425_c0,comp35558_c0,comp31842_c0,comp43225_c8,comp42773_c0,comp47077_c0,comp47111_c0,comp18895_c0,comp316629_c0,comp42956_c5,comp43100_c1,comp32948_c0,comp46504_c0,comp44039_c0,comp44998_c0,comp43103_c0,comp4655…
GO:0045944	positive regulation of transcription from RNA polymerase II promoter	biological_process	0.45667	1	1	1821	5	12095	comp110541_c0
GO:0009403	toxin biosynthetic process	biological_process	0.45724	1	2	1821	8	12095	comp36125_c0,comp42896_c0
GO:0016831	carboxy-lyase activity	molecular_function	0.45799	1	9	1821	50	12095	comp40822_c0,comp42406_c0,comp37892_c0,comp38647_c0,comp41303_c0,comp43215_c0,comp42639_c0,comp38478_c0,comp42767_c0
GO:0019080	viral genome expression	biological_process	0.45822	1	4	1821	23	12095	comp29856_c0,comp39331_c0,comp190197_c0,comp48141_c0
GO:0006625	protein targeting to peroxisome	biological_process	0.45868	1	2	1821	9	12095	comp43437_c3,comp42030_c0
GO:0043574	peroxisomal transport	biological_process	0.45868	1	2	1821	9	12095	comp42030_c0,comp43437_c3
GO:0072662	protein localization to peroxisome	biological_process	0.45868	1	2	1821	9	12095	comp43437_c3,comp42030_c0
GO:0072663	establishment of protein localization to peroxisome	biological_process	0.45868	1	2	1821	9	12095	comp42030_c0,comp43437_c3
GO:0051128	regulation of cellular component organization	biological_process	0.45875	1	10	1821	58	12095	comp37951_c1,comp41642_c0,comp33774_c0,comp316880_c0,comp38551_c0,comp46486_c0,comp46751_c0,comp36402_c0,comp24464_c0,comp41423_c0
GO:0045132	meiotic chromosome segregation	biological_process	0.45906	1	1	1821	5	12095	comp21145_c0
GO:0009002	serine-type D-Ala-D-Ala carboxypeptidase activity	molecular_function	0.45998	1	1	1821	3	12095	comp38016_c0
GO:0031047	gene silencing by RNA	biological_process	0.46033	1	2	1821	10	12095	comp46497_c0,comp41624_c0
GO:0050830	defense response to Gram-positive bacterium	biological_process	0.46107	1	1	1821	4	12095	comp85172_c0
GO:0035299	inositol pentakisphosphate 2-kinase activity	molecular_function	0.46107	1	1	1821	3	12095	comp42528_c2
GO:0004573	mannosyl-oligosaccharide glucosidase activity	molecular_function	0.46109	1	1	1821	3	12095	comp25637_c0
GO:0016559	peroxisome fission	biological_process	0.46331	1	1	1821	3	12095	comp43509_c5
GO:0004520	endodeoxyribonuclease activity	molecular_function	0.46336	1	4	1821	24	12095	comp44039_c0,comp44425_c0,comp44585_c1,comp57933_c0
GO:0009790	embryo development	biological_process	0.46344	1	2	1821	9	12095	comp43602_c0,comp34090_c0
GO:0042219	cellular modified amino acid catabolic process	biological_process	0.46354	1	1	1821	3	12095	comp17152_c0
GO:0008907	integrase activity	molecular_function	0.4637	1	1	1821	3	12095	comp42956_c5
GO:0007031	peroxisome organization	biological_process	0.4648	1	3	1821	14	12095	comp42030_c0,comp43509_c5,comp43437_c3
GO:0016882	cyclo-ligase activity	molecular_function	0.46507	1	1	1821	3	12095	comp27000_c0
GO:0005581	collagen	cellular_component	0.46615	1	2	1821	15	12095	comp26684_c1,comp23721_c0
GO:0030683	evasion or tolerance by virus of host immune response	biological_process	0.46623	1	1	1821	4	12095	comp42608_c0
GO:0006221	pyrimidine nucleotide biosynthetic process	biological_process	0.46631	1	4	1821	22	12095	comp40516_c0,comp34991_c0,comp41303_c0,comp130983_c0
GO:0042578	phosphoric ester hydrolase activity	molecular_function	0.46774	1	33	1821	192	12095	comp38396_c0,comp44175_c0,comp44910_c0,comp26024_c0,comp38725_c0,comp42667_c0,comp39756_c0,comp44303_c1,comp37225_c0,comp39666_c0,comp170672_c0,comp186407_c0,comp37651_c0,comp63040_c0,comp42783_c0,comp41565_c0,comp43718_c0,comp43057_c0,comp25749_c0,comp28863_c0,comp40076_c1,comp18647_c0,comp39910_c0,comp38727_c0,comp31842_c0,comp34179_c0,comp32556_c0,comp42561_c0,comp43365_c2,comp42271_c0,comp395…
GO:0010563	negative regulation of phosphorus metabolic process	biological_process	0.46821	1	1	1821	4	12095	comp35550_c0
GO:0045936	negative regulation of phosphate metabolic process	biological_process	0.46821	1	1	1821	4	12095	comp35550_c0
GO:0016759	cellulose synthase activity	molecular_function	0.46824	1	1	1821	3	12095	comp26933_c0
GO:0016760	cellulose synthase (UDP-forming) activity	molecular_function	0.46824	1	1	1821	3	12095	comp26933_c0
GO:0017119	Golgi transport complex	cellular_component	0.46864	1	4	1821	19	12095	comp27153_c0,comp43376_c0,comp42690_c0,comp43615_c1
GO:0005337	nucleoside transmembrane transporter activity	molecular_function	0.4692	1	2	1821	9	12095	comp42941_c0,comp18636_c0
GO:0015858	nucleoside transport	biological_process	0.4692	1	2	1821	9	12095	comp18636_c0,comp42941_c0
GO:0005391	sodium:potassium-exchanging ATPase activity	molecular_function	0.47159	1	1	1821	3	12095	comp42033_c2
GO:0005744	mitochondrial inner membrane presequence translocase complex	cellular_component	0.472	1	1	1821	3	12095	comp38851_c0
GO:0007131	reciprocal meiotic recombination	biological_process	0.47411	1	2	1821	10	12095	comp47111_c0,comp43509_c5
GO:0035825	reciprocal DNA recombination	biological_process	0.47411	1	2	1821	10	12095	comp43509_c5,comp47111_c0
GO:0017076	purine nucleotide binding	molecular_function	0.47446	1	215	1821	1276	12095	comp18336_c0,comp41558_c0,comp42004_c0,comp46018_c0,comp40841_c0,comp41872_c4,comp37071_c0,comp35657_c0,comp18689_c0,comp92729_c0,comp39433_c0,comp36746_c0,comp44845_c0,comp36772_c0,comp41835_c0,comp44348_c1,comp18839_c0,comp40666_c0,comp27385_c0,comp44244_c0,comp45487_c0,comp33119_c1,comp43029_c0,comp43369_c0,comp44015_c0,comp40988_c0,comp44129_c0,comp44309_c1,comp42270_c0,comp42253_c0,comp46434…
GO:0004826	phenylalanine-tRNA ligase activity	molecular_function	0.47476	1	2	1821	8	12095	comp45066_c0,comp39791_c0
GO:0009328	phenylalanine-tRNA ligase complex	cellular_component	0.47476	1	2	1821	8	12095	comp39791_c0,comp45066_c0
GO:0015937	coenzyme A biosynthetic process	biological_process	0.47554	1	2	1821	8	12095	comp34780_c0,comp43029_c0
GO:0033866	nucleoside bisphosphate biosynthetic process	biological_process	0.47554	1	2	1821	8	12095	comp43029_c0,comp34780_c0
GO:0034030	ribonucleoside bisphosphate biosynthetic process	biological_process	0.47554	1	2	1821	8	12095	comp43029_c0,comp34780_c0
GO:0034033	purine nucleoside bisphosphate biosynthetic process	biological_process	0.47554	1	2	1821	8	12095	comp43029_c0,comp34780_c0
GO:0009173	pyrimidine ribonucleoside monophosphate metabolic process	biological_process	0.47603	1	2	1821	9	12095	comp41303_c0,comp34991_c0
GO:0009174	pyrimidine ribonucleoside monophosphate biosynthetic process	biological_process	0.47603	1	2	1821	9	12095	comp34991_c0,comp41303_c0
GO:0006276	plasmid maintenance	biological_process	0.47623	1	1	1821	5	12095	comp41303_c0
GO:0006769	nicotinamide metabolic process	biological_process	0.47662	1	2	1821	9	12095	comp42428_c0,comp40641_c0
GO:0004176	ATP-dependent peptidase activity	molecular_function	0.47776	1	1	1821	3	12095	comp42714_c0
GO:0006510	ATP-dependent proteolysis	biological_process	0.47776	1	1	1821	3	12095	comp42714_c0
GO:0016709	oxidoreductase activity, acting on paired donors, with incorporation or reduction of molecular oxygen, NAD(P)H as one donor, and incorporation of one atom of oxygen	molecular_function	0.47866	1	2	1821	10	12095	comp53417_c0,comp41907_c0
GO:0005509	calcium ion binding	molecular_function	0.47899	1	40	1821	301	12095	comp29016_c0,comp45227_c0,comp17994_c0,comp44111_c0,comp259969_c0,comp42387_c1,comp25947_c0,comp43177_c0,comp44036_c0,comp36007_c0,comp44823_c0,comp39357_c0,comp40068_c0,comp18620_c0,comp43973_c0,comp31842_c0,comp43390_c0,comp28368_c0,comp43877_c0,comp37752_c0,comp44531_c0,comp36079_c1,comp53716_c0,comp28520_c0,comp43023_c6,comp33405_c0,comp40367_c0,comp292600_c0,comp46685_c0,comp41532_c0,comp435…
GO:0042381	hemolymph coagulation	biological_process	0.47949	1	1	1821	4	12095	comp40728_c0
GO:0016482	cytoplasmic transport	biological_process	0.48132	1	26	1821	153	12095	comp44476_c0,comp46434_c0,comp37109_c0,comp46764_c0,comp34104_c0,comp41505_c0,comp18640_c0,comp37590_c0,comp42030_c0,comp29732_c0,comp18737_c0,comp67763_c0,comp43437_c3,comp44378_c0,comp26972_c0,comp35643_c0,comp50720_c0,comp63896_c0,comp35724_c0,comp38851_c0,comp42717_c0,comp19732_c0,comp316629_c0,comp41369_c0,comp39518_c0,comp43509_c1
GO:0008188	neuropeptide receptor activity	molecular_function	0.48158	1	3	1821	16	12095	comp34909_c0,comp41567_c0,comp41378_c0
GO:0030594	neurotransmitter receptor activity	molecular_function	0.48158	1	3	1821	16	12095	comp41567_c0,comp41378_c0,comp34909_c0
GO:0042393	histone binding	molecular_function	0.48193	1	1	1821	4	12095	comp42816_c0
GO:0003871	5-methyltetrahydropteroyltriglutamate-homocysteine S-methyltransferase activity	molecular_function	0.48209	1	1	1821	3	12095	comp28019_c0
GO:0042085	5-methyltetrahydropteroyltri-L-glutamate-dependent methyltransferase activity	molecular_function	0.48209	1	1	1821	3	12095	comp28019_c0
GO:0009123	nucleoside monophosphate metabolic process	biological_process	0.48292	1	7	1821	36	12095	comp45582_c0,comp36079_c1,comp41910_c0,comp41303_c0,comp34991_c0,comp42349_c0,comp43300_c0
GO:0005544	calcium-dependent phospholipid binding	molecular_function	0.4836	1	1	1821	3	12095	comp41532_c0
GO:0031082	BLOC complex	cellular_component	0.48376	1	1	1821	4	12095	comp19461_c0
GO:0031083	BLOC-1 complex	cellular_component	0.48376	1	1	1821	4	12095	comp19461_c0
GO:0043086	negative regulation of catalytic activity	biological_process	0.48474	1	2	1821	15	12095	comp35550_c0,comp39023_c0
GO:0044092	negative regulation of molecular function	biological_process	0.48474	1	2	1821	15	12095	comp35550_c0,comp39023_c0
GO:0000154	rRNA modification	biological_process	0.48618	1	7	1821	36	12095	comp42150_c0,comp29830_c0,comp35827_c0,comp39331_c0,comp43023_c0,comp37480_c0,comp48821_c0
GO:0000746	conjugation	biological_process	0.48809	1	2	1821	11	12095	comp35945_c0,comp41255_c0
GO:0009245	lipid A biosynthetic process	biological_process	0.48816	1	2	1821	10	12095	comp18689_c0,comp38834_c0
GO:0046493	lipid A metabolic process	biological_process	0.48816	1	2	1821	10	12095	comp38834_c0,comp18689_c0
GO:1901269	lipooligosaccharide metabolic process	biological_process	0.48816	1	2	1821	10	12095	comp38834_c0,comp18689_c0
GO:1901271	lipooligosaccharide biosynthetic process	biological_process	0.48816	1	2	1821	10	12095	comp38834_c0,comp18689_c0
GO:0006167	AMP biosynthetic process	biological_process	0.48824	1	1	1821	3	12095	comp41910_c0
GO:0046033	AMP metabolic process	biological_process	0.48824	1	1	1821	3	12095	comp41910_c0
GO:0033557	Slx1-Slx4 complex	cellular_component	0.48904	1	1	1821	3	12095	comp44425_c0
GO:0016411	acylglycerol O-acyltransferase activity	molecular_function	0.48934	1	1	1821	3	12095	comp41167_c0
GO:0019814	immunoglobulin complex	cellular_component	0.4895	1	3	1821	15	12095	comp44694_c0,comp40969_c0,comp48660_c0
GO:0030983	mismatched DNA binding	molecular_function	0.49043	1	3	1821	17	12095	comp41229_c0,comp51263_c0,comp43519_c0
GO:0009975	cyclase activity	molecular_function	0.4906	1	4	1821	29	12095	comp44309_c1,comp44910_c0,comp39906_c0,comp34219_c0
GO:0009007	site-specific DNA-methyltransferase (adenine-specific) activity	molecular_function	0.49115	1	1	1821	3	12095	comp40768_c0
GO:0007126	meiosis	biological_process	0.49206	1	3	1821	18	12095	comp47111_c0,comp21145_c0,comp43509_c5
GO:0051321	meiotic cell cycle	biological_process	0.49206	1	3	1821	18	12095	comp43509_c5,comp47111_c0,comp21145_c0
GO:0009657	plastid organization	biological_process	0.49315	1	1	1821	3	12095	comp28953_c0
GO:0009668	plastid membrane organization	biological_process	0.49315	1	1	1821	3	12095	comp28953_c0
GO:0010027	thylakoid membrane organization	biological_process	0.49315	1	1	1821	3	12095	comp28953_c0
GO:0008430	selenium binding	molecular_function	0.49344	1	3	1821	15	12095	comp39157_c0,comp29951_c1,comp27050_c0
GO:0070567	cytidylyltransferase activity	molecular_function	0.49432	1	1	1821	3	12095	comp44819_c0
GO:0008614	pyridoxine metabolic process	biological_process	0.49465	1	1	1821	3	12095	comp40923_c0
GO:0008615	pyridoxine biosynthetic process	biological_process	0.49465	1	1	1821	3	12095	comp40923_c0
GO:0042819	vitamin B6 biosynthetic process	biological_process	0.49465	1	1	1821	3	12095	comp40923_c0
GO:0008252	nucleotidase activity	molecular_function	0.49496	1	1	1821	3	12095	comp41565_c0
GO:0008253	5'-nucleotidase activity	molecular_function	0.49496	1	1	1821	3	12095	comp41565_c0
GO:0009898	internal side of plasma membrane	cellular_component	0.495	1	2	1821	12	12095	comp37325_c0,comp36746_c0
GO:0043631	RNA polyadenylation	biological_process	0.49552	1	2	1821	9	12095	comp40803_c0,comp42883_c8
GO:0004402	histone acetyltransferase activity	molecular_function	0.49582	1	2	1821	8	12095	comp42337_c0,comp42040_c0
GO:0016715	oxidoreductase activity, acting on paired donors, with incorporation or reduction of molecular oxygen, reduced ascorbate as one donor, and incorporation of one atom of oxygen	molecular_function	0.497	1	1	1821	3	12095	comp37369_c0
GO:0006542	glutamine biosynthetic process	biological_process	0.49705	1	1	1821	3	12095	comp46874_c0
GO:0015081	sodium ion transmembrane transporter activity	molecular_function	0.49804	1	8	1821	53	12095	comp42797_c4,comp40822_c0,comp28690_c0,comp41817_c0,comp43575_c0,comp42033_c2,comp45534_c0,comp18636_c0
GO:0006569	tryptophan catabolic process	biological_process	0.49835	1	1	1821	5	12095	comp43464_c0
GO:0009310	amine catabolic process	biological_process	0.49835	1	1	1821	5	12095	comp43464_c0
GO:0042402	cellular biogenic amine catabolic process	biological_process	0.49835	1	1	1821	5	12095	comp43464_c0
GO:0042436	indole-containing compound catabolic process	biological_process	0.49835	1	1	1821	5	12095	comp43464_c0
GO:0046218	indolalkylamine catabolic process	biological_process	0.49835	1	1	1821	5	12095	comp43464_c0
GO:0070189	kynurenine metabolic process	biological_process	0.49835	1	1	1821	5	12095	comp43464_c0
GO:0009451	RNA modification	biological_process	0.49985	1	22	1821	126	12095	comp70668_c0,comp42322_c0,comp51263_c0,comp48821_c0,comp39331_c0,comp43405_c0,comp40768_c0,comp29830_c0,comp35827_c0,comp42150_c0,comp41100_c0,comp43023_c0,comp39518_c0,comp44297_c2,comp42714_c0,comp37480_c0,comp37516_c1,comp41565_c0,comp41822_c0,comp41199_c0,comp41935_c0,comp40567_c0
GO:0006163	purine nucleotide metabolic process	biological_process	0.50002	1	79	1821	524	12095	comp40548_c0,comp34666_c0,comp41037_c0,comp71523_c0,comp41021_c0,comp28698_c0,comp41957_c0,comp36079_c1,comp41910_c0,comp42349_c0,comp42023_c0,comp44704_c0,comp42886_c0,comp47573_c0,comp36673_c0,comp44004_c0,comp44847_c0,comp44014_c0,comp47045_c0,comp34625_c0,comp44567_c0,comp37651_c0,comp42108_c1,comp39536_c0,comp44237_c0,comp43959_c0,comp61006_c0,comp42033_c2,comp44785_c0,comp34219_c0,comp44642…
GO:0009113	purine nucleobase biosynthetic process	biological_process	0.50087	1	1	1821	3	12095	comp42741_c1
GO:0006570	tyrosine metabolic process	biological_process	0.50089	1	16	1821	93	12095	comp45066_c0,comp34780_c0,comp42667_c0,comp42740_c2,comp38725_c0,comp40228_c0,comp37369_c0,comp45393_c0,comp42883_c5,comp44896_c0,comp42271_c0,comp37651_c0,comp42085_c0,comp43225_c1,comp39791_c0,comp50194_c0
GO:0044766	multi-organism transport	biological_process	0.50138	1	1	1821	3	12095	comp19469_c0
GO:0004683	calmodulin-dependent protein kinase activity	molecular_function	0.50154	1	1	1821	3	12095	comp44022_c0
GO:0009916	alternative oxidase activity	molecular_function	0.5021	1	1	1821	3	12095	comp42811_c0
GO:0004370	glycerol kinase activity	molecular_function	0.5025	1	1	1821	3	12095	comp41076_c0
GO:0031386	protein tag	molecular_function	0.50264	1	1	1821	3	12095	comp29708_c0
GO:0043173	nucleotide salvage	biological_process	0.50306	1	1	1821	3	12095	comp41910_c0
GO:0006959	humoral immune response	biological_process	0.50366	1	1	1821	5	12095	comp40728_c0
GO:0004623	phospholipase A2 activity	molecular_function	0.50374	1	1	1821	4	12095	comp35158_c0
GO:1901264	carbohydrate derivative transport	biological_process	0.5039	1	3	1821	15	12095	comp43538_c3,comp18636_c0,comp42941_c0
GO:1901505	carbohydrate derivative transporter activity	molecular_function	0.5039	1	3	1821	15	12095	comp18636_c0,comp42941_c0,comp43538_c3
GO:0044057	regulation of system process	biological_process	0.50459	1	2	1821	13	12095	comp42388_c0,comp36092_c0
GO:0009401	phosphoenolpyruvate-dependent sugar phosphotransferase system	biological_process	0.50475	1	2	1821	12	12095	comp44303_c1,comp44172_c0
GO:0009331	glycerol-3-phosphate dehydrogenase complex	cellular_component	0.50482	1	1	1821	3	12095	comp41022_c0
GO:0008608	attachment of spindle microtubules to kinetochore	biological_process	0.50525	1	5	1821	27	12095	comp43461_c0,comp36458_c0,comp39367_c0,comp37452_c0,comp40066_c0
GO:0043623	cellular protein complex assembly	biological_process	0.50535	1	17	1821	104	12095	comp46751_c0,comp36988_c0,comp57933_c0,comp53130_c0,comp43153_c0,comp39495_c0,comp41835_c0,comp44667_c0,comp43400_c0,comp413278_c0,comp46486_c0,comp47573_c0,comp39367_c0,comp316880_c0,comp41789_c0,comp42075_c0,comp33774_c0
GO:0015995	chlorophyll biosynthetic process	biological_process	0.50563	1	11	1821	57	12095	comp41565_c0,comp41505_c0,comp44316_c0,comp28607_c0,comp37590_c0,comp43437_c3,comp47813_c0,comp17456_c0,comp38551_c0,comp56171_c0,comp44567_c0
GO:0003689	DNA clamp loader activity	molecular_function	0.50567	1	1	1821	3	12095	comp34245_c0
GO:0005663	DNA replication factor C complex	cellular_component	0.50567	1	1	1821	3	12095	comp34245_c0
GO:0033170	protein-DNA loading ATPase activity	molecular_function	0.50567	1	1	1821	3	12095	comp34245_c0
GO:0030089	phycobilisome	cellular_component	0.50607	1	1	1821	5	12095	comp36595_c1
GO:0034450	ubiquitin-ubiquitin ligase activity	molecular_function	0.50619	1	1	1821	3	12095	comp44247_c0
GO:0007631	feeding behavior	biological_process	0.50619	1	1	1821	3	12095	comp42230_c5
GO:0016311	dephosphorylation	biological_process	0.50943	1	17	1821	100	12095	comp38725_c0,comp26024_c0,comp44175_c0,comp42667_c0,comp41278_c0,comp44303_c1,comp39756_c0,comp63040_c0,comp32556_c0,comp37651_c0,comp42271_c0,comp43365_c2,comp42783_c0,comp39501_c0,comp43057_c0,comp43718_c0,comp42085_c0
GO:0015031	protein transport	biological_process	0.50955	1	78	1821	452	12095	comp56986_c0,comp44476_c0,comp46434_c0,comp37982_c0,comp41960_c0,comp42900_c0,comp43356_c0,comp37590_c0,comp18351_c0,comp43835_c1,comp27153_c0,comp42717_c0,comp42056_c0,comp33179_c0,comp18336_c0,comp56313_c0,comp43509_c1,comp57933_c0,comp42612_c1,comp43244_c0,comp34104_c0,comp32960_c0,comp39672_c0,comp41505_c0,comp18640_c0,comp16641_c0,comp43602_c0,comp39032_c0,comp45254_c0,comp30959_c0,comp30551…
GO:0045184	establishment of protein localization	biological_process	0.50955	1	78	1821	452	12095	comp44371_c0,comp41369_c0,comp316629_c0,comp42357_c0,comp30551_c0,comp30959_c0,comp39032_c0,comp45254_c0,comp16641_c0,comp43602_c0,comp41505_c0,comp18640_c0,comp32960_c0,comp39672_c0,comp34104_c0,comp43244_c0,comp42612_c1,comp57933_c0,comp56313_c0,comp43509_c1,comp18336_c0,comp42056_c0,comp33179_c0,comp42717_c0,comp27153_c0,comp18351_c0,comp43835_c1,comp37590_c0,comp43356_c0,comp42900_c0,comp3798…
GO:0004064	arylesterase activity	molecular_function	0.50981	1	2	1821	10	12095	comp35184_c0,comp48884_c0
GO:0055076	transition metal ion homeostasis	biological_process	0.51262	1	3	1821	21	12095	comp40771_c0,comp36586_c0,comp42695_c0
GO:0009112	nucleobase metabolic process	biological_process	0.51564	1	43	1821	273	12095	comp40516_c0,comp42284_c1,comp39712_c0,comp41303_c0,comp25749_c0,comp41910_c0,comp19839_c0,comp16419_c0,comp42928_c0,comp41978_c0,comp39666_c0,comp43331_c0,comp42773_c0,comp45582_c0,comp18458_c0,comp43103_c0,comp37826_c0,comp18466_c0,comp44309_c1,comp41833_c0,comp48141_c0,comp43437_c3,comp29856_c0,comp42899_c0,comp24069_c0,comp32806_c1,comp46434_c0,comp42025_c0,comp34975_c0,comp44137_c2,comp34991…
GO:0006611	protein export from nucleus	biological_process	0.5163	1	1	1821	4	12095	comp26972_c0
GO:0006998	nuclear envelope organization	biological_process	0.5163	1	1	1821	4	12095	comp26972_c0
GO:0000155	phosphorelay sensor kinase activity	molecular_function	0.51646	1	4	1821	21	12095	comp44514_c0,comp20490_c0,comp26743_c0,comp47573_c0
GO:0010629	negative regulation of gene expression	biological_process	0.51748	1	7	1821	44	12095	comp42137_c0,comp35767_c0,comp39833_c0,comp47573_c0,comp41624_c0,comp46497_c0,comp43596_c1
GO:0000275	mitochondrial proton-transporting ATP synthase complex, catalytic core F(1)	cellular_component	0.51767	1	1	1821	4	12095	comp18421_c0
GO:0016863	intramolecular oxidoreductase activity, transposing C=C bonds	molecular_function	0.51801	1	1	1821	4	12095	comp49545_c0
GO:0019201	nucleotide kinase activity	molecular_function	0.51885	1	4	1821	23	12095	comp41910_c0,comp40396_c0,comp18466_c0,comp40516_c0
GO:0006383	transcription from RNA polymerase III promoter	biological_process	0.51909	1	1	1821	4	12095	comp41978_c0
GO:0006400	tRNA modification	biological_process	0.51965	1	10	1821	55	12095	comp41565_c0,comp39518_c0,comp41935_c0,comp40567_c0,comp42150_c0,comp41100_c0,comp51263_c0,comp39331_c0,comp43405_c0,comp42714_c0
GO:0009896	positive regulation of catabolic process	biological_process	0.52043	1	6	1821	33	12095	comp15966_c0,comp43785_c0,comp35550_c0,comp43153_c0,comp40846_c0,comp43609_c0
GO:0010508	positive regulation of autophagy	biological_process	0.52043	1	6	1821	33	12095	comp35550_c0,comp43785_c0,comp15966_c0,comp43609_c0,comp40846_c0,comp43153_c0
GO:0031331	positive regulation of cellular catabolic process	biological_process	0.52043	1	6	1821	33	12095	comp15966_c0,comp43785_c0,comp35550_c0,comp43153_c0,comp40846_c0,comp43609_c0
GO:0004983	neuropeptide Y receptor activity	molecular_function	0.52108	1	2	1821	10	12095	comp41378_c0,comp41567_c0
GO:0004089	carbonate dehydratase activity	molecular_function	0.52137	1	1	1821	4	12095	comp38083_c0
GO:0030076	light-harvesting complex	cellular_component	0.52143	1	2	1821	10	12095	comp42674_c0,comp36595_c1
GO:0003724	RNA helicase activity	molecular_function	0.52153	1	11	1821	56	12095	comp40066_c0,comp43437_c3,comp37374_c0,comp39649_c0,comp44316_c0,comp41505_c0,comp28607_c0,comp37590_c0,comp39518_c0,comp42714_c0,comp38153_c0
GO:0006413	translational initiation	biological_process	0.5224	1	12	1821	65	12095	comp18436_c0,comp47045_c0,comp42487_c3,comp43405_c0,comp41643_c0,comp18321_c0,comp21562_c0,comp35499_c0,comp47359_c0,comp39939_c0,comp41025_c0,comp25917_c0
GO:0008603	cAMP-dependent protein kinase regulator activity	molecular_function	0.523	1	1	1821	4	12095	comp38345_c0
GO:0009231	riboflavin biosynthetic process	biological_process	0.52437	1	1	1821	4	12095	comp43029_c0
GO:0042727	flavin-containing compound biosynthetic process	biological_process	0.52437	1	1	1821	4	12095	comp43029_c0
GO:0036128	CatSper complex	cellular_component	0.52742	1	1	1821	4	12095	comp18448_c0
GO:0008175	tRNA methyltransferase activity	molecular_function	0.5278	1	5	1821	26	12095	comp41199_c0,comp39331_c0,comp41935_c0,comp51263_c0,comp42150_c0
GO:0032553	ribonucleotide binding	molecular_function	0.52787	1	212	1821	1267	12095	comp39145_c0,comp42528_c2,comp43849_c0,comp42768_c1,comp38211_c0,comp42849_c2,comp34780_c0,comp42624_c0,comp30550_c0,comp43979_c0,comp43573_c0,comp55321_c0,comp31442_c0,comp26743_c0,comp43665_c0,comp42025_c0,comp19469_c0,comp43131_c1,comp41589_c0,comp43769_c0,comp33774_c0,comp42075_c0,comp43437_c3,comp39649_c0,comp41833_c0,comp44023_c0,comp47813_c0,comp55191_c0,comp41229_c0,comp43759_c0,comp49000…
GO:0000270	peptidoglycan metabolic process	biological_process	0.52935	1	4	1821	21	12095	comp38598_c0,comp36103_c0,comp46018_c0,comp46874_c0
GO:0009252	peptidoglycan biosynthetic process	biological_process	0.52935	1	4	1821	21	12095	comp36103_c0,comp46018_c0,comp46874_c0,comp38598_c0
GO:0009273	peptidoglycan-based cell wall biogenesis	biological_process	0.52935	1	4	1821	21	12095	comp38598_c0,comp46018_c0,comp36103_c0,comp46874_c0
GO:0004568	chitinase activity	molecular_function	0.53008	1	3	1821	20	12095	comp40096_c0,comp44600_c0,comp45269_c0
GO:0006032	chitin catabolic process	biological_process	0.53008	1	3	1821	20	12095	comp45269_c0,comp44600_c0,comp40096_c0
GO:0046348	amino sugar catabolic process	biological_process	0.53008	1	3	1821	20	12095	comp44600_c0,comp45269_c0,comp40096_c0
GO:1901072	glucosamine-containing compound catabolic process	biological_process	0.53008	1	3	1821	20	12095	comp44600_c0,comp45269_c0,comp40096_c0
GO:0006506	GPI anchor biosynthetic process	biological_process	0.5302	1	7	1821	37	12095	comp42637_c6,comp42594_c0,comp48660_c0,comp38695_c0,comp39849_c1,comp43463_c5,comp30959_c0
GO:0005186	pheromone activity	molecular_function	0.53025	1	2	1821	11	12095	comp41667_c0,comp38299_c0
GO:0015929	hexosaminidase activity	molecular_function	0.53075	1	1	1821	4	12095	comp43446_c0
GO:0008146	sulfotransferase activity	molecular_function	0.53079	1	4	1821	25	12095	comp305490_c0,comp8343_c0,comp41898_c0,comp45061_c0
GO:0031406	carboxylic acid binding	molecular_function	0.53114	1	3	1821	17	12095	comp39383_c0,comp42586_c0,comp38968_c0
GO:0004308	exo-alpha-sialidase activity	molecular_function	0.53128	1	1	1821	4	12095	comp24069_c0
GO:0016997	alpha-sialidase activity	molecular_function	0.53128	1	1	1821	4	12095	comp24069_c0
GO:0051258	protein polymerization	biological_process	0.53132	1	10	1821	66	12095	comp46486_c0,comp47573_c0,comp46751_c0,comp39367_c0,comp53130_c0,comp43153_c0,comp41835_c0,comp44667_c0,comp33774_c0,comp42075_c0
GO:0018958	phenol-containing compound metabolic process	biological_process	0.53218	1	1	1821	4	12095	comp37369_c0
GO:0045735	nutrient reservoir activity	molecular_function	0.53358	1	1	1821	4	12095	comp43524_c0
GO:0000790	nuclear chromatin	cellular_component	0.5343	1	1	1821	4	12095	comp34090_c0
GO:0019955	cytokine binding	molecular_function	0.53465	1	1	1821	4	12095	comp34574_c0
GO:0005247	voltage-gated chloride channel activity	molecular_function	0.53525	1	1	1821	4	12095	comp33226_c0
GO:0004161	dimethylallyltranstransferase activity	molecular_function	0.53538	1	1	1821	4	12095	comp28607_c0
GO:0030136	clathrin-coated vesicle	cellular_component	0.53576	1	2	1821	11	12095	comp44449_c0,comp30959_c0
GO:0019843	rRNA binding	molecular_function	0.53617	1	2	1821	15	12095	comp51169_c0,comp39000_c0
GO:0033202	DNA helicase complex	cellular_component	0.53618	1	9	1821	48	12095	comp38551_c0,comp56171_c0,comp42714_c0,comp41565_c0,comp41505_c0,comp28607_c0,comp37590_c0,comp43437_c3,comp47813_c0
GO:0004427	inorganic diphosphatase activity	molecular_function	0.53915	1	1	1821	4	12095	comp35312_c0
GO:0008144	drug binding	molecular_function	0.53985	1	2	1821	9	12095	comp39458_c0,comp38968_c0
GO:0004332	fructose-bisphosphate aldolase activity	molecular_function	0.54092	1	1	1821	5	12095	comp41482_c0
GO:0004857	enzyme inhibitor activity	molecular_function	0.5423	1	17	1821	136	12095	comp46504_c0,comp35550_c0,comp43849_c0,comp34540_c0,comp41278_c0,comp48047_c0,comp284481_c0,comp21502_c0,comp34179_c0,comp34851_c0,comp45045_c0,comp43674_c0,comp41303_c0,comp39023_c0,comp18640_c0,comp24050_c0,comp40718_c0
GO:0033644	host cell membrane	cellular_component	0.5428	1	5	1821	31	12095	comp44539_c0,comp44297_c2,comp26508_c0,comp42608_c0,comp338556_c0
GO:0044218	other organism cell membrane	cellular_component	0.5428	1	5	1821	31	12095	comp44539_c0,comp44297_c2,comp26508_c0,comp338556_c0,comp42608_c0
GO:0044279	other organism membrane	cellular_component	0.5428	1	5	1821	31	12095	comp338556_c0,comp42608_c0,comp26508_c0,comp44539_c0,comp44297_c2
GO:0016747	transferase activity, transferring acyl groups other than amino-acyl groups	molecular_function	0.54365	1	17	1821	104	12095	comp39513_c0,comp18385_c0,comp35676_c0,comp41975_c1,comp24696_c0,comp41167_c0,comp30261_c0,comp31036_c0,comp83588_c0,comp42040_c0,comp42337_c0,comp42707_c0,comp36527_c1,comp35679_c0,comp43567_c0,comp32673_c0,comp32146_c0
GO:0006750	glutathione biosynthetic process	biological_process	0.54379	1	2	1821	10	12095	comp28462_c0,comp40415_c0
GO:0019184	nonribosomal peptide biosynthetic process	biological_process	0.54379	1	2	1821	10	12095	comp28462_c0,comp40415_c0
GO:0008484	sulfuric ester hydrolase activity	molecular_function	0.54441	1	2	1821	10	12095	comp38521_c0,comp38037_c0
GO:0005778	peroxisomal membrane	cellular_component	0.54684	1	2	1821	9	12095	comp43437_c3,comp43509_c5
GO:0031903	microbody membrane	cellular_component	0.54684	1	2	1821	9	12095	comp43509_c5,comp43437_c3
GO:0044438	microbody part	cellular_component	0.54684	1	2	1821	9	12095	comp43509_c5,comp43437_c3
GO:0044439	peroxisomal part	cellular_component	0.54684	1	2	1821	9	12095	comp43509_c5,comp43437_c3
GO:0006687	glycosphingolipid metabolic process	biological_process	0.54702	1	5	1821	28	12095	comp43446_c0,comp44843_c0,comp18945_c0,comp24069_c0,comp21439_c0
GO:0009061	anaerobic respiration	biological_process	0.54735	1	2	1821	10	12095	comp18384_c0,comp30493_c0
GO:0015948	methanogenesis	biological_process	0.54735	1	2	1821	10	12095	comp30493_c0,comp18384_c0
GO:0015975	energy derivation by oxidation of reduced inorganic compounds	biological_process	0.54735	1	2	1821	10	12095	comp18384_c0,comp30493_c0
GO:0043447	alkane biosynthetic process	biological_process	0.54735	1	2	1821	10	12095	comp30493_c0,comp18384_c0
GO:0003743	translation initiation factor activity	molecular_function	0.54736	1	11	1821	60	12095	comp25917_c0,comp41025_c0,comp39939_c0,comp47359_c0,comp35499_c0,comp18321_c0,comp21562_c0,comp18436_c0,comp47045_c0,comp41643_c0,comp42487_c3
GO:0046112	nucleobase biosynthetic process	biological_process	0.54755	1	2	1821	9	12095	comp42741_c1,comp41303_c0
GO:0015936	coenzyme A metabolic process	biological_process	0.54777	1	2	1821	9	12095	comp43029_c0,comp34780_c0
GO:0016775	phosphotransferase activity, nitrogenous group as acceptor	molecular_function	0.54822	1	5	1821	30	12095	comp47573_c0,comp20490_c0,comp44514_c0,comp26743_c0,comp44172_c0
GO:0008965	phosphoenolpyruvate-protein phosphotransferase activity	molecular_function	0.54847	1	1	1821	4	12095	comp44172_c0
GO:0003880	protein C-terminal carboxyl O-methyltransferase activity	molecular_function	0.54858	1	1	1821	6	12095	comp18078_c1
GO:0004671	protein C-terminal S-isoprenylcysteine carboxyl O-methyltransferase activity	molecular_function	0.54858	1	1	1821	6	12095	comp18078_c1
GO:0006481	C-terminal protein methylation	biological_process	0.54858	1	1	1821	6	12095	comp18078_c1
GO:0018410	C-terminal protein amino acid modification	biological_process	0.54858	1	1	1821	6	12095	comp18078_c1
GO:0043687	post-translational protein modification	biological_process	0.54858	1	1	1821	6	12095	comp18078_c1
GO:0055070	copper ion homeostasis	biological_process	0.549	1	1	1821	5	12095	comp40771_c0
GO:0016423	tRNA (guanine) methyltransferase activity	molecular_function	0.54938	1	4	1821	20	12095	comp42150_c0,comp39331_c0,comp41935_c0,comp51263_c0
GO:0019509	L-methionine salvage from methylthioadenosine	biological_process	0.54942	1	1	1821	4	12095	comp38396_c0
GO:0043102	amino acid salvage	biological_process	0.54942	1	1	1821	4	12095	comp38396_c0
GO:0070887	cellular response to chemical stimulus	biological_process	0.54976	1	11	1821	64	12095	comp38727_c0,comp37225_c0,comp31842_c0,comp43396_c0,comp32556_c0,comp44175_c0,comp28863_c0,comp63040_c0,comp42561_c0,comp38947_c0,comp42783_c0
GO:0006664	glycolipid metabolic process	biological_process	0.54985	1	16	1821	92	12095	comp18689_c0,comp30959_c0,comp42637_c6,comp38695_c0,comp39849_c1,comp18945_c0,comp33179_c0,comp43463_c5,comp21439_c0,comp42594_c0,comp44843_c0,comp24069_c0,comp38834_c0,comp18061_c0,comp48660_c0,comp43446_c0
GO:0004057	arginyltransferase activity	molecular_function	0.55039	1	1	1821	4	12095	comp18895_c0
GO:0016598	protein arginylation	biological_process	0.55039	1	1	1821	4	12095	comp18895_c0
GO:0005742	mitochondrial outer membrane translocase complex	cellular_component	0.551	1	1	1821	6	12095	comp35607_c0
GO:0017182	peptidyl-diphthamide metabolic process	biological_process	0.55103	1	1	1821	4	12095	comp40296_c0
GO:0017183	peptidyl-diphthamide biosynthetic process from peptidyl-histidine	biological_process	0.55103	1	1	1821	4	12095	comp40296_c0
GO:0051205	protein insertion into membrane	biological_process	0.55189	1	2	1821	9	12095	comp43217_c0,comp52070_c0
GO:0051668	localization within membrane	biological_process	0.55189	1	2	1821	9	12095	comp52070_c0,comp43217_c0
GO:0031647	regulation of protein stability	biological_process	0.55225	1	1	1821	6	12095	comp38208_c0
GO:0050821	protein stabilization	biological_process	0.55225	1	1	1821	6	12095	comp38208_c0
GO:0031012	extracellular matrix	cellular_component	0.55346	1	17	1821	115	12095	comp44172_c0,comp40068_c0,comp43079_c0,comp44823_c0,comp6230_c0,comp23721_c0,comp39367_c0,comp43602_c0,comp41614_c0,comp25947_c0,comp53716_c0,comp43958_c2,comp26684_c1,comp45227_c0,comp42321_c1,comp43193_c0,comp280112_c0
GO:0004550	nucleoside diphosphate kinase activity	molecular_function	0.5537	1	1	1821	7	12095	comp130983_c0
GO:0006165	nucleoside diphosphate phosphorylation	biological_process	0.5537	1	1	1821	7	12095	comp130983_c0
GO:0006183	GTP biosynthetic process	biological_process	0.5537	1	1	1821	7	12095	comp130983_c0
GO:0006228	UTP biosynthetic process	biological_process	0.5537	1	1	1821	7	12095	comp130983_c0
GO:0046051	UTP metabolic process	biological_process	0.5537	1	1	1821	7	12095	comp130983_c0
GO:0006188	IMP biosynthetic process	biological_process	0.55444	1	2	1821	9	12095	comp45582_c0,comp36079_c1
GO:0046040	IMP metabolic process	biological_process	0.55444	1	2	1821	9	12095	comp36079_c1,comp45582_c0
GO:0003725	double-stranded RNA binding	molecular_function	0.55741	1	2	1821	9	12095	comp43849_c0,comp71766_c0
GO:0009221	pyrimidine deoxyribonucleotide biosynthetic process	biological_process	0.55902	1	1	1821	4	12095	comp40516_c0
GO:0009263	deoxyribonucleotide biosynthetic process	biological_process	0.55902	1	1	1821	4	12095	comp40516_c0
GO:0009265	2'-deoxyribonucleotide biosynthetic process	biological_process	0.55902	1	1	1821	4	12095	comp40516_c0
GO:0046385	deoxyribose phosphate biosynthetic process	biological_process	0.55902	1	1	1821	4	12095	comp40516_c0
GO:0008417	fucosyltransferase activity	molecular_function	0.55921	1	2	1821	12	12095	comp18945_c0,comp44398_c1
GO:0061024	membrane organization	biological_process	0.56119	1	13	1821	75	12095	comp28953_c0,comp37109_c0,comp43356_c0,comp41789_c0,comp26972_c0,comp35643_c0,comp39642_c0,comp27153_c0,comp52070_c0,comp43217_c0,comp18737_c0,comp47573_c0,comp18640_c0
GO:0008033	tRNA processing	biological_process	0.56244	1	23	1821	130	12095	comp42714_c0,comp41565_c0,comp41935_c0,comp41199_c0,comp45292_c0,comp40567_c0,comp39791_c0,comp17456_c0,comp51263_c0,comp39331_c0,comp43405_c0,comp42428_c0,comp44819_c0,comp43620_c0,comp42904_c1,comp43560_c0,comp39518_c0,comp39363_c0,comp31850_c0,comp41907_c0,comp42150_c0,comp41100_c0,comp34420_c0
GO:0032801	receptor catabolic process	biological_process	0.56264	1	3	1821	19	12095	comp26508_c0,comp44539_c0,comp44297_c2
GO:0016740	transferase activity	molecular_function	0.56269	1	319	1821	1969	12095	comp37516_c1,comp42639_c0,comp42899_c0,comp19511_c0,comp33767_c0,comp40207_c0,comp40040_c0,comp42594_c0,comp42593_c0,comp43799_c0,comp20495_c0,comp40418_c0,comp31036_c0,comp44398_c1,comp43382_c3,comp42866_c0,comp45393_c0,comp31842_c0,comp27746_c0,comp44064_c0,comp70668_c0,comp38964_c0,comp32146_c0,comp40743_c0,comp35127_c1,comp41931_c2,comp43900_c1,comp47573_c0,comp42883_c8,comp44567_c0,comp42287…
GO:0004152	dihydroorotate dehydrogenase activity	molecular_function	0.56342	1	1	1821	4	12095	comp34991_c0
GO:0016635	oxidoreductase activity, acting on the CH-CH group of donors, quinone or related compound as acceptor	molecular_function	0.56342	1	1	1821	4	12095	comp34991_c0
GO:0030145	manganese ion binding	molecular_function	0.56452	1	3	1821	18	12095	comp43365_c2,comp58046_c0,comp41083_c0
GO:0006497	protein lipidation	biological_process	0.56471	1	7	1821	38	12095	comp42594_c0,comp42637_c6,comp48660_c0,comp38695_c0,comp39849_c1,comp43463_c5,comp30959_c0
GO:0019530	taurine metabolic process	biological_process	0.5651	1	2	1821	9	12095	comp40233_c0,comp34731_c0
GO:0019722	calcium-mediated signaling	biological_process	0.5672	1	1	1821	4	12095	comp62591_c0
GO:0048040	UDP-glucuronate decarboxylase activity	molecular_function	0.5677	1	1	1821	5	12095	comp38647_c0
GO:0033897	ribonuclease T2 activity	molecular_function	0.56854	1	1	1821	4	12095	comp41279_c0
GO:0046486	glycerolipid metabolic process	biological_process	0.56915	1	29	1821	170	12095	comp18497_c0,comp33179_c0,comp39849_c1,comp35074_c0,comp39906_c0,comp41022_c0,comp30959_c0,comp18647_c0,comp41076_c0,comp44910_c0,comp25595_c0,comp38695_c0,comp42637_c6,comp44175_c0,comp48660_c0,comp43177_c0,comp18061_c0,comp47573_c0,comp34720_c0,comp42783_c0,comp37684_c0,comp43463_c5,comp44905_c0,comp43193_c0,comp63040_c0,comp40418_c0,comp42594_c0,comp41167_c0,comp32556_c0
GO:0006897	endocytosis	biological_process	0.56935	1	2	1821	12	12095	comp44111_c0,comp49814_c0
GO:0006220	pyrimidine nucleotide metabolic process	biological_process	0.57015	1	4	1821	25	12095	comp41303_c0,comp34991_c0,comp130983_c0,comp40516_c0
GO:0003333	amino acid transmembrane transport	biological_process	0.57111	1	3	1821	17	12095	comp33051_c0,comp25937_c0,comp40946_c0
GO:0004221	ubiquitin thiolesterase activity	molecular_function	0.57333	1	8	1821	44	12095	comp38005_c1,comp43103_c0,comp41836_c0,comp44998_c0,comp32948_c0,comp43100_c1,comp34758_c0,comp43225_c8
GO:0016579	protein deubiquitination	biological_process	0.57333	1	8	1821	44	12095	comp34758_c0,comp43225_c8,comp43103_c0,comp38005_c1,comp44998_c0,comp41836_c0,comp32948_c0,comp43100_c1
GO:0070646	protein modification by small protein removal	biological_process	0.57333	1	8	1821	44	12095	comp41836_c0,comp44998_c0,comp43103_c0,comp38005_c1,comp32948_c0,comp43100_c1,comp34758_c0,comp43225_c8
GO:0006446	regulation of translational initiation	biological_process	0.5744	1	11	1821	61	12095	comp21562_c0,comp18321_c0,comp35499_c0,comp18436_c0,comp47045_c0,comp41643_c0,comp42487_c3,comp41025_c0,comp25917_c0,comp39939_c0,comp47359_c0
GO:0007127	meiosis I	biological_process	0.57471	1	2	1821	12	12095	comp47111_c0,comp43509_c5
GO:0043043	peptide biosynthetic process	biological_process	0.5755	1	2	1821	11	12095	comp40415_c0,comp28462_c0
GO:0009228	thiamine biosynthetic process	biological_process	0.576	1	1	1821	5	12095	comp41696_c2
GO:0042724	thiamine-containing compound biosynthetic process	biological_process	0.576	1	1	1821	5	12095	comp41696_c2
GO:0005605	basal lamina	cellular_component	0.57714	1	1	1821	4	12095	comp43602_c0
GO:0005606	laminin-1 complex	cellular_component	0.57714	1	1	1821	4	12095	comp43602_c0
GO:0043256	laminin complex	cellular_component	0.57714	1	1	1821	4	12095	comp43602_c0
GO:0045995	regulation of embryonic development	biological_process	0.57714	1	1	1821	4	12095	comp43602_c0
GO:0008537	proteasome activator complex	cellular_component	0.57737	1	1	1821	4	12095	comp35407_c0
GO:0030133	transport vesicle	cellular_component	0.57812	1	6	1821	40	12095	comp30959_c0,comp44449_c0,comp43509_c1,comp44378_c0,comp19732_c0,comp19461_c0
GO:0006207	'de novo' pyrimidine nucleobase biosynthetic process	biological_process	0.5782	1	1	1821	4	12095	comp41303_c0
GO:0046474	glycerophospholipid biosynthetic process	biological_process	0.57868	1	8	1821	44	12095	comp39849_c1,comp48660_c0,comp43463_c5,comp30959_c0,comp37684_c0,comp42594_c0,comp42637_c6,comp38695_c0
GO:0009539	photosystem II reaction center	cellular_component	0.57869	1	5	1821	34	12095	comp40666_c0,comp18633_c0,comp31225_c0,comp315528_c0,comp41817_c0
GO:0006011	UDP-glucose metabolic process	biological_process	0.57971	1	1	1821	4	12095	comp26933_c0
GO:0006848	pyruvate transport	biological_process	0.58212	1	1	1821	4	12095	comp18707_c1
GO:0006850	mitochondrial pyruvate transport	biological_process	0.58212	1	1	1821	4	12095	comp18707_c1
GO:0032555	purine ribonucleotide binding	molecular_function	0.58293	1	208	1821	1255	12095	comp43711_c0,comp43384_c5,comp27000_c0,comp38551_c0,comp42406_c0,comp44700_c0,comp18323_c1,comp40759_c0,comp40066_c0,comp44006_c0,comp37804_c1,comp43307_c0,comp18384_c0,comp40396_c0,comp43612_c0,comp45263_c0,comp36623_c0,comp44316_c0,comp41505_c0,comp38778_c0,comp44414_c0,comp26210_c0,comp47455_c0,comp43957_c1,comp43183_c0,comp41614_c0,comp39433_c0,comp44845_c0,comp36746_c0,comp18689_c0,comp35657…
GO:0016901	oxidoreductase activity, acting on the CH-OH group of donors, quinone or similar compound as acceptor	molecular_function	0.58323	1	1	1821	4	12095	comp27688_c0
GO:0005730	nucleolus	cellular_component	0.58379	1	20	1821	127	12095	comp23836_c0,comp47506_c0,comp18458_c0,comp38016_c0,comp41021_c0,comp37826_c0,comp43331_c0,comp19839_c0,comp32806_c1,comp16419_c0,comp44137_c2,comp41978_c0,comp34991_c0,comp35927_c0,comp56381_c0,comp48141_c0,comp42284_c1,comp39458_c0,comp43840_c0,comp29856_c0
GO:0004564	beta-fructofuranosidase activity	molecular_function	0.58429	1	2	1821	10	12095	comp34482_c0,comp39580_c0
GO:0030955	potassium ion binding	molecular_function	0.58649	1	1	1821	5	12095	comp39712_c0
GO:0031420	alkali metal ion binding	molecular_function	0.58649	1	1	1821	5	12095	comp39712_c0
GO:1901576	organic substance biosynthetic process	biological_process	0.58673	1	465	1821	2977	12095	comp42287_c0,comp63040_c0,comp44567_c0,comp39700_c0,comp47045_c0,comp44014_c0,comp42783_c0,comp38717_c0,comp44362_c1,comp41885_c0,comp47573_c0,comp30098_c0,comp37408_c0,comp35127_c1,comp33970_c0,comp42349_c0,comp37924_c0,comp46444_c0,comp43688_c0,comp43826_c0,comp50724_c0,comp40367_c0,comp45066_c0,comp43217_c0,comp42740_c2,comp38598_c0,comp18260_c0,comp43574_c0,comp28698_c0,comp41279_c0,comp38452…
GO:0004536	deoxyribonuclease activity	molecular_function	0.58834	1	4	1821	28	12095	comp57933_c0,comp44585_c1,comp44425_c0,comp44039_c0
GO:0035639	purine ribonucleoside triphosphate binding	molecular_function	0.58858	1	207	1821	1250	12095	comp43250_c1,comp26705_c0,comp29732_c0,comp42899_c0,comp42820_c0,comp42423_c0,comp18133_c0,comp43132_c0,comp16757_c0,comp316880_c0,comp41643_c0,comp39572_c0,comp130983_c0,comp40893_c0,comp44211_c1,comp44237_c0,comp42018_c0,comp42108_c1,comp31842_c0,comp43382_c3,comp40360_c0,comp41144_c0,comp61006_c0,comp43519_c0,comp63896_c0,comp41175_c0,comp38964_c0,comp42861_c0,comp43361_c0,comp47385_c0,comp423…
GO:0042158	lipoprotein biosynthetic process	biological_process	0.59002	1	7	1821	40	12095	comp42594_c0,comp42637_c6,comp38695_c0,comp48660_c0,comp43463_c5,comp39849_c1,comp30959_c0
GO:0018189	pyrroloquinoline quinone biosynthetic process	biological_process	0.59057	1	1	1821	5	12095	comp18459_c0
GO:0008290	F-actin capping protein complex	cellular_component	0.59096	1	1	1821	4	12095	comp44279_c0
GO:0005891	voltage-gated calcium channel complex	cellular_component	0.59148	1	2	1821	12	12095	comp18448_c0,comp42270_c0
GO:0034704	calcium channel complex	cellular_component	0.59148	1	2	1821	12	12095	comp42270_c0,comp18448_c0
GO:0017108	5'-flap endonuclease activity	molecular_function	0.59389	1	1	1821	4	12095	comp44425_c0
GO:0048256	flap endonuclease activity	molecular_function	0.59389	1	1	1821	4	12095	comp44425_c0
GO:0004869	cysteine-type endopeptidase inhibitor activity	molecular_function	0.59486	1	1	1821	6	12095	comp48047_c0
GO:0006879	cellular iron ion homeostasis	biological_process	0.59489	1	2	1821	16	12095	comp42695_c0,comp36586_c0
GO:0055072	iron ion homeostasis	biological_process	0.59489	1	2	1821	16	12095	comp36586_c0,comp42695_c0
GO:0019079	viral genome replication	biological_process	0.59549	1	6	1821	33	12095	comp35199_c1,comp44414_c0,comp24069_c0,comp38551_c0,comp42253_c0,comp39267_c0
GO:0008037	cell recognition	biological_process	0.59573	1	2	1821	16	12095	comp47829_c0,comp26327_c0
GO:0016717	oxidoreductase activity, acting on paired donors, with oxidation of a pair of donors resulting in the reduction of molecular oxygen to two molecules of water	molecular_function	0.59657	1	1	1821	5	12095	comp39622_c0
GO:0005952	cAMP-dependent protein kinase complex	cellular_component	0.59741	1	1	1821	4	12095	comp38345_c0
GO:0009008	DNA-methyltransferase activity	molecular_function	0.59782	1	1	1821	4	12095	comp40768_c0
GO:0045239	tricarboxylic acid cycle enzyme complex	cellular_component	0.59803	1	1	1821	4	12095	comp32380_c0
GO:0000160	phosphorelay signal transduction system	biological_process	0.59809	1	5	1821	30	12095	comp39666_c0,comp47573_c0,comp26743_c0,comp20490_c0,comp44514_c0
GO:0006821	chloride transport	biological_process	0.59844	1	2	1821	13	12095	comp33226_c0,comp45389_c0
GO:0006730	one-carbon metabolic process	biological_process	0.5986	1	2	1821	11	12095	comp38083_c0,comp18384_c0
GO:0006661	phosphatidylinositol biosynthetic process	biological_process	0.59866	1	7	1821	39	12095	comp42637_c6,comp42594_c0,comp48660_c0,comp38695_c0,comp39849_c1,comp43463_c5,comp30959_c0
GO:0046085	adenosine metabolic process	biological_process	0.6025	1	4	1821	23	12095	comp42714_c0,comp41100_c0,comp41565_c0,comp39518_c0
GO:0070525	threonylcarbamoyladenosine metabolic process	biological_process	0.6025	1	4	1821	23	12095	comp42714_c0,comp41100_c0,comp39518_c0,comp41565_c0
GO:0070526	threonylcarbamoyladenosine biosynthetic process	biological_process	0.6025	1	4	1821	23	12095	comp42714_c0,comp41100_c0,comp41565_c0,comp39518_c0
GO:0016573	histone acetylation	biological_process	0.60257	1	1	1821	4	12095	comp42040_c0
GO:0005741	mitochondrial outer membrane	cellular_component	0.60293	1	5	1821	33	12095	comp47573_c0,comp35607_c0,comp34104_c0,comp32629_c1,comp39307_c0
GO:0031968	organelle outer membrane	cellular_component	0.60293	1	5	1821	33	12095	comp47573_c0,comp32629_c1,comp39307_c0,comp35607_c0,comp34104_c0
GO:0006302	double-strand break repair	biological_process	0.60331	1	2	1821	11	12095	comp58192_c0,comp58046_c0
GO:0042176	regulation of protein catabolic process	biological_process	0.60431	1	1	1821	4	12095	comp35595_c0
GO:0000156	phosphorelay response regulator activity	molecular_function	0.60473	1	1	1821	4	12095	comp39666_c0
GO:0020012	evasion or tolerance of host immune response	biological_process	0.60565	1	1	1821	6	12095	comp42608_c0
GO:0051805	evasion or tolerance of immune response of other organism involved in symbiotic interaction	biological_process	0.60565	1	1	1821	6	12095	comp42608_c0
GO:0052564	response to immune response of other organism involved in symbiotic interaction	biological_process	0.60565	1	1	1821	6	12095	comp42608_c0
GO:0052572	response to host immune response	biological_process	0.60565	1	1	1821	6	12095	comp42608_c0
GO:0071702	organic substance transport	biological_process	0.60624	1	102	1821	615	12095	comp30959_c0,comp35606_c0,comp30551_c0,comp44373_c0,comp25937_c0,comp42357_c0,comp42797_c4,comp316629_c0,comp41369_c0,comp44371_c0,comp42612_c1,comp45389_c0,comp43244_c0,comp32960_c0,comp39672_c0,comp34104_c0,comp42941_c0,comp18640_c0,comp41505_c0,comp43602_c0,comp43957_c1,comp16641_c0,comp18707_c1,comp39032_c0,comp45254_c0,comp27153_c0,comp42717_c0,comp39668_c0,comp33179_c0,comp43538_c3,comp4205…
GO:0032549	ribonucleoside binding	molecular_function	0.60685	1	208	1821	1259	12095	comp40113_c0,comp41091_c0,comp43461_c0,comp35706_c0,comp42271_c0,comp41366_c0,comp56171_c0,comp34975_c0,comp41391_c0,comp37590_c0,comp42901_c0,comp50194_c0,comp42450_c0,comp46992_c0,comp39509_c0,comp43871_c0,comp40574_c0,comp42717_c0,comp42503_c0,comp41931_c1,comp35465_c0,comp42003_c0,comp28607_c0,comp44514_c0,comp56313_c0,comp43244_c0,comp42714_c0,comp43090_c0,comp63682_c0,comp21562_c0,comp42230…
GO:0004066	asparagine synthase (glutamine-hydrolyzing) activity	molecular_function	0.60792	1	1	1821	4	12095	comp41446_c0
GO:0006529	asparagine biosynthetic process	biological_process	0.60792	1	1	1821	4	12095	comp41446_c0
GO:0072351	tricarboxylic acid biosynthetic process	biological_process	0.60821	1	1	1821	6	12095	comp18459_c0
GO:0001883	purine nucleoside binding	molecular_function	0.60828	1	207	1821	1254	12095	comp38662_c0,comp43142_c0,comp42357_c0,comp44667_c0,comp42137_c0,comp42243_c2,comp17456_c0,comp37374_c0,comp55383_c0,comp38299_c0,comp43153_c0,comp43090_c0,comp42230_c5,comp21562_c0,comp63682_c0,comp42714_c0,comp43244_c0,comp40516_c0,comp44541_c0,comp38834_c0,comp36103_c0,comp119428_c0,comp42793_c0,comp34589_c0,comp42717_c0,comp42503_c0,comp40574_c0,comp39509_c0,comp43871_c0,comp56313_c0,comp4200…
GO:0032550	purine ribonucleoside binding	molecular_function	0.60828	1	207	1821	1254	12095	comp44211_c1,comp43132_c0,comp41643_c0,comp16757_c0,comp39572_c0,comp316880_c0,comp40893_c0,comp130983_c0,comp42423_c0,comp42820_c0,comp18133_c0,comp43250_c1,comp26705_c0,comp29732_c0,comp42899_c0,comp63896_c0,comp41175_c0,comp38964_c0,comp31842_c0,comp43382_c3,comp40360_c0,comp61006_c0,comp41144_c0,comp43519_c0,comp44237_c0,comp42018_c0,comp42108_c1,comp42446_c0,comp44567_c0,comp47045_c0,comp625…
GO:0071555	cell wall organization	biological_process	0.60834	1	1	1821	4	12095	comp44514_c0
GO:0045017	glycerolipid biosynthetic process	biological_process	0.60968	1	8	1821	45	12095	comp43463_c5,comp37684_c0,comp30959_c0,comp42637_c6,comp42594_c0,comp38695_c0,comp39849_c1,comp48660_c0
GO:0007530	sex determination	biological_process	0.60971	1	1	1821	4	12095	comp38299_c0
GO:0007531	mating type determination	biological_process	0.60971	1	1	1821	4	12095	comp38299_c0
GO:0007532	regulation of mating-type specific transcription, DNA-dependent	biological_process	0.60971	1	1	1821	4	12095	comp38299_c0
GO:0045895	positive regulation of mating-type specific transcription, DNA-dependent	biological_process	0.60971	1	1	1821	4	12095	comp38299_c0
GO:0016477	cell migration	biological_process	0.61025	1	1	1821	5	12095	comp43602_c0
GO:0030155	regulation of cell adhesion	biological_process	0.61025	1	1	1821	5	12095	comp43602_c0
GO:0030334	regulation of cell migration	biological_process	0.61025	1	1	1821	5	12095	comp43602_c0
GO:0051270	regulation of cellular component movement	biological_process	0.61025	1	1	1821	5	12095	comp43602_c0
GO:2000145	regulation of cell motility	biological_process	0.61025	1	1	1821	5	12095	comp43602_c0
GO:0004673	protein histidine kinase activity	molecular_function	0.61161	1	4	1821	26	12095	comp44514_c0,comp20490_c0,comp26743_c0,comp47573_c0
GO:0009365	protein histidine kinase complex	cellular_component	0.61161	1	4	1821	26	12095	comp20490_c0,comp44514_c0,comp26743_c0,comp47573_c0
GO:0045892	negative regulation of transcription, DNA-dependent	biological_process	0.6127	1	5	1821	34	12095	comp42137_c0,comp35767_c0,comp39833_c0,comp47573_c0,comp43596_c1
GO:0051253	negative regulation of RNA metabolic process	biological_process	0.6127	1	5	1821	34	12095	comp39833_c0,comp35767_c0,comp42137_c0,comp43596_c1,comp47573_c0
GO:0005201	extracellular matrix structural constituent	molecular_function	0.613	1	2	1821	14	12095	comp26684_c1,comp23721_c0
GO:0009306	protein secretion	biological_process	0.61417	1	4	1821	22	12095	comp25749_c0,comp41279_c1,comp37982_c0,comp47141_c0
GO:0009074	aromatic amino acid family catabolic process	biological_process	0.61425	1	1	1821	7	12095	comp43464_c0
GO:0070566	adenylyltransferase activity	molecular_function	0.61709	1	2	1821	11	12095	comp43029_c0,comp44819_c0
GO:0005244	voltage-gated ion channel activity	molecular_function	0.61737	1	8	1821	55	12095	comp41054_c0,comp32629_c1,comp42270_c0,comp40066_c0,comp39307_c0,comp26743_c0,comp48329_c0,comp33226_c0
GO:0022832	voltage-gated channel activity	molecular_function	0.61737	1	8	1821	55	12095	comp48329_c0,comp33226_c0,comp26743_c0,comp39307_c0,comp40066_c0,comp42270_c0,comp41054_c0,comp32629_c1
GO:0052548	regulation of endopeptidase activity	biological_process	0.6178	1	1	1821	5	12095	comp39023_c0
GO:0019205	nucleobase-containing compound kinase activity	molecular_function	0.61957	1	5	1821	35	12095	comp18466_c0,comp40516_c0,comp40396_c0,comp130983_c0,comp41910_c0
GO:0072528	pyrimidine-containing compound biosynthetic process	biological_process	0.61958	1	5	1821	33	12095	comp40516_c0,comp41696_c2,comp41303_c0,comp34991_c0,comp130983_c0
GO:0005890	sodium:potassium-exchanging ATPase complex	cellular_component	0.62002	1	1	1821	6	12095	comp42033_c2
GO:0015932	nucleobase-containing compound transmembrane transporter activity	molecular_function	0.62026	1	3	1821	18	12095	comp18636_c0,comp42941_c0,comp43538_c3
GO:0030554	adenyl nucleotide binding	molecular_function	0.62076	1	187	1821	1131	12095	comp33774_c0,comp41589_c0,comp19469_c0,comp43131_c1,comp42025_c0,comp43665_c0,comp41229_c0,comp55191_c0,comp44023_c0,comp47813_c0,comp41833_c0,comp39649_c0,comp43437_c3,comp43979_c0,comp34780_c0,comp42849_c2,comp42768_c1,comp38211_c0,comp43849_c0,comp39145_c0,comp42528_c2,comp31442_c0,comp33226_c0,comp55321_c0,comp43573_c0,comp35927_c0,comp34245_c0,comp44298_c1,comp82669_c0,comp41772_c0,comp44704…
GO:0003713	transcription coactivator activity	molecular_function	0.62109	1	2	1821	13	12095	comp110541_c0,comp46055_c0
GO:0004860	protein kinase inhibitor activity	molecular_function	0.62149	1	1	1821	5	12095	comp45045_c0
GO:0019210	kinase inhibitor activity	molecular_function	0.62149	1	1	1821	5	12095	comp45045_c0
GO:0018202	peptidyl-histidine modification	biological_process	0.62155	1	1	1821	7	12095	comp40296_c0
GO:0015297	antiporter activity	molecular_function	0.62157	1	2	1821	12	12095	comp43144_c2,comp45389_c0
GO:0043066	negative regulation of apoptotic process	biological_process	0.62197	1	1	1821	5	12095	comp48047_c0
GO:0043069	negative regulation of programmed cell death	biological_process	0.62197	1	1	1821	5	12095	comp48047_c0
GO:0060548	negative regulation of cell death	biological_process	0.62197	1	1	1821	5	12095	comp48047_c0
GO:0009607	response to biotic stimulus	biological_process	0.62426	1	10	1821	75	12095	comp30086_c0,comp36746_c0,comp85172_c0,comp47732_c0,comp46215_c0,comp44796_c0,comp40829_c0,comp43792_c0,comp39392_c0,comp42608_c0
GO:0006505	GPI anchor metabolic process	biological_process	0.62722	1	9	1821	53	12095	comp30959_c0,comp43463_c5,comp38695_c0,comp42637_c6,comp42594_c0,comp33179_c0,comp39849_c1,comp48660_c0,comp18061_c0
GO:0042157	lipoprotein metabolic process	biological_process	0.62792	1	9	1821	53	12095	comp42594_c0,comp42637_c6,comp38695_c0,comp34322_c0,comp43463_c5,comp30959_c0,comp47573_c0,comp48660_c0,comp39849_c1
GO:0001882	nucleoside binding	molecular_function	0.62792	1	209	1821	1272	12095	comp32806_c1,comp42253_c0,comp46434_c0,comp44244_c0,comp27385_c0,comp45487_c0,comp33119_c1,comp43029_c0,comp44015_c0,comp40988_c0,comp43369_c0,comp44129_c0,comp44309_c1,comp35657_c0,comp18689_c0,comp92729_c0,comp39433_c0,comp36746_c0,comp44845_c0,comp36772_c0,comp41835_c0,comp18839_c0,comp44348_c1,comp18336_c0,comp41558_c0,comp46018_c0,comp41872_c4,comp37071_c0,comp40841_c0,comp18384_c0,comp40396…
GO:0004003	ATP-dependent DNA helicase activity	molecular_function	0.62793	1	3	1821	17	12095	comp45487_c0,comp58192_c0,comp42007_c0
GO:0045444	fat cell differentiation	biological_process	0.62854	1	1	1821	8	12095	comp19458_c0
GO:0009132	nucleoside diphosphate metabolic process	biological_process	0.62899	1	2	1821	15	12095	comp130983_c0,comp40516_c0
GO:0016702	oxidoreductase activity, acting on single donors with incorporation of molecular oxygen, incorporation of two atoms of oxygen	molecular_function	0.629	1	3	1821	18	12095	comp43464_c0,comp299421_c0,comp28685_c0
GO:0043385	mycotoxin metabolic process	biological_process	0.62942	1	1	1821	5	12095	comp36125_c0
GO:0043386	mycotoxin biosynthetic process	biological_process	0.62942	1	1	1821	5	12095	comp36125_c0
GO:0045122	aflatoxin biosynthetic process	biological_process	0.62942	1	1	1821	5	12095	comp36125_c0
GO:0046222	aflatoxin metabolic process	biological_process	0.62942	1	1	1821	5	12095	comp36125_c0
GO:1901376	organic heteropentacyclic compound metabolic process	biological_process	0.62942	1	1	1821	5	12095	comp36125_c0
GO:1901378	organic heteropentacyclic compound biosynthetic process	biological_process	0.62942	1	1	1821	5	12095	comp36125_c0
GO:0008199	ferric iron binding	molecular_function	0.62979	1	2	1821	17	12095	comp42695_c0,comp36586_c0
GO:0006305	DNA alkylation	biological_process	0.63107	1	2	1821	10	12095	comp40768_c0,comp43287_c0
GO:0006306	DNA methylation	biological_process	0.63107	1	2	1821	10	12095	comp40768_c0,comp43287_c0
GO:0044728	DNA methylation or demethylation	biological_process	0.63107	1	2	1821	10	12095	comp40768_c0,comp43287_c0
GO:0043605	cellular amide catabolic process	biological_process	0.63214	1	1	1821	5	12095	comp42464_c0
GO:0016832	aldehyde-lyase activity	molecular_function	0.6322	1	1	1821	6	12095	comp41482_c0
GO:0071267	L-methionine salvage	biological_process	0.63339	1	1	1821	5	12095	comp38396_c0
GO:0006643	membrane lipid metabolic process	biological_process	0.63351	1	16	1821	96	12095	comp38695_c0,comp42637_c6,comp30959_c0,comp18689_c0,comp33179_c0,comp39849_c1,comp18945_c0,comp42594_c0,comp21439_c0,comp43463_c5,comp18061_c0,comp43446_c0,comp48660_c0,comp38834_c0,comp44843_c0,comp24069_c0
GO:0044242	cellular lipid catabolic process	biological_process	0.63354	1	8	1821	50	12095	comp35701_c0,comp32815_c0,comp633206_c0,comp42382_c0,comp35158_c0,comp32758_c1,comp43193_c0,comp18647_c0
GO:0007059	chromosome segregation	biological_process	0.63361	1	12	1821	76	12095	comp44567_c0,comp41391_c0,comp42717_c0,comp21145_c0,comp17456_c0,comp37452_c0,comp43461_c0,comp39649_c0,comp40066_c0,comp39367_c0,comp36458_c0,comp37590_c0
GO:0031099	regeneration	biological_process	0.63541	1	1	1821	6	12095	comp42698_c0
GO:0042246	tissue regeneration	biological_process	0.63541	1	1	1821	6	12095	comp42698_c0
GO:0042600	chorion	cellular_component	0.63564	1	3	1821	23	12095	comp26058_c0,comp75861_c0,comp42428_c0
GO:0016742	hydroxymethyl-, formyl- and related transferase activity	molecular_function	0.6363	1	2	1821	10	12095	comp43651_c0,comp43405_c0
GO:0008094	DNA-dependent ATPase activity	molecular_function	0.63633	1	5	1821	29	12095	comp45487_c0,comp18707_c1,comp34245_c0,comp42007_c0,comp58192_c0
GO:0005254	chloride channel activity	molecular_function	0.63656	1	1	1821	6	12095	comp33226_c0
GO:0043021	ribonucleoprotein complex binding	molecular_function	0.63769	1	2	1821	12	12095	comp46764_c0,comp42108_c1
GO:0045934	negative regulation of nucleobase-containing compound metabolic process	biological_process	0.63783	1	6	1821	42	12095	comp42137_c0,comp35767_c0,comp39833_c0,comp47573_c0,comp35550_c0,comp43596_c1
GO:0051172	negative regulation of nitrogen compound metabolic process	biological_process	0.63783	1	6	1821	42	12095	comp39833_c0,comp42137_c0,comp35767_c0,comp43596_c1,comp47573_c0,comp35550_c0
GO:0008948	oxaloacetate decarboxylase activity	molecular_function	0.63962	1	1	1821	6	12095	comp40822_c0
GO:0071436	sodium ion export	biological_process	0.63962	1	1	1821	6	12095	comp40822_c0
GO:0019054	modulation by virus of host process	biological_process	0.63964	1	1	1821	6	12095	comp34179_c0
GO:0044068	modulation by symbiont of host cellular process	biological_process	0.63964	1	1	1821	6	12095	comp34179_c0
GO:0042802	identical protein binding	molecular_function	0.64028	1	11	1821	69	12095	comp41022_c0,comp47573_c0,comp36825_c0,comp43602_c0,comp42004_c0,comp42385_c0,comp43464_c0,comp38424_c0,comp44355_c0,comp45467_c0,comp40123_c0
GO:0043269	regulation of ion transport	biological_process	0.64048	1	3	1821	23	12095	comp39307_c0,comp32629_c1,comp48329_c0
GO:0003682	chromatin binding	molecular_function	0.6406	1	8	1821	51	12095	comp44103_c0,comp36071_c0,comp19469_c0,comp34090_c1,comp26206_c0,comp30098_c0,comp34090_c0,comp41229_c0
GO:0005200	structural constituent of cytoskeleton	molecular_function	0.64102	1	1	1821	6	12095	comp124401_c0
GO:2001070	starch binding	molecular_function	0.64409	1	1	1821	6	12095	comp33960_c0
GO:0008218	bioluminescence	biological_process	0.6445	1	1	1821	5	12095	comp46427_c0
GO:0019238	cyclohydrolase activity	molecular_function	0.64593	1	1	1821	7	12095	comp45582_c0
GO:0046916	cellular transition metal ion homeostasis	biological_process	0.64725	1	2	1821	17	12095	comp36586_c0,comp42695_c0
GO:0006241	CTP biosynthetic process	biological_process	0.64726	1	1	1821	8	12095	comp130983_c0
GO:0009208	pyrimidine ribonucleoside triphosphate metabolic process	biological_process	0.64726	1	1	1821	8	12095	comp130983_c0
GO:0009209	pyrimidine ribonucleoside triphosphate biosynthetic process	biological_process	0.64726	1	1	1821	8	12095	comp130983_c0
GO:0046036	CTP metabolic process	biological_process	0.64726	1	1	1821	8	12095	comp130983_c0
GO:0000902	cell morphogenesis	biological_process	0.64735	1	6	1821	41	12095	comp40796_c0,comp40914_c0,comp42230_c5,comp46751_c0,comp44879_c0,comp40988_c0
GO:0032989	cellular component morphogenesis	biological_process	0.64735	1	6	1821	41	12095	comp40796_c0,comp40914_c0,comp42230_c5,comp44879_c0,comp40988_c0,comp46751_c0
GO:0015105	arsenite transmembrane transporter activity	molecular_function	0.64741	1	1	1821	6	12095	comp44121_c4
GO:0015700	arsenite transport	biological_process	0.64741	1	1	1821	6	12095	comp44121_c4
GO:0022624	proteasome accessory complex	cellular_component	0.64779	1	1	1821	5	12095	comp35407_c0
GO:0009129	pyrimidine nucleoside monophosphate metabolic process	biological_process	0.64959	1	2	1821	12	12095	comp34991_c0,comp41303_c0
GO:0009130	pyrimidine nucleoside monophosphate biosynthetic process	biological_process	0.64959	1	2	1821	12	12095	comp34991_c0,comp41303_c0
GO:0043112	receptor metabolic process	biological_process	0.64997	1	3	1821	22	12095	comp26508_c0,comp44539_c0,comp44297_c2
GO:0005351	sugar:hydrogen symporter activity	molecular_function	0.64998	1	2	1821	13	12095	comp43538_c3,comp44172_c0
GO:0005402	cation:sugar symporter activity	molecular_function	0.64998	1	2	1821	13	12095	comp44172_c0,comp43538_c3
GO:0015295	solute:hydrogen symporter activity	molecular_function	0.64998	1	2	1821	13	12095	comp43538_c3,comp44172_c0
GO:0009982	pseudouridine synthase activity	molecular_function	0.65084	1	2	1821	13	12095	comp44297_c2,comp42322_c0
GO:0071203	WASH complex	cellular_component	0.65114	1	4	1821	24	12095	comp44279_c0,comp35676_c0,comp44036_c0,comp33519_c0
GO:0018143	nucleic acid-protein covalent cross-linking	biological_process	0.6514	1	1	1821	6	12095	comp18390_c0
GO:0000346	transcription export complex	cellular_component	0.65249	1	1	1821	5	12095	comp38256_c0
GO:0000347	THO complex	cellular_component	0.65249	1	1	1821	5	12095	comp38256_c0
GO:0000445	THO complex part of transcription export complex	cellular_component	0.65249	1	1	1821	5	12095	comp38256_c0
GO:0000726	non-recombinational repair	biological_process	0.65287	1	1	1821	5	12095	comp58192_c0
GO:0006303	double-strand break repair via nonhomologous end joining	biological_process	0.65287	1	1	1821	5	12095	comp58192_c0
GO:0009432	SOS response	biological_process	0.6533	1	1	1821	6	12095	comp38662_c0
GO:0046497	nicotinate nucleotide metabolic process	biological_process	0.65388	1	2	1821	12	12095	comp40641_c0,comp42428_c0
GO:0030658	transport vesicle membrane	cellular_component	0.65398	1	5	1821	36	12095	comp43509_c1,comp19732_c0,comp44378_c0,comp30959_c0,comp44449_c0
GO:0009399	nitrogen fixation	biological_process	0.65403	1	1	1821	6	12095	comp40110_c0
GO:0004713	protein tyrosine kinase activity	molecular_function	0.65547	1	7	1821	44	12095	comp62591_c0,comp18497_c0,comp33774_c0,comp43250_c1,comp42793_c0,comp39145_c0,comp43369_c0
GO:0010941	regulation of cell death	biological_process	0.65837	1	3	1821	20	12095	comp48047_c0,comp42369_c0,comp40517_c0
GO:0042981	regulation of apoptotic process	biological_process	0.65837	1	3	1821	20	12095	comp40517_c0,comp42369_c0,comp48047_c0
GO:0043067	regulation of programmed cell death	biological_process	0.65837	1	3	1821	20	12095	comp40517_c0,comp42369_c0,comp48047_c0
GO:0005047	signal recognition particle binding	molecular_function	0.65861	1	1	1821	5	12095	comp46764_c0
GO:0010466	negative regulation of peptidase activity	biological_process	0.65909	1	1	1821	11	12095	comp39023_c0
GO:0051346	negative regulation of hydrolase activity	biological_process	0.65909	1	1	1821	11	12095	comp39023_c0
GO:0001653	peptide receptor activity	molecular_function	0.65922	1	3	1821	21	12095	comp41378_c0,comp41567_c0,comp34909_c0
GO:0008528	G-protein coupled peptide receptor activity	molecular_function	0.65922	1	3	1821	21	12095	comp34909_c0,comp41378_c0,comp41567_c0
GO:0003690	double-stranded DNA binding	molecular_function	0.6593	1	3	1821	21	12095	comp41229_c0,comp51263_c0,comp43519_c0
GO:0032270	positive regulation of cellular protein metabolic process	biological_process	0.66032	1	1	1821	7	12095	comp42108_c1
GO:0051247	positive regulation of protein metabolic process	biological_process	0.66032	1	1	1821	7	12095	comp42108_c1
GO:0051707	response to other organism	biological_process	0.66235	1	9	1821	68	12095	comp40829_c0,comp46215_c0,comp44796_c0,comp42608_c0,comp39392_c0,comp43792_c0,comp36746_c0,comp85172_c0,comp47732_c0
GO:0033865	nucleoside bisphosphate metabolic process	biological_process	0.66372	1	2	1821	11	12095	comp43029_c0,comp34780_c0
GO:0033875	ribonucleoside bisphosphate metabolic process	biological_process	0.66372	1	2	1821	11	12095	comp43029_c0,comp34780_c0
GO:0034032	purine nucleoside bisphosphate metabolic process	biological_process	0.66372	1	2	1821	11	12095	comp43029_c0,comp34780_c0
GO:0016874	ligase activity	molecular_function	0.66431	1	64	1821	373	12095	comp28607_c0,comp41558_c0,comp29708_c0,comp46018_c0,comp36746_c0,comp43871_c0,comp18898_c0,comp42901_c0,comp37590_c0,comp28462_c0,comp44244_c0,comp41446_c0,comp50194_c0,comp34265_c0,comp38032_c0,comp43461_c0,comp41008_c0,comp56171_c0,comp43415_c2,comp38299_c0,comp44006_c0,comp42137_c0,comp17456_c0,comp38551_c0,comp27000_c0,comp42406_c0,comp44316_c0,comp41505_c0,comp36623_c0,comp41614_c0,comp44173…
GO:0016849	phosphorus-oxygen lyase activity	molecular_function	0.66569	1	4	1821	37	12095	comp44910_c0,comp44309_c1,comp39906_c0,comp34219_c0
GO:0007050	cell cycle arrest	biological_process	0.66704	1	2	1821	12	12095	comp44531_c0,comp44010_c0
GO:0018212	peptidyl-tyrosine modification	biological_process	0.6672	1	1	1821	6	12095	comp18459_c0
GO:0004470	malic enzyme activity	molecular_function	0.66831	1	1	1821	5	12095	comp43485_c0
GO:0004471	malate dehydrogenase (decarboxylating) activity	molecular_function	0.66831	1	1	1821	5	12095	comp43485_c0
GO:0005249	voltage-gated potassium channel activity	molecular_function	0.66845	1	4	1821	28	12095	comp40066_c0,comp41054_c0,comp26743_c0,comp48329_c0
GO:0008076	voltage-gated potassium channel complex	cellular_component	0.66845	1	4	1821	28	12095	comp40066_c0,comp41054_c0,comp26743_c0,comp48329_c0
GO:0034705	potassium channel complex	cellular_component	0.66845	1	4	1821	28	12095	comp26743_c0,comp48329_c0,comp40066_c0,comp41054_c0
GO:0008536	Ran GTPase binding	molecular_function	0.66948	1	2	1821	11	12095	comp57933_c0,comp44286_c0
GO:0010309	acireductone dioxygenase [iron(II)-requiring] activity	molecular_function	0.66978	1	1	1821	5	12095	comp28685_c0
GO:0046660	female sex differentiation	biological_process	0.67013	1	1	1821	5	12095	comp44589_c0
GO:0016458	gene silencing	biological_process	0.67027	1	2	1821	14	12095	comp41624_c0,comp46497_c0
GO:0010506	regulation of autophagy	biological_process	0.67146	1	6	1821	39	12095	comp43153_c0,comp40846_c0,comp43609_c0,comp15966_c0,comp43785_c0,comp35550_c0
GO:0000772	mating pheromone activity	molecular_function	0.67191	1	1	1821	7	12095	comp38299_c0
GO:0045165	cell fate commitment	biological_process	0.6724	1	1	1821	7	12095	comp38299_c0
GO:0006473	protein acetylation	biological_process	0.67289	1	1	1821	5	12095	comp42040_c0
GO:0006475	internal protein amino acid acetylation	biological_process	0.67289	1	1	1821	5	12095	comp42040_c0
GO:0018393	internal peptidyl-lysine acetylation	biological_process	0.67289	1	1	1821	5	12095	comp42040_c0
GO:0018394	peptidyl-lysine acetylation	biological_process	0.67289	1	1	1821	5	12095	comp42040_c0
GO:0019072	viral genome packaging	biological_process	0.67355	1	2	1821	12	12095	comp292600_c0,comp37693_c0
GO:0042060	wound healing	biological_process	0.67448	1	7	1821	51	12095	comp38933_c0,comp43153_c0,comp39367_c0,comp53130_c0,comp47573_c0,comp40728_c0,comp42698_c0
GO:0040012	regulation of locomotion	biological_process	0.67556	1	1	1821	6	12095	comp43602_c0
GO:0009452	7-methylguanosine RNA capping	biological_process	0.67639	1	3	1821	19	12095	comp41822_c0,comp43183_c0,comp42150_c0
GO:0036260	RNA capping	biological_process	0.67639	1	3	1821	19	12095	comp41822_c0,comp42150_c0,comp43183_c0
GO:0030313	cell envelope	cellular_component	0.67713	1	3	1821	26	12095	comp43519_c0,comp1040_c0,comp44298_c1
GO:0005657	replication fork	cellular_component	0.67723	1	19	1821	123	12095	comp35927_c0,comp56171_c0,comp58192_c0,comp42714_c0,comp34245_c0,comp45487_c0,comp41565_c0,comp43840_c0,comp41505_c0,comp37590_c0,comp43437_c3,comp38195_c1,comp42007_c0,comp56381_c0,comp47813_c0,comp38551_c0,comp41021_c0,comp38016_c0,comp28607_c0
GO:0006486	protein glycosylation	biological_process	0.67725	1	9	1821	56	12095	comp43826_c0,comp26077_c0,comp45629_c0,comp44398_c1,comp41005_c0,comp45860_c0,comp43674_c0,comp39862_c0,comp42905_c1
GO:0043413	macromolecule glycosylation	biological_process	0.67725	1	9	1821	56	12095	comp43826_c0,comp26077_c0,comp45629_c0,comp44398_c1,comp41005_c0,comp43674_c0,comp45860_c0,comp39862_c0,comp42905_c1
GO:0003013	circulatory system process	biological_process	0.67936	1	1	1821	9	12095	comp42388_c0
GO:0003018	vascular process in circulatory system	biological_process	0.67936	1	1	1821	9	12095	comp42388_c0
GO:0008015	blood circulation	biological_process	0.67936	1	1	1821	9	12095	comp42388_c0
GO:0035150	regulation of tube size	biological_process	0.67936	1	1	1821	9	12095	comp42388_c0
GO:0050880	regulation of blood vessel size	biological_process	0.67936	1	1	1821	9	12095	comp42388_c0
GO:0008083	growth factor activity	molecular_function	0.68045	1	4	1821	25	12095	comp44531_c0,comp43082_c3,comp37706_c0,comp40520_c0
GO:0000775	chromosome, centromeric region	cellular_component	0.68084	1	8	1821	57	12095	comp43461_c0,comp21145_c0,comp37452_c0,comp316880_c0,comp40066_c0,comp36458_c0,comp39367_c0,comp41229_c0
GO:0016780	phosphotransferase activity, for other substituted phosphate groups	molecular_function	0.68168	1	2	1821	12	12095	comp40365_c0,comp44456_c0
GO:0019033	viral tegument	cellular_component	0.68322	1	2	1821	13	12095	comp43620_c1,comp41309_c0
GO:0033036	macromolecule localization	biological_process	0.68479	1	93	1821	568	12095	comp42402_c0,comp19732_c0,comp63896_c0,comp26972_c0,comp39910_c0,comp31359_c0,comp52070_c0,comp43286_c1,comp42364_c0,comp43973_c0,comp44449_c0,comp43509_c5,comp35607_c0,comp46764_c0,comp42579_c1,comp34322_c0,comp18737_c0,comp18061_c0,comp43135_c0,comp43437_c3,comp42030_c0,comp29732_c0,comp50720_c0,comp26206_c0,comp41279_c1,comp35643_c0,comp40965_c0,comp35724_c0,comp43217_c0,comp43731_c0,comp38851…
GO:0006189	'de novo' IMP biosynthetic process	biological_process	0.68482	1	1	1821	5	12095	comp36079_c1
GO:0004356	glutamate-ammonia ligase activity	molecular_function	0.68578	1	1	1821	5	12095	comp46874_c0
GO:0016211	ammonia ligase activity	molecular_function	0.68578	1	1	1821	5	12095	comp46874_c0
GO:0016880	acid-ammonia (or amide) ligase activity	molecular_function	0.68578	1	1	1821	5	12095	comp46874_c0
GO:0006817	phosphate ion transport	biological_process	0.68662	1	1	1821	5	12095	comp39810_c0
[truncated: 935 more rows]
