# Supplementary material for: Transcriptome Analysis of the Midgut of the Chinese Oak Silkworm Antheraea pernyi Infected with Antheraea pernyi Nucleopolyhedrovirus
Source: PLoS One. 2016 Nov 7;11(11):e0165959. doi: 10.1371/journal.pone.0165959 (PMC5098726; doi:10.1371/journal.pone.0165959)
Supplement: S6 Table — (XLSX) [file pone.0165959.s007.xlsx]

## Sheet: Sheet1
S6 Table. KEGG pathways for the down-regulated genes
#Term	Database	Id	Sample number	Background number	P-Value	Corrected P-Value	Genes	Hyperlink
Oxidative phosphorylation	KEGG PATHWAY	ko00190	79	100	0	0	comp25956_c0|comp41086_c0|comp44810_c0|comp44787_c0|comp42023_c0|comp66971_c0|comp26472_c0|comp41583_c4|comp44704_c0|comp33994_c0|comp45068_c0|comp35638_c0|comp42262_c0|comp32686_c0|comp44802_c0|comp19795_c1|comp35642_c0|comp44742_c0|comp42531_c0|comp38583_c0|comp41037_c0|comp18601_c0|comp25640_c0|comp42469_c2|comp38256_c0|comp42467_c0|comp44772_c0|comp44873_c0|comp35490_c0|comp18395_c0|comp31244…	http://www.genome.jp/kegg-bin/show_pathway?ko00190
Metabolic pathways	KEGG PATHWAY	ko01100	332	829	2.78875e-11	2.18917e-09	comp42934_c6|comp34780_c0|comp32556_c0|comp45626_c0|comp44783_c0|comp41070_c0|comp18460_c0|comp45582_c0|comp44137_c2|comp43446_c0|comp42262_c0|comp45629_c0|comp42767_c0|comp39377_c0|comp42284_c1|comp38583_c0|comp38963_c0|comp18601_c0|comp35701_c0|comp38256_c0|comp44267_c0|comp44718_c0|comp31532_c1|comp44819_c0|comp42949_c0|comp42707_c0|comp49608_c0|comp41615_c0|comp18395_c0|comp33519_c0|comp42740…	http://www.genome.jp/kegg-bin/show_pathway?ko01100
Microbial metabolism in diverse environments	KEGG PATHWAY	ko01120	70	133	3.26255e-08	1.7074e-06	comp42287_c0|comp74472_c0|comp32556_c0|comp29134_c0|comp40418_c0|comp18706_c0|comp45417_c0|comp42382_c0|comp44773_c0|comp35679_c0|comp38435_c0|comp39364_c0|comp41193_c0|comp38727_c0|comp18454_c0|comp32146_c0|comp42674_c0|comp35586_c0|comp45626_c0|comp36103_c0|comp31532_c1|comp41482_c0|comp41615_c0|comp46973_c0|comp46427_c0|comp42740_c2|comp42923_c4|comp41204_c0|comp33519_c0|comp63040_c0|comp46875…	http://www.genome.jp/kegg-bin/show_pathway?ko01120
Biosynthesis of secondary metabolites	KEGG PATHWAY	ko01110	111	244	1.50496e-07	5.90696e-06	comp45626_c0|comp44137_c2|comp48051_c0|comp39377_c0|comp41831_c0|comp41615_c0|comp42150_c0|comp33519_c0|comp43149_c2|comp42819_c0|comp39712_c0|comp49545_c0|comp35561_c0|comp21145_c0|comp38544_c0|comp56650_c0|comp42360_c0|comp40215_c0|comp33734_c0|comp45269_c0|comp18387_c0|comp42602_c0|comp49243_c0|comp46427_c0|comp23153_c0|comp42287_c0|comp34780_c0|comp19721_c0|comp38325_c0|comp35679_c0|comp43508…	http://www.genome.jp/kegg-bin/show_pathway?ko01110
Carbon metabolism	KEGG PATHWAY	ko01200	44	75	2.16809e-07	6.80781e-06	comp42287_c0|comp29134_c0|comp40418_c0|comp18706_c0|comp45417_c0|comp44773_c0|comp38435_c0|comp39364_c0|comp18454_c0|comp32146_c0|comp42674_c0|comp45626_c0|comp36103_c0|comp41482_c0|comp41615_c0|comp33519_c0|comp43560_c0|comp41204_c0|comp46875_c0|comp41086_c0|comp39712_c0|comp43800_c3|comp35561_c0|comp41813_c0|comp44896_c0|comp32380_c0|comp45803_c0|comp40215_c0|comp40785_c0|comp38717_c0|comp47168…	http://www.genome.jp/kegg-bin/show_pathway?ko01200
N-Glycan biosynthesis	KEGG PATHWAY	ko00510	23	35	1.32529e-05	0.00032552	comp43286_c3|comp49608_c0|comp43934_c0|comp45629_c0|comp17172_c0|comp25637_c0|comp19348_c0|comp67573_c0|comp26077_c0|comp32581_c0|comp44005_c1|comp43826_c0|comp45860_c0|comp28368_c0|comp40558_c0|comp26090_c0|comp33466_c0|comp27669_c0|comp51395_c0|comp30607_c0|comp42637_c6|comp41005_c0|comp41787_c0	http://www.genome.jp/kegg-bin/show_pathway?ko00510
Valine, leucine and isoleucine degradation	KEGG PATHWAY	ko00280	22	33	1.45136e-05	0.00032552	comp42770_c0|comp42382_c0|comp18856_c0|comp35679_c0|comp75861_c0|comp32146_c0|comp37722_c0|comp35586_c0|comp26834_c0|comp42345_c0|comp43560_c0|comp39150_c0|comp35676_c0|comp43851_c0|comp33774_c0|comp46018_c0|comp41279_c0|comp18385_c0|comp37345_c0|comp42707_c0|comp46427_c0|comp43212_c0	http://www.genome.jp/kegg-bin/show_pathway?ko00280
Biosynthesis of amino acids	KEGG PATHWAY	ko01230	33	58	1.76112e-05	0.00034562	comp18384_c0|comp42287_c0|comp42464_c0|comp42594_c0|comp19721_c0|comp45417_c0|comp42313_c0|comp29134_c0|comp34780_c0|comp39364_c0|comp25580_c1|comp45626_c0|comp39630_c0|comp41482_c0|comp36103_c0|comp42883_c8|comp46875_c0|comp39712_c0|comp18454_c0|comp41813_c0|comp45393_c0|comp44896_c0|comp40215_c0|comp29571_c0|comp32589_c0|comp44137_c2|comp41279_c0|comp46874_c0|comp18387_c0|comp18458_c0|comp44835…	http://www.genome.jp/kegg-bin/show_pathway?ko01230
Ubiquinone and other terpenoid-quinone biosynthesis	KEGG PATHWAY	ko00130	11	13	7.2315e-05	0.0012615	comp57073_c0|comp25580_c1|comp41008_c0|comp38785_c0|comp44173_c0|comp34482_c0|comp42150_c0|comp49243_c0|comp41832_c0|comp53417_c0|comp42640_c0	http://www.genome.jp/kegg-bin/show_pathway?ko00130
Citrate cycle (TCA cycle)	KEGG PATHWAY	ko00020	19	29	8.12274e-05	0.00127527	comp32589_c0|comp19511_c0|comp35561_c0|comp18454_c0|comp42406_c0|comp36103_c0|comp18387_c0|comp38435_c0|comp44773_c0|comp32380_c0|comp18679_c0|comp44835_c0|comp33519_c0|comp43560_c0|comp45803_c0|comp40215_c0|comp40785_c0|comp41086_c0|comp45292_c0	http://www.genome.jp/kegg-bin/show_pathway?ko00020
Protein processing in endoplasmic reticulum	KEGG PATHWAY	ko04141	54	119	0.000259833	0.00350386	comp40988_c0|comp48972_c0|comp41021_c0|comp43509_c1|comp43512_c0|comp41968_c0|comp43759_c0|comp45629_c0|comp45098_c0|comp40935_c0|comp25637_c0|comp39729_c0|comp37982_c0|comp44378_c0|comp31359_c0|comp21562_c0|comp28520_c0|comp33405_c0|comp56381_c0|comp26077_c0|comp40222_c0|comp32581_c0|comp43278_c0|comp44005_c1|comp42573_c1|comp43826_c0|comp45860_c0|comp28368_c0|comp18432_c0|comp35788_c0|comp44831…	http://www.genome.jp/kegg-bin/show_pathway?ko04141
Glycolysis / Gluconeogenesis	KEGG PATHWAY	ko00010	23	40	0.000267811	0.00350386	comp42287_c0|comp45417_c0|comp41193_c0|comp38727_c0|comp42674_c0|comp35586_c0|comp45626_c0|comp41482_c0|comp33519_c0|comp43560_c0|comp42740_c2|comp39712_c0|comp40892_c0|comp35561_c0|comp41813_c0|comp21145_c0|comp44896_c0|comp45803_c0|comp56650_c0|comp41279_c0|comp42528_c2|comp44905_c0|comp46427_c0	http://www.genome.jp/kegg-bin/show_pathway?ko00010
Various types of N-glycan biosynthesis	KEGG PATHWAY	ko00513	18	29	0.000342757	0.00413945	comp43826_c0|comp45860_c0|comp51395_c0|comp30607_c0|comp43286_c3|comp49608_c0|comp67573_c0|comp28368_c0|comp27669_c0|comp43934_c0|comp19348_c0|comp42637_c6|comp45629_c0|comp32581_c0|comp33466_c0|comp44398_c1|comp41005_c0|comp26077_c0	http://www.genome.jp/kegg-bin/show_pathway?ko00513
Fatty acid degradation	KEGG PATHWAY	ko00071	20	34	0.000445632	0.00499744	comp32146_c0|comp31528_c0|comp41279_c0|comp35586_c0|comp32815_c0|comp694617_c0|comp26834_c0|comp42382_c0|comp37345_c0|comp633206_c0|comp35679_c0|comp33774_c0|comp41176_c0|comp18385_c0|comp32758_c1|comp46427_c0|comp34421_c0|comp35676_c0|comp35701_c0|comp43117_c1	http://www.genome.jp/kegg-bin/show_pathway?ko00071
Galactose metabolism	KEGG PATHWAY	ko00052	26	49	0.000608521	0.00636918	comp42287_c0|comp44718_c0|comp44783_c0|comp44819_c0|comp28373_c0|comp38963_c0|comp40478_c0|comp37071_c0|comp16455_c0|comp44454_c0|comp37533_c0|comp42759_c0|comp44246_c0|comp45710_c0|comp234876_c0|comp42426_c0|comp21145_c0|comp39580_c0|comp56650_c0|comp43267_c0|comp39792_c0|comp44920_c0|comp42528_c2|comp43673_c1|comp42210_c0|comp42553_c1	http://www.genome.jp/kegg-bin/show_pathway?ko00052
2-Oxocarboxylic acid metabolism	KEGG PATHWAY	ko01210	11	15	0.000669912	0.00657351	comp32589_c0|comp44137_c2|comp34780_c0|comp18454_c0|comp45393_c0|comp18387_c0|comp39630_c0|comp42313_c0|comp44835_c0|comp42883_c8|comp40215_c0	http://www.genome.jp/kegg-bin/show_pathway?ko01210
Two-component system	KEGG PATHWAY	ko02020	11	16	0.00156223	0.0144276	comp32146_c0|comp18634_c0|comp42075_c0|comp32556_c0|comp46874_c0|comp42783_c0|comp44643_c0|comp38738_c0|comp63040_c0|comp44175_c0|comp44873_c0	http://www.genome.jp/kegg-bin/show_pathway?ko02020
Pyruvate metabolism	KEGG PATHWAY	ko00620	18	32	0.00175347	0.0152942	comp32146_c0|comp41279_c0|comp35561_c0|comp35586_c0|comp39712_c0|comp18326_c0|comp36103_c0|comp43485_c0|comp41205_c1|comp44773_c0|comp18679_c0|comp45803_c0|comp33519_c0|comp42398_c0|comp22371_c0|comp42759_c0|comp46427_c0|comp43560_c0	http://www.genome.jp/kegg-bin/show_pathway?ko00620
Aminoacyl-tRNA biosynthesis	KEGG PATHWAY	ko00970	19	35	0.00230275	0.019028	comp42901_c0|comp38032_c0|comp43405_c0|comp38211_c0|comp36746_c0|comp38299_c0|comp44362_c1|comp42820_c0|comp43871_c0|comp43461_c0|comp50194_c0|comp43979_c0|comp44244_c0|comp49000_c0|comp42137_c0|comp39791_c0|comp42578_c0|comp36623_c0|comp44006_c0	http://www.genome.jp/kegg-bin/show_pathway?ko00970
Protein export	KEGG PATHWAY	ko03060	13	21	0.00242655	0.0190484	comp52070_c0|comp35601_c0|comp50720_c0|comp31359_c0|comp18432_c0|comp44879_c0|comp45725_c0|comp45119_c0|comp33277_c0|comp46434_c0|comp39729_c0|comp38075_c0|comp46764_c0	http://www.genome.jp/kegg-bin/show_pathway?ko03060
Fatty acid metabolism	KEGG PATHWAY	ko01212	22	43	0.00289887	0.0216725	comp42599_c0|comp39622_c0|comp42382_c0|comp35679_c0|comp43117_c1|comp32146_c0|comp35701_c0|comp32815_c0|comp26834_c0|comp41176_c0|comp42602_c0|comp42130_c0|comp694617_c0|comp34421_c0|comp35676_c0|comp33774_c0|comp56461_c0|comp633206_c0|comp18385_c0|comp37345_c0|comp32758_c1|comp40660_c0	http://www.genome.jp/kegg-bin/show_pathway?ko01212
Butanoate metabolism	KEGG PATHWAY	ko00650	10	15	0.0036494	0.0259218	comp32146_c0|comp42770_c0|comp35561_c0|comp33774_c0|comp42382_c0|comp42345_c0|comp45803_c0|comp46973_c0|comp42707_c0|comp37345_c0	http://www.genome.jp/kegg-bin/show_pathway?ko00650
Benzoate degradation	KEGG PATHWAY	ko00362	6	7	0.00379746	0.0259218	comp32146_c0|comp42382_c0|comp37345_c0|comp35676_c0|comp35679_c0|comp18385_c0	http://www.genome.jp/kegg-bin/show_pathway?ko00362
Carbon fixation in photosynthetic organisms	KEGG PATHWAY	ko00710	11	18	0.00606584	0.0396807	comp41482_c0|comp45417_c0|comp43485_c0|comp41813_c0|comp42313_c0|comp45393_c0|comp44773_c0|comp18458_c0|comp18679_c0|comp34780_c0|comp44905_c0	http://www.genome.jp/kegg-bin/show_pathway?ko00710
Phenylalanine metabolism	KEGG PATHWAY	ko00360	10	16	0.00712803	0.0430423	comp57073_c0|comp34780_c0|comp25580_c1|comp41008_c0|comp42639_c0|comp44173_c0|comp45393_c0|comp42740_c2|comp41832_c0|comp42640_c0	http://www.genome.jp/kegg-bin/show_pathway?ko00360
Glyoxylate and dicarboxylate metabolism	KEGG PATHWAY	ko00630	10	16	0.00712803	0.0430423	comp32146_c0|comp39671_c0|comp46874_c0|comp18679_c0|comp39222_c0|comp44773_c0|comp41205_c1|comp44835_c0|comp42398_c0|comp22371_c0	http://www.genome.jp/kegg-bin/show_pathway?ko00630
Pentose phosphate pathway	KEGG PATHWAY	ko00030	13	25	0.017454	0.101492	comp42287_c0|comp43800_c3|comp42674_c0|comp18706_c0|comp21145_c0|comp41482_c0|comp18458_c0|comp41615_c0|comp56650_c0|comp41204_c0|comp45761_c0|comp38717_c0|comp47168_c0	http://www.genome.jp/kegg-bin/show_pathway?ko00030
Proteasome	KEGG PATHWAY	ko03050	16	33	0.0194561	0.109093	comp40261_c0|comp41652_c0|comp35558_c0|comp41505_c0|comp47111_c0|comp41970_c0|comp37579_c0|comp46551_c0|comp47077_c0|comp33733_c0|comp41260_c0|comp46629_c0|comp46504_c0|comp35595_c0|comp47186_c0|comp34831_c0	http://www.genome.jp/kegg-bin/show_pathway?ko03050
Peroxisome	KEGG PATHWAY	ko04146	28	66	0.021347	0.115568	comp39180_c0|comp45880_c0|comp16493_c0|comp43698_c0|comp49576_c0|comp46511_c0|comp43519_c0|comp35757_c0|comp42030_c0|comp32758_c1|comp32815_c0|comp41216_c0|comp26210_c0|comp28685_c0|comp45688_c0|comp43437_c3|comp43567_c0|comp35701_c0|comp694617_c0|comp40215_c0|comp633206_c0|comp40914_c0|comp18387_c0|comp45045_c0|comp26449_c0|comp43509_c5|comp40657_c0|comp30493_c0	http://www.genome.jp/kegg-bin/show_pathway?ko04146
Propanoate metabolism	KEGG PATHWAY	ko00640	11	21	0.0264099	0.138212	comp32146_c0|comp41279_c0|comp35586_c0|comp42406_c0|comp26834_c0|comp43851_c0|comp42382_c0|comp42345_c0|comp38435_c0|comp46427_c0|comp37345_c0	http://www.genome.jp/kegg-bin/show_pathway?ko00640
Isoquinoline alkaloid biosynthesis	KEGG PATHWAY	ko00950	4	5	0.0308564	0.15053	comp45393_c0|comp34780_c0|comp25580_c1|comp42639_c0	http://www.genome.jp/kegg-bin/show_pathway?ko00950
Aminobenzoate degradation	KEGG PATHWAY	ko00627	8	14	0.031531	0.15053	comp32556_c0|comp42783_c0|comp42382_c0|comp37345_c0|comp44562_c0|comp39501_c0|comp63040_c0|comp44175_c0	http://www.genome.jp/kegg-bin/show_pathway?ko00627
Tryptophan metabolism	KEGG PATHWAY	ko00380	10	19	0.0325989	0.15053	comp32146_c0|comp41279_c0|comp35586_c0|comp42639_c0|comp41907_c0|comp38917_c0|comp42382_c0|comp37345_c0|comp42883_c8|comp46427_c0	http://www.genome.jp/kegg-bin/show_pathway?ko00380
Biosynthesis of unsaturated fatty acids	KEGG PATHWAY	ko01040	10	19	0.0325989	0.15053	comp42599_c0|comp39622_c0|comp633206_c0|comp32815_c0|comp42130_c0|comp694617_c0|comp42382_c0|comp42602_c0|comp32758_c1|comp35701_c0	http://www.genome.jp/kegg-bin/show_pathway?ko01040
Metabolism of xenobiotics by cytochrome P450	KEGG PATHWAY	ko00980	24	57	0.0347221	0.155754	comp44745_c0|comp35710_c0|comp45564_c0|comp40255_c0|comp40303_c1|comp37847_c0|comp38611_c1|comp39910_c0|comp42740_c2|comp45114_c0|comp56137_c0|comp37588_c0|comp29972_c0|comp29972_c1|comp43459_c1|comp18945_c0|comp41058_c0|comp38731_c0|comp34717_c0|comp36738_c3|comp32666_c0|comp49300_c0|comp35502_c0|comp41502_c0	http://www.genome.jp/kegg-bin/show_pathway?ko00980
Tyrosine metabolism	KEGG PATHWAY	ko00350	9	17	0.0403541	0.175989	comp34780_c0|comp25580_c1|comp42639_c0|comp42923_c4|comp46571_c0|comp45393_c0|comp31532_c1|comp46973_c0|comp42740_c2	http://www.genome.jp/kegg-bin/show_pathway?ko00350
beta-Alanine metabolism	KEGG PATHWAY	ko00410	12	25	0.0442962	0.187959	comp40040_c0|comp41279_c0|comp35586_c0|comp26834_c0|comp42382_c0|comp42345_c0|comp43851_c0|comp44361_c0|comp42740_c2|comp46427_c0|comp37345_c0|comp41404_c0	http://www.genome.jp/kegg-bin/show_pathway?ko00410
alpha-Linolenic acid metabolism	KEGG PATHWAY	ko00592	5	8	0.0581189	0.240123	comp32758_c1|comp694617_c0|comp633206_c0|comp35701_c0|comp32815_c0	http://www.genome.jp/kegg-bin/show_pathway?ko00592
Methane metabolism	KEGG PATHWAY	ko00680	9	18	0.0597209	0.240415	comp18448_c0|comp42287_c0|comp44896_c0|comp40418_c0|comp45626_c0|comp41482_c0|comp29134_c0|comp40069_c0|comp46875_c0	http://www.genome.jp/kegg-bin/show_pathway?ko00680
Starch and sucrose metabolism	KEGG PATHWAY	ko00500	24	60	0.0630842	0.247605	comp35710_c0|comp48051_c0|comp39377_c0|comp42674_c0|comp44819_c0|comp42125_c0|comp18681_c0|comp42420_c0|comp32666_c0|comp21145_c0|comp39580_c0|comp56650_c0|comp44783_c0|comp39792_c0|comp44920_c0|comp33734_c0|comp44246_c0|comp38370_c0|comp40840_c0|comp27088_c0|comp42819_c0|comp42528_c2|comp49300_c0|comp43267_c0	http://www.genome.jp/kegg-bin/show_pathway?ko00500
Arachidonic acid metabolism	KEGG PATHWAY	ko00590	8	16	0.0745433	0.285446	comp43199_c3|comp18460_c0|comp18945_c0|comp41058_c0|comp30405_c0|comp34731_c0|comp35502_c0|comp42949_c0	http://www.genome.jp/kegg-bin/show_pathway?ko00590
Histidine metabolism	KEGG PATHWAY	ko00340	6	11	0.0784361	0.293202	comp41279_c0|comp35586_c0|comp42639_c0|comp42740_c2|comp46427_c0|comp41404_c0	http://www.genome.jp/kegg-bin/show_pathway?ko00340
Glutathione metabolism	KEGG PATHWAY	ko00480	19	47	0.0831604	0.300194	comp44745_c0|comp37588_c0|comp18706_c0|comp29972_c0|comp45564_c0|comp29972_c1|comp43046_c0|comp34731_c0|comp18387_c0|comp43459_c1|comp39910_c0|comp41615_c0|comp40040_c0|comp37245_c0|comp38611_c1|comp40303_c1|comp40215_c0|comp37847_c0|comp34717_c0	http://www.genome.jp/kegg-bin/show_pathway?ko00480
Phenylpropanoid biosynthesis	KEGG PATHWAY	ko00940	9	19	0.0841308	0.300194	comp57073_c0|comp41008_c0|comp44173_c0|comp48051_c0|comp41832_c0|comp39377_c0|comp18681_c0|comp33734_c0|comp42640_c0	http://www.genome.jp/kegg-bin/show_pathway?ko00940
Fructose and mannose metabolism	KEGG PATHWAY	ko00051	11	25	0.0980442	0.342065	comp42287_c0|comp42360_c0|comp39906_c0|comp32749_c0|comp41482_c0|comp42085_c0|comp42528_c2|comp44905_c0|comp18345_c0|comp42759_c0|comp44403_c3	http://www.genome.jp/kegg-bin/show_pathway?ko00051
Glycosylphosphatidylinositol(GPI)-anchor biosynthesis	KEGG PATHWAY	ko00563	8	17	0.104934	0.358144	comp49625_c0|comp42660_c0|comp43463_c5|comp30959_c0|comp47141_c0|comp29629_c0|comp39849_c1|comp20495_c0	http://www.genome.jp/kegg-bin/show_pathway?ko00563
Fatty acid elongation	KEGG PATHWAY	ko00062	8	18	0.141104	0.471348	comp42130_c0|comp56461_c0|comp42382_c0|comp37345_c0|comp35676_c0|comp35679_c0|comp18385_c0|comp42602_c0	http://www.genome.jp/kegg-bin/show_pathway?ko00062
Carbon fixation pathways in prokaryotes	KEGG PATHWAY	ko00720	5	10	0.150682	0.492856	comp32380_c0|comp18387_c0|comp32146_c0|comp36103_c0|comp40215_c0	http://www.genome.jp/kegg-bin/show_pathway?ko00720
Arginine and proline metabolism	KEGG PATHWAY	ko00330	13	33	0.161788	0.513234	comp40040_c0|comp41279_c0|comp35586_c0|comp19721_c0|comp46874_c0|comp45393_c0|comp39630_c0|comp44137_c2|comp34780_c0|comp46427_c0|comp29571_c0|comp41342_c0|comp41404_c0	http://www.genome.jp/kegg-bin/show_pathway?ko00330
Synthesis and degradation of ketone bodies	KEGG PATHWAY	ko00072	3	5	0.16345	0.513234	comp32146_c0|comp42770_c0|comp42707_c0	http://www.genome.jp/kegg-bin/show_pathway?ko00072
Phagosome	KEGG PATHWAY	ko04145	26	73	0.178577	0.549738	comp44810_c0|comp41835_c0|comp43588_c1|comp42262_c0|comp39729_c0|comp41037_c0|comp18601_c0|comp44567_c0|comp31359_c0|comp44106_c0|comp42467_c0|comp44772_c0|comp18432_c0|comp44831_c0|comp46685_c0|comp32960_c0|comp44700_c0|comp40921_c0|comp18709_c0|comp44645_c0|comp44667_c0|comp43598_c0|comp40978_c0|comp37651_c0|comp42531_c0|comp40123_c0	http://www.genome.jp/kegg-bin/show_pathway?ko04145
Caprolactam degradation	KEGG PATHWAY	ko00930	5	11	0.210887	0.636716	comp41204_c0|comp43800_c3|comp41193_c0|comp42382_c0|comp37345_c0	http://www.genome.jp/kegg-bin/show_pathway?ko00930
Terpenoid backbone biosynthesis	KEGG PATHWAY	ko00900	9	23	0.229909	0.681052	comp32146_c0|comp49545_c0|comp26210_c0|comp41383_c2|comp49446_c0|comp18078_c1|comp42707_c0|comp42178_c0|comp41831_c0	http://www.genome.jp/kegg-bin/show_pathway?ko00900
Streptomycin biosynthesis	KEGG PATHWAY	ko00521	3	6	0.256252	0.71842	comp74472_c0|comp56650_c0|comp42528_c2	http://www.genome.jp/kegg-bin/show_pathway?ko00521
Nitrogen metabolism	KEGG PATHWAY	ko00910	3	6	0.256252	0.71842	comp46874_c0|comp43225_c1|comp41342_c0	http://www.genome.jp/kegg-bin/show_pathway?ko00910
Tropane, piperidine and pyridine alkaloid biosynthesis	KEGG PATHWAY	ko00960	3	6	0.256252	0.71842	comp45393_c0|comp34780_c0|comp25580_c1	http://www.genome.jp/kegg-bin/show_pathway?ko00960
Alanine, aspartate and glutamate metabolism	KEGG PATHWAY	ko00250	8	21	0.27792	0.755706	comp34780_c0|comp46874_c0|comp45393_c0|comp42345_c0|comp42313_c0|comp41339_c0|comp46973_c0|comp41342_c0	http://www.genome.jp/kegg-bin/show_pathway?ko00250
Apoptosis	KEGG PATHWAY	ko04210	7	18	0.279178	0.755706	comp28678_c0|comp18634_c0|comp38345_c0|comp53716_c0|comp36221_c0|comp42446_c0|comp37881_c0	http://www.genome.jp/kegg-bin/show_pathway?ko04210
Drug metabolism - cytochrome P450	KEGG PATHWAY	ko00982	16	46	0.288405	0.76694	comp44745_c0|comp37588_c0|comp35710_c0|comp32666_c0|comp45564_c0|comp49300_c0|comp29972_c1|comp43459_c1|comp39910_c0|comp29972_c0|comp38611_c1|comp40303_c1|comp36738_c3|comp42740_c2|comp37847_c0|comp34717_c0	http://www.genome.jp/kegg-bin/show_pathway?ko00982
Amino sugar and nucleotide sugar metabolism	KEGG PATHWAY	ko00520	15	43	0.293098	0.76694	comp42674_c0|comp44454_c0|comp21145_c0|comp44432_c0|comp42360_c0|comp37071_c0|comp42125_c0|comp42528_c2|comp56650_c0|comp43149_c2|comp43446_c0|comp18345_c0|comp44403_c3|comp43554_c0|comp45269_c0	http://www.genome.jp/kegg-bin/show_pathway?ko00520
Lysosome	KEGG PATHWAY	ko04142	27	83	0.347576	0.894581	comp43835_c1|comp39672_c0|comp42262_c0|comp39674_c0|comp42467_c0|comp44772_c0|comp38521_c0|comp38942_c1|comp40921_c0|comp44843_c0|comp44449_c0|comp48335_c0|comp44246_c0|comp35482_c0|comp43554_c0|comp43500_c0|comp43904_c0|comp40233_c0|comp45259_c0|comp18709_c0|comp37912_c0|comp44069_c0|comp43446_c0|comp43598_c0|comp40978_c0|comp42531_c0|comp40123_c0	http://www.genome.jp/kegg-bin/show_pathway?ko04142
Cysteine and methionine metabolism	KEGG PATHWAY	ko00270	10	31	0.460049	1	comp18384_c0|comp40040_c0|comp34780_c0|comp25580_c1|comp42594_c0|comp45393_c0|comp38396_c0|comp42464_c0|comp39364_c0|comp40069_c0	http://www.genome.jp/kegg-bin/show_pathway?ko00270
Glycosphingolipid biosynthesis - ganglio series	KEGG PATHWAY	ko00604	2	5	0.472516	1	comp43446_c0|comp43554_c0	http://www.genome.jp/kegg-bin/show_pathway?ko00604
Limonene and pinene degradation	KEGG PATHWAY	ko00903	2	5	0.472516	1	comp46427_c0|comp35586_c0	http://www.genome.jp/kegg-bin/show_pathway?ko00903
Chloroalkane and chloroalkene degradation	KEGG PATHWAY	ko00625	2	5	0.472516	1	comp46427_c0|comp35586_c0	http://www.genome.jp/kegg-bin/show_pathway?ko00625
Ascorbate and aldarate metabolism	KEGG PATHWAY	ko00053	9	28	0.474109	1	comp43800_c3|comp41279_c0|comp35586_c0|comp186407_c0|comp35710_c0|comp32666_c0|comp49300_c0|comp41204_c0|comp46427_c0	http://www.genome.jp/kegg-bin/show_pathway?ko00053
Cyanoamino acid metabolism	KEGG PATHWAY	ko00460	5	15	0.485738	1	comp39377_c0|comp18681_c0|comp33734_c0|comp48051_c0|comp34731_c0	http://www.genome.jp/kegg-bin/show_pathway?ko00460
Glycine, serine and threonine metabolism	KEGG PATHWAY	ko00260	14	45	0.493354	1	comp42464_c0|comp41279_c0|comp42594_c0|comp43620_c0|comp45626_c0|comp29134_c0|comp35768_c0|comp41205_c1|comp42398_c0|comp22371_c0|comp43223_c0|comp566793_c0|comp46875_c0|comp43560_c0	http://www.genome.jp/kegg-bin/show_pathway?ko00260
One carbon pool by folate	KEGG PATHWAY	ko00670	4	12	0.50861	1	comp43651_c0|comp40364_c0|comp43405_c0|comp27000_c0	http://www.genome.jp/kegg-bin/show_pathway?ko00670
Selenocompound metabolism	KEGG PATHWAY	ko00450	4	12	0.50861	1	comp43461_c0|comp35465_c0|comp42464_c0|comp38917_c0	http://www.genome.jp/kegg-bin/show_pathway?ko00450
Degradation of aromatic compounds	KEGG PATHWAY	ko01220	3	9	0.538164	1	comp41204_c0|comp43800_c3|comp41193_c0	http://www.genome.jp/kegg-bin/show_pathway?ko01220
MAPK signaling pathway - yeast	KEGG PATHWAY	ko04011	3	9	0.538164	1	comp26705_c0|comp42003_c0|comp18326_c0	http://www.genome.jp/kegg-bin/show_pathway?ko04011
Other glycan degradation	KEGG PATHWAY	ko00511	5	16	0.551428	1	comp43286_c1|comp40233_c0|comp43554_c0|comp44843_c0|comp43446_c0	http://www.genome.jp/kegg-bin/show_pathway?ko00511
Sulfur metabolism	KEGG PATHWAY	ko00920	2	6	0.580648	1	comp39364_c0|comp18634_c0	http://www.genome.jp/kegg-bin/show_pathway?ko00920
Porphyrin and chlorophyll metabolism	KEGG PATHWAY	ko00860	8	28	0.637051	1	comp42075_c0|comp35710_c0|comp82669_c0|comp43508_c0|comp30591_c0|comp44244_c0|comp32666_c0|comp49300_c0	http://www.genome.jp/kegg-bin/show_pathway?ko00860
Fatty acid biosynthesis	KEGG PATHWAY	ko00061	2	7	0.671438	1	comp42599_c0|comp40660_c0	http://www.genome.jp/kegg-bin/show_pathway?ko00061
Nicotinate and nicotinamide metabolism	KEGG PATHWAY	ko00760	6	22	0.688189	1	comp61006_c0|comp34182_c0|comp39544_c0|comp38544_c0|comp45268_c0|comp42428_c0	http://www.genome.jp/kegg-bin/show_pathway?ko00760
Folate biosynthesis	KEGG PATHWAY	ko00790	5	19	0.719216	1	comp32556_c0|comp63040_c0|comp40923_c0|comp44175_c0|comp42783_c0	http://www.genome.jp/kegg-bin/show_pathway?ko00790
Phosphonate and phosphinate metabolism	KEGG PATHWAY	ko00440	2	8	0.745546	1	comp40365_c0|comp40745_c0	http://www.genome.jp/kegg-bin/show_pathway?ko00440
Neuroactive ligand-receptor interaction	KEGG PATHWAY	ko04080	8	32	0.790067	1	comp27716_c0|comp35653_c0|comp34909_c0|comp37774_c0|comp41378_c0|comp41567_c0|comp32016_c0|comp18351_c0	http://www.genome.jp/kegg-bin/show_pathway?ko04080
RNA polymerase	KEGG PATHWAY	ko03020	6	25	0.80802	1	comp47506_c0|comp37826_c0|comp32806_c1|comp34991_c0|comp42284_c1|comp23836_c0	http://www.genome.jp/kegg-bin/show_pathway?ko03020
Glycosaminoglycan biosynthesis - keratan sulfate	KEGG PATHWAY	ko00533	1	5	0.832452	1	comp43286_c3	http://www.genome.jp/kegg-bin/show_pathway?ko00533
Steroid hormone biosynthesis	KEGG PATHWAY	ko00140	5	22	0.836741	1	comp42593_c0|comp35710_c0|comp36738_c3|comp32666_c0|comp49300_c0	http://www.genome.jp/kegg-bin/show_pathway?ko00140
Glycosphingolipid biosynthesis - globo series	KEGG PATHWAY	ko00603	2	10	0.851428	1	comp43446_c0|comp43554_c0	http://www.genome.jp/kegg-bin/show_pathway?ko00603
Mucin type O-Glycan biosynthesis	KEGG PATHWAY	ko00512	2	10	0.851428	1	comp37606_c0|comp44267_c0	http://www.genome.jp/kegg-bin/show_pathway?ko00512
Lysine degradation	KEGG PATHWAY	ko00310	10	42	0.854309	1	comp32146_c0|comp41279_c0|comp35586_c0|comp42382_c0|comp37345_c0|comp19511_c0|comp42883_c8|comp43065_c1|comp43065_c0|comp46427_c0	http://www.genome.jp/kegg-bin/show_pathway?ko00310
Pentose and glucuronate interconversions	KEGG PATHWAY	ko00040	8	35	0.868949	1	comp35710_c0|comp35586_c0|comp43799_c0|comp32666_c0|comp49300_c0|comp42759_c0|comp40255_c0|comp46427_c0	http://www.genome.jp/kegg-bin/show_pathway?ko00040
mRNA surveillance pathway	KEGG PATHWAY	ko03015	14	58	0.871668	1	comp41340_c1|comp42402_c0|comp43153_c0|comp46992_c0|comp40803_c0|comp40721_c0|comp40689_c1|comp47945_c0|comp34101_c0|comp36092_c0|comp37429_c0|comp39756_c0|comp34471_c0|comp40574_c0	http://www.genome.jp/kegg-bin/show_pathway?ko03015
HIF-1 signaling pathway	KEGG PATHWAY	ko04066	11	47	0.877735	1	comp43744_c2|comp35561_c0|comp41813_c0|comp42678_c0|comp42586_c0|comp44896_c0|comp45803_c0|comp42528_c2|comp41025_c0|comp42956_c5|comp44106_c0	http://www.genome.jp/kegg-bin/show_pathway?ko04066
Riboflavin metabolism	KEGG PATHWAY	ko00740	1	6	0.882813	1	comp37225_c0	http://www.genome.jp/kegg-bin/show_pathway?ko00740
Glycosphingolipid biosynthesis - lacto and neolacto series	KEGG PATHWAY	ko00601	1	6	0.882813	1	comp43286_c3	http://www.genome.jp/kegg-bin/show_pathway?ko00601
Taurine and hypotaurine metabolism	KEGG PATHWAY	ko00430	1	6	0.882813	1	comp34731_c0	http://www.genome.jp/kegg-bin/show_pathway?ko00430
p53 signaling pathway	KEGG PATHWAY	ko04115	4	21	0.915257	1	comp37232_c1|comp35127_c1|comp18634_c0|comp37881_c0	http://www.genome.jp/kegg-bin/show_pathway?ko04115
Steroid biosynthesis	KEGG PATHWAY	ko00100	1	7	0.918042	1	comp35476_c1	http://www.genome.jp/kegg-bin/show_pathway?ko00100
ABC transporters	KEGG PATHWAY	ko02010	9	42	0.92162	1	comp43382_c3|comp42899_c0|comp17456_c0|comp38662_c0|comp40066_c0|comp43519_c0|comp41957_c0|comp39715_c0|comp41833_c0	http://www.genome.jp/kegg-bin/show_pathway?ko02010
Other types of O-glycan biosynthesis	KEGG PATHWAY	ko00514	3	17	0.92331	1	comp44355_c0|comp43286_c3|comp39862_c0	http://www.genome.jp/kegg-bin/show_pathway?ko00514
Glycosaminoglycan degradation	KEGG PATHWAY	ko00531	3	17	0.92331	1	comp38521_c0|comp43446_c0|comp43554_c0	http://www.genome.jp/kegg-bin/show_pathway?ko00531
Glycerolipid metabolism	KEGG PATHWAY	ko00561	12	54	0.923716	1	comp41076_c0|comp41279_c0|comp35586_c0|comp26835_c0|comp40418_c0|comp34840_c1|comp35476_c1|comp41975_c1|comp41193_c0|comp43657_c0|comp42759_c0|comp46427_c0	http://www.genome.jp/kegg-bin/show_pathway?ko00561
Sphingolipid metabolism	KEGG PATHWAY	ko00600	4	22	0.932705	1	comp39267_c0|comp42934_c6|comp44843_c0|comp42767_c0	http://www.genome.jp/kegg-bin/show_pathway?ko00600
Pantothenate and CoA biosynthesis	KEGG PATHWAY	ko00770	2	13	0.936832	1	comp43029_c0|comp44361_c0	http://www.genome.jp/kegg-bin/show_pathway?ko00770
Hippo signaling pathway - fly	KEGG PATHWAY	ko04391	5	27	0.941713	1	comp42386_c0|comp42402_c0|comp43840_c0|comp39810_c0|comp18392_c0	http://www.genome.jp/kegg-bin/show_pathway?ko04391
Cell adhesion molecules (CAMs)	KEGG PATHWAY	ko04514	1	8	0.942684	1	comp38417_c1	http://www.genome.jp/kegg-bin/show_pathway?ko04514
Sulfur relay system	KEGG PATHWAY	ko04122	1	8	0.942684	1	comp34420_c0	http://www.genome.jp/kegg-bin/show_pathway?ko04122
Pyrimidine metabolism	KEGG PATHWAY	ko00240	19	84	0.949734	1	comp44361_c0|comp41303_c0|comp34182_c0|comp48770_c0|comp42773_c0|comp40516_c0|comp39544_c0|comp37826_c0|comp41910_c0|comp38544_c0|comp45268_c0|comp32806_c1|comp40396_c0|comp130983_c0|comp47506_c0|comp23921_c0|comp34991_c0|comp42284_c1|comp23836_c0	http://www.genome.jp/kegg-bin/show_pathway?ko00240
RNA degradation	KEGG PATHWAY	ko03018	10	49	0.953159	1	comp18028_c0|comp27688_c0|comp42773_c0|comp44896_c0|comp50133_c0|comp33073_c0|comp35592_c0|comp29054_c0|comp45066_c0|comp39509_c0	http://www.genome.jp/kegg-bin/show_pathway?ko03018
Homologous recombination	KEGG PATHWAY	ko03440	2	15	0.965092	1	comp42240_c1|comp58046_c0	http://www.genome.jp/kegg-bin/show_pathway?ko03440
Notch signaling pathway	KEGG PATHWAY	ko04330	4	25	0.967267	1	comp33007_c0|comp42040_c0|comp39700_c0|comp39862_c0	http://www.genome.jp/kegg-bin/show_pathway?ko04330
Retinol metabolism	KEGG PATHWAY	ko00830	5	31	0.976566	1	comp41975_c1|comp35710_c0|comp36738_c3|comp32666_c0|comp49300_c0	http://www.genome.jp/kegg-bin/show_pathway?ko00830
TNF signaling pathway	KEGG PATHWAY	ko04668	4	28	0.984657	1	comp43840_c0|comp40017_c0|comp42003_c0|comp37881_c0	http://www.genome.jp/kegg-bin/show_pathway?ko04668
Ether lipid metabolism	KEGG PATHWAY	ko00565	1	12	0.9863	1	comp40365_c0	http://www.genome.jp/kegg-bin/show_pathway?ko00565
RNA transport	KEGG PATHWAY	ko03013	20	97	0.986647	1	comp44034_c0|comp44245_c0|comp110524_c0|comp35915_c0|comp47045_c0|comp18436_c0|comp39367_c0|comp43153_c0|comp41217_c0|comp46992_c0|comp39369_c1|comp45645_c0|comp34101_c0|comp25917_c0|comp30783_c0|comp41025_c0|comp47945_c0|comp35609_c0|comp44086_c2|comp35499_c0	http://www.genome.jp/kegg-bin/show_pathway?ko03013
Fanconi anemia pathway	KEGG PATHWAY	ko03460	3	24	0.988345	1	comp85953_c0|comp42240_c1|comp36988_c0	http://www.genome.jp/kegg-bin/show_pathway?ko03460
Tight junction	KEGG PATHWAY	ko04530	8	48	0.989196	1	comp44430_c0|comp37232_c1|comp40841_c0|comp26705_c0|comp42402_c0|comp44371_c0|comp41365_c1|comp42386_c0	http://www.genome.jp/kegg-bin/show_pathway?ko04530
Spliceosome	KEGG PATHWAY	ko03040	24	115	0.990203	1	comp37299_c0|comp39642_c0|comp39165_c0|comp42964_c2|comp40996_c0|comp52061_c0|comp41929_c0|comp40462_c0|comp47144_c0|comp42717_c0|comp47945_c0|comp34101_c0|comp37046_c0|comp40776_c0|comp18028_c0|comp40489_c0|comp92729_c0|comp35592_c0|comp29054_c0|comp62591_c0|comp43153_c0|comp46992_c0|comp32452_c0|comp40644_c1	http://www.genome.jp/kegg-bin/show_pathway?ko03040
Cutin, suberine and wax biosynthesis	KEGG PATHWAY	ko00073	1	13	0.990422	1	comp40657_c0	http://www.genome.jp/kegg-bin/show_pathway?ko00073
Nucleotide excision repair	KEGG PATHWAY	ko03420	5	35	0.991124	1	comp42007_c0|comp41530_c0|comp37590_c0|comp138664_c0|comp42733_c0	http://www.genome.jp/kegg-bin/show_pathway?ko03420
Regulation of autophagy	KEGG PATHWAY	ko04140	1	14	0.993305	1	comp35927_c0	http://www.genome.jp/kegg-bin/show_pathway?ko04140
MAPK signaling pathway - fly	KEGG PATHWAY	ko04013	1	14	0.993305	1	comp29381_c0	http://www.genome.jp/kegg-bin/show_pathway?ko04013
NF-kappa B signaling pathway	KEGG PATHWAY	ko04064	1	15	0.99532	1	comp44106_c0	http://www.genome.jp/kegg-bin/show_pathway?ko04064
Mismatch repair	KEGG PATHWAY	ko03430	1	15	0.99532	1	comp37590_c0	http://www.genome.jp/kegg-bin/show_pathway?ko03430
Drug metabolism - other enzymes	KEGG PATHWAY	ko00983	5	38	0.99585	1	comp44361_c0|comp35710_c0|comp41303_c0|comp32666_c0|comp49300_c0	http://www.genome.jp/kegg-bin/show_pathway?ko00983
ECM-receptor interaction	KEGG PATHWAY	ko04512	4	33	0.995933	1	comp26684_c1|comp43973_c0|comp23721_c0|comp18409_c0	http://www.genome.jp/kegg-bin/show_pathway?ko04512
Jak-STAT signaling pathway	KEGG PATHWAY	ko04630	1	16	0.996729	1	comp29381_c0	http://www.genome.jp/kegg-bin/show_pathway?ko04630
TGF-beta signaling pathway	KEGG PATHWAY	ko04350	2	23	0.997094	1	comp26705_c0|comp42402_c0	http://www.genome.jp/kegg-bin/show_pathway?ko04350
Purine metabolism	KEGG PATHWAY	ko00230	25	127	0.997158	1	comp34182_c0|comp42741_c1|comp45268_c0|comp32806_c1|comp42284_c1|comp23836_c0|comp25749_c0|comp47506_c0|comp42773_c0|comp41083_c0|comp34991_c0|comp43300_c0|comp18466_c0|comp39666_c0|comp39712_c0|comp21145_c0|comp44309_c1|comp37826_c0|comp34179_c0|comp38544_c0|comp56650_c0|comp130983_c0|comp43108_c0|comp48770_c0|comp39544_c0	http://www.genome.jp/kegg-bin/show_pathway?ko00230
Glycerophospholipid metabolism	KEGG PATHWAY	ko00564	6	45	0.997535	1	comp41022_c0|comp34840_c1|comp43846_c2|comp40365_c0|comp18647_c0|comp37684_c0	http://www.genome.jp/kegg-bin/show_pathway?ko00564
SNARE interactions in vesicular transport	KEGG PATHWAY	ko04130	1	18	0.998402	1	comp37272_c1	http://www.genome.jp/kegg-bin/show_pathway?ko04130
Gap junction	KEGG PATHWAY	ko04540	8	58	0.998892	1	comp42446_c0|comp29381_c0|comp41835_c0|comp44667_c0|comp42861_c0|comp35127_c1|comp41931_c1|comp41931_c2	http://www.genome.jp/kegg-bin/show_pathway?ko04540
VEGF signaling pathway	KEGG PATHWAY	ko04370	2	27	0.999198	1	comp42003_c0|comp53716_c0	http://www.genome.jp/kegg-bin/show_pathway?ko04370
Base excision repair	KEGG PATHWAY	ko03410	1	20	0.99922	1	comp40240_c0	http://www.genome.jp/kegg-bin/show_pathway?ko03410
Hippo signaling pathway	KEGG PATHWAY	ko04390	6	50	0.999315	1	comp63250_c0|comp39810_c0|comp18392_c0|comp42402_c0|comp44371_c0|comp39756_c0	http://www.genome.jp/kegg-bin/show_pathway?ko04390
Adherens junction	KEGG PATHWAY	ko04520	2	28	0.999421	1	comp26705_c0|comp44371_c0	http://www.genome.jp/kegg-bin/show_pathway?ko04520
Inositol phosphate metabolism	KEGG PATHWAY	ko00562	4	40	0.999428	1	comp35074_c0|comp74472_c0|comp186407_c0|comp44905_c0	http://www.genome.jp/kegg-bin/show_pathway?ko00562
Regulation of actin cytoskeleton	KEGG PATHWAY	ko04810	7	56	0.99946	1	comp44034_c0|comp46486_c0|comp42380_c0|comp40841_c0|comp26705_c0|comp39756_c0|comp18221_c0	http://www.genome.jp/kegg-bin/show_pathway?ko04810
Oocyte meiosis	KEGG PATHWAY	ko04114	9	66	0.999482	1	comp18133_c0|comp39810_c0|comp53716_c0|comp35127_c1|comp42402_c0|comp39433_c0|comp37429_c0|comp39756_c0|comp42446_c0	http://www.genome.jp/kegg-bin/show_pathway?ko04114
Calcium signaling pathway	KEGG PATHWAY	ko04020	9	67	0.999592	1	comp44023_c0|comp42886_c0|comp38478_c0|comp39307_c0|comp35579_c0|comp53716_c0|comp42861_c0|comp32016_c0|comp42446_c0	http://www.genome.jp/kegg-bin/show_pathway?ko04020
Ras signaling pathway	KEGG PATHWAY	ko04014	10	72	0.999609	1	comp43395_c1|comp43840_c0|comp29381_c0|comp42017_c0|comp40841_c0|comp26705_c0|comp18398_c0|comp32016_c0|comp42446_c0|comp35054_c0	http://www.genome.jp/kegg-bin/show_pathway?ko04014
ErbB signaling pathway	KEGG PATHWAY	ko04012	3	37	0.999753	1	comp43395_c1|comp43840_c0|comp29381_c0	http://www.genome.jp/kegg-bin/show_pathway?ko04012
Endocytosis	KEGG PATHWAY	ko04144	11	79	0.999768	1	comp43780_c0|comp43711_c0|comp26705_c0|comp40360_c0|comp37527_c0|comp31842_c0|comp63681_c0|comp34862_c0|comp44004_c0|comp44449_c0|comp56986_c0	http://www.genome.jp/kegg-bin/show_pathway?ko04144
mTOR signaling pathway	KEGG PATHWAY	ko04150	3	38	0.999819	1	comp18133_c0|comp25917_c0|comp41025_c0	http://www.genome.jp/kegg-bin/show_pathway?ko04150
Meiosis - yeast	KEGG PATHWAY	ko04113	5	51	0.999878	1	comp40113_c0|comp37429_c0|comp42446_c0|comp42402_c0|comp39756_c0	http://www.genome.jp/kegg-bin/show_pathway?ko04113
DNA replication	KEGG PATHWAY	ko03030	1	27	0.999937	1	comp37590_c0	http://www.genome.jp/kegg-bin/show_pathway?ko03030
Focal adhesion	KEGG PATHWAY	ko04510	10	81	0.999956	1	comp43395_c1|comp43840_c0|comp23721_c0|comp29381_c0|comp31397_c0|comp26684_c1|comp26705_c0|comp44371_c0|comp39756_c0|comp39619_c0	http://www.genome.jp/kegg-bin/show_pathway?ko04510
PI3K-Akt signaling pathway	KEGG PATHWAY	ko04151	14	101	0.999961	1	comp31813_c0|comp29381_c0|comp44106_c0|comp25917_c0|comp42017_c0|comp39810_c0|comp37232_c1|comp26684_c1|comp42402_c0|comp23721_c0|comp41025_c0|comp37429_c0|comp35657_c0|comp42420_c0	http://www.genome.jp/kegg-bin/show_pathway?ko04151
MAPK signaling pathway	KEGG PATHWAY	ko04010	13	100	0.999984	1	comp18133_c0|comp43365_c2|comp42446_c0|comp43840_c0|comp29381_c0|comp316880_c0|comp42003_c0|comp53716_c0|comp40841_c0|comp43900_c1|comp39619_c0|comp26024_c0|comp37881_c0	http://www.genome.jp/kegg-bin/show_pathway?ko04010
Wnt signaling pathway	KEGG PATHWAY	ko04310	8	76	0.999989	1	comp27063_c0|comp43840_c0|comp53716_c0|comp26705_c0|comp44371_c0|comp38551_c0|comp33007_c0|comp42446_c0	http://www.genome.jp/kegg-bin/show_pathway?ko04310
Hedgehog signaling pathway	KEGG PATHWAY	ko04340	3	47	0.999989	1	comp42446_c0|comp43331_c0|comp43745_c0	http://www.genome.jp/kegg-bin/show_pathway?ko04340
Basal transcription factors	KEGG PATHWAY	ko03022	1	32	0.999989	1	comp42007_c0	http://www.genome.jp/kegg-bin/show_pathway?ko03022
Cell cycle	KEGG PATHWAY	ko04110	8	78	0.999993	1	comp18300_c0|comp39810_c0|comp37232_c1|comp35127_c1|comp39979_c0|comp21747_c0|comp39433_c0|comp40113_c0	http://www.genome.jp/kegg-bin/show_pathway?ko04110
Ubiquitin mediated proteolysis	KEGG PATHWAY	ko04120	10	91	0.999997	1	comp43574_c0|comp44247_c0|comp43744_c2|comp42733_c0|comp40759_c0|comp41530_c0|comp39979_c0|comp19148_c0|comp43307_c0|comp42956_c5	http://www.genome.jp/kegg-bin/show_pathway?ko04120
Cell cycle - yeast	KEGG PATHWAY	ko04111	4	65	1	1	comp40113_c0|comp42402_c0|comp18300_c0|comp18392_c0	http://www.genome.jp/kegg-bin/show_pathway?ko04111
Phosphatidylinositol signaling system	KEGG PATHWAY	ko04070	1	55	1	1	comp35074_c0	http://www.genome.jp/kegg-bin/show_pathway?ko04070
Ribosome biogenesis in eukaryotes	KEGG PATHWAY	ko03008	1	61	1	1	comp39481_c0	http://www.genome.jp/kegg-bin/show_pathway?ko03008
Ribosome	KEGG PATHWAY	ko03010	1	177	1	1	comp38326_c0	http://www.genome.jp/kegg-bin/show_pathway?ko03010
##The most enriched pathway or disease terms:
##Statistic method: hypergeometric test
##FDR correction method: Benjamini and Hochberg (1995)
