# Supplementary material for: Transcriptome Analysis of the Midgut of the Chinese Oak Silkworm Antheraea pernyi Infected with Antheraea pernyi Nucleopolyhedrovirus
Source: PLoS One. 2016 Nov 7;11(11):e0165959. doi: 10.1371/journal.pone.0165959 (PMC5098726; doi:10.1371/journal.pone.0165959)
Supplement: S8 Table — (XLSX) [file pone.0165959.s009.xlsx]

## Sheet: Sheet1
S8 Table. GO annotations for all the differentially expressed genes
GO_accession	Description	Term_type	Over_represented_pValue	Corrected_pValue	DEG_item	DEG_list	Bg_item	Bg_list	Gene_names
GO:0016491	oxidoreductase activity	molecular_function	1.3688e-10	6.1303e-07	317	2965	930	12095	comp38947_c0,comp35672_c0,comp42949_c0,comp27959_c0,comp39027_c0,comp35768_c0,comp44178_c0,comp41993_c1,comp44873_c0,comp40520_c0,comp32388_c0,comp18945_c0,comp39906_c0,comp39157_c0,comp41907_c0,comp41968_c0,comp19236_c0,comp39050_c1,comp44500_c0,comp35701_c0,comp36103_c0,comp41070_c0,comp20981_c0,comp93358_c0,comp33320_c0,comp74472_c0,comp43875_c0,comp33774_c0,comp40897_c0,comp30405_c0,comp44717…
GO:0055114	oxidation-reduction process	biological_process	2.5063e-10	6.1303e-07	315	2965	913	12095	comp35873_c0,comp42018_c0,comp18325_c0,comp38182_c0,comp41833_c0,comp34482_c0,comp39666_c0,comp36585_c1,comp37804_c1,comp147820_c0,comp25637_c0,comp37374_c0,comp28743_c0,comp43234_c0,comp44814_c0,comp42072_c0,comp43560_c0,comp43562_c1,comp45945_c0,comp42382_c0,comp63819_c0,comp44905_c0,comp39979_c0,comp35531_c2,comp42883_c5,comp35638_c0,comp43065_c1,comp44809_c0,comp34889_c1,comp32815_c0,comp4258…
GO:0008233	peptidase activity	molecular_function	2.5807e-08	4.2082e-05	215	2965	605	12095	comp42150_c0,comp33277_c0,comp35558_c0,comp34720_c0,comp42207_c0,comp19074_c0,comp18393_c0,comp38396_c0,comp44694_c0,comp40455_c0,comp45033_c0,comp42714_c0,comp41080_c0,comp40960_c0,comp44629_c0,comp37579_c0,comp42560_c0,comp42075_c0,comp42611_c0,comp40927_c0,comp37912_c0,comp257459_c0,comp28466_c0,comp44791_c0,comp43522_c0,comp44930_c0,comp43504_c0,comp43516_c0,comp41404_c0,comp33970_c0,comp1991…
GO:0006508	proteolysis	biological_process	9.1222e-08	0.00011156	207	2965	577	12095	comp43264_c4,comp26885_c0,comp42462_c1,comp26536_c0,comp44973_c0,comp32197_c0,comp44593_c0,comp44655_c0,comp27441_c1,comp125628_c0,comp44663_c0,comp44744_c0,comp32186_c1,comp57933_c0,comp34629_c0,comp38175_c0,comp47077_c0,comp29660_c1,comp18895_c0,comp39630_c0,comp43285_c0,comp19582_c0,comp18400_c0,comp42232_c2,comp49625_c0,comp27716_c0,comp38845_c0,comp41147_c0,comp42254_c0,comp43484_c0,comp4413…
GO:0006091	generation of precursor metabolites and energy	biological_process	3.4834e-07	0.00034082	101	2965	257	12095	comp18421_c0,comp43622_c1,comp44742_c0,comp44720_c0,comp44700_c0,comp30493_c0,comp44348_c0,comp42879_c2,comp44075_c0,comp20238_c0,comp57090_c0,comp43562_c1,comp43560_c0,comp43479_c0,comp44905_c0,comp45292_c0,comp42849_c1,comp44845_c0,comp45945_c0,comp45803_c0,comp34422_c0,comp42883_c5,comp44787_c0,comp34133_c0,comp45034_c0,comp42528_c2,comp44748_c0,comp40215_c0,comp44896_c0,comp39712_c0,comp48580…
GO:0070011	peptidase activity, acting on L-amino acid peptides	molecular_function	4.6105e-07	0.00037591	189	2965	535	12095	comp19334_c1,comp38716_c0,comp43193_c0,comp42321_c1,comp41822_c0,comp46504_c0,comp47194_c0,comp36253_c0,comp45048_c0,comp45696_c0,comp44314_c0,comp41002_c0,comp29144_c0,comp41836_c0,comp44566_c1,comp38016_c0,comp43165_c1,comp37192_c0,comp46217_c0,comp43197_c0,comp36857_c0,comp41417_c0,comp38170_c0,comp147788_c0,comp35781_c0,comp42621_c0,comp18468_c1,comp117239_c0,comp39363_c0,comp35616_c0,comp408…
GO:0008236	serine-type peptidase activity	molecular_function	7.0809e-07	0.000433	97	2965	246	12095	comp44654_c0,comp41722_c2,comp40949_c0,comp18497_c0,comp19755_c0,comp33970_c0,comp42826_c0,comp199129_c0,comp18448_c0,comp18665_c0,comp44930_c0,comp38062_c0,comp44589_c0,comp44791_c0,comp43522_c0,comp44610_c0,comp43113_c1,comp41331_c3,comp33881_c0,comp43759_c0,comp44584_c0,comp33777_c0,comp44694_c0,comp36313_c0,comp43523_c0,comp37774_c0,comp43153_c0,comp34720_c0,comp19074_c0,comp42105_c0,comp1839…
GO:0017171	serine hydrolase activity	molecular_function	7.0809e-07	0.000433	97	2965	246	12095	comp18448_c0,comp199129_c0,comp18665_c0,comp33970_c0,comp42826_c0,comp41722_c2,comp19755_c0,comp40949_c0,comp18497_c0,comp44654_c0,comp44610_c0,comp43113_c1,comp44791_c0,comp43522_c0,comp44930_c0,comp38062_c0,comp44589_c0,comp41331_c3,comp44584_c0,comp33777_c0,comp33881_c0,comp43759_c0,comp18393_c0,comp34720_c0,comp42105_c0,comp19074_c0,comp43153_c0,comp37774_c0,comp43523_c0,comp44694_c0,comp3631…
GO:0048037	cofactor binding	molecular_function	1.333e-06	0.00072458	122	2965	298	12095	comp18459_c0,comp55321_c0,comp43485_c0,comp43065_c0,comp40107_c0,comp43023_c0,comp42313_c0,comp18696_c0,comp42428_c0,comp44416_c1,comp33416_c0,comp29134_c0,comp42904_c1,comp18706_c0,comp18454_c0,comp41205_c1,comp37682_c0,comp42369_c0,comp37408_c0,comp43843_c1,comp40657_c0,comp42125_c0,comp40629_c0,comp25580_c1,comp33774_c0,comp40897_c0,comp42767_c0,comp42593_c0,comp30550_c0,comp35701_c0,comp41070…
GO:0045333	cellular respiration	biological_process	1.6886e-06	0.0007671	63	2965	149	12095	comp223531_c0,comp18414_c0,comp40256_c0,comp30638_c0,comp30493_c0,comp38955_c0,comp35799_c0,comp44348_c0,comp44802_c0,comp38583_c0,comp18679_c0,comp44742_c0,comp43485_c0,comp44720_c0,comp18384_c0,comp44075_c0,comp40785_c0,comp42270_c0,comp57090_c0,comp25956_c0,comp39445_c0,comp31244_c0,comp45292_c0,comp42849_c1,comp42369_c0,comp19795_c1,comp18454_c0,comp43562_c1,comp43560_c0,comp44717_c0,comp4347…
GO:0006119	oxidative phosphorylation	biological_process	1.7791e-06	0.0007671	57	2965	139	12095	comp44720_c0,comp18376_c0,comp44700_c0,comp44742_c0,comp18421_c0,comp44802_c0,comp44348_c0,comp38583_c0,comp223531_c0,comp30638_c0,comp40256_c0,comp18414_c0,comp38955_c0,comp35799_c0,comp32960_c0,comp31244_c0,comp42879_c2,comp25956_c0,comp42270_c0,comp57090_c0,comp44717_c0,comp19795_c1,comp44845_c0,comp45945_c0,comp42849_c1,comp45034_c0,comp18411_c0,comp34422_c0,comp34133_c0,comp44787_c0,comp4506…
GO:0015980	energy derivation by oxidation of organic compounds	biological_process	1.8817e-06	0.0007671	68	2965	162	12095	comp44096_c0,comp44835_c0,comp36103_c0,comp40921_c0,comp43108_c0,comp16757_c0,comp18387_c0,comp32380_c0,comp45819_c0,comp18622_c0,comp30638_c0,comp223531_c0,comp18414_c0,comp40256_c0,comp38955_c0,comp42420_c0,comp35799_c0,comp44802_c0,comp38583_c0,comp18679_c0,comp43485_c0,comp18384_c0,comp40785_c0,comp42270_c0,comp25956_c0,comp39445_c0,comp31244_c0,comp42369_c0,comp19795_c1,comp18454_c0,comp4471…
GO:0050662	coenzyme binding	molecular_function	2.0512e-06	0.00077189	101	2965	237	12095	comp40641_c0,comp22371_c0,comp36574_c0,comp43122_c0,comp41907_c0,comp46594_c0,comp41663_c0,comp32758_c1,comp19236_c0,comp35701_c0,comp30550_c0,comp41070_c0,comp42593_c0,comp43223_c0,comp40923_c0,comp18390_c0,comp41993_c1,comp44178_c0,comp42928_c0,comp18387_c0,comp27959_c0,comp35768_c0,comp28678_c0,comp18345_c0,comp75861_c0,comp68423_c0,comp39678_c0,comp40138_c0,comp41813_c0,comp35550_c0,comp42014…
GO:0006818	hydrogen transport	biological_process	3.1763e-06	0.0010359	103	2965	286	12095	comp39666_c0,comp33621_c1,comp147820_c0,comp39898_c0,comp41037_c0,comp36585_c1,comp44642_c0,comp35490_c0,comp38075_c0,comp37924_c0,comp338556_c0,comp44704_c0,comp30432_c0,comp28743_c0,comp61006_c0,comp44814_c0,comp42340_c1,comp42247_c0,comp18624_c0,comp48580_c0,comp44817_c0,comp43244_c0,comp34422_c0,comp44787_c0,comp34133_c0,comp45034_c0,comp44615_c0,comp41369_c0,comp40978_c0,comp44748_c0,comp374…
GO:0015992	proton transport	biological_process	3.1763e-06	0.0010359	103	2965	286	12095	comp57090_c0,comp42879_c2,comp44348_c0,comp42531_c0,comp42262_c0,comp43405_c0,comp44700_c0,comp41081_c0,comp18060_c0,comp44720_c0,comp44645_c0,comp44742_c0,comp18421_c0,comp43598_c0,comp44748_c0,comp40978_c0,comp41369_c0,comp44615_c0,comp45034_c0,comp44787_c0,comp34133_c0,comp43244_c0,comp34422_c0,comp45945_c0,comp44845_c0,comp42849_c1,comp44810_c0,comp42023_c0,comp40123_c0,comp37420_c0,comp44814…
GO:0006810	transport	biological_process	4.0157e-06	0.0011556	592	2965	1948	12095	comp42023_c0,comp33220_c0,comp63819_c0,comp45945_c0,comp43844_c0,comp25749_c0,comp35470_c0,comp38914_c0,comp39754_c0,comp35822_c0,comp40882_c1,comp33051_c0,comp38190_c1,comp38295_c3,comp34889_c1,comp44378_c0,comp40822_c0,comp42797_c4,comp43921_c2,comp55191_c0,comp44160_c0,comp147820_c0,comp36585_c1,comp42537_c0,comp36595_c1,comp45254_c0,comp41365_c1,comp48580_c0,comp48335_c0,comp43240_c0,comp3972…
GO:0051234	establishment of localization	biological_process	4.0157e-06	0.0011556	592	2965	1948	12095	comp18737_c0,comp38075_c0,comp40018_c1,comp43538_c3,comp44130_c2,comp56313_c0,comp43113_c1,comp42340_c1,comp61006_c0,comp44097_c0,comp39672_c0,comp355433_c0,comp39849_c0,comp40123_c0,comp26972_c0,comp43575_c0,comp42343_c0,comp35455_c0,comp30936_c0,comp18285_c0,comp34422_c0,comp34133_c0,comp44615_c0,comp296769_c0,comp41311_c0,comp47899_c0,comp17982_c0,comp41521_c0,comp44645_c0,comp39705_c0,comp293…
GO:0005739	mitochondrion	cellular_component	1.0476e-05	0.0028472	100	2965	281	12095	comp45582_c0,comp42340_c1,comp41589_c0,comp44814_c0,comp44643_c0,comp28743_c0,comp40062_c0,comp61006_c0,comp37109_c0,comp40743_c0,comp38851_c0,comp44817_c0,comp41366_c0,comp43041_c1,comp33621_c1,comp39307_c0,comp41228_c6,comp36585_c1,comp42537_c0,comp52392_c0,comp43400_c0,comp39184_c0,comp41454_c0,comp32629_c1,comp18640_c0,comp18737_c0,comp41086_c0,comp43574_c0,comp30591_c0,comp32686_c0,comp30432…
GO:0051179	localization	biological_process	1.2293e-05	0.0031651	607	2965	2020	12095	comp45068_c0,comp41193_c0,comp44414_c0,comp43065_c0,comp44371_c0,comp98033_c0,comp42428_c0,comp40294_c0,comp43144_c2,comp38414_c0,comp33789_c0,comp28111_c0,comp36810_c0,comp43615_c1,comp44245_c0,comp45389_c0,comp42030_c0,comp43973_c0,comp44298_c1,comp41310_c1,comp47573_c0,comp18430_c0,comp18707_c1,comp44286_c0,comp32758_c1,comp37866_c0,comp133306_c0,comp44097_c0,comp39672_c0,comp355433_c0,comp398…
GO:0006457	protein folding	biological_process	1.371e-05	0.0033536	57	2965	123	12095	comp43415_c1,comp42121_c0,comp26206_c0,comp28744_c0,comp41815_c1,comp42004_c0,comp40592_c0,comp45162_c0,comp42714_c0,comp44831_c0,comp35579_c0,comp45467_c0,comp43602_c0,comp43361_c0,comp43512_c0,comp41860_c0,comp44348_c1,comp42243_c2,comp35657_c0,comp42087_c0,comp18696_c0,comp48972_c0,comp39346_c0,comp43384_c5,comp35706_c0,comp39367_c0,comp75072_c0,comp35427_c0,comp59371_c0,comp22076_c0,comp44847…
GO:0044765	single-organism transport	biological_process	2.0578e-05	0.0046566	439	2965	1450	12095	comp38478_c0,comp31359_c0,comp58582_c0,comp42678_c0,comp35676_c0,comp44802_c0,comp40841_c0,comp40256_c0,comp28468_c0,comp43023_c0,comp32960_c0,comp39810_c0,comp43397_c0,comp44297_c2,comp43090_c0,comp42087_c0,comp37383_c0,comp44717_c0,comp42357_c0,comp41814_c0,comp43983_c4,comp34625_c0,comp28698_c0,comp35606_c0,comp42929_c0,comp39668_c0,comp42987_c1,comp41105_c0,comp42232_c2,comp42004_c0,comp39760…
GO:0044283	small molecule biosynthetic process	biological_process	2.0941e-05	0.0046566	130	2965	333	12095	comp56042_c0,comp35873_c0,comp28462_c0,comp41833_c0,comp37166_c0,comp33016_c0,comp34482_c0,comp43871_c0,comp43115_c0,comp37892_c0,comp50355_c0,comp147820_c0,comp38650_c0,comp44188_c1,comp44896_c0,comp76910_c0,comp44456_c0,comp42594_c0,comp42671_c0,comp37374_c0,comp50194_c0,comp26327_c0,comp46875_c0,comp41898_c0,comp43560_c0,comp44454_c0,comp43479_c0,comp40207_c0,comp43562_c1,comp42382_c0,comp3979…
GO:0003824	catalytic activity	molecular_function	2.5628e-05	0.0054511	1517	2965	5516	12095	comp147788_c0,comp42866_c0,comp40032_c0,comp20490_c0,comp37651_c0,comp41663_c0,comp40641_c0,comp40689_c1,comp37219_c0,comp40921_c0,comp46594_c0,comp44363_c0,comp34831_c0,comp316880_c0,comp56560_c0,comp47999_c0,comp42639_c0,comp48884_c0,comp42857_c0,comp18011_c0,comp42240_c1,comp48803_c0,comp18387_c0,comp41120_c0,comp42938_c2,comp19234_c0,comp30326_c0,comp41837_c0,comp36390_c0,comp42536_c0,comp447…
GO:0004298	threonine-type endopeptidase activity	molecular_function	3.3992e-05	0.0066516	12	2965	16	12095	comp34831_c0,comp40261_c0,comp45403_c0,comp47186_c0,comp35558_c0,comp37579_c0,comp41652_c0,comp47111_c0,comp46551_c0,comp46629_c0,comp47077_c0,comp46504_c0
GO:0070003	threonine-type peptidase activity	molecular_function	3.3992e-05	0.0066516	12	2965	16	12095	comp47186_c0,comp45403_c0,comp46504_c0,comp46551_c0,comp46629_c0,comp47077_c0,comp47111_c0,comp35558_c0,comp37579_c0,comp41652_c0,comp40261_c0,comp34831_c0
GO:0005215	transporter activity	molecular_function	3.7866e-05	0.0071246	321	2965	1046	12095	comp42467_c0,comp51551_c0,comp43893_c4,comp43630_c0,comp42918_c0,comp18622_c0,comp63896_c0,comp40687_c0,comp35423_c2,comp222307_c0,comp45534_c0,comp37181_c0,comp36857_c0,comp17776_c0,comp18709_c0,comp35312_c0,comp518815_c0,comp42644_c0,comp38950_c0,comp71523_c0,comp43382_c3,comp38090_c0,comp41722_c3,comp43841_c0,comp34666_c0,comp44018_c0,comp44539_c0,comp25587_c0,comp41054_c0,comp42941_c0,comp339…
GO:0042773	ATP synthesis coupled electron transport	biological_process	4.3337e-05	0.0076374	40	2965	99	12095	comp36585_c1,comp147820_c0,comp16757_c0,comp43290_c0,comp45819_c0,comp18622_c0,comp39666_c0,comp43108_c0,comp37924_c0,comp38075_c0,comp44814_c0,comp28743_c0,comp40921_c0,comp44748_c0,comp41193_c0,comp45068_c0,comp42746_c0,comp18411_c0,comp45034_c0,comp44787_c0,comp34133_c0,comp34422_c0,comp19795_c1,comp42849_c1,comp44717_c0,comp57090_c0,comp42270_c0,comp31244_c0,comp25956_c0,comp38583_c0,comp4434…
GO:0044711	single-organism biosynthetic process	biological_process	4.3714e-05	0.0076374	133	2965	346	12095	comp42593_c0,comp41696_c2,comp44138_c2,comp45066_c0,comp36103_c0,comp35701_c0,comp41070_c0,comp39324_c0,comp39364_c0,comp41907_c0,comp43567_c0,comp22371_c0,comp39560_c0,comp45482_c0,comp35437_c1,comp18345_c0,comp43189_c2,comp35711_c1,comp43004_c0,comp40923_c0,comp44802_c0,comp40256_c0,comp41279_c0,comp29134_c0,comp18384_c0,comp41759_c0,comp19795_c1,comp45379_c0,comp40657_c0,comp36402_c0,comp44456…
GO:0042775	mitochondrial ATP synthesis coupled electron transport	biological_process	4.9769e-05	0.0083956	37	2965	91	12095	comp42270_c0,comp57090_c0,comp25956_c0,comp31244_c0,comp35799_c0,comp40256_c0,comp223531_c0,comp38955_c0,comp18414_c0,comp30638_c0,comp38583_c0,comp44348_c0,comp44802_c0,comp44742_c0,comp44720_c0,comp42746_c0,comp41193_c0,comp44748_c0,comp45068_c0,comp34133_c0,comp44787_c0,comp34422_c0,comp18411_c0,comp45034_c0,comp42849_c1,comp19795_c1,comp44717_c0,comp44814_c0,comp28743_c0,comp36585_c1,comp1478…
GO:0031072	heat shock protein binding	molecular_function	7.2831e-05	0.011876	21	2965	32	12095	comp59371_c0,comp40733_c0,comp75072_c0,comp43573_c0,comp45725_c0,comp38776_c0,comp39340_c0,comp40729_c0,comp39744_c0,comp48972_c0,comp18696_c0,comp39795_c0,comp35474_c0,comp44348_c1,comp40762_c0,comp43512_c0,comp52248_c0,comp45162_c0,comp22076_c0,comp26206_c0,comp43415_c1
GO:0004180	carboxypeptidase activity	molecular_function	7.6707e-05	0.012105	24	2965	42	12095	comp44967_c0,comp38016_c0,comp44739_c0,comp38197_c0,comp38845_c0,comp43681_c3,comp44663_c0,comp40805_c0,comp42867_c0,comp45124_c0,comp45719_c0,comp43113_c1,comp18468_c1,comp35616_c0,comp41002_c0,comp40670_c0,comp41404_c0,comp42311_c1,comp38175_c0,comp43504_c0,comp35781_c0,comp42207_c0,comp45033_c0,comp19582_c0
GO:0022904	respiratory electron transport chain	biological_process	8.0825e-05	0.012356	43	2965	111	12095	comp44814_c0,comp44643_c0,comp40921_c0,comp28743_c0,comp16757_c0,comp147820_c0,comp36585_c1,comp39666_c0,comp18622_c0,comp45819_c0,comp43290_c0,comp32686_c0,comp43108_c0,comp38075_c0,comp37924_c0,comp43500_c0,comp42270_c0,comp57090_c0,comp25956_c0,comp31244_c0,comp18414_c0,comp223531_c0,comp40256_c0,comp38955_c0,comp30638_c0,comp35799_c0,comp44802_c0,comp44348_c0,comp38583_c0,comp44742_c0,comp447…
GO:0070469	respiratory chain	cellular_component	8.7221e-05	0.012919	27	2965	63	12095	comp44802_c0,comp38955_c0,comp223531_c0,comp18414_c0,comp30638_c0,comp35799_c0,comp44720_c0,comp44742_c0,comp57090_c0,comp44643_c0,comp44814_c0,comp31244_c0,comp28743_c0,comp25956_c0,comp44873_c0,comp44717_c0,comp38075_c0,comp45068_c0,comp44748_c0,comp41193_c0,comp36585_c1,comp39184_c0,comp45034_c0,comp18411_c0,comp39666_c0,comp18622_c0,comp44787_c0
GO:0005737	cytoplasm	cellular_component	9.0755e-05	0.012919	537	2965	1809	12095	comp51551_c0,comp56171_c0,comp18689_c0,comp43893_c4,comp41546_c0,comp41558_c0,comp35423_c2,comp41772_c0,comp44164_c1,comp63896_c0,comp36552_c0,comp30550_c0,comp38551_c0,comp40019_c0,comp42674_c0,comp44476_c0,comp43650_c1,comp42621_c0,comp42130_c0,comp71523_c0,comp44229_c0,comp34666_c0,comp42861_c0,comp43217_c0,comp26206_c0,comp30248_c0,comp44006_c0,comp35607_c0,comp38231_c0,comp43135_c0,comp48660…
GO:0022857	transmembrane transporter activity	molecular_function	9.2427e-05	0.012919	277	2965	897	12095	comp40277_c0,comp26743_c0,comp42262_c0,comp41081_c0,comp43708_c1,comp18421_c0,comp41396_c0,comp47234_c0,comp39276_c0,comp44845_c0,comp38362_c0,comp25281_c0,comp319504_c0,comp36031_c0,comp43975_c0,comp43957_c1,comp17702_c0,comp18650_c1,comp44748_c0,comp40978_c0,comp41369_c0,comp26508_c0,comp44787_c0,comp42731_c0,comp35225_c1,comp87492_c0,comp43983_c9,comp31842_c0,comp40066_c0,comp43880_c0,comp4080…
GO:0004175	endopeptidase activity	molecular_function	0.00012819	0.01742	118	2965	354	12095	comp43683_c0,comp41331_c3,comp43032_c0,comp44098_c0,comp38473_c0,comp43759_c0,comp43542_c0,comp53449_c0,comp41652_c0,comp47186_c0,comp44584_c0,comp37881_c0,comp33777_c0,comp40502_c0,comp38761_c0,comp44654_c0,comp50676_c0,comp39514_c0,comp33265_c0,comp40799_c0,comp33970_c0,comp40220_c0,comp18665_c0,comp44930_c0,comp44589_c0,comp44449_c0,comp10070_c0,comp44791_c0,comp45403_c0,comp44610_c0,comp37912…
GO:1901607	alpha-amino acid biosynthetic process	biological_process	0.00014929	0.019592	60	2965	132	12095	comp43065_c1,comp38396_c0,comp43225_c1,comp55321_c0,comp43979_c0,comp40228_c0,comp44175_c0,comp34780_c0,comp41022_c0,comp42797_c4,comp29134_c0,comp43479_c0,comp44248_c0,comp41898_c0,comp41205_c1,comp63040_c0,comp43562_c1,comp37408_c0,comp45379_c0,comp39791_c0,comp45803_c0,comp42783_c0,comp44006_c0,comp44613_c0,comp44138_c2,comp45066_c0,comp43750_c0,comp44896_c0,comp46874_c0,comp42398_c0,comp43311…
GO:0015672	monovalent inorganic cation transport	biological_process	0.00015219	0.019592	133	2965	417	12095	comp51551_c0,comp42467_c0,comp43108_c0,comp43893_c4,comp316880_c0,comp44785_c0,comp35423_c2,comp45819_c0,comp18622_c0,comp37651_c0,comp35312_c0,comp18709_c0,comp40921_c0,comp34666_c0,comp18411_c0,comp41054_c0,comp42746_c0,comp53130_c0,comp18376_c0,comp44121_c4,comp38583_c0,comp38256_c0,comp35799_c0,comp38955_c0,comp18414_c0,comp31244_c0,comp25956_c0,comp48329_c0,comp42270_c0,comp338556_c0,comp379…
GO:0022900	electron transport chain	biological_process	0.00017815	0.022347	47	2965	126	12095	comp19795_c1,comp45292_c0,comp42849_c1,comp44717_c0,comp45068_c0,comp44748_c0,comp41193_c0,comp42746_c0,comp45034_c0,comp18411_c0,comp34422_c0,comp34133_c0,comp44787_c0,comp44348_c0,comp44802_c0,comp38583_c0,comp38955_c0,comp223531_c0,comp40256_c0,comp30638_c0,comp18414_c0,comp35799_c0,comp44720_c0,comp44742_c0,comp57090_c0,comp42270_c0,comp31244_c0,comp25956_c0,comp32686_c0,comp43108_c0,comp3792…
GO:0006812	cation transport	biological_process	0.00019318	0.023626	197	2965	629	12095	comp25219_c0,comp41366_c0,comp33621_c1,comp42837_c1,comp42599_c0,comp39898_c0,comp49014_c0,comp35490_c0,comp37924_c0,comp338556_c0,comp18079_c0,comp36772_c0,comp279154_c0,comp35595_c0,comp40800_c0,comp43620_c0,comp40066_c0,comp31842_c0,comp33265_c0,comp42247_c0,comp44817_c0,comp18624_c0,comp41817_c0,comp41035_c0,comp35225_c1,comp28179_c0,comp43244_c0,comp42731_c0,comp26508_c0,comp44787_c0,comp450…
GO:0016053	organic acid biosynthetic process	biological_process	0.00023364	0.027214	94	2965	235	12095	comp43029_c0,comp29134_c0,comp18384_c0,comp41427_c0,comp55321_c0,comp18459_c0,comp41279_c0,comp44006_c0,comp63040_c0,comp37682_c0,comp41205_c1,comp36402_c0,comp43843_c1,comp45379_c0,comp37408_c0,comp22371_c0,comp41907_c0,comp43567_c0,comp39364_c0,comp39622_c0,comp39324_c0,comp42037_c0,comp39880_c0,comp36103_c0,comp43750_c0,comp44138_c2,comp45066_c0,comp44613_c0,comp37684_c0,comp40364_c0,comp27000…
GO:0046394	carboxylic acid biosynthetic process	biological_process	0.00023364	0.027214	94	2965	235	12095	comp42707_c0,comp42783_c0,comp45803_c0,comp24696_c0,comp39791_c0,comp42382_c0,comp43562_c1,comp43479_c0,comp43560_c0,comp41898_c0,comp44248_c0,comp47234_c0,comp34780_c0,comp41022_c0,comp44175_c0,comp42797_c4,comp40228_c0,comp43979_c0,comp43225_c1,comp43065_c1,comp38396_c0,comp42837_c1,comp38650_c0,comp41446_c0,comp42599_c0,comp50355_c0,comp43871_c0,comp45393_c0,comp37166_c0,comp33016_c0,comp41833…
GO:0015078	hydrogen ion transmembrane transporter activity	molecular_function	0.0002466	0.027856	81	2965	235	12095	comp316880_c0,comp43893_c4,comp44103_c0,comp42467_c0,comp51551_c0,comp44873_c0,comp41021_c0,comp18622_c0,comp35423_c2,comp44847_c0,comp44785_c0,comp18601_c0,comp44772_c0,comp43959_c0,comp18709_c0,comp47573_c0,comp37651_c0,comp18430_c0,comp40921_c0,comp28698_c0,comp41130_c0,comp34625_c0,comp41814_c0,comp44717_c0,comp34666_c0,comp53130_c0,comp41193_c0,comp45068_c0,comp44014_c0,comp18411_c0,comp3579…
GO:0016052	carbohydrate catabolic process	biological_process	0.00025887	0.027856	34	2965	69	12095	comp41615_c0,comp42287_c0,comp22371_c0,comp53716_c0,comp33953_c0,comp44096_c0,comp25637_c0,comp42674_c0,comp41482_c0,comp39712_c0,comp44896_c0,comp186407_c0,comp42398_c0,comp23704_c1,comp45417_c0,comp41993_c1,comp39229_c1,comp43877_c0,comp27088_c0,comp29134_c0,comp45761_c0,comp40228_c0,comp43622_c1,comp47168_c0,comp42528_c2,comp42883_c5,comp45803_c0,comp42740_c2,comp43843_c1,comp44905_c0,comp4238…
GO:0006118	electron transport	biological_process	0.00026067	0.027856	70	2965	185	12095	comp56560_c0,comp32388_c0,comp43108_c0,comp43863_c3,comp40891_c1,comp44873_c0,comp40520_c0,comp51551_c0,comp36069_c0,comp36738_c3,comp27188_c0,comp42949_c0,comp18634_c0,comp36738_c0,comp47573_c0,comp35701_c0,comp30550_c0,comp36103_c0,comp32758_c1,comp40128_c0,comp18430_c0,comp39214_c0,comp413278_c0,comp41748_c0,comp41968_c0,comp19795_c1,comp43217_c0,comp43875_c0,comp33774_c0,comp30405_c0,comp4062…
GO:0044710	single-organism metabolic process	biological_process	0.00026194	0.027856	778	2965	2678	12095	comp37166_c0,comp33016_c0,comp42923_c4,comp38075_c0,comp37187_c0,comp23153_c0,comp38650_c0,comp36510_c0,comp18448_c0,comp43856_c0,comp76910_c0,comp42561_c0,comp186407_c0,comp65967_c0,comp56313_c0,comp19180_c0,comp42340_c1,comp45582_c0,comp44643_c0,comp41615_c0,comp26327_c0,comp42387_c1,comp48578_c0,comp19799_c0,comp38062_c0,comp42594_c0,comp44551_c0,comp61006_c0,comp41898_c0,comp44454_c0,comp4347…
GO:0004181	metallocarboxypeptidase activity	molecular_function	0.00027329	0.028445	14	2965	21	12095	comp45124_c0,comp19582_c0,comp45719_c0,comp44663_c0,comp42867_c0,comp45033_c0,comp35616_c0,comp44967_c0,comp18468_c1,comp42311_c1,comp35781_c0,comp44739_c0,comp38845_c0,comp38197_c0
GO:0031975	envelope	cellular_component	0.00032808	0.033437	104	2965	311	12095	comp43514_c0,comp51072_c0,comp43951_c0,comp41034_c0,comp43119_c0,comp38190_c1,comp39367_c0,comp43405_c0,comp296769_c0,comp39705_c0,comp37686_c0,comp18421_c0,comp16055_c0,comp44742_c0,comp32829_c0,comp45034_c0,comp44615_c0,comp43415_c1,comp28578_c0,comp41505_c0,comp39369_c1,comp43519_c0,comp44097_c0,comp25749_c0,comp34104_c0,comp37420_c0,comp26972_c0,comp45582_c0,comp42340_c1,comp44814_c0,comp6100…
GO:0031090	organelle membrane	cellular_component	0.00036369	0.035918	138	2965	409	12095	comp39184_c0,comp32629_c1,comp18470_c0,comp33621_c1,comp39307_c0,comp18633_c0,comp35490_c0,comp37924_c0,comp35847_c0,comp32686_c0,comp47141_c0,comp41787_c0,comp45860_c0,comp44817_c0,comp34185_c0,comp43356_c0,comp43415_c1,comp36124_c0,comp45034_c0,comp41369_c0,comp40978_c0,comp42220_c0,comp37420_c0,comp43437_c3,comp34104_c0,comp42612_c1,comp43119_c0,comp33277_c0,comp43463_c5,comp18421_c0,comp44742…
GO:0044444	cytoplasmic part	cellular_component	0.00037259	0.035918	400	2965	1380	12095	comp18882_c0,comp44279_c0,comp18421_c0,comp39367_c0,comp42262_c0,comp34862_c0,comp39032_c0,comp44069_c0,comp41022_c0,comp48563_c0,comp47045_c0,comp33277_c0,comp43463_c5,comp633206_c0,comp43437_c3,comp41642_c0,comp41505_c0,comp43415_c1,comp45803_c0,comp30551_c0,comp41369_c0,comp40978_c0,comp42220_c0,comp42349_c0,comp379535_c0,comp41885_c0,comp41589_c0,comp41787_c0,comp44796_c0,comp45860_c0,comp184…
GO:0004252	serine-type endopeptidase activity	molecular_function	0.00037446	0.035918	61	2965	174	12095	comp44584_c0,comp26885_c0,comp33777_c0,comp43264_c4,comp26536_c0,comp44973_c0,comp39073_c0,comp43759_c0,comp42462_c1,comp42197_c0,comp44655_c0,comp44593_c0,comp24069_c0,comp44744_c0,comp18011_c0,comp27441_c1,comp41331_c3,comp29144_c1,comp44791_c0,comp44610_c0,comp44930_c0,comp44589_c0,comp147788_c0,comp33970_c0,comp18665_c0,comp29660_c1,comp44654_c0,comp43197_c0,comp42714_c0,comp29972_c1,comp1840…
GO:0006006	glucose metabolic process	biological_process	0.00040521	0.038121	29	2965	57	12095	comp42883_c5,comp45803_c0,comp42740_c2,comp45417_c0,comp41993_c1,comp39229_c1,comp42528_c2,comp41205_c1,comp43560_c0,comp18706_c0,comp44905_c0,comp43843_c1,comp41813_c0,comp42382_c0,comp42287_c0,comp22371_c0,comp39445_c0,comp40228_c0,comp29134_c0,comp45761_c0,comp41615_c0,comp36103_c0,comp41482_c0,comp39712_c0,comp44896_c0,comp42398_c0,comp47168_c0,comp23704_c1,comp42674_c0
GO:0051082	unfolded protein binding	molecular_function	0.00044275	0.040681	44	2965	94	12095	comp44348_c1,comp44831_c0,comp43361_c0,comp43512_c0,comp41392_c0,comp42004_c0,comp45162_c0,comp43415_c1,comp26206_c0,comp41815_c1,comp75072_c0,comp39367_c0,comp59371_c0,comp39346_c0,comp35706_c0,comp42087_c0,comp48972_c0,comp42243_c2,comp35657_c0,comp37987_c0,comp43612_c0,comp38884_c0,comp18689_c0,comp44232_c0,comp46685_c0,comp42537_c0,comp52248_c0,comp43278_c0,comp22076_c0,comp18336_c0,comp41772…
GO:0006811	ion transport	biological_process	0.00044905	0.040681	236	2965	783	12095	comp34553_c0,comp48329_c0,comp38364_c0,comp42270_c0,comp25956_c0,comp31244_c0,comp35799_c0,comp38955_c0,comp18414_c0,comp38583_c0,comp44121_c4,comp38256_c0,comp44023_c0,comp42648_c0,comp18376_c0,comp44368_c0,comp42746_c0,comp53130_c0,comp33900_c3,comp41054_c0,comp38016_c0,comp18411_c0,comp44539_c0,comp40034_c0,comp37427_c0,comp43841_c0,comp44018_c0,comp34666_c0,comp71523_c0,comp40921_c0,comp42644…
GO:0005839	proteasome core complex	cellular_component	0.00050161	0.042996	12	2965	20	12095	comp40261_c0,comp34831_c0,comp46629_c0,comp47077_c0,comp46551_c0,comp46504_c0,comp37579_c0,comp35558_c0,comp41652_c0,comp47111_c0,comp47186_c0,comp45403_c0
GO:0004129	cytochrome-c oxidase activity	molecular_function	0.00052734	0.042996	18	2965	41	12095	comp44717_c0,comp38075_c0,comp41193_c0,comp44748_c0,comp36585_c1,comp45068_c0,comp18411_c0,comp44787_c0,comp18622_c0,comp39666_c0,comp35799_c0,comp18414_c0,comp223531_c0,comp38955_c0,comp44720_c0,comp44742_c0,comp57090_c0,comp28743_c0
GO:0006123	mitochondrial electron transport, cytochrome c to oxygen	biological_process	0.00052734	0.042996	18	2965	41	12095	comp44720_c0,comp44742_c0,comp35799_c0,comp223531_c0,comp18414_c0,comp38955_c0,comp28743_c0,comp57090_c0,comp44717_c0,comp38075_c0,comp18411_c0,comp44787_c0,comp39666_c0,comp18622_c0,comp41193_c0,comp44748_c0,comp36585_c1,comp45068_c0
GO:0016675	oxidoreductase activity, acting on a heme group of donors	molecular_function	0.00052734	0.042996	18	2965	41	12095	comp57090_c0,comp28743_c0,comp35799_c0,comp223531_c0,comp18414_c0,comp38955_c0,comp44720_c0,comp44742_c0,comp41193_c0,comp36585_c1,comp44748_c0,comp45068_c0,comp18411_c0,comp44787_c0,comp18622_c0,comp39666_c0,comp44717_c0,comp38075_c0
GO:0016676	oxidoreductase activity, acting on a heme group of donors, oxygen as acceptor	molecular_function	0.00052734	0.042996	18	2965	41	12095	comp223531_c0,comp38955_c0,comp18414_c0,comp35799_c0,comp44720_c0,comp44742_c0,comp57090_c0,comp28743_c0,comp44717_c0,comp38075_c0,comp45068_c0,comp44748_c0,comp41193_c0,comp36585_c1,comp18411_c0,comp18622_c0,comp39666_c0,comp44787_c0
GO:0045277	respiratory chain complex IV	cellular_component	0.00052734	0.042996	18	2965	41	12095	comp57090_c0,comp28743_c0,comp18414_c0,comp223531_c0,comp38955_c0,comp35799_c0,comp44742_c0,comp44720_c0,comp45068_c0,comp41193_c0,comp36585_c1,comp44748_c0,comp39666_c0,comp18622_c0,comp44787_c0,comp18411_c0,comp38075_c0,comp44717_c0
GO:0005975	carbohydrate metabolic process	biological_process	0.00061242	0.049114	201	2965	598	12095	comp18689_c0,comp48803_c0,comp24069_c0,comp39377_c0,comp40892_c0,comp41813_c0,comp21562_c0,comp38418_c0,comp38834_c0,comp44096_c0,comp44835_c0,comp40032_c0,comp42866_c0,comp42674_c0,comp44879_c0,comp37219_c0,comp53716_c0,comp42621_c0,comp37574_c0,comp42166_c0,comp45629_c0,comp43315_c0,comp43075_c0,comp41205_c1,comp18706_c0,comp44398_c1,comp43843_c1,comp21145_c0,comp43799_c0,comp55383_c0,comp33900…
GO:0044724	single-organism carbohydrate catabolic process	biological_process	0.00066119	0.05217	31	2965	63	12095	comp25637_c0,comp44096_c0,comp42674_c0,comp186407_c0,comp43622_c1,comp42398_c0,comp41482_c0,comp39712_c0,comp44896_c0,comp47168_c0,comp23704_c1,comp29134_c0,comp45761_c0,comp41615_c0,comp22371_c0,comp42287_c0,comp40228_c0,comp44905_c0,comp43843_c1,comp42382_c0,comp41205_c1,comp18706_c0,comp43560_c0,comp39229_c1,comp45417_c0,comp41993_c1,comp42528_c2,comp42883_c5,comp45803_c0,comp42740_c2,comp2708…
GO:0004553	hydrolase activity, hydrolyzing O-glycosyl compounds	molecular_function	0.0007105	0.055171	70	2965	192	12095	comp41368_c2,comp37533_c0,comp42912_c1,comp42408_c0,comp23270_c0,comp44157_c0,comp67573_c0,comp28368_c0,comp62437_c0,comp44843_c0,comp32581_c0,comp43554_c0,comp43622_c1,comp44246_c0,comp21439_c0,comp18681_c1,comp234876_c0,comp42210_c0,comp36064_c0,comp40478_c0,comp43267_c0,comp45269_c0,comp41471_c0,comp33734_c0,comp36007_c0,comp44600_c0,comp34482_c0,comp27088_c0,comp43877_c0,comp39580_c0,comp2563…
GO:0055085	transmembrane transport	biological_process	0.00072789	0.055638	222	2965	713	12095	comp40123_c0,comp42408_c0,comp42677_c0,comp42343_c0,comp42023_c0,comp38453_c0,comp31028_c0,comp44097_c0,comp35822_c0,comp42479_c0,comp34133_c0,comp40882_c1,comp44615_c0,comp35470_c0,comp39674_c0,comp34906_c0,comp51390_c0,comp41633_c1,comp47899_c0,comp41521_c0,comp34889_c1,comp44645_c0,comp44700_c0,comp40237_c0,comp43405_c0,comp42531_c0,comp43243_c4,comp38295_c3,comp33051_c0,comp40822_c0,comp32400…
GO:0008235	metalloexopeptidase activity	molecular_function	0.00076651	0.057689	16	2965	28	12095	comp44967_c0,comp38197_c0,comp38845_c0,comp44739_c0,comp45124_c0,comp45719_c0,comp42867_c0,comp44663_c0,comp35616_c0,comp18468_c1,comp35781_c0,comp37430_c0,comp42311_c1,comp38170_c0,comp19582_c0,comp45033_c0
GO:0022892	substrate-specific transporter activity	molecular_function	0.00078846	0.058364	231	2965	761	12095	comp25956_c0,comp205207_c0,comp34553_c0,comp48329_c0,comp38364_c0,comp40027_c0,comp42270_c0,comp42648_c0,comp44023_c0,comp18376_c0,comp18414_c0,comp38955_c0,comp35799_c0,comp38256_c0,comp44121_c4,comp38016_c0,comp41054_c0,comp42623_c0,comp42941_c0,comp33900_c3,comp18411_c0,comp44368_c0,comp53130_c0,comp42746_c0,comp41722_c3,comp316629_c0,comp43841_c0,comp44018_c0,comp34666_c0,comp40034_c0,comp445…
GO:0044429	mitochondrial part	cellular_component	0.00080865	0.058364	74	2965	218	12095	comp45819_c0,comp44847_c0,comp35423_c2,comp316880_c0,comp43893_c4,comp38611_c1,comp18707_c1,comp42621_c0,comp43959_c0,comp47573_c0,comp44014_c0,comp28698_c0,comp41975_c0,comp34625_c0,comp41850_c0,comp44717_c0,comp34666_c0,comp41814_c0,comp42108_c1,comp35643_c0,comp25956_c0,comp31244_c0,comp30638_c0,comp38955_c0,comp43401_c0,comp38256_c0,comp44802_c0,comp35607_c0,comp38478_c0,comp43041_c1,comp3362…
GO:0015002	heme-copper terminal oxidase activity	molecular_function	0.00081127	0.058364	19	2965	45	12095	comp19795_c1,comp38075_c0,comp44717_c0,comp36585_c1,comp41193_c0,comp44748_c0,comp45068_c0,comp44787_c0,comp18622_c0,comp39666_c0,comp18411_c0,comp35799_c0,comp223531_c0,comp18414_c0,comp38955_c0,comp44742_c0,comp44720_c0,comp57090_c0,comp28743_c0
GO:0009081	branched-chain amino acid metabolic process	biological_process	0.00085586	0.060679	26	2965	49	12095	comp43560_c0,comp31528_c0,comp41898_c0,comp41205_c1,comp39560_c0,comp37408_c0,comp42382_c0,comp43843_c1,comp45482_c0,comp43871_c0,comp45803_c0,comp42599_c0,comp43189_c2,comp44006_c0,comp42707_c0,comp42837_c1,comp55321_c0,comp42398_c0,comp38717_c0,comp43979_c0,comp40228_c0,comp41907_c0,comp42901_c0,comp41022_c0,comp22371_c0,comp29134_c0
GO:0019318	hexose metabolic process	biological_process	0.00092565	0.06469	45	2965	103	12095	comp42287_c0,comp22371_c0,comp37574_c0,comp42930_c0,comp41615_c0,comp41482_c0,comp36103_c0,comp39712_c0,comp44896_c0,comp42398_c0,comp23704_c1,comp37358_c0,comp46032_c0,comp42674_c0,comp39580_c0,comp34482_c0,comp45417_c0,comp41993_c1,comp39229_c1,comp18345_c0,comp40124_c1,comp34268_c0,comp41813_c0,comp39445_c0,comp40228_c0,comp29134_c0,comp45761_c0,comp18323_c1,comp47168_c0,comp29538_c0,comp45803…
GO:0009082	branched-chain amino acid biosynthetic process	biological_process	0.0009418	0.064891	15	2965	23	12095	comp44006_c0,comp29134_c0,comp43189_c2,comp22371_c0,comp41022_c0,comp45803_c0,comp43871_c0,comp40228_c0,comp42901_c0,comp45482_c0,comp43979_c0,comp39560_c0,comp42398_c0,comp41205_c1,comp41898_c0
GO:0008652	cellular amino acid biosynthetic process	biological_process	0.00097519	0.066259	73	2965	178	12095	comp41446_c0,comp42599_c0,comp50355_c0,comp38650_c0,comp43871_c0,comp45393_c0,comp29571_c0,comp40415_c0,comp37166_c0,comp41833_c0,comp28462_c0,comp35873_c0,comp41779_c0,comp50194_c0,comp26327_c0,comp46875_c0,comp42901_c0,comp44773_c0,comp42594_c0,comp37374_c0,comp28019_c0,comp32556_c0,comp41035_c0,comp43311_c5,comp44456_c0,comp38717_c0,comp44188_c1,comp44896_c0,comp42398_c0,comp46874_c0,comp42783…
GO:0031967	organelle envelope	cellular_component	0.0010421	0.069838	95	2965	285	12095	comp37420_c0,comp26972_c0,comp34104_c0,comp25749_c0,comp39369_c1,comp44097_c0,comp41505_c0,comp43415_c1,comp28578_c0,comp45034_c0,comp44615_c0,comp37686_c0,comp44742_c0,comp16055_c0,comp18421_c0,comp39705_c0,comp39367_c0,comp43405_c0,comp296769_c0,comp38190_c1,comp43951_c0,comp41034_c0,comp43119_c0,comp51072_c0,comp43514_c0,comp44642_c0,comp18633_c0,comp35490_c0,comp38075_c0,comp37924_c0,comp1873…
GO:0006007	glucose catabolic process	biological_process	0.0010749	0.070114	26	2965	52	12095	comp18706_c0,comp43560_c0,comp41205_c1,comp42382_c0,comp44905_c0,comp43843_c1,comp42740_c2,comp42883_c5,comp45803_c0,comp42528_c2,comp39229_c1,comp45417_c0,comp41993_c1,comp23704_c1,comp47168_c0,comp42398_c0,comp41482_c0,comp39712_c0,comp44896_c0,comp42674_c0,comp40228_c0,comp22371_c0,comp42287_c0,comp41615_c0,comp29134_c0,comp45761_c0
GO:0019320	hexose catabolic process	biological_process	0.0010749	0.070114	26	2965	52	12095	comp41205_c1,comp18706_c0,comp43560_c0,comp44905_c0,comp43843_c1,comp42382_c0,comp42883_c5,comp45803_c0,comp42740_c2,comp39229_c1,comp41993_c1,comp45417_c0,comp42528_c2,comp42398_c0,comp41482_c0,comp44896_c0,comp39712_c0,comp23704_c1,comp47168_c0,comp42674_c0,comp22371_c0,comp42287_c0,comp40228_c0,comp29134_c0,comp45761_c0,comp41615_c0
GO:0051287	NAD binding	molecular_function	0.0011787	0.075868	30	2965	61	12095	comp43485_c0,comp42398_c0,comp40255_c0,comp41035_c0,comp43065_c0,comp40641_c0,comp41022_c0,comp22371_c0,comp44773_c0,comp40228_c0,comp41907_c0,comp29134_c0,comp33416_c0,comp38837_c0,comp40533_c0,comp18454_c0,comp41205_c1,comp43560_c0,comp42018_c0,comp43843_c1,comp68423_c0,comp40657_c0,comp42849_c1,comp41813_c0,comp37408_c0,comp42125_c0,comp41993_c1,comp18387_c0,comp42599_c0,comp40215_c0
GO:0022891	substrate-specific transmembrane transporter activity	molecular_function	0.0012002	0.076249	212	2965	701	12095	comp38792_c0,comp63896_c0,comp42918_c0,comp18622_c0,comp35423_c2,comp40687_c0,comp44785_c0,comp316880_c0,comp43630_c0,comp43893_c4,comp42467_c0,comp51551_c0,comp40178_c0,comp42022_c1,comp46703_c0,comp39462_c0,comp71523_c0,comp44879_c0,comp40921_c0,comp42644_c0,comp44373_c0,comp44941_c0,comp40032_c0,comp18709_c0,comp45534_c0,comp38834_c0,comp37651_c0,comp37181_c0,comp42746_c0,comp44368_c0,comp5313…
GO:0006551	leucine metabolic process	biological_process	0.0012175	0.07636	25	2965	47	12095	comp41205_c1,comp31528_c0,comp43560_c0,comp41898_c0,comp43843_c1,comp45482_c0,comp37408_c0,comp39560_c0,comp42382_c0,comp45803_c0,comp43871_c0,comp42837_c1,comp44006_c0,comp42707_c0,comp42599_c0,comp42398_c0,comp55321_c0,comp43979_c0,comp38717_c0,comp41022_c0,comp22371_c0,comp40228_c0,comp42901_c0,comp41907_c0,comp29134_c0
GO:0009097	isoleucine biosynthetic process	biological_process	0.0012942	0.078649	13	2965	19	12095	comp45482_c0,comp43979_c0,comp39560_c0,comp42398_c0,comp41205_c1,comp44006_c0,comp29134_c0,comp22371_c0,comp41022_c0,comp45803_c0,comp42901_c0,comp43871_c0,comp40228_c0
GO:0009099	valine biosynthetic process	biological_process	0.0012942	0.078649	13	2965	19	12095	comp42398_c0,comp41205_c1,comp39560_c0,comp45482_c0,comp43979_c0,comp40228_c0,comp43871_c0,comp42901_c0,comp22371_c0,comp41022_c0,comp45803_c0,comp29134_c0,comp44006_c0
GO:0006549	isoleucine metabolic process	biological_process	0.0013183	0.078649	24	2965	45	12095	comp42382_c0,comp39560_c0,comp37408_c0,comp45482_c0,comp43843_c1,comp43560_c0,comp31528_c0,comp41205_c1,comp42599_c0,comp42837_c1,comp44006_c0,comp42707_c0,comp43871_c0,comp45803_c0,comp38717_c0,comp43979_c0,comp42398_c0,comp55321_c0,comp29134_c0,comp41907_c0,comp40228_c0,comp42901_c0,comp22371_c0,comp41022_c0
GO:0006573	valine metabolic process	biological_process	0.0013183	0.078649	24	2965	45	12095	comp43979_c0,comp38717_c0,comp55321_c0,comp42398_c0,comp29134_c0,comp22371_c0,comp41022_c0,comp40228_c0,comp42901_c0,comp41907_c0,comp45482_c0,comp43843_c1,comp42382_c0,comp37408_c0,comp39560_c0,comp41205_c1,comp43560_c0,comp31528_c0,comp42707_c0,comp44006_c0,comp42837_c1,comp42599_c0,comp45803_c0,comp43871_c0
GO:0009098	leucine biosynthetic process	biological_process	0.001354	0.079215	14	2965	21	12095	comp45803_c0,comp41022_c0,comp22371_c0,comp42901_c0,comp43871_c0,comp40228_c0,comp44006_c0,comp29134_c0,comp41205_c1,comp42398_c0,comp41898_c0,comp43979_c0,comp45482_c0,comp39560_c0
GO:0005996	monosaccharide metabolic process	biological_process	0.0013602	0.079215	45	2965	105	12095	comp37574_c0,comp42930_c0,comp41615_c0,comp42287_c0,comp22371_c0,comp37358_c0,comp42674_c0,comp46032_c0,comp36103_c0,comp41482_c0,comp39712_c0,comp44896_c0,comp42398_c0,comp23704_c1,comp45417_c0,comp41993_c1,comp39229_c1,comp39580_c0,comp34482_c0,comp34268_c0,comp41813_c0,comp40124_c1,comp18345_c0,comp45761_c0,comp29134_c0,comp39445_c0,comp40228_c0,comp18323_c1,comp47168_c0,comp29538_c0,comp67573…
GO:0005740	mitochondrial envelope	cellular_component	0.0015117	0.086509	69	2965	205	12095	comp34104_c0,comp37420_c0,comp39369_c1,comp44097_c0,comp45034_c0,comp44615_c0,comp43415_c1,comp28578_c0,comp39705_c0,comp18421_c0,comp44742_c0,comp43405_c0,comp41034_c0,comp51072_c0,comp37924_c0,comp18633_c0,comp44642_c0,comp35490_c0,comp38075_c0,comp32686_c0,comp30432_c0,comp18737_c0,comp41086_c0,comp39184_c0,comp18640_c0,comp32629_c1,comp43400_c0,comp39307_c0,comp42537_c0,comp36585_c1,comp33621…
GO:0015035	protein disulfide oxidoreductase activity	molecular_function	0.0015385	0.086509	14	2965	24	12095	comp43723_c2,comp34140_c0,comp42424_c0,comp18561_c0,comp32388_c0,comp18325_c0,comp40311_c0,comp42844_c5,comp46571_c0,comp27188_c0,comp45730_c0,comp41968_c0,comp42949_c0,comp41279_c1
GO:0015036	disulfide oxidoreductase activity	molecular_function	0.0015385	0.086509	14	2965	24	12095	comp18325_c0,comp18561_c0,comp32388_c0,comp43723_c2,comp34140_c0,comp42424_c0,comp41279_c1,comp41968_c0,comp42949_c0,comp45730_c0,comp46571_c0,comp42844_c5,comp40311_c0,comp27188_c0
GO:0000502	proteasome complex	cellular_component	0.0016085	0.089419	18	2965	35	12095	comp40261_c0,comp45782_c0,comp45403_c0,comp47077_c0,comp46629_c0,comp46504_c0,comp35558_c0,comp47111_c0,comp35595_c0,comp41505_c0,comp34831_c0,comp46880_c0,comp47186_c0,comp35407_c0,comp46551_c0,comp41260_c0,comp41652_c0,comp37579_c0
GO:0046365	monosaccharide catabolic process	biological_process	0.0016402	0.089425	26	2965	53	12095	comp39229_c1,comp45417_c0,comp41993_c1,comp42528_c2,comp42883_c5,comp45803_c0,comp42740_c2,comp44905_c0,comp43843_c1,comp42382_c0,comp41205_c1,comp18706_c0,comp43560_c0,comp29134_c0,comp45761_c0,comp41615_c0,comp22371_c0,comp42287_c0,comp40228_c0,comp42674_c0,comp42398_c0,comp41482_c0,comp39712_c0,comp44896_c0,comp47168_c0,comp23704_c1
GO:0046933	proton-transporting ATP synthase activity, rotational mechanism	molecular_function	0.001651	0.089425	8	2965	13	12095	comp44785_c0,comp39898_c0,comp44700_c0,comp18624_c0,comp37651_c0,comp18421_c0,comp44704_c0,comp44845_c0
GO:0042302	structural constituent of cuticle	molecular_function	0.0016635	0.089425	18	2965	43	12095	comp51384_c0,comp331215_c0,comp41772_c0,comp37220_c0,comp41133_c0,comp47199_c0,comp43800_c3,comp32817_c0,comp43202_c0,comp170672_c0,comp47049_c0,comp18452_c0,comp49062_c0,comp45396_c0,comp173216_c0,comp46374_c0,comp39175_c0,comp99639_c0
GO:0006732	coenzyme metabolic process	biological_process	0.0018724	0.099562	84	2965	231	12095	comp42428_c0,comp29134_c0,comp45761_c0,comp18384_c0,comp43029_c0,comp42270_c0,comp31244_c0,comp40256_c0,comp44802_c0,comp38583_c0,comp55321_c0,comp18459_c0,comp42746_c0,comp43843_c1,comp19795_c1,comp37408_c0,comp41205_c1,comp63040_c0,comp36402_c0,comp18706_c0,comp32758_c1,comp42287_c0,comp40641_c0,comp22371_c0,comp41907_c0,comp42674_c0,comp41482_c0,comp35701_c0,comp44613_c0,comp27000_c0,comp41993…
GO:0016798	hydrolase activity, acting on glycosyl bonds	molecular_function	0.0019044	0.10017	74	2965	214	12095	comp37219_c0,comp18386_c0,comp42621_c0,comp37574_c0,comp42930_c0,comp43075_c0,comp38418_c0,comp38370_c0,comp37423_c0,comp42426_c0,comp44096_c0,comp40032_c0,comp44004_c0,comp40840_c0,comp40124_c1,comp48803_c0,comp34268_c0,comp24069_c0,comp28520_c0,comp16455_c0,comp39377_c0,comp43912_c0,comp44005_c1,comp18681_c0,comp38963_c0,comp43673_c1,comp44718_c0,comp87968_c0,comp42553_c1,comp43286_c1,comp28373…
GO:0051186	cofactor metabolic process	biological_process	0.0019923	0.10368	114	2965	318	12095	comp44567_c0,comp40759_c0,comp45396_c0,comp43405_c0,comp44348_c0,comp43428_c0,comp32815_c0,comp34889_c1,comp44123_c0,comp47168_c0,comp42621_c1,comp45578_c0,comp47234_c0,comp41656_c0,comp42150_c0,comp633206_c0,comp42797_c4,comp82669_c0,comp44175_c0,comp34780_c0,comp41022_c0,comp47813_c0,comp694617_c0,comp40228_c0,comp63819_c0,comp42849_c1,comp43215_c0,comp44905_c0,comp41505_c0,comp42382_c0,comp420…
GO:0031966	mitochondrial membrane	cellular_component	0.0022264	0.11217	63	2965	187	12095	comp34666_c0,comp34104_c0,comp41814_c0,comp37420_c0,comp34625_c0,comp28698_c0,comp41975_c0,comp44097_c0,comp45034_c0,comp44615_c0,comp43415_c1,comp44014_c0,comp28578_c0,comp38478_c0,comp39705_c0,comp35607_c0,comp18421_c0,comp44742_c0,comp44802_c0,comp38256_c0,comp30638_c0,comp38955_c0,comp43405_c0,comp43401_c0,comp41034_c0,comp31244_c0,comp25956_c0,comp35643_c0,comp42108_c1,comp51072_c0,comp37924…
GO:0007006	mitochondrial membrane organization	biological_process	0.00227	0.11217	4	2965	4	12095	comp37109_c0,comp35643_c0,comp18737_c0,comp18640_c0
GO:0007007	inner mitochondrial membrane organization	biological_process	0.00227	0.11217	4	2965	4	12095	comp18737_c0,comp37109_c0,comp35643_c0,comp18640_c0
GO:0042719	mitochondrial intermembrane space protein transporter complex	cellular_component	0.00227	0.11217	4	2965	4	12095	comp35643_c0,comp37109_c0,comp18737_c0,comp18640_c0
GO:0045039	protein import into mitochondrial inner membrane	biological_process	0.00227	0.11217	4	2965	4	12095	comp18640_c0,comp18737_c0,comp37109_c0,comp35643_c0
GO:0006733	oxidoreduction coenzyme metabolic process	biological_process	0.0028577	0.1398	38	2965	95	12095	comp47168_c0,comp40256_c0,comp38583_c0,comp44802_c0,comp44348_c0,comp31244_c0,comp40228_c0,comp45761_c0,comp42428_c0,comp29134_c0,comp42270_c0,comp41205_c1,comp18706_c0,comp42849_c1,comp43843_c1,comp44905_c0,comp42382_c0,comp19795_c1,comp34133_c0,comp34422_c0,comp45034_c0,comp42746_c0,comp42398_c0,comp41482_c0,comp23704_c1,comp42674_c0,comp22371_c0,comp40641_c0,comp42287_c0,comp41615_c0,comp37924…
GO:0005783	endoplasmic reticulum	cellular_component	0.0029508	0.14292	69	2965	186	12095	comp34268_c0,comp40124_c1,comp42637_c6,comp51551_c0,comp45119_c0,comp41975_c1,comp43731_c0,comp36552_c0,comp41343_c0,comp34597_c0,comp30550_c0,comp35546_c0,comp39214_c0,comp18078_c1,comp39324_c0,comp45629_c0,comp39828_c0,comp41968_c0,comp20925_c0,comp26090_c0,comp44831_c0,comp43544_c0,comp51395_c0,comp41005_c0,comp26206_c0,comp41822_c0,comp43135_c0,comp44023_c0,comp43825_c1,comp299421_c0,comp4866…
GO:0033178	proton-transporting two-sector ATPase complex, catalytic domain	cellular_component	0.0039306	0.18851	16	2965	32	12095	comp42023_c0,comp44810_c0,comp44845_c0,comp44704_c0,comp40172_c0,comp51542_c0,comp41037_c0,comp44785_c0,comp41369_c0,comp44772_c0,comp18421_c0,comp37651_c0,comp48580_c0,comp44700_c0,comp18624_c0,comp32960_c0
GO:0008152	metabolic process	biological_process	0.0040395	0.19186	1748	2965	6627	12095	comp30419_c0,comp44247_c0,comp42923_c4,comp42040_c0,comp37166_c0,comp43703_c0,comp20786_c0,comp37187_c0,comp41073_c0,comp38075_c0,comp30628_c0,comp51272_c0,comp44584_c0,comp41454_c0,comp43826_c0,comp76910_c0,comp46374_c0,comp19180_c0,comp56313_c0,comp39340_c0,comp41722_c2,comp42007_c0,comp44643_c0,comp41615_c0,comp42340_c1,comp61006_c0,comp42450_c0,comp19799_c0,comp44589_c0,comp42594_c0,comp48578…
GO:0005982	starch metabolic process	biological_process	0.0044773	0.2086	21	2965	42	12095	comp43075_c0,comp38647_c0,comp42674_c0,comp42420_c0,comp37358_c0,comp44096_c0,comp25637_c0,comp43622_c1,comp44193_c0,comp42528_c2,comp18640_c0,comp26933_c0,comp34482_c0,comp43877_c0,comp39580_c0,comp27088_c0,comp42912_c1,comp34268_c0,comp43843_c1,comp40124_c1,comp35588_c0
GO:0005985	sucrose metabolic process	biological_process	0.0044773	0.2086	21	2965	42	12095	comp37358_c0,comp44096_c0,comp25637_c0,comp42420_c0,comp42674_c0,comp43622_c1,comp43075_c0,comp38647_c0,comp43843_c1,comp34268_c0,comp42912_c1,comp35588_c0,comp40124_c1,comp42528_c2,comp44193_c0,comp34482_c0,comp39580_c0,comp43877_c0,comp27088_c0,comp26933_c0,comp18640_c0
GO:0045454	cell redox homeostasis	biological_process	0.0046071	0.21262	23	2965	46	12095	comp42949_c0,comp17994_c0,comp42844_c5,comp40311_c0,comp46571_c0,comp27188_c0,comp45730_c0,comp18325_c0,comp42337_c0,comp43560_c0,comp29951_c1,comp63819_c0,comp41968_c0,comp39157_c0,comp41279_c1,comp39795_c0,comp33466_c0,comp43723_c2,comp27050_c0,comp42424_c0,comp18561_c0,comp19461_c0,comp42902_c0
GO:0004035	alkaline phosphatase activity	molecular_function	0.0050415	0.22685	4	2965	4	12095	comp63040_c0,comp44175_c0,comp32556_c0,comp42783_c0
GO:0015077	monovalent inorganic cation transmembrane transporter activity	molecular_function	0.0050486	0.22685	101	2965	333	12095	comp316880_c0,comp43893_c4,comp44103_c0,comp41720_c0,comp42467_c0,comp51551_c0,comp44873_c0,comp41021_c0,comp38792_c0,comp18622_c0,comp35423_c2,comp44847_c0,comp44785_c0,comp44772_c0,comp18601_c0,comp43959_c0,comp18709_c0,comp45534_c0,comp47573_c0,comp37651_c0,comp18430_c0,comp28690_c0,comp40921_c0,comp28698_c0,comp34625_c0,comp41130_c0,comp41814_c0,comp34666_c0,comp44717_c0,comp53130_c0,comp4119…
GO:0015075	ion transmembrane transporter activity	molecular_function	0.0050546	0.22685	193	2965	656	12095	comp18376_c0,comp42648_c0,comp44023_c0,comp38256_c0,comp44121_c4,comp18414_c0,comp38955_c0,comp35799_c0,comp25956_c0,comp48329_c0,comp38364_c0,comp42270_c0,comp34553_c0,comp34666_c0,comp44018_c0,comp43841_c0,comp40034_c0,comp44539_c0,comp18411_c0,comp38016_c0,comp41054_c0,comp33900_c3,comp53130_c0,comp44368_c0,comp37651_c0,comp37181_c0,comp38834_c0,comp45534_c0,comp18709_c0,comp40032_c0,comp44941…
GO:0016655	oxidoreductase activity, acting on NAD(P)H, quinone or similar compound as acceptor	molecular_function	0.0052002	0.23127	22	2965	54	12095	comp42849_c1,comp56560_c0,comp19795_c1,comp43108_c0,comp37924_c0,comp42746_c0,comp147820_c0,comp34422_c0,comp45819_c0,comp34133_c0,comp44493_c0,comp45034_c0,comp40256_c0,comp44802_c0,comp44348_c0,comp38583_c0,comp46018_c0,comp65967_c0,comp36103_c0,comp42270_c0,comp31244_c0,comp41748_c0
GO:0005774	vacuolar membrane	cellular_component	0.0055503	0.24218	9	2965	13	12095	comp44645_c0,comp40123_c0,comp44772_c0,comp40172_c0,comp18709_c0,comp42262_c0,comp42531_c0,comp41369_c0,comp40978_c0
GO:0044437	vacuolar part	cellular_component	0.0055503	0.24218	9	2965	13	12095	comp18709_c0,comp40172_c0,comp44772_c0,comp42262_c0,comp42531_c0,comp44645_c0,comp40123_c0,comp41369_c0,comp40978_c0
GO:0008238	exopeptidase activity	molecular_function	0.005762	0.24218	41	2965	105	12095	comp41404_c0,comp35781_c0,comp37430_c0,comp38175_c0,comp43504_c0,comp43240_c0,comp18468_c1,comp43113_c1,comp43415_c0,comp35616_c0,comp18497_c0,comp40799_c0,comp19582_c0,comp38170_c0,comp26111_c0,comp44739_c0,comp43542_c0,comp38761_c0,comp40805_c0,comp125628_c0,comp44663_c0,comp45124_c0,comp42197_c0,comp40670_c0,comp42311_c1,comp40110_c0,comp48091_c0,comp41002_c0,comp45033_c0,comp42816_c0,comp3839…
GO:0000287	magnesium ion binding	molecular_function	0.0057719	0.24218	28	2965	60	12095	comp39791_c0,comp21145_c0,comp18454_c0,comp43957_c1,comp18387_c0,comp43365_c2,comp48823_c0,comp40215_c0,comp35638_c0,comp18133_c0,comp30493_c0,comp44456_c0,comp39712_c0,comp44896_c0,comp41726_c2,comp38396_c0,comp23704_c1,comp56650_c0,comp71523_c0,comp42428_c0,comp41565_c0,comp39910_c0,comp41872_c4,comp170672_c0,comp40641_c0,comp41391_c0,comp42039_c0,comp31708_c0
GO:0008324	cation transmembrane transporter activity	molecular_function	0.0057839	0.24218	154	2965	513	12095	comp44817_c0,comp18624_c0,comp42247_c0,comp28179_c0,comp35225_c1,comp41817_c0,comp40800_c0,comp35595_c0,comp31842_c0,comp40066_c0,comp338556_c0,comp35490_c0,comp36772_c0,comp18079_c0,comp25219_c0,comp39898_c0,comp41366_c0,comp33621_c1,comp41081_c0,comp44720_c0,comp18060_c0,comp18421_c0,comp44742_c0,comp40277_c0,comp26743_c0,comp42886_c0,comp42262_c0,comp41391_c0,comp41396_c0,comp37420_c0,comp4484…
GO:0006098	pentose-phosphate shunt	biological_process	0.005792	0.24218	18	2965	35	12095	comp39229_c1,comp41993_c1,comp18706_c0,comp41205_c1,comp42382_c0,comp43843_c1,comp44905_c0,comp40228_c0,comp22371_c0,comp42287_c0,comp41615_c0,comp29134_c0,comp45761_c0,comp23704_c1,comp47168_c0,comp42398_c0,comp41482_c0,comp42674_c0
GO:0006740	NADPH regeneration	biological_process	0.005792	0.24218	18	2965	35	12095	comp42674_c0,comp41482_c0,comp42398_c0,comp23704_c1,comp47168_c0,comp29134_c0,comp45761_c0,comp41615_c0,comp42287_c0,comp22371_c0,comp40228_c0,comp44905_c0,comp43843_c1,comp42382_c0,comp41205_c1,comp18706_c0,comp41993_c1,comp39229_c1
GO:0032787	monocarboxylic acid metabolic process	biological_process	0.0059662	0.24734	53	2965	137	12095	comp42707_c0,comp24696_c0,comp37408_c0,comp42382_c0,comp43843_c1,comp43560_c0,comp41205_c1,comp37682_c0,comp633206_c0,comp29134_c0,comp41427_c0,comp299421_c0,comp42345_c0,comp40228_c0,comp694617_c0,comp40822_c0,comp42797_c4,comp30493_c0,comp41279_c0,comp38396_c0,comp55321_c0,comp43485_c0,comp32815_c0,comp18679_c0,comp42599_c0,comp41993_c1,comp39222_c0,comp42837_c1,comp37900_c0,comp40364_c0,comp20…
GO:0033218	amide binding	molecular_function	0.0060746	0.24972	8	2965	12	12095	comp42030_c0,comp38908_c1,comp43135_c0,comp46764_c0,comp43731_c0,comp38968_c0,comp41747_c0,comp41343_c0
GO:0007005	mitochondrion organization	biological_process	0.0061715	0.25159	18	2965	40	12095	comp18898_c0,comp34104_c0,comp44097_c0,comp18737_c0,comp28578_c0,comp43400_c0,comp18640_c0,comp41228_c6,comp47573_c0,comp39495_c0,comp41251_c0,comp38851_c0,comp43401_c0,comp37109_c0,comp41034_c0,comp42621_c0,comp42087_c0,comp35643_c0
GO:0006631	fatty acid metabolic process	biological_process	0.0063288	0.25244	35	2965	84	12095	comp55321_c0,comp32815_c0,comp41279_c0,comp694617_c0,comp40228_c0,comp42345_c0,comp41427_c0,comp633206_c0,comp37682_c0,comp43560_c0,comp43843_c1,comp42382_c0,comp37408_c0,comp24696_c0,comp42707_c0,comp39880_c0,comp40233_c0,comp36103_c0,comp35701_c0,comp38717_c0,comp42671_c0,comp41885_c0,comp41907_c0,comp43567_c0,comp42340_c1,comp39622_c0,comp32758_c1,comp39324_c0,comp56042_c0,comp33016_c0,comp347…
GO:0009055	electron carrier activity	molecular_function	0.0064256	0.25244	39	2965	108	12095	comp38739_c0,comp35638_c0,comp35531_c2,comp40629_c0,comp30405_c0,comp40311_c0,comp43875_c0,comp41253_c0,comp43217_c0,comp41759_c0,comp45041_c0,comp40785_c0,comp18376_c0,comp43723_c2,comp40256_c0,comp38955_c0,comp18561_c0,comp42949_c0,comp42844_c5,comp46571_c0,comp27188_c0,comp36738_c3,comp45730_c0,comp36069_c0,comp43500_c0,comp43863_c3,comp38738_c0,comp35531_c0,comp41968_c0,comp413278_c0,comp4127…
GO:0006073	cellular glucan metabolic process	biological_process	0.0064503	0.25244	24	2965	52	12095	comp38647_c0,comp43075_c0,comp43622_c1,comp44023_c0,comp42674_c0,comp44096_c0,comp37358_c0,comp25637_c0,comp42420_c0,comp34482_c0,comp43877_c0,comp39580_c0,comp27088_c0,comp26933_c0,comp18640_c0,comp42528_c2,comp44193_c0,comp43385_c3,comp35588_c0,comp40124_c1,comp42912_c1,comp34268_c0,comp44783_c0,comp43843_c1
GO:0044042	glucan metabolic process	biological_process	0.0064503	0.25244	24	2965	52	12095	comp42420_c0,comp44096_c0,comp37358_c0,comp25637_c0,comp42674_c0,comp43622_c1,comp44023_c0,comp43075_c0,comp38647_c0,comp34268_c0,comp44783_c0,comp43843_c1,comp42912_c1,comp40124_c1,comp35588_c0,comp44193_c0,comp43385_c3,comp42528_c2,comp26933_c0,comp18640_c0,comp39580_c0,comp34482_c0,comp43877_c0,comp27088_c0
GO:0044432	endoplasmic reticulum part	cellular_component	0.0068583	0.26578	48	2965	124	12095	comp41975_c1,comp45119_c0,comp18470_c0,comp34482_c0,comp43826_c0,comp36552_c0,comp38695_c0,comp47141_c0,comp34268_c0,comp41502_c0,comp51551_c0,comp42637_c6,comp38075_c0,comp40124_c1,comp44046_c0,comp45860_c0,comp39828_c0,comp45629_c0,comp41787_c0,comp41279_c1,comp42594_c0,comp61006_c0,comp39849_c1,comp37358_c0,comp34597_c0,comp34185_c0,comp35546_c0,comp56313_c0,comp30550_c0,comp41005_c0,comp42220…
GO:0042180	cellular ketone metabolic process	biological_process	0.0069	0.26578	23	2965	59	12095	comp19795_c1,comp43108_c0,comp42849_c1,comp37924_c0,comp40207_c0,comp147820_c0,comp42746_c0,comp45034_c0,comp34482_c0,comp45819_c0,comp37892_c0,comp34422_c0,comp34133_c0,comp44802_c0,comp44348_c0,comp38583_c0,comp40256_c0,comp18459_c0,comp42270_c0,comp43464_c0,comp47234_c0,comp42345_c0,comp31244_c0
GO:0005758	mitochondrial intermembrane space	cellular_component	0.0073113	0.27726	5	2965	7	12095	comp18640_c0,comp39369_c1,comp18737_c0,comp37109_c0,comp35643_c0
GO:0031970	organelle envelope lumen	cellular_component	0.0073113	0.27726	5	2965	7	12095	comp18737_c0,comp39369_c1,comp37109_c0,comp35643_c0,comp18640_c0
GO:0044769	ATPase activity, coupled to transmembrane movement of ions, rotational mechanism	molecular_function	0.0075218	0.28305	11	2965	22	12095	comp44785_c0,comp32960_c0,comp39898_c0,comp18421_c0,comp37651_c0,comp48580_c0,comp44700_c0,comp18624_c0,comp44845_c0,comp44772_c0,comp44704_c0
GO:0042181	ketone biosynthetic process	biological_process	0.0079596	0.29277	21	2965	53	12095	comp18459_c0,comp40256_c0,comp38583_c0,comp44348_c0,comp44802_c0,comp31244_c0,comp47234_c0,comp42270_c0,comp40207_c0,comp37924_c0,comp42849_c1,comp43108_c0,comp19795_c1,comp34133_c0,comp37892_c0,comp34422_c0,comp45819_c0,comp34482_c0,comp45034_c0,comp42746_c0,comp147820_c0
GO:1901661	quinone metabolic process	biological_process	0.0079596	0.29277	21	2965	53	12095	comp34133_c0,comp34422_c0,comp37892_c0,comp45819_c0,comp34482_c0,comp45034_c0,comp42746_c0,comp147820_c0,comp40207_c0,comp37924_c0,comp42849_c1,comp43108_c0,comp19795_c1,comp31244_c0,comp47234_c0,comp42270_c0,comp18459_c0,comp40256_c0,comp38583_c0,comp44802_c0,comp44348_c0
GO:1901663	quinone biosynthetic process	biological_process	0.0079596	0.29277	21	2965	53	12095	comp18459_c0,comp44348_c0,comp44802_c0,comp38583_c0,comp40256_c0,comp31244_c0,comp42270_c0,comp47234_c0,comp37924_c0,comp40207_c0,comp19795_c1,comp43108_c0,comp42849_c1,comp34482_c0,comp45034_c0,comp45819_c0,comp37892_c0,comp34422_c0,comp34133_c0,comp147820_c0,comp42746_c0
GO:0016671	oxidoreductase activity, acting on a sulfur group of donors, disulfide as acceptor	molecular_function	0.0085829	0.31334	4	2965	4	12095	comp42387_c1,comp38182_c0,comp35714_c0,comp42927_c0
GO:0022890	inorganic cation transmembrane transporter activity	molecular_function	0.0094011	0.33402	128	2965	431	12095	comp41391_c0,comp41081_c0,comp18060_c0,comp44720_c0,comp44742_c0,comp18421_c0,comp26743_c0,comp40277_c0,comp42886_c0,comp42262_c0,comp40978_c0,comp42731_c0,comp44787_c0,comp43244_c0,comp44748_c0,comp37420_c0,comp44845_c0,comp44810_c0,comp31842_c0,comp40066_c0,comp18624_c0,comp44817_c0,comp42247_c0,comp28179_c0,comp41817_c0,comp39898_c0,comp41366_c0,comp33621_c1,comp338556_c0,comp35490_c0,comp3677…
GO:0019319	hexose biosynthetic process	biological_process	0.0094299	0.33402	16	2965	32	12095	comp43560_c0,comp38521_c0,comp44905_c0,comp45803_c0,comp42883_c5,comp42740_c2,comp45417_c0,comp42528_c2,comp41482_c0,comp36103_c0,comp39712_c0,comp44896_c0,comp29538_c0,comp42674_c0,comp42287_c0,comp39445_c0
GO:0046364	monosaccharide biosynthetic process	biological_process	0.0094299	0.33402	16	2965	32	12095	comp42287_c0,comp39445_c0,comp36103_c0,comp41482_c0,comp39712_c0,comp44896_c0,comp29538_c0,comp42674_c0,comp42883_c5,comp45803_c0,comp42740_c2,comp45417_c0,comp42528_c2,comp43560_c0,comp38521_c0,comp44905_c0
GO:0033365	protein localization to organelle	biological_process	0.0095044	0.33402	41	2965	103	12095	comp38190_c1,comp43135_c0,comp296769_c0,comp38908_c1,comp41350_c0,comp35643_c0,comp42717_c0,comp43119_c0,comp41034_c0,comp355433_c0,comp40172_c0,comp41505_c0,comp44097_c0,comp43437_c3,comp34104_c0,comp44229_c0,comp316629_c0,comp46764_c0,comp41369_c0,comp46434_c0,comp38872_c0,comp39597_c0,comp44476_c0,comp50720_c0,comp37109_c0,comp29732_c0,comp41251_c0,comp38851_c0,comp35724_c0,comp39975_c0,comp43…
GO:0043227	membrane-bounded organelle	cellular_component	0.0095591	0.33402	658	2965	2243	12095	comp43982_c3,comp41487_c0,comp58046_c0,comp39214_c0,comp36130_c0,comp41204_c0,comp40581_c0,comp46011_c0,comp46055_c0,comp18709_c0,comp18622_c0,comp41343_c0,comp46551_c0,comp38153_c0,comp33272_c0,comp41969_c0,comp35550_c0,comp36490_c0,comp50601_c0,comp44485_c2,comp42964_c2,comp31244_c0,comp35773_c0,comp43509_c1,comp42717_c0,comp40027_c0,comp42284_c1,comp44023_c0,comp44420_c0,comp38955_c0,comp30638…
GO:0043231	intracellular membrane-bounded organelle	cellular_component	0.0095591	0.33402	658	2965	2243	12095	comp38551_c0,comp24210_c0,comp30550_c0,comp44476_c0,comp38557_c3,comp39718_c0,comp43650_c1,comp44096_c0,comp42601_c0,comp42621_c0,comp42256_c0,comp35927_c0,comp58875_c0,comp44088_c0,comp41202_c0,comp71523_c0,comp51551_c0,comp56171_c0,comp43893_c4,comp18061_c0,comp35423_c2,comp63896_c0,comp36552_c0,comp42011_c0,comp3297_c0,comp35607_c0,comp37452_c0,comp43135_c0,comp48660_c0,comp40048_c2,comp43161_…
GO:0005984	disaccharide metabolic process	biological_process	0.0097964	0.33989	21	2965	44	12095	comp43075_c0,comp38647_c0,comp42674_c0,comp42420_c0,comp44096_c0,comp25637_c0,comp37358_c0,comp43622_c1,comp44193_c0,comp42528_c2,comp18640_c0,comp26933_c0,comp34482_c0,comp43877_c0,comp39580_c0,comp27088_c0,comp42912_c1,comp43843_c1,comp34268_c0,comp40124_c1,comp35588_c0
GO:0006605	protein targeting	biological_process	0.0099456	0.34028	44	2965	118	12095	comp38190_c1,comp296769_c0,comp31359_c0,comp35607_c0,comp41350_c0,comp35643_c0,comp42717_c0,comp41034_c0,comp43119_c0,comp230303_c0,comp41505_c0,comp355433_c0,comp42612_c1,comp40172_c0,comp44097_c0,comp44229_c0,comp34104_c0,comp43437_c3,comp316629_c0,comp46764_c0,comp41369_c0,comp46434_c0,comp39597_c0,comp38872_c0,comp26206_c0,comp37109_c0,comp50720_c0,comp44476_c0,comp29732_c0,comp41251_c0,comp3…
GO:0006621	protein retention in ER lumen	biological_process	0.010156	0.34028	4	2965	4	12095	comp43135_c0,comp38908_c1,comp43731_c0,comp41343_c0
GO:0035437	maintenance of protein localization in endoplasmic reticulum	biological_process	0.010156	0.34028	4	2965	4	12095	comp43731_c0,comp38908_c1,comp43135_c0,comp41343_c0
GO:0046923	ER retention sequence binding	molecular_function	0.010156	0.34028	4	2965	4	12095	comp43135_c0,comp38908_c1,comp43731_c0,comp41343_c0
GO:0072595	maintenance of protein localization in organelle	biological_process	0.010156	0.34028	4	2965	4	12095	comp43135_c0,comp38908_c1,comp43731_c0,comp41343_c0
GO:0005773	vacuole	cellular_component	0.011055	0.36789	10	2965	16	12095	comp42262_c0,comp42531_c0,comp18709_c0,comp44772_c0,comp40172_c0,comp40123_c0,comp44645_c0,comp18552_c0,comp41369_c0,comp40978_c0
GO:0016787	hydrolase activity	molecular_function	0.011454	0.37859	679	2965	2447	12095	comp43297_c1,comp119428_c0,comp41391_c0,comp45268_c0,comp43718_c0,comp35275_c0,comp367431_c0,comp47168_c0,comp43979_c0,comp37241_c1,comp44567_c0,comp18393_c0,comp42897_c0,comp43554_c0,comp44498_c0,comp38727_c0,comp40468_c0,comp37420_c0,comp257459_c0,comp39649_c0,comp37912_c0,comp43519_c0,comp37533_c0,comp42912_c1,comp32556_c0,comp38725_c0,comp44930_c0,comp46992_c0,comp39514_c0,comp36753_c0,comp25…
GO:0016471	vacuolar proton-transporting V-type ATPase complex	cellular_component	0.011679	0.38346	8	2965	12	12095	comp41369_c0,comp44772_c0,comp40172_c0,comp18709_c0,comp42531_c0,comp42262_c0,comp44645_c0,comp40123_c0
GO:0016651	oxidoreductase activity, acting on NAD(P)H	molecular_function	0.011946	0.3885	37	2965	102	12095	comp42270_c0,comp42428_c0,comp33416_c0,comp42815_c1,comp31244_c0,comp44348_c0,comp44802_c0,comp38583_c0,comp46018_c0,comp40256_c0,comp42746_c0,comp44493_c0,comp45034_c0,comp34422_c0,comp35638_c0,comp34133_c0,comp43217_c0,comp19795_c1,comp42849_c1,comp43560_c0,comp41748_c0,comp40921_c0,comp40641_c0,comp34813_c0,comp36103_c0,comp30550_c0,comp65967_c0,comp147820_c0,comp16757_c0,comp43290_c0,comp4581…
GO:0006720	isoprenoid metabolic process	biological_process	0.011992	0.3885	25	2965	55	12095	comp66696_c0,comp44403_c3,comp49545_c0,comp43223_c0,comp49446_c0,comp26210_c0,comp42360_c0,comp44185_c0,comp41383_c2,comp43620_c0,comp53417_c0,comp42178_c0,comp41907_c0,comp18458_c0,comp63819_c0,comp28607_c0,comp48884_c0,comp42382_c0,comp28678_c0,comp43560_c0,comp42904_c1,comp31528_c0,comp44178_c0,comp42707_c0,comp45803_c0
GO:0000220	vacuolar proton-transporting V-type ATPase, V0 domain	cellular_component	0.012419	0.39737	4	2965	4	12095	comp18709_c0,comp42531_c0,comp42262_c0,comp40123_c0
GO:0016820	hydrolase activity, acting on acid anhydrides, catalyzing transmembrane movement of substances	molecular_function	0.012433	0.39737	41	2965	109	12095	comp43382_c3,comp40066_c0,comp36103_c0,comp42899_c0,comp18624_c0,comp48580_c0,comp37651_c0,comp44667_c0,comp44514_c0,comp42033_c2,comp44772_c0,comp17776_c0,comp44785_c0,comp51542_c0,comp39898_c0,comp41037_c0,comp55191_c0,comp41957_c0,comp316880_c0,comp41833_c0,comp44704_c0,comp119428_c0,comp32960_c0,comp40599_c0,comp42087_c0,comp18421_c0,comp44023_c0,comp44700_c0,comp44645_c0,comp42886_c0,comp408…
GO:0033925	mannosyl-glycoprotein endo-beta-N-acetylglucosaminidase activity	molecular_function	0.012509	0.39737	4	2965	4	12095	comp40995_c0,comp45269_c0,comp43286_c1,comp62437_c0
GO:0042375	quinone cofactor metabolic process	biological_process	0.013036	0.40879	20	2965	52	12095	comp34422_c0,comp37892_c0,comp45819_c0,comp34133_c0,comp34482_c0,comp45034_c0,comp42746_c0,comp147820_c0,comp37924_c0,comp42849_c1,comp19795_c1,comp43108_c0,comp31244_c0,comp47234_c0,comp42270_c0,comp18459_c0,comp40256_c0,comp44802_c0,comp44348_c0,comp38583_c0
GO:0045426	quinone cofactor biosynthetic process	biological_process	0.013036	0.40879	20	2965	52	12095	comp37924_c0,comp43108_c0,comp19795_c1,comp42849_c1,comp34482_c0,comp45034_c0,comp34133_c0,comp34422_c0,comp45819_c0,comp37892_c0,comp147820_c0,comp42746_c0,comp18459_c0,comp38583_c0,comp44348_c0,comp44802_c0,comp40256_c0,comp31244_c0,comp42270_c0,comp47234_c0
GO:0005743	mitochondrial inner membrane	cellular_component	0.01317	0.40991	47	2965	146	12095	comp31244_c0,comp25956_c0,comp35643_c0,comp42108_c1,comp38478_c0,comp18421_c0,comp44742_c0,comp38256_c0,comp38955_c0,comp43405_c0,comp30638_c0,comp44615_c0,comp45034_c0,comp44014_c0,comp41814_c0,comp34666_c0,comp34625_c0,comp37420_c0,comp41975_c0,comp28698_c0,comp44097_c0,comp61006_c0,comp28743_c0,comp18707_c1,comp42340_c1,comp44814_c0,comp45582_c0,comp44817_c0,comp38851_c0,comp43959_c0,comp37109…
GO:0008299	isoprenoid biosynthetic process	biological_process	0.013239	0.40991	24	2965	53	12095	comp44185_c0,comp42360_c0,comp26210_c0,comp49446_c0,comp43223_c0,comp49545_c0,comp66696_c0,comp44403_c3,comp41907_c0,comp53417_c0,comp42178_c0,comp43620_c0,comp41383_c2,comp31528_c0,comp43560_c0,comp42904_c1,comp28678_c0,comp48884_c0,comp28607_c0,comp18458_c0,comp63819_c0,comp45803_c0,comp44178_c0,comp42707_c0
GO:0005798	Golgi-associated vesicle	cellular_component	0.013513	0.41164	7	2965	10	12095	comp40965_c0,comp39032_c0,comp36124_c0,comp30959_c0,comp18351_c0,comp44449_c0,comp35455_c0
GO:0030660	Golgi-associated vesicle membrane	cellular_component	0.013513	0.41164	7	2965	10	12095	comp44449_c0,comp35455_c0,comp30959_c0,comp36124_c0,comp18351_c0,comp40965_c0,comp39032_c0
GO:0000103	sulfate assimilation	biological_process	0.013632	0.41164	8	2965	12	12095	comp42621_c0,comp46434_c0,comp43382_c3,comp43437_c3,comp42899_c0,comp55321_c0,comp46032_c0,comp41833_c0
GO:0004020	adenylylsulfate kinase activity	molecular_function	0.013632	0.41164	8	2965	12	12095	comp42621_c0,comp46434_c0,comp43382_c3,comp43437_c3,comp42899_c0,comp55321_c0,comp46032_c0,comp41833_c0
GO:0008237	metallopeptidase activity	molecular_function	0.014835	0.44525	48	2965	130	12095	comp42150_c0,comp37245_c0,comp48091_c0,comp42311_c1,comp47194_c0,comp47813_c0,comp43849_c0,comp45033_c0,comp42816_c0,comp42321_c1,comp43193_c0,comp44967_c0,comp38845_c0,comp38197_c0,comp40960_c0,comp41080_c0,comp44646_c0,comp42867_c0,comp222553_c0,comp45719_c0,comp18468_c1,comp35616_c0,comp43079_c0,comp43516_c0,comp41404_c0,comp44449_c0,comp37430_c0,comp35781_c0,comp36857_c0,comp40220_c0,comp3817…
GO:0006099	tricarboxylic acid cycle	biological_process	0.015318	0.45679	15	2965	28	12095	comp43485_c0,comp18679_c0,comp36103_c0,comp18454_c0,comp43560_c0,comp45292_c0,comp44835_c0,comp42369_c0,comp32380_c0,comp39445_c0,comp44773_c0,comp40785_c0,comp18387_c0,comp44075_c0,comp40215_c0
GO:0006518	peptide metabolic process	biological_process	0.015407	0.45679	21	2965	48	12095	comp18387_c0,comp45119_c0,comp34717_c0,comp40215_c0,comp34731_c0,comp40415_c0,comp38075_c0,comp43544_c0,comp28462_c0,comp18706_c0,comp51551_c0,comp31532_c1,comp42340_c1,comp44500_c0,comp33277_c0,comp39910_c0,comp34597_c0,comp35546_c0,comp40233_c0,comp43825_c1,comp29538_c0
GO:0044425	membrane part	cellular_component	0.016033	0.46498	635	2965	2337	12095	comp36124_c0,comp45880_c0,comp44525_c0,comp41789_c0,comp38942_c1,comp43792_c0,comp44810_c0,comp38443_c0,comp42715_c0,comp43119_c0,comp20238_c0,comp43514_c0,comp16055_c0,comp39442_c0,comp26403_c0,comp18060_c0,comp41195_c0,comp40270_c0,comp42886_c0,comp18336_c0,comp41160_c1,comp41562_c0,comp43041_c1,comp40502_c0,comp26449_c0,comp42923_c2,comp36772_c0,comp43054_c0,comp37237_c0,comp43783_c0,comp33265…
GO:0005048	signal sequence binding	molecular_function	0.016061	0.46498	6	2965	9	12095	comp46764_c0,comp43731_c0,comp42030_c0,comp43135_c0,comp38908_c1,comp41343_c0
GO:0042277	peptide binding	molecular_function	0.016061	0.46498	6	2965	9	12095	comp41343_c0,comp38908_c1,comp43135_c0,comp42030_c0,comp46764_c0,comp43731_c0
GO:0009108	coenzyme biosynthetic process	biological_process	0.016063	0.46498	55	2965	158	12095	comp18459_c0,comp55321_c0,comp38583_c0,comp43428_c0,comp44802_c0,comp44348_c0,comp40256_c0,comp45396_c0,comp31244_c0,comp40228_c0,comp42797_c4,comp44175_c0,comp34780_c0,comp41022_c0,comp42270_c0,comp43029_c0,comp47234_c0,comp18384_c0,comp29134_c0,comp36402_c0,comp43479_c0,comp43562_c1,comp63040_c0,comp41205_c1,comp37408_c0,comp19795_c1,comp42849_c1,comp45034_c0,comp34133_c0,comp34422_c0,comp42783…
GO:0006743	ubiquinone metabolic process	biological_process	0.016648	0.46678	18	2965	47	12095	comp147820_c0,comp42746_c0,comp45034_c0,comp34482_c0,comp34422_c0,comp45819_c0,comp37892_c0,comp34133_c0,comp19795_c1,comp43108_c0,comp42849_c1,comp37924_c0,comp42270_c0,comp31244_c0,comp44348_c0,comp44802_c0,comp38583_c0,comp40256_c0
GO:0006744	ubiquinone biosynthetic process	biological_process	0.016648	0.46678	18	2965	47	12095	comp45034_c0,comp34482_c0,comp34133_c0,comp37892_c0,comp45819_c0,comp34422_c0,comp147820_c0,comp42746_c0,comp37924_c0,comp43108_c0,comp19795_c1,comp42849_c1,comp31244_c0,comp42270_c0,comp38583_c0,comp44802_c0,comp44348_c0,comp40256_c0
GO:0032507	maintenance of protein location in cell	biological_process	0.016797	0.46678	19	2965	43	12095	comp43135_c0,comp43401_c0,comp44077_c2,comp39367_c0,comp38908_c1,comp36458_c0,comp37452_c0,comp24210_c0,comp43775_c0,comp40066_c0,comp42621_c0,comp41034_c0,comp43461_c0,comp43973_c0,comp43731_c0,comp3297_c0,comp210418_c0,comp41343_c0,comp44124_c0
GO:0045185	maintenance of protein location	biological_process	0.016797	0.46678	19	2965	43	12095	comp40066_c0,comp43775_c0,comp41034_c0,comp42621_c0,comp37452_c0,comp38908_c1,comp36458_c0,comp39367_c0,comp43401_c0,comp43135_c0,comp44077_c2,comp24210_c0,comp210418_c0,comp3297_c0,comp43731_c0,comp44124_c0,comp41343_c0,comp43461_c0,comp43973_c0
GO:0051235	maintenance of location	biological_process	0.016797	0.46678	19	2965	43	12095	comp210418_c0,comp3297_c0,comp43731_c0,comp44124_c0,comp41343_c0,comp43461_c0,comp43973_c0,comp40066_c0,comp43775_c0,comp42621_c0,comp41034_c0,comp37452_c0,comp38908_c1,comp36458_c0,comp39367_c0,comp44077_c2,comp43401_c0,comp43135_c0,comp24210_c0
GO:0051651	maintenance of location in cell	biological_process	0.016797	0.46678	19	2965	43	12095	comp40066_c0,comp43775_c0,comp41034_c0,comp42621_c0,comp43135_c0,comp43401_c0,comp44077_c2,comp36458_c0,comp38908_c1,comp39367_c0,comp37452_c0,comp24210_c0,comp43731_c0,comp3297_c0,comp210418_c0,comp41343_c0,comp44124_c0,comp43461_c0,comp43973_c0
GO:0006094	gluconeogenesis	biological_process	0.016886	0.46678	14	2965	29	12095	comp44896_c0,comp36103_c0,comp41482_c0,comp39712_c0,comp43560_c0,comp44905_c0,comp42674_c0,comp42883_c5,comp42287_c0,comp45803_c0,comp42740_c2,comp39445_c0,comp45417_c0,comp42528_c2
GO:0017056	structural constituent of nuclear pore	molecular_function	0.016942	0.46678	5	2965	6	12095	comp44476_c0,comp44245_c0,comp39367_c0,comp41202_c0,comp37686_c0
GO:0019538	protein metabolic process	biological_process	0.016984	0.46678	580	2965	2038	12095	comp35061_c0,comp39509_c0,comp40592_c0,comp43244_c0,comp44771_c0,comp24696_c0,comp35127_c1,comp43602_c0,comp37912_c0,comp43718_c0,comp43979_c0,comp18393_c0,comp44362_c1,comp41779_c0,comp18898_c0,comp42607_c0,comp43032_c0,comp37480_c0,comp45408_c0,comp38725_c0,comp35595_c0,comp44930_c0,comp46359_c0,comp43665_c0,comp38005_c1,comp39514_c0,comp40768_c0,comp321651_c0,comp46217_c0,comp51331_c0,comp4941…
GO:0008374	O-acyltransferase activity	molecular_function	0.017313	0.46843	6	2965	10	12095	comp41671_c0,comp41975_c1,comp41779_c0,comp41167_c0,comp31618_c0,comp42930_c1
GO:0006626	protein targeting to mitochondrion	biological_process	0.017427	0.46843	7	2965	13	12095	comp18640_c0,comp34104_c0,comp38851_c0,comp44097_c0,comp18737_c0,comp35643_c0,comp37109_c0
GO:0070585	protein localization to mitochondrion	biological_process	0.017427	0.46843	7	2965	13	12095	comp38851_c0,comp18640_c0,comp34104_c0,comp37109_c0,comp35643_c0,comp18737_c0,comp44097_c0
GO:0072655	establishment of protein localization to mitochondrion	biological_process	0.017427	0.46843	7	2965	13	12095	comp38851_c0,comp34104_c0,comp18640_c0,comp37109_c0,comp35643_c0,comp18737_c0,comp44097_c0
GO:0043603	cellular amide metabolic process	biological_process	0.017924	0.47914	45	2965	117	12095	comp34731_c0,comp40415_c0,comp28462_c0,comp51551_c0,comp31532_c1,comp18689_c0,comp38075_c0,comp41446_c0,comp42599_c0,comp45119_c0,comp18387_c0,comp35358_c0,comp44456_c0,comp38717_c0,comp76910_c0,comp41035_c0,comp43311_c5,comp34597_c0,comp44188_c1,comp35546_c0,comp42398_c0,comp40233_c0,comp42340_c1,comp44500_c0,comp41907_c0,comp22371_c0,comp40641_c0,comp37408_c0,comp18706_c0,comp42464_c0,comp43544…
GO:0002161	aminoacyl-tRNA editing activity	molecular_function	0.018208	0.4841	6	2965	8	12095	comp43871_c0,comp42901_c0,comp29351_c0,comp38299_c0,comp44006_c0,comp43979_c0
GO:0009064	glutamine family amino acid metabolic process	biological_process	0.018379	0.4858	24	2965	53	12095	comp46874_c0,comp34898_c0,comp41251_c0,comp34780_c0,comp40822_c0,comp42901_c0,comp37374_c0,comp44244_c0,comp36746_c0,comp299421_c0,comp44075_c0,comp38299_c0,comp44248_c0,comp37166_c0,comp41614_c0,comp41833_c0,comp29571_c0,comp45379_c0,comp1189_c0,comp43871_c0,comp45393_c0,comp38211_c0,comp41228_c6,comp50355_c0
GO:0006575	cellular modified amino acid metabolic process	biological_process	0.018471	0.4858	55	2965	149	12095	comp37408_c0,comp43479_c0,comp36402_c0,comp18706_c0,comp41205_c1,comp43562_c1,comp63040_c0,comp42783_c0,comp40215_c0,comp34717_c0,comp43405_c0,comp55321_c0,comp39910_c0,comp299421_c0,comp42150_c0,comp29134_c0,comp18384_c0,comp45578_c0,comp43029_c0,comp40228_c0,comp34780_c0,comp44175_c0,comp41022_c0,comp42797_c4,comp40415_c0,comp34731_c0,comp31532_c1,comp39331_c0,comp35873_c0,comp28462_c0,comp1715…
GO:0006801	superoxide metabolic process	biological_process	0.018673	0.4885	7	2965	12	12095	comp43165_c1,comp35646_c0,comp39180_c0,comp42811_c0,comp27355_c0,comp35757_c0,comp43354_c0
GO:0019866	organelle inner membrane	cellular_component	0.019751	0.51395	48	2965	153	12095	comp44014_c0,comp44615_c0,comp45034_c0,comp34625_c0,comp37420_c0,comp41814_c0,comp34666_c0,comp44097_c0,comp41975_c0,comp28698_c0,comp25956_c0,comp31244_c0,comp44485_c2,comp42108_c1,comp35643_c0,comp18421_c0,comp44742_c0,comp38478_c0,comp38955_c0,comp43405_c0,comp30638_c0,comp38256_c0,comp43400_c0,comp45819_c0,comp18640_c0,comp39184_c0,comp35423_c2,comp44847_c0,comp33621_c1,comp38075_c0,comp35490…
GO:0016469	proton-transporting two-sector ATPase complex	cellular_component	0.020111	0.52054	57	2965	176	12095	comp35423_c2,comp44785_c0,comp44847_c0,comp39898_c0,comp41037_c0,comp41021_c0,comp51542_c0,comp33621_c1,comp44642_c0,comp42467_c0,comp35490_c0,comp44103_c0,comp43893_c4,comp30432_c0,comp44704_c0,comp316880_c0,comp61006_c0,comp40921_c0,comp42340_c1,comp37651_c0,comp48580_c0,comp18624_c0,comp44817_c0,comp47573_c0,comp42247_c0,comp43959_c0,comp18709_c0,comp18601_c0,comp44772_c0,comp41369_c0,comp4097…
GO:1901566	organonitrogen compound biosynthetic process	biological_process	0.020845	0.53537	167	2965	531	12095	comp55321_c0,comp44023_c0,comp18459_c0,comp44420_c0,comp38256_c0,comp43510_c0,comp43029_c0,comp38364_c0,comp26427_c0,comp18696_c0,comp41205_c1,comp63040_c0,comp34666_c0,comp43843_c1,comp37408_c0,comp44006_c0,comp43750_c0,comp38598_c0,comp38551_c0,comp37651_c0,comp44613_c0,comp44096_c0,comp42741_c1,comp36130_c0,comp42037_c0,comp56171_c0,comp18689_c0,comp316880_c0,comp43893_c4,comp48884_c0,comp4431…
GO:0004558	alpha-glucosidase activity	molecular_function	0.020903	0.53537	9	2965	14	12095	comp27088_c0,comp34482_c0,comp42912_c1,comp34268_c0,comp44096_c0,comp25637_c0,comp37358_c0,comp43622_c1,comp40124_c1
GO:0016765	transferase activity, transferring alkyl or aryl (other than methyl) groups	molecular_function	0.021043	0.53615	18	2965	42	12095	comp38785_c0,comp37607_c0,comp34765_c0,comp18384_c0,comp41831_c0,comp45582_c0,comp43907_c2,comp39910_c0,comp41696_c2,comp42042_c0,comp34717_c0,comp40207_c0,comp43508_c0,comp41073_c0,comp18347_c0,comp36402_c0,comp31532_c1,comp28607_c0
GO:0030976	thiamine pyrophosphate binding	molecular_function	0.021296	0.53684	7	2965	10	12095	comp45803_c0,comp40641_c0,comp35638_c0,comp42369_c0,comp30493_c0,comp42428_c0,comp18458_c0
GO:0016717	oxidoreductase activity, acting on paired donors, with oxidation of a pair of donors resulting in the reduction of molecular oxygen to two molecules of water	molecular_function	0.021298	0.53684	4	2965	5	12095	comp39622_c0,comp39324_c0,comp42671_c0,comp56042_c0
GO:1901659	glycosyl compound biosynthetic process	biological_process	0.021432	0.53684	56	2965	170	12095	comp35490_c0,comp18345_c0,comp44642_c0,comp44704_c0,comp30432_c0,comp41910_c0,comp43893_c4,comp316880_c0,comp35423_c2,comp43115_c0,comp44785_c0,comp44847_c0,comp41021_c0,comp41303_c0,comp39898_c0,comp33621_c1,comp51542_c0,comp130983_c0,comp18624_c0,comp44817_c0,comp44188_c1,comp37651_c0,comp42593_c0,comp41070_c0,comp35701_c0,comp38717_c0,comp43959_c0,comp61006_c0,comp42340_c1,comp41814_c0,comp364…
GO:0044743	intracellular protein transmembrane import	biological_process	0.021651	0.53684	8	2965	16	12095	comp37109_c0,comp42030_c0,comp18737_c0,comp44097_c0,comp38851_c0,comp35643_c0,comp39975_c0,comp18640_c0
GO:0065002	intracellular protein transmembrane transport	biological_process	0.021651	0.53684	8	2965	16	12095	comp38851_c0,comp18737_c0,comp44097_c0,comp37109_c0,comp42030_c0,comp18640_c0,comp39975_c0,comp35643_c0
GO:0012505	endomembrane system	cellular_component	0.021728	0.53684	88	2965	267	12095	comp41975_c1,comp45119_c0,comp36552_c0,comp45482_c0,comp44245_c0,comp51551_c0,comp42637_c6,comp41117_c0,comp45629_c0,comp39828_c0,comp37866_c0,comp44286_c0,comp57933_c0,comp41202_c0,comp44476_c0,comp34597_c0,comp44184_c0,comp35546_c0,comp30550_c0,comp38466_c0,comp44086_c2,comp41005_c0,comp42004_c0,comp26206_c0,comp39597_c0,comp26090_c0,comp44398_c1,comp20925_c0,comp44229_c0,comp43544_c0,comp43397…
GO:0009628	response to abiotic stimulus	biological_process	0.021932	0.53916	6	2965	9	12095	comp42328_c0,comp42918_c0,comp43573_c0,comp38776_c0,comp39619_c0,comp44348_c1
GO:0009311	oligosaccharide metabolic process	biological_process	0.022364	0.54702	27	2965	68	12095	comp38647_c0,comp41935_c0,comp42150_c0,comp43934_c0,comp43075_c0,comp43622_c1,comp38834_c0,comp42420_c0,comp37358_c0,comp44096_c0,comp25637_c0,comp42674_c0,comp18640_c0,comp26933_c0,comp39580_c0,comp34482_c0,comp43877_c0,comp27088_c0,comp44193_c0,comp42528_c2,comp18689_c0,comp40124_c1,comp35588_c0,comp34268_c0,comp43843_c1,comp41050_c1,comp42912_c1
GO:1901681	sulfur compound binding	molecular_function	0.022756	0.55383	13	2965	26	12095	comp45803_c0,comp40641_c0,comp35638_c0,comp41747_c0,comp38968_c0,comp40693_c0,comp39214_c0,comp42428_c0,comp6230_c0,comp18458_c0,comp280112_c0,comp30493_c0,comp42369_c0
GO:0044262	cellular carbohydrate metabolic process	biological_process	0.023209	0.5573	73	2965	195	12095	comp26933_c0,comp37071_c0,comp42125_c0,comp55383_c0,comp40657_c0,comp43843_c1,comp44783_c0,comp42869_c0,comp41205_c1,comp17028_c0,comp29134_c0,comp42003_c0,comp41669_c1,comp42420_c0,comp44023_c0,comp18679_c0,comp44193_c0,comp41993_c1,comp21562_c0,comp34268_c0,comp18345_c0,comp40124_c1,comp18689_c0,comp43075_c0,comp22371_c0,comp44835_c0,comp42674_c0,comp44403_c3,comp44096_c0,comp47573_c0,comp42593…
GO:0008121	ubiquinol-cytochrome-c reductase activity	molecular_function	0.02324	0.5573	8	2965	17	12095	comp18430_c0,comp44814_c0,comp42879_c2,comp25956_c0,comp45945_c0,comp18376_c0,comp44873_c0,comp51551_c0
GO:0016681	oxidoreductase activity, acting on diphenols and related substances as donors, cytochrome as acceptor	molecular_function	0.02324	0.5573	8	2965	17	12095	comp42879_c2,comp25956_c0,comp18430_c0,comp44814_c0,comp44873_c0,comp18376_c0,comp51551_c0,comp45945_c0
GO:0000776	kinetochore	cellular_component	0.02348	0.5603	18	2965	41	12095	comp44124_c0,comp3297_c0,comp43407_c0,comp37801_c0,comp43461_c0,comp316880_c0,comp41034_c0,comp42621_c0,comp40628_c0,comp18570_c0,comp43775_c0,comp40066_c0,comp24210_c0,comp37452_c0,comp44077_c2,comp43401_c0,comp36458_c0,comp39367_c0
GO:0017038	protein import	biological_process	0.024196	0.56671	23	2965	57	12095	comp38851_c0,comp60595_c0,comp38190_c1,comp37109_c0,comp44476_c0,comp296769_c0,comp41034_c0,comp43119_c0,comp35643_c0,comp39975_c0,comp44229_c0,comp42357_c0,comp316629_c0,comp41505_c0,comp42030_c0,comp40172_c0,comp355433_c0,comp18737_c0,comp18061_c0,comp44097_c0,comp18640_c0,comp41369_c0,comp39597_c0
GO:0006739	NADP metabolic process	biological_process	0.024226	0.56671	18	2965	39	12095	comp23704_c1,comp47168_c0,comp42398_c0,comp41482_c0,comp42674_c0,comp40228_c0,comp22371_c0,comp42287_c0,comp41615_c0,comp29134_c0,comp45761_c0,comp18706_c0,comp41205_c1,comp42382_c0,comp44905_c0,comp43843_c1,comp39229_c1,comp41993_c1
GO:0005381	iron ion transmembrane transporter activity	molecular_function	0.024342	0.56671	19	2965	40	12095	comp43090_c0,comp38364_c0,comp31842_c0,comp71523_c0,comp41391_c0,comp41091_c0,comp40841_c0,comp44941_c0,comp38834_c0,comp41366_c0,comp63896_c0,comp42731_c0,comp35822_c0,comp36772_c0,comp43132_c0,comp47455_c0,comp41643_c0,comp37420_c0,comp43983_c4
GO:0019773	proteasome core complex, alpha-subunit complex	cellular_component	0.024471	0.56671	6	2965	11	12095	comp47111_c0,comp41652_c0,comp37579_c0,comp35558_c0,comp46504_c0,comp47186_c0
GO:0008608	attachment of spindle microtubules to kinetochore	biological_process	0.024527	0.56671	13	2965	27	12095	comp40066_c0,comp43775_c0,comp3297_c0,comp44124_c0,comp42621_c0,comp41034_c0,comp39367_c0,comp36458_c0,comp43401_c0,comp44077_c2,comp37452_c0,comp43461_c0,comp24210_c0
GO:0007010	cytoskeleton organization	biological_process	0.024559	0.56671	59	2965	166	12095	comp39367_c0,comp37241_c1,comp43401_c0,comp37452_c0,comp43991_c0,comp43375_c1,comp42231_c0,comp44279_c0,comp43622_c1,comp46486_c0,comp43775_c0,comp44852_c0,comp43030_c0,comp39619_c0,comp44127_c0,comp41034_c0,comp40628_c0,comp42031_c0,comp40115_c1,comp41368_c2,comp43461_c0,comp37801_c0,comp41095_c0,comp41857_c0,comp17232_c0,comp39236_c0,comp44229_c0,comp46751_c0,comp39127_c0,comp35470_c0,comp16022…
GO:0004814	arginine-tRNA ligase activity	molecular_function	0.02485	0.56807	6	2965	8	12095	comp43871_c0,comp42901_c0,comp38211_c0,comp36746_c0,comp38299_c0,comp41614_c0
GO:0006420	arginyl-tRNA aminoacylation	biological_process	0.02485	0.56807	6	2965	8	12095	comp43871_c0,comp42901_c0,comp36746_c0,comp38211_c0,comp41614_c0,comp38299_c0
GO:0005787	signal peptidase complex	cellular_component	0.025224	0.57128	9	2965	18	12095	comp51551_c0,comp43825_c1,comp29538_c0,comp38075_c0,comp43544_c0,comp35546_c0,comp34597_c0,comp33277_c0,comp45119_c0
GO:0006465	signal peptide processing	biological_process	0.025224	0.57128	9	2965	18	12095	comp29538_c0,comp43825_c1,comp51551_c0,comp38075_c0,comp43544_c0,comp35546_c0,comp34597_c0,comp45119_c0,comp33277_c0
GO:0016746	transferase activity, transferring acyl groups	molecular_function	0.02559	0.5769	57	2965	162	12095	comp42040_c0,comp38994_c0,comp38695_c0,comp32146_c0,comp34731_c0,comp40602_c0,comp36527_c1,comp42013_c0,comp46511_c0,comp41779_c0,comp31618_c0,comp31528_c0,comp42337_c0,comp33519_c0,comp37722_c0,comp42938_c2,comp41975_c1,comp39513_c0,comp42424_c0,comp18895_c0,comp44835_c0,comp88167_c0,comp83588_c0,comp18385_c0,comp40233_c0,comp42340_c1,comp41671_c0,comp43234_c0,comp30261_c0,comp42594_c0,comp43567…
GO:0043648	dicarboxylic acid metabolic process	biological_process	0.025838	0.57981	28	2965	68	12095	comp63040_c0,comp43562_c1,comp35873_c0,comp44248_c0,comp43479_c0,comp41833_c0,comp37166_c0,comp29571_c0,comp32380_c0,comp45393_c0,comp41228_c6,comp42783_c0,comp41446_c0,comp41726_c2,comp49000_c0,comp18679_c0,comp43485_c0,comp36103_c0,comp44613_c0,comp41251_c0,comp38717_c0,comp43311_c5,comp34780_c0,comp44175_c0,comp32556_c0,comp37374_c0,comp44773_c0,comp42345_c0
GO:0022804	active transmembrane transporter activity	molecular_function	0.026616	0.59455	54	2965	159	12095	comp51542_c0,comp39898_c0,comp38792_c0,comp43538_c3,comp25219_c0,comp44785_c0,comp41833_c0,comp316880_c0,comp45389_c0,comp44704_c0,comp41720_c0,comp18636_c0,comp41957_c0,comp55191_c0,comp40066_c0,comp43382_c3,comp28690_c0,comp44879_c0,comp44667_c0,comp37358_c0,comp36857_c0,comp41817_c0,comp17776_c0,comp44514_c0,comp44772_c0,comp42033_c2,comp35312_c0,comp36103_c0,comp42899_c0,comp45534_c0,comp3765…
GO:0019829	cation-transporting ATPase activity	molecular_function	0.027042	0.59798	15	2965	37	12095	comp39898_c0,comp44785_c0,comp32960_c0,comp33220_c0,comp44772_c0,comp42033_c2,comp44704_c0,comp44845_c0,comp42886_c0,comp44023_c0,comp18421_c0,comp18624_c0,comp48580_c0,comp44700_c0,comp37651_c0
GO:0016209	antioxidant activity	molecular_function	0.027049	0.59798	24	2965	65	12095	comp45688_c0,comp43354_c0,comp18561_c0,comp42424_c0,comp43723_c2,comp41279_c1,comp41968_c0,comp42797_c4,comp45560_c0,comp42429_c0,comp39795_c0,comp38567_c0,comp35757_c0,comp44500_c0,comp42811_c0,comp42815_c1,comp18325_c0,comp39180_c0,comp47829_c0,comp43165_c1,comp45730_c0,comp39027_c0,comp37702_c0,comp17994_c0
GO:0015926	glucosidase activity	molecular_function	0.027252	0.59798	10	2965	17	12095	comp27088_c0,comp34482_c0,comp43075_c0,comp40124_c1,comp43622_c1,comp42912_c1,comp25637_c0,comp44096_c0,comp34268_c0,comp37358_c0
GO:0015399	primary active transmembrane transporter activity	molecular_function	0.027483	0.59798	38	2965	105	12095	comp51542_c0,comp39898_c0,comp44785_c0,comp41833_c0,comp316880_c0,comp44704_c0,comp55191_c0,comp41957_c0,comp43382_c3,comp40066_c0,comp37358_c0,comp44667_c0,comp44514_c0,comp44772_c0,comp42033_c2,comp35312_c0,comp17776_c0,comp42899_c0,comp36103_c0,comp18624_c0,comp48580_c0,comp37651_c0,comp40882_c1,comp30936_c0,comp33220_c0,comp44845_c0,comp43957_c1,comp25749_c0,comp17456_c0,comp42087_c0,comp4002…
GO:0015405	P-P-bond-hydrolysis-driven transmembrane transporter activity	molecular_function	0.027483	0.59798	38	2965	105	12095	comp40882_c1,comp30936_c0,comp33220_c0,comp44845_c0,comp43957_c1,comp25749_c0,comp17456_c0,comp42087_c0,comp40027_c0,comp119428_c0,comp32960_c0,comp42886_c0,comp18421_c0,comp44023_c0,comp31359_c0,comp44700_c0,comp51542_c0,comp39898_c0,comp44785_c0,comp316880_c0,comp41833_c0,comp44704_c0,comp41957_c0,comp55191_c0,comp43382_c3,comp40066_c0,comp44667_c0,comp37358_c0,comp44514_c0,comp42033_c2,comp447…
GO:0015985	energy coupled proton transport, down electrochemical gradient	biological_process	0.027625	0.59798	33	2965	105	12095	comp44847_c0,comp35423_c2,comp44785_c0,comp33621_c1,comp51542_c0,comp39898_c0,comp41021_c0,comp44642_c0,comp35490_c0,comp316880_c0,comp43893_c4,comp30432_c0,comp44704_c0,comp61006_c0,comp42340_c1,comp37651_c0,comp44817_c0,comp18624_c0,comp43959_c0,comp44014_c0,comp44615_c0,comp37420_c0,comp34625_c0,comp34666_c0,comp41814_c0,comp28698_c0,comp44845_c0,comp18421_c0,comp41081_c0,comp44645_c0,comp4470…
GO:0015986	ATP synthesis coupled proton transport	biological_process	0.027625	0.59798	33	2965	105	12095	comp44014_c0,comp44615_c0,comp44845_c0,comp28698_c0,comp34625_c0,comp37420_c0,comp41814_c0,comp34666_c0,comp43405_c0,comp38256_c0,comp18421_c0,comp44700_c0,comp44645_c0,comp41081_c0,comp33621_c1,comp51542_c0,comp41021_c0,comp39898_c0,comp35423_c2,comp44847_c0,comp44785_c0,comp316880_c0,comp30432_c0,comp44704_c0,comp43893_c4,comp35490_c0,comp44642_c0,comp42340_c1,comp61006_c0,comp43959_c0,comp1862…
GO:0016679	oxidoreductase activity, acting on diphenols and related substances as donors	molecular_function	0.028511	0.61444	12	2965	27	12095	comp25956_c0,comp42879_c2,comp42811_c0,comp44814_c0,comp43409_c0,comp18430_c0,comp40520_c0,comp51551_c0,comp18376_c0,comp44873_c0,comp45945_c0,comp19795_c1
GO:0051188	cofactor biosynthetic process	biological_process	0.028779	0.61749	81	2965	240	12095	comp32556_c0,comp44773_c0,comp44456_c0,comp38717_c0,comp41035_c0,comp42398_c0,comp44188_c1,comp41471_c0,comp39938_c0,comp42599_c0,comp147820_c0,comp37590_c0,comp37892_c0,comp34482_c0,comp43032_c0,comp35873_c0,comp37924_c0,comp47234_c0,comp42797_c4,comp41022_c0,comp82669_c0,comp44175_c0,comp34780_c0,comp47813_c0,comp40228_c0,comp40759_c0,comp44567_c0,comp45396_c0,comp43428_c0,comp44348_c0,comp4412…
GO:0008308	voltage-gated anion channel activity	molecular_function	0.029844	0.62662	5	2965	7	12095	comp33900_c3,comp32629_c1,comp51072_c0,comp33226_c0,comp39307_c0
GO:0003954	NADH dehydrogenase activity	molecular_function	0.030034	0.62662	17	2965	47	12095	comp37924_c0,comp43108_c0,comp19795_c1,comp42849_c1,comp40891_c1,comp45034_c0,comp34133_c0,comp45819_c0,comp34422_c0,comp147820_c0,comp42746_c0,comp38583_c0,comp44348_c0,comp44802_c0,comp40256_c0,comp31244_c0,comp42270_c0
GO:0015093	ferrous iron transmembrane transporter activity	molecular_function	0.03004	0.62662	18	2965	38	12095	comp42731_c0,comp63896_c0,comp41366_c0,comp37420_c0,comp43983_c4,comp41643_c0,comp47455_c0,comp43132_c0,comp36772_c0,comp41391_c0,comp31842_c0,comp38364_c0,comp43090_c0,comp71523_c0,comp38834_c0,comp40841_c0,comp41091_c0,comp44941_c0
GO:0015684	ferrous iron transport	biological_process	0.03004	0.62662	18	2965	38	12095	comp38834_c0,comp40841_c0,comp41091_c0,comp44941_c0,comp41391_c0,comp31842_c0,comp43090_c0,comp38364_c0,comp71523_c0,comp37420_c0,comp43983_c4,comp41643_c0,comp47455_c0,comp43132_c0,comp36772_c0,comp63896_c0,comp42731_c0,comp41366_c0
GO:0004616	phosphogluconate dehydrogenase (decarboxylating) activity	molecular_function	0.030102	0.62662	9	2965	16	12095	comp43843_c1,comp42382_c0,comp41205_c1,comp42398_c0,comp41993_c1,comp29134_c0,comp41615_c0,comp22371_c0,comp40228_c0
GO:0019521	D-gluconate metabolic process	biological_process	0.030102	0.62662	9	2965	16	12095	comp42398_c0,comp41205_c1,comp42382_c0,comp43843_c1,comp40228_c0,comp22371_c0,comp41615_c0,comp41993_c1,comp29134_c0
GO:0044070	regulation of anion transport	biological_process	0.030171	0.62662	3	2965	3	12095	comp51072_c0,comp39307_c0,comp32629_c1
GO:0019752	carboxylic acid metabolic process	biological_process	0.030229	0.62662	245	2965	773	12095	comp43405_c0,comp30493_c0,comp27385_c0,comp41854_c0,comp32815_c0,comp43225_c1,comp52061_c0,comp43436_c0,comp18104_c0,comp44700_c0,comp38917_c0,comp43065_c1,comp42621_c1,comp44375_c2,comp45578_c0,comp42591_c0,comp43030_c0,comp44075_c0,comp41872_c4,comp42039_c0,comp43180_c0,comp42797_c4,comp40822_c0,comp42142_c0,comp41034_c0,comp39791_c0,comp42382_c0,comp43562_c1,comp43621_c0,comp41898_c0,comp43560…
GO:0030904	retromer complex	cellular_component	0.030508	0.62972	4	2965	5	12095	comp39849_c0,comp43397_c0,comp32960_c0,comp40336_c0
GO:0009201	ribonucleoside triphosphate biosynthetic process	biological_process	0.031173	0.63925	37	2965	119	12095	comp43893_c4,comp30432_c0,comp44704_c0,comp316880_c0,comp44642_c0,comp35490_c0,comp39898_c0,comp41021_c0,comp51542_c0,comp33621_c1,comp35423_c2,comp44847_c0,comp44785_c0,comp43959_c0,comp44188_c1,comp37651_c0,comp130983_c0,comp18624_c0,comp44817_c0,comp42340_c1,comp61006_c0,comp44845_c0,comp28698_c0,comp34666_c0,comp41814_c0,comp37420_c0,comp34625_c0,comp44615_c0,comp44014_c0,comp38256_c0,comp428…
GO:0006120	mitochondrial electron transport, NADH to ubiquinone	biological_process	0.031492	0.63925	16	2965	44	12095	comp37924_c0,comp43108_c0,comp19795_c1,comp42849_c1,comp45034_c0,comp34133_c0,comp45819_c0,comp34422_c0,comp147820_c0,comp42746_c0,comp38583_c0,comp44348_c0,comp44802_c0,comp40256_c0,comp31244_c0,comp42270_c0
GO:0008137	NADH dehydrogenase (ubiquinone) activity	molecular_function	0.031492	0.63925	16	2965	44	12095	comp42270_c0,comp31244_c0,comp38583_c0,comp44348_c0,comp44802_c0,comp40256_c0,comp147820_c0,comp42746_c0,comp45034_c0,comp34133_c0,comp45819_c0,comp34422_c0,comp43108_c0,comp19795_c1,comp42849_c1,comp37924_c0
GO:0050136	NADH dehydrogenase (quinone) activity	molecular_function	0.031492	0.63925	16	2965	44	12095	comp31244_c0,comp42270_c0,comp44802_c0,comp44348_c0,comp38583_c0,comp40256_c0,comp45034_c0,comp34422_c0,comp45819_c0,comp34133_c0,comp147820_c0,comp42746_c0,comp37924_c0,comp19795_c1,comp43108_c0,comp42849_c1
GO:0006367	transcription initiation from RNA polymerase II promoter	biological_process	0.031937	0.64561	13	2965	28	12095	comp44416_c3,comp43446_c0,comp42387_c1,comp19236_c0,comp45408_c0,comp52229_c0,comp30833_c0,comp41969_c0,comp35389_c0,comp26526_c0,comp36055_c0,comp44555_c1,comp38234_c0
GO:0051641	cellular localization	biological_process	0.032159	0.64741	162	2965	509	12095	comp41369_c0,comp30551_c0,comp36124_c0,comp43244_c0,comp38872_c0,comp41505_c0,comp42612_c1,comp43437_c3,comp34104_c0,comp43602_c0,comp43514_c0,comp43775_c0,comp43119_c0,comp41354_c0,comp42690_c0,comp42207_c0,comp44069_c0,comp39032_c0,comp39367_c0,comp27153_c0,comp67763_c0,comp16055_c0,comp42900_c0,comp42430_c3,comp41459_c0,comp18336_c0,comp37590_c0,comp35847_c0,comp47141_c0,comp43032_c0,comp40066…
GO:0003779	actin binding	molecular_function	0.032897	0.65956	44	2965	116	12095	comp39236_c0,comp41857_c0,comp17232_c0,comp46751_c0,comp41368_c2,comp40115_c1,comp41095_c0,comp44059_c0,comp44484_c0,comp35470_c0,comp16022_c0,comp42173_c0,comp43622_c1,comp43375_c1,comp42231_c0,comp44279_c0,comp41540_c0,comp44430_c0,comp37241_c1,comp43991_c0,comp44127_c0,comp42031_c0,comp37124_c0,comp44852_c0,comp43030_c0,comp32728_c0,comp41806_c0,comp44387_c0,comp37697_c0,comp36724_c0,comp43177…
GO:0034453	microtubule anchoring	biological_process	0.033193	0.66277	14	2965	31	12095	comp24210_c0,comp43461_c0,comp37452_c0,comp44077_c2,comp43401_c0,comp39367_c0,comp36458_c0,comp44124_c0,comp42621_c0,comp41034_c0,comp3297_c0,comp210418_c0,comp43775_c0,comp40066_c0
GO:0006790	sulfur compound metabolic process	biological_process	0.034469	0.68324	46	2965	121	12095	comp36402_c0,comp43437_c3,comp18706_c0,comp46434_c0,comp24948_c0,comp40215_c0,comp34717_c0,comp42820_c0,comp38396_c0,comp55321_c0,comp43405_c0,comp34780_c0,comp39910_c0,comp18384_c0,comp42150_c0,comp45578_c0,comp35437_c1,comp39331_c0,comp37165_c0,comp31532_c1,comp28462_c0,comp41779_c0,comp17152_c0,comp40415_c0,comp34731_c0,comp41833_c0,comp38211_c0,comp45393_c0,comp42115_c0,comp35672_c0,comp18387…
GO:0006754	ATP biosynthetic process	biological_process	0.034497	0.68324	35	2965	111	12095	comp316880_c0,comp30432_c0,comp44704_c0,comp43893_c4,comp35490_c0,comp44642_c0,comp51542_c0,comp33621_c1,comp41021_c0,comp39898_c0,comp35423_c2,comp44847_c0,comp44785_c0,comp43959_c0,comp44817_c0,comp18624_c0,comp37651_c0,comp42340_c1,comp61006_c0,comp44845_c0,comp28698_c0,comp34625_c0,comp37420_c0,comp41814_c0,comp34666_c0,comp44014_c0,comp44615_c0,comp43405_c0,comp38256_c0,comp42886_c0,comp1842…
GO:0046961	proton-transporting ATPase activity, rotational mechanism	molecular_function	0.034662	0.68373	9	2965	19	12095	comp44704_c0,comp44772_c0,comp18421_c0,comp37651_c0,comp48580_c0,comp18624_c0,comp44700_c0,comp44785_c0,comp32960_c0
GO:0016411	acylglycerol O-acyltransferase activity	molecular_function	0.035336	0.6937	3	2965	3	12095	comp41671_c0,comp31618_c0,comp41167_c0
GO:0044257	cellular protein catabolic process	biological_process	0.035592	0.6937	43	2965	115	12095	comp57933_c0,comp45403_c0,comp31842_c0,comp43234_c0,comp54760_c0,comp47077_c0,comp18895_c0,comp38005_c1,comp43285_c0,comp44998_c0,comp43100_c1,comp33265_c0,comp42722_c0,comp43604_c0,comp47186_c0,comp41652_c0,comp46551_c0,comp43103_c0,comp34831_c0,comp44247_c0,comp21485_c0,comp43225_c8,comp47111_c0,comp43285_c1,comp35558_c0,comp46504_c0,comp46629_c0,comp44583_c0,comp49053_c0,comp40261_c0,comp43074…
GO:0051603	proteolysis involved in cellular protein catabolic process	biological_process	0.035592	0.6937	43	2965	115	12095	comp21485_c0,comp46504_c0,comp46629_c0,comp43285_c1,comp43225_c8,comp47111_c0,comp35558_c0,comp40261_c0,comp43074_c6,comp44583_c0,comp49053_c0,comp42956_c5,comp32948_c0,comp42232_c2,comp40725_c0,comp34758_c0,comp40792_c0,comp42254_c0,comp37579_c0,comp44407_c0,comp40115_c1,comp41836_c0,comp316629_c0,comp31842_c0,comp57933_c0,comp45403_c0,comp54760_c0,comp47077_c0,comp43234_c0,comp38005_c1,comp1889…
GO:0072593	reactive oxygen species metabolic process	biological_process	0.036004	0.69894	7	2965	13	12095	comp43354_c0,comp27355_c0,comp35757_c0,comp42811_c0,comp39180_c0,comp35646_c0,comp43165_c1
GO:0044723	single-organism carbohydrate metabolic process	biological_process	0.036209	0.69989	120	2965	359	12095	comp37232_c1,comp38193_c0,comp18104_c0,comp43622_c1,comp18323_c1,comp47168_c0,comp29538_c0,comp78982_c0,comp42150_c0,comp43934_c0,comp32666_c0,comp43030_c0,comp43674_c0,comp40228_c0,comp26077_c0,comp42142_c0,comp44905_c0,comp42382_c0,comp41050_c1,comp35127_c1,comp42912_c1,comp35588_c0,comp43560_c0,comp44454_c0,comp67573_c0,comp42528_c2,comp45803_c0,comp42883_c5,comp18133_c0,comp37358_c0,comp46359…
GO:0009142	nucleoside triphosphate biosynthetic process	biological_process	0.036504	0.69989	37	2965	120	12095	comp44023_c0,comp18421_c0,comp41081_c0,comp44645_c0,comp44700_c0,comp43405_c0,comp42886_c0,comp38256_c0,comp44014_c0,comp44615_c0,comp37420_c0,comp34625_c0,comp34666_c0,comp41814_c0,comp28698_c0,comp44845_c0,comp61006_c0,comp42340_c1,comp44188_c1,comp37651_c0,comp44817_c0,comp130983_c0,comp18624_c0,comp43959_c0,comp44785_c0,comp35423_c2,comp44847_c0,comp33621_c1,comp51542_c0,comp39898_c0,comp4102…
GO:0042451	purine nucleoside biosynthetic process	biological_process	0.036625	0.69989	43	2965	137	12095	comp61006_c0,comp42340_c1,comp37651_c0,comp44188_c1,comp18624_c0,comp130983_c0,comp44817_c0,comp43959_c0,comp35423_c2,comp44847_c0,comp44785_c0,comp33621_c1,comp51542_c0,comp39898_c0,comp41021_c0,comp44642_c0,comp35490_c0,comp316880_c0,comp43893_c4,comp44704_c0,comp30432_c0,comp41910_c0,comp34780_c0,comp18384_c0,comp43029_c0,comp18421_c0,comp41726_c2,comp44023_c0,comp41081_c0,comp44645_c0,comp447…
GO:0046129	purine ribonucleoside biosynthetic process	biological_process	0.036625	0.69989	43	2965	137	12095	comp35423_c2,comp44785_c0,comp44847_c0,comp41021_c0,comp39898_c0,comp51542_c0,comp33621_c1,comp35490_c0,comp44642_c0,comp44704_c0,comp30432_c0,comp41910_c0,comp43893_c4,comp316880_c0,comp61006_c0,comp42340_c1,comp130983_c0,comp18624_c0,comp44817_c0,comp37651_c0,comp44188_c1,comp43959_c0,comp44615_c0,comp44014_c0,comp41814_c0,comp34666_c0,comp36402_c0,comp34625_c0,comp37420_c0,comp44845_c0,comp286…
GO:0032984	macromolecular complex disassembly	biological_process	0.037002	0.70433	9	2965	18	12095	comp37951_c1,comp94261_c0,comp40667_c0,comp41642_c0,comp40115_c1,comp41423_c0,comp24464_c0,comp36402_c0,comp44138_c2
GO:0030126	COPI vesicle coat	cellular_component	0.037557	0.70665	4	2965	5	12095	comp40965_c0,comp39032_c0,comp35455_c0,comp18351_c0
GO:0030137	COPI-coated vesicle	cellular_component	0.037557	0.70665	4	2965	5	12095	comp39032_c0,comp40965_c0,comp18351_c0,comp35455_c0
GO:0030663	COPI-coated vesicle membrane	cellular_component	0.037557	0.70665	4	2965	5	12095	comp35455_c0,comp18351_c0,comp40965_c0,comp39032_c0
GO:0045259	proton-transporting ATP synthase complex	cellular_component	0.038048	0.71195	32	2965	103	12095	comp44704_c0,comp30432_c0,comp43893_c4,comp316880_c0,comp35490_c0,comp44642_c0,comp41021_c0,comp39898_c0,comp33621_c1,comp35423_c2,comp44847_c0,comp44785_c0,comp43959_c0,comp18624_c0,comp44817_c0,comp37651_c0,comp42340_c1,comp61006_c0,comp44845_c0,comp28698_c0,comp41814_c0,comp34666_c0,comp34625_c0,comp37420_c0,comp44615_c0,comp44014_c0,comp38256_c0,comp43405_c0,comp44700_c0,comp41081_c0,comp4464…
GO:0071806	protein transmembrane transport	biological_process	0.03822	0.71195	10	2965	22	12095	comp43240_c0,comp39975_c0,comp35470_c0,comp35643_c0,comp18640_c0,comp44097_c0,comp18737_c0,comp42030_c0,comp37109_c0,comp38851_c0
GO:0005788	endoplasmic reticulum lumen	cellular_component	0.038328	0.71195	3	2965	3	12095	comp44831_c0,comp37982_c0,comp41279_c1
GO:0044424	intracellular part	cellular_component	0.038746	0.71195	1022	2965	3755	12095	comp58046_c0,comp41487_c0,comp42741_c1,comp43982_c3,comp44315_c0,comp41204_c0,comp36130_c0,comp44081_c2,comp39214_c0,comp46011_c0,comp40581_c0,comp18709_c0,comp36857_c0,comp46055_c0,comp21562_c0,comp46551_c0,comp41343_c0,comp18622_c0,comp38052_c0,comp38153_c0,comp37429_c0,comp51169_c0,comp42928_c0,comp41969_c0,comp33272_c0,comp36490_c0,comp35550_c0,comp24069_c0,comp68423_c0,comp31244_c0,comp42964…
GO:0006082	organic acid metabolic process	biological_process	0.038871	0.71195	245	2965	778	12095	comp29351_c0,comp37165_c0,comp35437_c1,comp45482_c0,comp39560_c0,comp35672_c0,comp32380_c0,comp37722_c0,comp41993_c1,comp35768_c0,comp35711_c1,comp43189_c2,comp36103_c0,comp35701_c0,comp44138_c2,comp45066_c0,comp41251_c0,comp39630_c0,comp22371_c0,comp41935_c0,comp41907_c0,comp43567_c0,comp44500_c0,comp39364_c0,comp39324_c0,comp32758_c1,comp41130_c0,comp36402_c0,comp42869_c0,comp45379_c0,comp42369…
GO:0043436	oxoacid metabolic process	biological_process	0.038871	0.71195	245	2965	778	12095	comp44075_c0,comp45578_c0,comp44375_c2,comp42591_c0,comp43030_c0,comp41872_c4,comp40822_c0,comp42797_c4,comp43180_c0,comp42039_c0,comp41034_c0,comp42142_c0,comp43405_c0,comp30493_c0,comp27385_c0,comp52061_c0,comp43436_c0,comp18104_c0,comp41854_c0,comp43225_c1,comp32815_c0,comp42621_c1,comp43065_c1,comp44700_c0,comp38917_c0,comp42783_c0,comp42883_c5,comp18133_c0,comp36623_c0,comp39791_c0,comp42382…
GO:0009060	aerobic respiration	biological_process	0.038916	0.71195	15	2965	32	12095	comp44075_c0,comp18387_c0,comp40785_c0,comp40215_c0,comp32380_c0,comp44773_c0,comp39445_c0,comp45292_c0,comp42369_c0,comp44835_c0,comp18454_c0,comp36103_c0,comp43485_c0,comp18679_c0,comp43560_c0
GO:0006542	glutamine biosynthetic process	biological_process	0.039003	0.71195	3	2965	3	12095	comp50355_c0,comp45379_c0,comp46874_c0
GO:0009067	aspartate family amino acid biosynthetic process	biological_process	0.04009	0.72736	12	2965	24	12095	comp28019_c0,comp43871_c0,comp44773_c0,comp41446_c0,comp26327_c0,comp41779_c0,comp38396_c0,comp35437_c1,comp43065_c1,comp44138_c2,comp43311_c5,comp38717_c0
GO:0016614	oxidoreductase activity, acting on CH-OH group of donors	molecular_function	0.040145	0.72736	53	2965	153	12095	comp42018_c0,comp213058_c0,comp75861_c0,comp18345_c0,comp40138_c0,comp39906_c0,comp35768_c0,comp42599_c0,comp18387_c0,comp42837_c1,comp41993_c1,comp42593_c0,comp41070_c0,comp27688_c0,comp42398_c0,comp40745_c0,comp35701_c0,comp38717_c0,comp41035_c0,comp43223_c0,comp18856_c0,comp35494_c0,comp44773_c0,comp41907_c0,comp22371_c0,comp41615_c0,comp43620_c0,comp18706_c0,comp43560_c0,comp44454_c0,comp1845…
GO:0009145	purine nucleoside triphosphate biosynthetic process	biological_process	0.040687	0.73177	36	2965	118	12095	comp41021_c0,comp39898_c0,comp33621_c1,comp51542_c0,comp44785_c0,comp35423_c2,comp44847_c0,comp30432_c0,comp44704_c0,comp43893_c4,comp316880_c0,comp35490_c0,comp44642_c0,comp42340_c1,comp61006_c0,comp43959_c0,comp18624_c0,comp130983_c0,comp44817_c0,comp37651_c0,comp44615_c0,comp44014_c0,comp28698_c0,comp44845_c0,comp41814_c0,comp34666_c0,comp34625_c0,comp37420_c0,comp42886_c0,comp38256_c0,comp434…
GO:0009206	purine ribonucleoside triphosphate biosynthetic process	biological_process	0.040687	0.73177	36	2965	118	12095	comp18421_c0,comp44023_c0,comp44645_c0,comp41081_c0,comp44700_c0,comp43405_c0,comp42886_c0,comp38256_c0,comp44014_c0,comp44615_c0,comp37420_c0,comp34625_c0,comp34666_c0,comp41814_c0,comp28698_c0,comp44845_c0,comp61006_c0,comp42340_c1,comp37651_c0,comp130983_c0,comp18624_c0,comp44817_c0,comp43959_c0,comp44785_c0,comp35423_c2,comp44847_c0,comp33621_c1,comp51542_c0,comp39898_c0,comp41021_c0,comp4464…
GO:0016835	carbon-oxygen lyase activity	molecular_function	0.041282	0.73905	18	2965	45	12095	comp42382_c0,comp18345_c0,comp37682_c0,comp48823_c0,comp35711_c1,comp37900_c0,comp39379_c0,comp38083_c0,comp32380_c0,comp66696_c0,comp44185_c0,comp43225_c1,comp44896_c0,comp39364_c0,comp42037_c0,comp42594_c0,comp31708_c0,comp82669_c0
GO:0009163	nucleoside biosynthetic process	biological_process	0.04163	0.73905	45	2965	145	12095	comp41021_c0,comp41303_c0,comp39898_c0,comp51542_c0,comp33621_c1,comp44847_c0,comp35423_c2,comp44785_c0,comp41910_c0,comp30432_c0,comp44704_c0,comp43893_c4,comp316880_c0,comp35490_c0,comp44642_c0,comp42340_c1,comp61006_c0,comp43959_c0,comp130983_c0,comp18624_c0,comp44817_c0,comp44188_c1,comp37651_c0,comp34991_c0,comp44615_c0,comp44014_c0,comp44845_c0,comp28698_c0,comp41814_c0,comp36402_c0,comp346…
GO:0042455	ribonucleoside biosynthetic process	biological_process	0.04163	0.73905	45	2965	145	12095	comp44785_c0,comp35423_c2,comp44847_c0,comp33621_c1,comp51542_c0,comp39898_c0,comp41303_c0,comp41021_c0,comp44642_c0,comp35490_c0,comp316880_c0,comp43893_c4,comp30432_c0,comp44704_c0,comp41910_c0,comp61006_c0,comp42340_c1,comp44188_c1,comp37651_c0,comp44817_c0,comp130983_c0,comp18624_c0,comp43959_c0,comp44014_c0,comp44615_c0,comp34991_c0,comp37420_c0,comp34625_c0,comp36402_c0,comp34666_c0,comp418…
GO:0044281	small molecule metabolic process	biological_process	0.041696	0.73905	484	2965	1698	12095	comp566793_c0,comp47234_c0,comp34219_c0,comp633206_c0,comp34780_c0,comp41022_c0,comp35598_c0,comp43030_c1,comp37369_c0,comp47045_c0,comp37232_c1,comp34862_c0,comp38193_c0,comp49000_c0,comp18421_c0,comp42820_c0,comp41081_c0,comp40396_c0,comp42714_c0,comp45803_c0,comp43300_c0,comp42849_c1,comp44845_c0,comp44491_c3,comp40418_c0,comp42464_c0,comp43437_c3,comp51263_c0,comp31842_c0,comp32806_c1,comp280…
GO:0005789	endoplasmic reticulum membrane	cellular_component	0.042123	0.74125	40	2965	113	12095	comp41005_c0,comp42220_c0,comp26206_c0,comp42612_c1,comp26090_c0,comp20925_c0,comp43544_c0,comp41624_c4,comp43463_c5,comp33277_c0,comp48660_c0,comp26077_c0,comp66114_c0,comp41822_c0,comp43825_c1,comp29538_c0,comp41975_c1,comp45119_c0,comp18470_c0,comp36552_c0,comp43826_c0,comp38695_c0,comp47141_c0,comp41502_c0,comp51551_c0,comp42637_c6,comp38075_c0,comp44046_c0,comp45860_c0,comp45629_c0,comp39828…
GO:0042175	nuclear outer membrane-endoplasmic reticulum membrane network	cellular_component	0.042123	0.74125	40	2965	113	12095	comp45860_c0,comp39828_c0,comp45629_c0,comp41787_c0,comp61006_c0,comp42594_c0,comp39849_c1,comp34597_c0,comp34185_c0,comp56313_c0,comp30550_c0,comp35546_c0,comp41975_c1,comp45119_c0,comp18470_c0,comp43826_c0,comp36552_c0,comp47141_c0,comp38695_c0,comp41502_c0,comp42637_c6,comp51551_c0,comp38075_c0,comp44046_c0,comp43463_c5,comp41624_c4,comp33277_c0,comp48660_c0,comp26077_c0,comp66114_c0,comp41822…
GO:0009266	response to temperature stimulus	biological_process	0.042613	0.74249	3	2965	3	12095	comp44348_c1,comp43573_c0,comp38776_c0
GO:0009408	response to heat	biological_process	0.042613	0.74249	3	2965	3	12095	comp43573_c0,comp38776_c0,comp44348_c1
GO:0006890	retrograde vesicle-mediated transport, Golgi to ER	biological_process	0.042693	0.74249	4	2965	5	12095	comp44223_c1,comp42207_c0,comp40729_c0,comp35455_c0
GO:0006637	acyl-CoA metabolic process	biological_process	0.042953	0.74249	8	2965	16	12095	comp694617_c0,comp633206_c0,comp32758_c1,comp41656_c0,comp42707_c0,comp31528_c0,comp32815_c0,comp35701_c0
GO:0035383	thioester metabolic process	biological_process	0.042953	0.74249	8	2965	16	12095	comp694617_c0,comp633206_c0,comp32758_c1,comp41656_c0,comp42707_c0,comp31528_c0,comp32815_c0,comp35701_c0
GO:0070972	protein localization to endoplasmic reticulum	biological_process	0.043428	0.74602	16	2965	34	12095	comp42621_c0,comp42717_c0,comp29732_c0,comp41251_c0,comp50720_c0,comp43135_c0,comp38908_c1,comp46434_c0,comp41343_c0,comp63896_c0,comp38872_c0,comp37590_c0,comp43731_c0,comp46764_c0,comp39518_c0,comp34111_c0
GO:0072524	pyridine-containing compound metabolic process	biological_process	0.043613	0.74602	22	2965	53	12095	comp41482_c0,comp42398_c0,comp47168_c0,comp23704_c1,comp42674_c0,comp42287_c0,comp40641_c0,comp22371_c0,comp40228_c0,comp29134_c0,comp42428_c0,comp45761_c0,comp46875_c0,comp41615_c0,comp41205_c1,comp18706_c0,comp44905_c0,comp43843_c1,comp42382_c0,comp40923_c0,comp41993_c1,comp39229_c1
GO:0046915	transition metal ion transmembrane transporter activity	molecular_function	0.043615	0.74602	23	2965	54	12095	comp71523_c0,comp31842_c0,comp38364_c0,comp43090_c0,comp41391_c0,comp44941_c0,comp40841_c0,comp41091_c0,comp38834_c0,comp41366_c0,comp44204_c0,comp35822_c0,comp42731_c0,comp63896_c0,comp40687_c0,comp43132_c0,comp36772_c0,comp37420_c0,comp43983_c4,comp47455_c0,comp41643_c0,comp42677_c0,comp40178_c0
GO:0045261	proton-transporting ATP synthase complex, catalytic core F(1)	cellular_component	0.044626	0.76067	5	2965	9	12095	comp44845_c0,comp44704_c0,comp18421_c0,comp44785_c0,comp18624_c0
GO:0006096	glycolysis	biological_process	0.044931	0.7632	12	2965	27	12095	comp42740_c2,comp42287_c0,comp42883_c5,comp45803_c0,comp42528_c2,comp45417_c0,comp43560_c0,comp44896_c0,comp41482_c0,comp39712_c0,comp42674_c0,comp44905_c0
GO:0016044	cellular membrane organization	biological_process	0.045716	0.77293	19	2965	46	12095	comp26972_c0,comp18737_c0,comp41789_c0,comp45482_c0,comp43217_c0,comp27811_c1,comp28578_c0,comp18640_c0,comp28953_c0,comp42232_c2,comp188606_c0,comp47573_c0,comp43401_c0,comp37109_c0,comp43356_c0,comp42621_c0,comp41034_c0,comp52070_c0,comp35643_c0
GO:0006633	fatty acid biosynthetic process	biological_process	0.046398	0.77293	24	2965	63	12095	comp56042_c0,comp43560_c0,comp37682_c0,comp42382_c0,comp37408_c0,comp33016_c0,comp43843_c1,comp24696_c0,comp42599_c0,comp42707_c0,comp42837_c1,comp41279_c0,comp55321_c0,comp39880_c0,comp36103_c0,comp38717_c0,comp42671_c0,comp41885_c0,comp40228_c0,comp41907_c0,comp43567_c0,comp39622_c0,comp39324_c0,comp41427_c0
GO:0019362	pyridine nucleotide metabolic process	biological_process	0.046455	0.77293	20	2965	48	12095	comp42398_c0,comp41482_c0,comp23704_c1,comp47168_c0,comp42674_c0,comp22371_c0,comp40641_c0,comp42287_c0,comp40228_c0,comp45761_c0,comp29134_c0,comp42428_c0,comp41615_c0,comp41205_c1,comp18706_c0,comp43843_c1,comp44905_c0,comp42382_c0,comp39229_c1,comp41993_c1
GO:0030163	protein catabolic process	biological_process	0.047231	0.77293	49	2965	135	12095	comp46504_c0,comp47813_c0,comp44342_c0,comp46629_c0,comp43225_c8,comp47111_c0,comp43285_c1,comp35558_c0,comp21485_c0,comp42956_c5,comp56381_c0,comp43074_c6,comp40261_c0,comp44583_c0,comp49053_c0,comp42254_c0,comp37579_c0,comp42232_c2,comp32948_c0,comp40725_c0,comp40792_c0,comp34758_c0,comp41836_c0,comp316629_c0,comp44407_c0,comp41505_c0,comp40115_c1,comp54760_c0,comp47077_c0,comp35595_c0,comp4323…
GO:0000777	condensed chromosome kinetochore	cellular_component	0.047242	0.77293	16	2965	37	12095	comp44124_c0,comp3297_c0,comp43461_c0,comp37801_c0,comp41034_c0,comp42621_c0,comp40628_c0,comp18570_c0,comp40066_c0,comp43775_c0,comp24210_c0,comp37452_c0,comp39367_c0,comp36458_c0,comp44077_c2,comp43401_c0
GO:0000778	condensed nuclear chromosome kinetochore	cellular_component	0.047242	0.77293	16	2965	37	12095	comp43461_c0,comp37801_c0,comp44124_c0,comp3297_c0,comp24210_c0,comp36458_c0,comp39367_c0,comp44077_c2,comp43401_c0,comp37452_c0,comp41034_c0,comp40628_c0,comp42621_c0,comp40066_c0,comp43775_c0,comp18570_c0
GO:0000779	condensed chromosome, centromeric region	cellular_component	0.047242	0.77293	16	2965	37	12095	comp40628_c0,comp41034_c0,comp42621_c0,comp43775_c0,comp40066_c0,comp18570_c0,comp24210_c0,comp36458_c0,comp39367_c0,comp44077_c2,comp43401_c0,comp37452_c0,comp44124_c0,comp3297_c0,comp43461_c0,comp37801_c0
GO:0000780	condensed nuclear chromosome, centromeric region	cellular_component	0.047242	0.77293	16	2965	37	12095	comp44124_c0,comp3297_c0,comp37801_c0,comp43461_c0,comp42621_c0,comp40628_c0,comp41034_c0,comp43775_c0,comp40066_c0,comp18570_c0,comp24210_c0,comp43401_c0,comp44077_c2,comp39367_c0,comp36458_c0,comp37452_c0
GO:0000940	condensed chromosome outer kinetochore	cellular_component	0.047242	0.77293	16	2965	37	12095	comp37801_c0,comp43461_c0,comp3297_c0,comp44124_c0,comp43401_c0,comp44077_c2,comp36458_c0,comp39367_c0,comp37452_c0,comp24210_c0,comp40066_c0,comp43775_c0,comp18570_c0,comp41034_c0,comp42621_c0,comp40628_c0
GO:0000942	condensed nuclear chromosome outer kinetochore	cellular_component	0.047242	0.77293	16	2965	37	12095	comp43775_c0,comp40066_c0,comp18570_c0,comp41034_c0,comp42621_c0,comp40628_c0,comp44077_c2,comp43401_c0,comp36458_c0,comp39367_c0,comp37452_c0,comp24210_c0,comp3297_c0,comp44124_c0,comp37801_c0,comp43461_c0
GO:0042729	DASH complex	cellular_component	0.047242	0.77293	16	2965	37	12095	comp41034_c0,comp42621_c0,comp40628_c0,comp18570_c0,comp43775_c0,comp40066_c0,comp24210_c0,comp37452_c0,comp44077_c2,comp43401_c0,comp39367_c0,comp36458_c0,comp44124_c0,comp3297_c0,comp37801_c0,comp43461_c0
GO:0072330	monocarboxylic acid biosynthetic process	biological_process	0.048145	0.78508	25	2965	67	12095	comp37682_c0,comp43560_c0,comp56042_c0,comp43843_c1,comp33016_c0,comp37408_c0,comp42382_c0,comp24696_c0,comp42707_c0,comp42837_c1,comp42599_c0,comp36103_c0,comp55321_c0,comp39880_c0,comp41279_c0,comp76910_c0,comp38717_c0,comp40228_c0,comp43567_c0,comp41907_c0,comp41885_c0,comp42671_c0,comp41427_c0,comp39324_c0,comp39622_c0
GO:0019520	aldonic acid metabolic process	biological_process	0.049173	0.79919	9	2965	17	12095	comp41615_c0,comp41993_c1,comp29134_c0,comp40228_c0,comp22371_c0,comp42382_c0,comp43843_c1,comp42398_c0,comp41205_c1
GO:0000226	microtubule cytoskeleton organization	biological_process	0.051205	0.82946	23	2965	62	12095	comp37452_c0,comp36458_c0,comp39367_c0,comp44077_c2,comp43401_c0,comp47573_c0,comp24210_c0,comp41569_c0,comp39619_c0,comp43775_c0,comp37529_c0,comp40066_c0,comp40628_c0,comp42621_c0,comp41034_c0,comp43461_c0,comp37801_c0,comp316880_c0,comp210418_c0,comp3297_c0,comp39127_c0,comp37169_c0,comp44124_c0
GO:0033180	proton-transporting V-type ATPase, V1 domain	cellular_component	0.051671	0.83424	7	2965	13	12095	comp41369_c0,comp44700_c0,comp37651_c0,comp44810_c0,comp44772_c0,comp40172_c0,comp41037_c0
GO:0043650	dicarboxylic acid biosynthetic process	biological_process	0.052502	0.84487	13	2965	30	12095	comp37374_c0,comp32556_c0,comp44175_c0,comp42783_c0,comp44613_c0,comp35873_c0,comp44248_c0,comp43479_c0,comp43562_c1,comp63040_c0,comp29571_c0,comp41833_c0,comp37166_c0
GO:0050532	2-phosphosulfolactate phosphatase activity	molecular_function	0.053274	0.85447	2	2965	2	12095	comp39910_c0,comp170672_c0
GO:0006826	iron ion transport	biological_process	0.055204	0.87718	21	2965	52	12095	comp41391_c0,comp71523_c0,comp31842_c0,comp36586_c0,comp38364_c0,comp43090_c0,comp38834_c0,comp44941_c0,comp40841_c0,comp41091_c0,comp35822_c0,comp42731_c0,comp63896_c0,comp41366_c0,comp42695_c0,comp43983_c4,comp37420_c0,comp47455_c0,comp41643_c0,comp43132_c0,comp36772_c0
GO:0004564	beta-fructofuranosidase activity	molecular_function	0.055286	0.87718	6	2965	10	12095	comp40124_c1,comp39580_c0,comp34482_c0,comp34268_c0,comp37358_c0,comp42912_c1
GO:0006996	organelle organization	biological_process	0.055369	0.87718	126	2965	412	12095	comp43981_c0,comp41095_c0,comp43461_c0,comp20925_c0,comp44229_c0,comp34090_c1,comp39236_c0,comp17232_c0,comp42232_c2,comp16022_c0,comp33774_c0,comp210418_c0,comp18538_c0,comp39127_c0,comp44124_c0,comp35796_c0,comp43991_c0,comp37452_c0,comp43401_c0,comp41822_c0,comp46486_c0,comp35643_c0,comp41435_c0,comp42087_c0,comp42031_c0,comp44452_c0,comp44127_c0,comp42030_c0,comp40602_c0,comp43298_c0,comp4443…
GO:0004571	mannosyl-oligosaccharide 1,2-alpha-mannosidase activity	molecular_function	0.055586	0.87718	4	2965	5	12095	comp36007_c0,comp28520_c0,comp28368_c0,comp32581_c0
GO:0015924	mannosyl-oligosaccharide mannosidase activity	molecular_function	0.055586	0.87718	4	2965	5	12095	comp32581_c0,comp28368_c0,comp36007_c0,comp28520_c0
GO:0048038	quinone binding	molecular_function	0.056666	0.89135	4	2965	6	12095	comp33416_c0,comp39050_c1,comp27688_c0,comp34185_c0
GO:0015988	energy coupled proton transmembrane transport, against electrochemical gradient	biological_process	0.0573	0.89557	29	2965	80	12095	comp42262_c0,comp43401_c0,comp42531_c0,comp18709_c0,comp44772_c0,comp18601_c0,comp42247_c0,comp37651_c0,comp18060_c0,comp48580_c0,comp47573_c0,comp44700_c0,comp40921_c0,comp32960_c0,comp44810_c0,comp42023_c0,comp44845_c0,comp40172_c0,comp44704_c0,comp44642_c0,comp40123_c0,comp42467_c0,comp41130_c0,comp44103_c0,comp53130_c0,comp41037_c0,comp43244_c0,comp41369_c0,comp40978_c0
GO:0015991	ATP hydrolysis coupled proton transport	biological_process	0.0573	0.89557	29	2965	80	12095	comp44810_c0,comp42023_c0,comp40172_c0,comp44704_c0,comp44845_c0,comp41130_c0,comp44103_c0,comp42467_c0,comp40123_c0,comp44642_c0,comp53130_c0,comp41037_c0,comp43244_c0,comp41369_c0,comp40978_c0,comp43401_c0,comp42531_c0,comp42262_c0,comp18601_c0,comp44772_c0,comp18709_c0,comp42247_c0,comp47573_c0,comp48580_c0,comp44700_c0,comp18060_c0,comp37651_c0,comp40921_c0,comp32960_c0
GO:0006560	proline metabolic process	biological_process	0.057497	0.89578	15	2965	34	12095	comp38299_c0,comp44075_c0,comp299421_c0,comp45393_c0,comp44244_c0,comp38211_c0,comp36746_c0,comp43871_c0,comp42901_c0,comp40822_c0,comp34780_c0,comp29571_c0,comp41614_c0,comp37166_c0,comp34898_c0
GO:0016868	intramolecular transferase activity, phosphotransferases	molecular_function	0.058552	0.90932	5	2965	7	12095	comp21145_c0,comp43149_c2,comp29538_c0,comp56650_c0,comp38521_c0
GO:0046907	intracellular transport	biological_process	0.059186	0.91626	132	2965	421	12095	comp46032_c0,comp43356_c0,comp29732_c0,comp18046_c0,comp34185_c0,comp188606_c0,comp40729_c0,comp42930_c1,comp47141_c0,comp35847_c0,comp43032_c0,comp42430_c3,comp42900_c0,comp18336_c0,comp41459_c0,comp37590_c0,comp39032_c0,comp44069_c0,comp42207_c0,comp27153_c0,comp67763_c0,comp16055_c0,comp43514_c0,comp43119_c0,comp42690_c0,comp41505_c0,comp42612_c1,comp43437_c3,comp34104_c0,comp43602_c0,comp3055…
GO:0004455	ketol-acid reductoisomerase activity	molecular_function	0.060436	0.93266	6	2965	10	12095	comp29134_c0,comp41022_c0,comp41205_c1,comp42398_c0,comp22371_c0,comp40228_c0
GO:0000790	nuclear chromatin	cellular_component	0.06204	0.9544	3	2965	4	12095	comp40034_c0,comp34090_c0,comp38337_c0
GO:0022411	cellular component disassembly	biological_process	0.062579	0.95967	9	2965	21	12095	comp37951_c1,comp94261_c0,comp40667_c0,comp41423_c0,comp41642_c0,comp40115_c1,comp24464_c0,comp44138_c2,comp36402_c0
GO:0006536	glutamate metabolic process	biological_process	0.063117	0.96299	9	2965	16	12095	comp45393_c0,comp37374_c0,comp34780_c0,comp41228_c6,comp44248_c0,comp41251_c0,comp29571_c0,comp41833_c0,comp37166_c0
GO:0051649	establishment of localization in cell	biological_process	0.0632	0.96299	144	2965	459	12095	comp41369_c0,comp30551_c0,comp36124_c0,comp43244_c0,comp38872_c0,comp43437_c3,comp34104_c0,comp43602_c0,comp41505_c0,comp42612_c1,comp43119_c0,comp41354_c0,comp42690_c0,comp43514_c0,comp67763_c0,comp16055_c0,comp44069_c0,comp42207_c0,comp39032_c0,comp27153_c0,comp18336_c0,comp41459_c0,comp37590_c0,comp42900_c0,comp42430_c3,comp43032_c0,comp35847_c0,comp47141_c0,comp42930_c1,comp34185_c0,comp18860…
GO:0000178	exosome (RNase complex)	cellular_component	0.063386	0.96299	6	2965	11	12095	comp26626_c0,comp279154_c0,comp42621_c0,comp44124_c0,comp43338_c0,comp48682_c0
GO:0043241	protein complex disassembly	biological_process	0.063851	0.96345	8	2965	17	12095	comp44138_c2,comp36402_c0,comp24464_c0,comp41423_c0,comp40115_c1,comp41642_c0,comp94261_c0,comp37951_c1
GO:0043244	regulation of protein complex disassembly	biological_process	0.063851	0.96345	8	2965	17	12095	comp94261_c0,comp37951_c1,comp36402_c0,comp44138_c2,comp40115_c1,comp41642_c0,comp41423_c0,comp24464_c0
GO:0001558	regulation of cell growth	biological_process	0.064401	0.96345	1	2965	1	12095	comp18538_c0
GO:0005520	insulin-like growth factor binding	molecular_function	0.064401	0.96345	1	2965	1	12095	comp18538_c0
GO:0016942	insulin-like growth factor binding protein complex	cellular_component	0.064401	0.96345	1	2965	1	12095	comp18538_c0
GO:0016020	membrane	cellular_component	0.064643	0.96413	843	2965	3182	12095	comp33226_c0,comp22860_c0,comp40599_c0,comp43086_c0,comp39736_c0,comp35643_c0,comp26627_c0,comp230303_c0,comp37124_c0,comp43401_c0,comp280112_c0,comp223531_c0,comp30959_c0,comp60302_c0,comp33228_c0,comp41761_c0,comp44014_c0,comp43095_c0,comp22168_c0,comp40669_c0,comp40172_c0,comp19795_c1,comp29708_c0,comp41130_c0,comp28689_c0,comp17456_c0,comp51395_c0,comp18078_c1,comp39700_c0,comp42149_c0,comp34…
GO:0015370	solute:sodium symporter activity	molecular_function	0.065078	0.96522	8	2965	17	12095	comp28690_c0,comp42797_c4,comp38792_c0,comp41817_c0,comp43575_c0,comp45534_c0,comp41720_c0,comp18636_c0
GO:0008509	anion transmembrane transporter activity	molecular_function	0.065111	0.96522	23	2965	63	12095	comp39307_c0,comp42022_c0,comp33900_c3,comp32629_c1,comp45389_c0,comp37706_c0,comp36729_c0,comp41720_c0,comp43575_c0,comp42022_c1,comp37383_c0,comp19094_c1,comp33226_c0,comp51072_c0,comp25937_c0,comp39276_c0,comp42797_c4,comp40946_c0,comp33051_c0,comp44121_c4,comp87492_c0,comp42648_c0,comp43983_c9
GO:0072594	establishment of protein localization to organelle	biological_process	0.065426	0.96697	25	2965	66	12095	comp46434_c0,comp18640_c0,comp63896_c0,comp38872_c0,comp37590_c0,comp46764_c0,comp39518_c0,comp34111_c0,comp34104_c0,comp43437_c3,comp42030_c0,comp44097_c0,comp18737_c0,comp42621_c0,comp35643_c0,comp39975_c0,comp42717_c0,comp43587_c0,comp29732_c0,comp38851_c0,comp41251_c0,comp35724_c0,comp41350_c0,comp37109_c0,comp50720_c0
GO:0006662	glycerol ether metabolic process	biological_process	0.065904	0.96818	4	2965	6	12095	comp43723_c2,comp42424_c0,comp45730_c0,comp41968_c0
GO:0018904	ether metabolic process	biological_process	0.065904	0.96818	4	2965	6	12095	comp41968_c0,comp45730_c0,comp42424_c0,comp43723_c2
GO:0016903	oxidoreductase activity, acting on the aldehyde or oxo group of donors	molecular_function	0.066348	0.97178	21	2965	56	12095	comp39322_c0,comp42740_c2,comp45803_c0,comp42883_c5,comp46973_c0,comp35586_c0,comp41813_c0,comp42369_c0,comp29571_c0,comp68423_c0,comp40657_c0,comp18458_c0,comp44773_c0,comp22371_c0,comp43651_c0,comp46427_c0,comp41279_c0,comp40255_c0,comp41035_c0,comp43065_c0,comp74472_c0
GO:0042626	ATPase activity, coupled to transmembrane movement of substances	molecular_function	0.066774	0.9722	33	2965	96	12095	comp44514_c0,comp42033_c2,comp44772_c0,comp17776_c0,comp44667_c0,comp48580_c0,comp18624_c0,comp37651_c0,comp36103_c0,comp42899_c0,comp43382_c3,comp40066_c0,comp44704_c0,comp316880_c0,comp41833_c0,comp55191_c0,comp41957_c0,comp39898_c0,comp51542_c0,comp44785_c0,comp42886_c0,comp44700_c0,comp18421_c0,comp44023_c0,comp42087_c0,comp32960_c0,comp119428_c0,comp44845_c0,comp33220_c0,comp17456_c0,comp439…
GO:0043492	ATPase activity, coupled to movement of substances	molecular_function	0.066774	0.9722	33	2965	96	12095	comp18421_c0,comp44023_c0,comp44700_c0,comp42886_c0,comp119428_c0,comp32960_c0,comp42087_c0,comp43957_c1,comp17456_c0,comp33220_c0,comp44845_c0,comp30936_c0,comp40882_c1,comp42899_c0,comp36103_c0,comp37651_c0,comp18624_c0,comp48580_c0,comp44667_c0,comp17776_c0,comp44772_c0,comp44514_c0,comp42033_c2,comp40066_c0,comp43382_c3,comp55191_c0,comp41957_c0,comp41833_c0,comp316880_c0,comp44704_c0,comp447…
GO:0016836	hydro-lyase activity	molecular_function	0.067009	0.97272	10	2965	21	12095	comp37900_c0,comp35711_c1,comp38083_c0,comp32380_c0,comp82669_c0,comp42382_c0,comp43225_c1,comp18345_c0,comp44896_c0,comp37682_c0
GO:0034613	cellular protein localization	biological_process	0.069013	0.9959	123	2965	391	12095	comp18640_c0,comp18336_c0,comp18366_c0,comp37590_c0,comp42537_c0,comp42900_c0,comp42430_c3,comp56986_c0,comp43032_c0,comp47141_c0,comp35847_c0,comp39435_c0,comp18737_c0,comp44449_c0,comp42930_c1,comp43866_c0,comp42340_c1,comp43587_c0,comp40066_c0,comp34185_c0,comp29732_c0,comp38851_c0,comp18046_c0,comp43835_c1,comp35724_c0,comp37109_c0,comp46032_c0,comp43356_c0,comp44077_c2,comp36458_c0,comp41369…
GO:0070727	cellular macromolecule localization	biological_process	0.069013	0.9959	123	2965	391	12095	comp43217_c0,comp43461_c0,comp40172_c0,comp42056_c0,comp316629_c0,comp48737_c0,comp44229_c0,comp43286_c1,comp33719_c0,comp42579_c1,comp210418_c0,comp44086_c2,comp39597_c0,comp26206_c0,comp44124_c0,comp46434_c0,comp35580_c0,comp43401_c0,comp43135_c0,comp37452_c0,comp40965_c0,comp44371_c0,comp35607_c0,comp41350_c0,comp30959_c0,comp38246_c0,comp31359_c0,comp52070_c0,comp40294_c0,comp43509_c1,comp427…
GO:0042398	cellular modified amino acid biosynthetic process	biological_process	0.069674	0.99766	35	2965	97	12095	comp43029_c0,comp29134_c0,comp18384_c0,comp40228_c0,comp42797_c4,comp41022_c0,comp44175_c0,comp34780_c0,comp55321_c0,comp42783_c0,comp37408_c0,comp36402_c0,comp43479_c0,comp43562_c1,comp63040_c0,comp41205_c1,comp44773_c0,comp41907_c0,comp22371_c0,comp32556_c0,comp38717_c0,comp44456_c0,comp41035_c0,comp44613_c0,comp44188_c1,comp42398_c0,comp43750_c0,comp42599_c0,comp27000_c0,comp37684_c0,comp40364…
GO:0032011	ARF protein signal transduction	biological_process	0.069746	0.99766	10	2965	20	12095	comp40616_c0,comp43032_c0,comp43780_c0,comp34862_c0,comp41368_c2,comp43856_c0,comp42135_c0,comp36802_c1,comp38321_c0,comp41368_c1
GO:0032012	regulation of ARF protein signal transduction	biological_process	0.069746	0.99766	10	2965	20	12095	comp41368_c1,comp38321_c0,comp36802_c1,comp43780_c0,comp43032_c0,comp40616_c0,comp43856_c0,comp42135_c0,comp41368_c2,comp34862_c0
GO:0006066	alcohol metabolic process	biological_process	0.070204	0.99973	26	2965	71	12095	comp41482_c0,comp35701_c0,comp40745_c0,comp186407_c0,comp44809_c0,comp41070_c0,comp38478_c0,comp42593_c0,comp38715_c0,comp47573_c0,comp38193_c0,comp38717_c0,comp43620_c0,comp566793_c0,comp18345_c0,comp40418_c0,comp44454_c0,comp44905_c0,comp18647_c0,comp40657_c0,comp43115_c0,comp42125_c0,comp187334_c0,comp18387_c0,comp42528_c2,comp35768_c0
GO:0004784	superoxide dismutase activity	molecular_function	0.070504	0.99973	5	2965	10	12095	comp43165_c1,comp43354_c0,comp35757_c0,comp42811_c0,comp39180_c0
GO:0016721	oxidoreductase activity, acting on superoxide radicals as acceptor	molecular_function	0.070504	0.99973	5	2965	10	12095	comp43165_c1,comp43354_c0,comp35757_c0,comp42811_c0,comp39180_c0
GO:0000062	fatty-acyl-CoA binding	molecular_function	0.071706	1	5	2965	8	12095	comp42345_c0,comp18390_c0,comp40387_c0,comp18428_c0,comp43122_c0
GO:0005253	anion channel activity	molecular_function	0.07238	1	5	2965	9	12095	comp39307_c0,comp33226_c0,comp51072_c0,comp32629_c1,comp33900_c3
GO:0046527	glucosyltransferase activity	molecular_function	0.072902	1	5	2965	8	12095	comp26933_c0,comp43674_c0,comp44193_c0,comp42420_c0,comp44783_c0
GO:0006270	DNA replication initiation	biological_process	0.073455	1	13	2965	28	12095	comp26024_c0,comp34771_c0,comp47141_c0,comp43338_c0,comp18060_c0,comp18467_c0,comp42322_c0,comp39479_c0,comp65036_c0,comp39987_c1,comp43657_c4,comp43330_c0,comp43244_c0
GO:0000096	sulfur amino acid metabolic process	biological_process	0.073951	1	18	2965	42	12095	comp17152_c0,comp41779_c0,comp37165_c0,comp36402_c0,comp35437_c1,comp35672_c0,comp38211_c0,comp45393_c0,comp42115_c0,comp43405_c0,comp38396_c0,comp42820_c0,comp18384_c0,comp26327_c0,comp39364_c0,comp34780_c0,comp28019_c0,comp42594_c0
GO:0046496	nicotinamide nucleotide metabolic process	biological_process	0.073989	1	18	2965	44	12095	comp39229_c1,comp41993_c1,comp41205_c1,comp18706_c0,comp43843_c1,comp44905_c0,comp42382_c0,comp22371_c0,comp42287_c0,comp40228_c0,comp45761_c0,comp29134_c0,comp41615_c0,comp42398_c0,comp41482_c0,comp23704_c1,comp47168_c0,comp42674_c0
GO:0006839	mitochondrial transport	biological_process	0.074067	1	8	2965	18	12095	comp38851_c0,comp34104_c0,comp18737_c0,comp44097_c0,comp37109_c0,comp18640_c0,comp18707_c1,comp35643_c0
GO:0016616	oxidoreductase activity, acting on the CH-OH group of donors, NAD or NADP as acceptor	molecular_function	0.07473	1	46	2965	129	12095	comp18706_c0,comp44454_c0,comp43560_c0,comp18454_c0,comp37682_c0,comp41205_c1,comp42382_c0,comp37408_c0,comp40657_c0,comp43843_c1,comp42125_c0,comp40215_c0,comp55321_c0,comp18679_c0,comp43485_c0,comp32589_c0,comp46018_c0,comp38193_c0,comp40228_c0,comp43023_c0,comp41022_c0,comp40533_c0,comp42428_c0,comp29134_c0,comp42018_c0,comp213058_c0,comp75861_c0,comp18345_c0,comp40138_c0,comp39906_c0,comp4259…
GO:0016705	oxidoreductase activity, acting on paired donors, with incorporation or reduction of molecular oxygen	molecular_function	0.074848	1	45	2965	150	12095	comp53417_c0,comp42256_c0,comp45560_c0,comp41907_c0,comp42671_c0,comp36738_c4,comp43620_c0,comp42072_c0,comp39324_c0,comp39622_c0,comp40128_c0,comp39383_c0,comp93358_c0,comp40057_c0,comp43223_c0,comp36738_c0,comp44476_c0,comp44198_c0,comp44178_c0,comp37804_c1,comp36738_c3,comp35531_c1,comp28678_c0,comp23153_c0,comp74920_c0,comp56042_c0,comp33016_c0,comp35531_c0,comp37472_c0,comp37369_c0,comp27542…
GO:0016149	translation release factor activity, codon specific	molecular_function	0.07517	1	2	2965	2	12095	comp41423_c0,comp94261_c0
GO:0009084	glutamine family amino acid biosynthetic process	biological_process	0.075344	1	8	2965	14	12095	comp50355_c0,comp37374_c0,comp45379_c0,comp29571_c0,comp41833_c0,comp37166_c0,comp44248_c0,comp46874_c0
GO:0006749	glutathione metabolic process	biological_process	0.075451	1	12	2965	27	12095	comp34717_c0,comp40215_c0,comp39910_c0,comp18387_c0,comp42340_c1,comp44500_c0,comp34731_c0,comp40415_c0,comp28462_c0,comp18706_c0,comp31532_c1,comp40233_c0
GO:0016114	terpenoid biosynthetic process	biological_process	0.075976	1	16	2965	38	12095	comp18458_c0,comp28607_c0,comp63819_c0,comp48884_c0,comp28678_c0,comp43560_c0,comp42904_c1,comp44178_c0,comp45803_c0,comp43223_c0,comp49545_c0,comp66696_c0,comp44185_c0,comp43620_c0,comp53417_c0,comp41907_c0
GO:0006550	isoleucine catabolic process	biological_process	0.076404	1	12	2965	27	12095	comp40228_c0,comp41907_c0,comp42599_c0,comp42837_c1,comp42707_c0,comp31528_c0,comp43560_c0,comp55321_c0,comp42382_c0,comp38717_c0,comp37408_c0,comp43843_c1
GO:0006552	leucine catabolic process	biological_process	0.076404	1	12	2965	27	12095	comp40228_c0,comp41907_c0,comp42707_c0,comp42837_c1,comp42599_c0,comp55321_c0,comp43560_c0,comp31528_c0,comp43843_c1,comp38717_c0,comp42382_c0,comp37408_c0
GO:0006574	valine catabolic process	biological_process	0.076404	1	12	2965	27	12095	comp55321_c0,comp31528_c0,comp43560_c0,comp43843_c1,comp37408_c0,comp38717_c0,comp42382_c0,comp41907_c0,comp40228_c0,comp42707_c0,comp42837_c1,comp42599_c0
GO:0009083	branched-chain amino acid catabolic process	biological_process	0.076404	1	12	2965	27	12095	comp42707_c0,comp42837_c1,comp42599_c0,comp40228_c0,comp41907_c0,comp43843_c1,comp37408_c0,comp42382_c0,comp38717_c0,comp55321_c0,comp31528_c0,comp43560_c0
GO:0051273	beta-glucan metabolic process	biological_process	0.07642	1	4	2965	6	12095	comp26933_c0,comp44023_c0,comp44193_c0,comp43385_c3
GO:0051274	beta-glucan biosynthetic process	biological_process	0.07642	1	4	2965	6	12095	comp43385_c3,comp44193_c0,comp26933_c0,comp44023_c0
GO:0000775	chromosome, centromeric region	cellular_component	0.077256	1	20	2965	57	12095	comp43775_c0,comp40066_c0,comp18570_c0,comp41229_c0,comp42621_c0,comp40628_c0,comp41034_c0,comp39367_c0,comp36458_c0,comp43401_c0,comp44077_c2,comp37452_c0,comp24210_c0,comp3297_c0,comp44124_c0,comp21145_c0,comp316880_c0,comp43461_c0,comp37801_c0,comp43407_c0
GO:0035251	UDP-glucosyltransferase activity	molecular_function	0.077319	1	4	2965	6	12095	comp44193_c0,comp42420_c0,comp26933_c0,comp43674_c0
GO:0006353	DNA-dependent transcription, termination	biological_process	0.077435	1	7	2965	15	12095	comp24464_c0,comp37951_c1,comp40115_c1,comp44138_c2,comp40995_c0,comp58192_c0,comp44211_c1
GO:0019200	carbohydrate kinase activity	molecular_function	0.077766	1	7	2965	12	12095	comp42287_c0,comp18323_c1,comp37071_c0,comp46434_c0,comp39229_c1,comp46032_c0,comp42528_c2
GO:0004576	oligosaccharyl transferase activity	molecular_function	0.078006	1	6	2965	12	12095	comp41005_c0,comp45860_c0,comp45629_c0,comp26077_c0,comp43826_c0,comp44046_c0
GO:0008250	oligosaccharyltransferase complex	cellular_component	0.078006	1	6	2965	12	12095	comp26077_c0,comp44046_c0,comp43826_c0,comp45860_c0,comp41005_c0,comp45629_c0
GO:0030313	cell envelope	cellular_component	0.078168	1	9	2965	26	12095	comp26349_c0,comp37939_c0,comp30595_c0,comp43519_c0,comp42918_c0,comp1040_c0,comp32829_c0,comp44298_c1,comp39760_c0
GO:0030117	membrane coat	cellular_component	0.078376	1	33	2965	91	12095	comp30551_c0,comp36124_c0,comp44086_c2,comp33719_c0,comp35455_c0,comp316629_c0,comp43904_c0,comp42056_c0,comp40172_c0,comp39672_c0,comp41789_c0,comp19732_c0,comp44378_c0,comp43509_c1,comp38246_c0,comp30959_c0,comp18351_c0,comp44371_c0,comp44069_c0,comp40965_c0,comp38190_c1,comp39032_c0,comp35580_c0,comp42402_c0,comp18336_c0,comp41461_c0,comp42900_c0,comp41169_c0,comp56986_c0,comp35847_c0,comp4444…
GO:0048475	coated membrane	cellular_component	0.078376	1	33	2965	91	12095	comp44086_c2,comp33719_c0,comp30551_c0,comp36124_c0,comp40172_c0,comp39672_c0,comp41789_c0,comp35455_c0,comp43904_c0,comp316629_c0,comp42056_c0,comp44378_c0,comp43509_c1,comp19732_c0,comp44069_c0,comp40965_c0,comp39032_c0,comp38190_c1,comp35580_c0,comp38246_c0,comp30959_c0,comp18351_c0,comp44371_c0,comp41461_c0,comp41169_c0,comp42900_c0,comp56986_c0,comp42402_c0,comp18336_c0,comp35847_c0,comp4444…
GO:0004832	valine-tRNA ligase activity	molecular_function	0.079282	1	3	2965	4	12095	comp45482_c0,comp43871_c0,comp42901_c0
GO:0006438	valyl-tRNA aminoacylation	biological_process	0.079282	1	3	2965	4	12095	comp45482_c0,comp43871_c0,comp42901_c0
GO:0004057	arginyltransferase activity	molecular_function	0.079484	1	3	2965	4	12095	comp18895_c0,comp49053_c0,comp44583_c0
GO:0016598	protein arginylation	biological_process	0.079484	1	3	2965	4	12095	comp49053_c0,comp18895_c0,comp44583_c0
GO:0044282	small molecule catabolic process	biological_process	0.07991	1	36	2965	103	12095	comp42707_c0,comp43843_c1,comp42369_c0,comp37408_c0,comp42382_c0,comp43621_c0,comp42464_c0,comp43560_c0,comp633206_c0,comp44452_c0,comp40228_c0,comp43074_c6,comp32815_c0,comp55321_c0,comp43065_c1,comp42837_c1,comp37900_c0,comp37722_c0,comp40693_c0,comp42599_c0,comp38052_c0,comp35672_c0,comp39671_c0,comp37166_c0,comp17152_c0,comp31528_c0,comp43464_c0,comp16578_c0,comp32758_c1,comp41935_c0,comp4190…
GO:0044712	single-organism catabolic process	biological_process	0.07991	1	36	2965	103	12095	comp32815_c0,comp55321_c0,comp43065_c1,comp43074_c6,comp40228_c0,comp44452_c0,comp633206_c0,comp43621_c0,comp42464_c0,comp43560_c0,comp43843_c1,comp37408_c0,comp42369_c0,comp42382_c0,comp42707_c0,comp35701_c0,comp34898_c0,comp186407_c0,comp41856_c0,comp38717_c0,comp41935_c0,comp41907_c0,comp43464_c0,comp16578_c0,comp32758_c1,comp17152_c0,comp31528_c0,comp37166_c0,comp35672_c0,comp39671_c0,comp428…
GO:0005905	coated pit	cellular_component	0.080218	1	4	2965	6	12095	comp44449_c0,comp30959_c0,comp36124_c0,comp56986_c0
GO:0030132	clathrin coat of coated pit	cellular_component	0.080218	1	4	2965	6	12095	comp56986_c0,comp44449_c0,comp36124_c0,comp30959_c0
GO:0005960	glycine cleavage complex	cellular_component	0.080486	1	3	2965	4	12095	comp39671_c0,comp38052_c0,comp37722_c0
GO:0043234	protein complex	cellular_component	0.08049	1	540	2965	1959	12095	comp43893_c4,comp33644_c0,comp43177_c0,comp51551_c0,comp56171_c0,comp3297_c0,comp35423_c2,comp36552_c0,comp42674_c0,comp44476_c0,comp24210_c0,comp44998_c0,comp38551_c0,comp41202_c0,comp42621_c0,comp37830_c0,comp34666_c0,comp44229_c0,comp42533_c0,comp43415_c2,comp53130_c0,comp43831_c0,comp40803_c0,comp41054_c0,comp39597_c0,comp26206_c0,comp37452_c0,comp18414_c0,comp35607_c0,comp38364_c0,comp48660_…
GO:1901615	organic hydroxy compound metabolic process	biological_process	0.081739	1	27	2965	75	12095	comp44454_c0,comp40418_c0,comp18345_c0,comp44905_c0,comp18647_c0,comp40657_c0,comp43115_c0,comp187334_c0,comp42125_c0,comp42528_c2,comp35768_c0,comp18387_c0,comp42593_c0,comp38478_c0,comp38715_c0,comp47573_c0,comp41482_c0,comp35701_c0,comp40745_c0,comp44809_c0,comp186407_c0,comp41070_c0,comp38193_c0,comp38717_c0,comp37369_c0,comp566793_c0,comp43620_c0
GO:0016054	organic acid catabolic process	biological_process	0.082929	1	35	2965	100	12095	comp34898_c0,comp35701_c0,comp41856_c0,comp38717_c0,comp41935_c0,comp41907_c0,comp43464_c0,comp16578_c0,comp32758_c1,comp17152_c0,comp31528_c0,comp37166_c0,comp35672_c0,comp39671_c0,comp40693_c0,comp37722_c0,comp42837_c1,comp37900_c0,comp38052_c0,comp42599_c0,comp55321_c0,comp32815_c0,comp43065_c1,comp43074_c6,comp40228_c0,comp44452_c0,comp633206_c0,comp42464_c0,comp43621_c0,comp43560_c0,comp4384…
GO:0046395	carboxylic acid catabolic process	biological_process	0.082929	1	35	2965	100	12095	comp43065_c1,comp55321_c0,comp32815_c0,comp43074_c6,comp40228_c0,comp44452_c0,comp633206_c0,comp43560_c0,comp43621_c0,comp42464_c0,comp37408_c0,comp42369_c0,comp42382_c0,comp43843_c1,comp42707_c0,comp41856_c0,comp35701_c0,comp34898_c0,comp38717_c0,comp41907_c0,comp41935_c0,comp32758_c1,comp16578_c0,comp43464_c0,comp31528_c0,comp17152_c0,comp37166_c0,comp39671_c0,comp35672_c0,comp42599_c0,comp3805…
GO:0044454	nuclear chromosome part	cellular_component	0.083528	1	23	2965	61	12095	comp3297_c0,comp44124_c0,comp37115_c0,comp37801_c0,comp43461_c0,comp40034_c0,comp34090_c0,comp41435_c0,comp18570_c0,comp43775_c0,comp40066_c0,comp44551_c0,comp41034_c0,comp40628_c0,comp42621_c0,comp38337_c0,comp44425_c0,comp37452_c0,comp44077_c2,comp43401_c0,comp39367_c0,comp36458_c0,comp24210_c0
GO:0019748	secondary metabolic process	biological_process	0.084206	1	21	2965	54	12095	comp42593_c0,comp44694_c0,comp41070_c0,comp35701_c0,comp38717_c0,comp76910_c0,comp38193_c0,comp35580_c0,comp42424_c0,comp48660_c0,comp47312_c0,comp44745_c0,comp44454_c0,comp18345_c0,comp36125_c0,comp42896_c0,comp54030_c0,comp40657_c0,comp42125_c0,comp43004_c0,comp40969_c0
GO:0006520	cellular amino acid metabolic process	biological_process	0.084227	1	216	2965	689	12095	comp16578_c0,comp42037_c0,comp35927_c0,comp42085_c0,comp42621_c0,comp43750_c0,comp40233_c0,comp44613_c0,comp37651_c0,comp39518_c0,comp18387_c0,comp27000_c0,comp44022_c0,comp37900_c0,comp38052_c0,comp28572_c0,comp37684_c0,comp40364_c0,comp41614_c0,comp41558_c0,comp42639_c0,comp41931_c1,comp18689_c0,comp31532_c1,comp213058_c0,comp31528_c0,comp43029_c0,comp42649_c0,comp39910_c0,comp38299_c0,comp4307…
GO:0000041	transition metal ion transport	biological_process	0.084273	1	26	2965	70	12095	comp71523_c0,comp43090_c0,comp38364_c0,comp36586_c0,comp31842_c0,comp41391_c0,comp44941_c0,comp41091_c0,comp40841_c0,comp38834_c0,comp42695_c0,comp41366_c0,comp44204_c0,comp42731_c0,comp63896_c0,comp35822_c0,comp40687_c0,comp36772_c0,comp43132_c0,comp39369_c1,comp47455_c0,comp41643_c0,comp37420_c0,comp43983_c4,comp40178_c0,comp42677_c0
GO:0005086	ARF guanyl-nucleotide exchange factor activity	molecular_function	0.084477	1	4	2965	6	12095	comp43780_c0,comp42135_c0,comp36802_c1,comp38321_c0
GO:0000272	polysaccharide catabolic process	biological_process	0.08473	1	6	2965	12	12095	comp43622_c1,comp33953_c0,comp53716_c0,comp27088_c0,comp25637_c0,comp44096_c0
GO:0006525	arginine metabolic process	biological_process	0.085469	1	14	2965	33	12095	comp38299_c0,comp44075_c0,comp299421_c0,comp42901_c0,comp43871_c0,comp44244_c0,comp38211_c0,comp45393_c0,comp36746_c0,comp40822_c0,comp34780_c0,comp37166_c0,comp41614_c0,comp34898_c0
GO:0000098	sulfur amino acid catabolic process	biological_process	0.086817	1	2	2965	2	12095	comp17152_c0,comp35672_c0
GO:0030328	prenylcysteine catabolic process	biological_process	0.086817	1	2	2965	2	12095	comp17152_c0,comp35672_c0
GO:0030329	prenylcysteine metabolic process	biological_process	0.086817	1	2	2965	2	12095	comp17152_c0,comp35672_c0
GO:0044273	sulfur compound catabolic process	biological_process	0.086817	1	2	2965	2	12095	comp17152_c0,comp35672_c0
GO:0031555	transcriptional attenuation	biological_process	0.087521	1	4	2965	6	12095	comp37951_c1,comp40115_c1,comp24464_c0,comp44138_c2
GO:0031556	transcriptional attenuation by ribosome	biological_process	0.087521	1	4	2965	6	12095	comp24464_c0,comp37951_c1,comp40115_c1,comp44138_c2
GO:0009260	ribonucleotide biosynthetic process	biological_process	0.087842	1	49	2965	171	12095	comp34219_c0,comp43029_c0,comp43186_c0,comp34780_c0,comp42886_c0,comp38256_c0,comp43405_c0,comp44700_c0,comp41081_c0,comp44645_c0,comp44309_c1,comp41726_c2,comp18421_c0,comp44023_c0,comp34991_c0,comp44615_c0,comp44014_c0,comp44845_c0,comp28698_c0,comp41814_c0,comp34666_c0,comp34625_c0,comp37420_c0,comp42340_c1,comp45582_c0,comp61006_c0,comp36079_c1,comp43959_c0,comp130983_c0,comp18624_c0,comp4481…
GO:0046390	ribose phosphate biosynthetic process	biological_process	0.087842	1	49	2965	171	12095	comp34780_c0,comp34219_c0,comp43029_c0,comp43186_c0,comp44700_c0,comp44645_c0,comp41081_c0,comp44309_c1,comp18421_c0,comp44023_c0,comp41726_c2,comp38256_c0,comp42886_c0,comp43405_c0,comp44615_c0,comp44014_c0,comp34991_c0,comp41814_c0,comp34666_c0,comp34625_c0,comp37420_c0,comp28698_c0,comp44845_c0,comp61006_c0,comp42340_c1,comp45582_c0,comp130983_c0,comp18624_c0,comp44817_c0,comp44188_c1,comp3765…
GO:0005876	spindle microtubule	cellular_component	0.088127	1	4	2965	6	12095	comp3297_c0,comp43461_c0,comp40066_c0,comp43775_c0
GO:0004575	sucrose alpha-glucosidase activity	molecular_function	0.088224	1	5	2965	8	12095	comp42912_c1,comp34268_c0,comp37358_c0,comp34482_c0,comp40124_c1
GO:0017177	glucosidase II complex	cellular_component	0.088224	1	5	2965	8	12095	comp42912_c1,comp37358_c0,comp34268_c0,comp34482_c0,comp40124_c1
GO:0003682	chromatin binding	molecular_function	0.088258	1	19	2965	51	12095	comp19469_c0,comp37801_c0,comp44103_c0,comp41712_c1,comp41850_c0,comp34090_c0,comp34090_c1,comp37165_c0,comp44243_c0,comp36071_c0,comp26206_c0,comp42083_c0,comp44484_c0,comp30098_c0,comp36958_c0,comp41229_c0,comp42037_c0,comp39048_c0,comp44452_c0
GO:0006012	galactose metabolic process	biological_process	0.089158	1	12	2965	28	12095	comp42528_c2,comp42930_c0,comp37574_c0,comp37071_c0,comp34482_c0,comp39580_c0,comp42287_c0,comp42912_c1,comp34268_c0,comp37358_c0,comp18345_c0,comp40124_c1
GO:0004312	fatty acid synthase activity	molecular_function	0.089816	1	4	2965	7	12095	comp42707_c0,comp43567_c0,comp24696_c0,comp37682_c0
GO:0005835	fatty acid synthase complex	cellular_component	0.089816	1	4	2965	7	12095	comp37682_c0,comp43567_c0,comp24696_c0,comp42707_c0
GO:0004315	3-oxoacyl-[acyl-carrier-protein] synthase activity	molecular_function	0.09084	1	3	2965	4	12095	comp42707_c0,comp37682_c0,comp43567_c0
GO:0009062	fatty acid catabolic process	biological_process	0.091209	1	6	2965	11	12095	comp32815_c0,comp35701_c0,comp37900_c0,comp42382_c0,comp633206_c0,comp32758_c1
GO:0036094	small molecule binding	molecular_function	0.091674	1	492	2965	1693	12095	comp42428_c0,comp29134_c0,comp33226_c0,comp40599_c0,comp39445_c0,comp42243_c2,comp35657_c0,comp28111_c0,comp43065_c0,comp42406_c0,comp43401_c0,comp44309_c1,comp27746_c0,comp40988_c0,comp43485_c0,comp34991_c0,comp60302_c0,comp37071_c0,comp44414_c0,comp41761_c0,comp44348_c1,comp41860_c0,comp38435_c0,comp17456_c0,comp43544_c0,comp41569_c0,comp32758_c1,comp43250_c1,comp43657_c4,comp22371_c0,comp41091…
GO:0016620	oxidoreductase activity, acting on the aldehyde or oxo group of donors, NAD or NADP as acceptor	molecular_function	0.092104	1	17	2965	45	12095	comp41279_c0,comp41035_c0,comp40255_c0,comp43065_c0,comp74472_c0,comp44773_c0,comp22371_c0,comp43651_c0,comp46427_c0,comp29571_c0,comp41813_c0,comp40657_c0,comp68423_c0,comp42740_c2,comp42883_c5,comp35586_c0,comp46973_c0
GO:0030170	pyridoxal phosphate binding	molecular_function	0.092468	1	16	2965	43	12095	comp42767_c0,comp45393_c0,comp25580_c1,comp39267_c0,comp25025_c0,comp42639_c0,comp42464_c0,comp44416_c1,comp46875_c0,comp42819_c0,comp42345_c0,comp42313_c0,comp34780_c0,comp42883_c8,comp42621_c1,comp38917_c0
GO:0030001	metal ion transport	biological_process	0.094217	1	90	2965	313	12095	comp43108_c0,comp47455_c0,comp41720_c0,comp40178_c0,comp46703_c0,comp63896_c0,comp35358_c0,comp45819_c0,comp40687_c0,comp44941_c0,comp41091_c0,comp41310_c1,comp36103_c0,comp38834_c0,comp37181_c0,comp71523_c0,comp22371_c0,comp40034_c0,comp19795_c1,comp37427_c0,comp43841_c0,comp41130_c0,comp43983_c4,comp44018_c0,comp42746_c0,comp41054_c0,comp38016_c0,comp40256_c0,comp38583_c0,comp44121_c4,comp44802…
GO:0004421	hydroxymethylglutaryl-CoA synthase activity	molecular_function	0.094752	1	2	2965	2	12095	comp42707_c0,comp31528_c0
GO:0046950	cellular ketone body metabolic process	biological_process	0.094752	1	2	2965	2	12095	comp42707_c0,comp31528_c0
GO:0016628	oxidoreductase activity, acting on the CH-CH group of donors, NAD or NADP as acceptor	molecular_function	0.094782	1	11	2965	24	12095	comp24696_c0,comp44773_c0,comp40228_c0,comp42599_c0,comp34889_c1,comp42398_c0,comp37682_c0,comp38717_c0,comp40759_c0,comp63819_c0,comp43843_c1
GO:0044455	mitochondrial membrane part	cellular_component	0.094899	1	35	2965	121	12095	comp44847_c0,comp35423_c2,comp39184_c0,comp33621_c1,comp42537_c0,comp18633_c0,comp38075_c0,comp35490_c0,comp316880_c0,comp43893_c4,comp30432_c0,comp28743_c0,comp61006_c0,comp45582_c0,comp42340_c1,comp44814_c0,comp38851_c0,comp44817_c0,comp43959_c0,comp44014_c0,comp37420_c0,comp34625_c0,comp34666_c0,comp41814_c0,comp44097_c0,comp28698_c0,comp41975_c0,comp25956_c0,comp31244_c0,comp35607_c0,comp1842…
GO:0006777	Mo-molybdopterin cofactor biosynthetic process	biological_process	0.096728	1	4	2965	7	12095	comp39938_c0,comp43428_c0,comp45396_c0,comp41471_c0
GO:0019720	Mo-molybdopterin cofactor metabolic process	biological_process	0.096728	1	4	2965	7	12095	comp39938_c0,comp43428_c0,comp45396_c0,comp41471_c0
GO:0004371	glycerone kinase activity	molecular_function	0.096792	1	3	2965	5	12095	comp40418_c0,comp44809_c0,comp47573_c0
GO:0009085	lysine biosynthetic process	biological_process	0.097115	1	4	2965	7	12095	comp43871_c0,comp43065_c1,comp44773_c0,comp38717_c0
GO:0046912	transferase activity, transferring acyl groups, acyl groups converted into alkyl on transfer	molecular_function	0.097327	1	4	2965	6	12095	comp31528_c0,comp44075_c0,comp42707_c0,comp44835_c0
GO:0006721	terpenoid metabolic process	biological_process	0.097636	1	16	2965	39	12095	comp53417_c0,comp41907_c0,comp43620_c0,comp44185_c0,comp43223_c0,comp49545_c0,comp66696_c0,comp45803_c0,comp44178_c0,comp28678_c0,comp42904_c1,comp43560_c0,comp18458_c0,comp28607_c0,comp63819_c0,comp48884_c0
GO:0009152	purine ribonucleotide biosynthetic process	biological_process	0.098395	1	47	2965	165	12095	comp34219_c0,comp43186_c0,comp43029_c0,comp34780_c0,comp42886_c0,comp38256_c0,comp43405_c0,comp44309_c1,comp41081_c0,comp44645_c0,comp44700_c0,comp44023_c0,comp18421_c0,comp41726_c2,comp44615_c0,comp44014_c0,comp44845_c0,comp28698_c0,comp34666_c0,comp41814_c0,comp37420_c0,comp34625_c0,comp45582_c0,comp42340_c1,comp61006_c0,comp43959_c0,comp36079_c1,comp44188_c1,comp37651_c0,comp130983_c0,comp1862…
GO:0003841	1-acylglycerol-3-phosphate O-acyltransferase activity	molecular_function	0.0993	1	2	2965	2	12095	comp41671_c0,comp41167_c0
GO:0030118	clathrin coat	cellular_component	0.101	1	8	2965	16	12095	comp43835_c1,comp43904_c0,comp30959_c0,comp42056_c0,comp41789_c0,comp44449_c0,comp36124_c0,comp56986_c0
GO:0042625	ATPase activity, coupled to transmembrane movement of ions	molecular_function	0.10115	1	17	2965	47	12095	comp37651_c0,comp44700_c0,comp48580_c0,comp18624_c0,comp18421_c0,comp44023_c0,comp42886_c0,comp42033_c2,comp44772_c0,comp32960_c0,comp43957_c1,comp55191_c0,comp44845_c0,comp44704_c0,comp33220_c0,comp44785_c0,comp39898_c0
GO:0005242	inward rectifier potassium channel activity	molecular_function	0.10116	1	5	2965	9	12095	comp28578_c0,comp41054_c0,comp48329_c0,comp26743_c0,comp40066_c0
GO:0003747	translation release factor activity	molecular_function	0.10142	1	4	2965	7	12095	comp41642_c0,comp41423_c0,comp36402_c0,comp94261_c0
GO:0008079	translation termination factor activity	molecular_function	0.10142	1	4	2965	7	12095	comp94261_c0,comp36402_c0,comp41423_c0,comp41642_c0
GO:0018444	translation release factor complex	cellular_component	0.10142	1	4	2965	7	12095	comp41423_c0,comp41642_c0,comp36402_c0,comp94261_c0
GO:0072522	purine-containing compound biosynthetic process	biological_process	0.10161	1	50	2965	175	12095	comp28698_c0,comp44845_c0,comp41814_c0,comp36402_c0,comp34666_c0,comp34625_c0,comp37420_c0,comp44615_c0,comp44014_c0,comp42886_c0,comp38256_c0,comp43405_c0,comp44700_c0,comp44645_c0,comp41081_c0,comp44309_c1,comp41726_c2,comp18421_c0,comp44023_c0,comp34219_c0,comp43029_c0,comp18384_c0,comp43186_c0,comp34780_c0,comp30432_c0,comp41910_c0,comp44704_c0,comp43893_c4,comp316880_c0,comp35490_c0,comp4464…
GO:0030060	L-malate dehydrogenase activity	molecular_function	0.1017	1	2	2965	2	12095	comp18679_c0,comp44773_c0
GO:0006081	cellular aldehyde metabolic process	biological_process	0.102	1	11	2965	25	12095	comp38396_c0,comp55321_c0,comp18679_c0,comp44835_c0,comp37408_c0,comp42740_c2,comp44773_c0,comp40364_c0,comp42797_c4,comp42883_c5,comp39222_c0
GO:0006011	UDP-glucose metabolic process	biological_process	0.10201	1	3	2965	4	12095	comp44193_c0,comp44296_c0,comp26933_c0
GO:0015996	chlorophyll catabolic process	biological_process	0.10208	1	2	2965	2	12095	comp18448_c0,comp33179_c0
GO:0046149	pigment catabolic process	biological_process	0.10208	1	2	2965	2	12095	comp33179_c0,comp18448_c0
GO:0047746	chlorophyllase activity	molecular_function	0.10208	1	2	2965	2	12095	comp33179_c0,comp18448_c0
GO:0000793	condensed chromosome	cellular_component	0.10223	1	19	2965	50	12095	comp37801_c0,comp43461_c0,comp37115_c0,comp44124_c0,comp3297_c0,comp24210_c0,comp44077_c2,comp43401_c0,comp36458_c0,comp39367_c0,comp37452_c0,comp44551_c0,comp41034_c0,comp40628_c0,comp42621_c0,comp43775_c0,comp40066_c0,comp39050_c1,comp18570_c0
GO:0008553	hydrogen-exporting ATPase activity, phosphorylative mechanism	molecular_function	0.10275	1	1	2965	1	12095	comp44845_c0
GO:0008812	choline dehydrogenase activity	molecular_function	0.10306	1	4	2965	11	12095	comp35768_c0,comp43620_c0,comp566793_c0,comp40745_c0
GO:0051537	2 iron, 2 sulfur cluster binding	molecular_function	0.10309	1	10	2965	26	12095	comp37408_c0,comp38544_c0,comp63819_c0,comp44873_c0,comp40520_c0,comp18351_c0,comp36069_c0,comp46527_c0,comp37429_c0,comp40785_c0
GO:0030551	cyclic nucleotide binding	molecular_function	0.10426	1	2	2965	2	12095	comp41931_c2,comp40666_c0
GO:0019089	transmission of virus	biological_process	0.10539	1	3	2965	5	12095	comp40878_c0,comp42621_c1,comp41034_c0
GO:0044007	dissemination or transmission of symbiont from host	biological_process	0.10539	1	3	2965	5	12095	comp42621_c1,comp41034_c0,comp40878_c0
GO:0051821	dissemination or transmission of organism from other organism involved in symbiotic interaction	biological_process	0.10539	1	3	2965	5	12095	comp41034_c0,comp42621_c1,comp40878_c0
GO:0033647	host intracellular organelle	cellular_component	0.10593	1	17	2965	49	12095	comp42621_c1,comp44066_c4,comp41390_c0,comp39247_c1,comp42621_c0,comp42690_c0,comp38683_c0,comp41923_c0,comp42608_c0,comp41805_c0,comp19469_c0,comp37973_c0,comp39893_c0,comp42740_c2,comp41275_c0,comp40204_c0,comp44204_c0
GO:0033648	host intracellular membrane-bounded organelle	cellular_component	0.10593	1	17	2965	49	12095	comp42690_c0,comp38683_c0,comp42621_c0,comp39247_c1,comp41390_c0,comp44066_c4,comp42621_c1,comp44204_c0,comp40204_c0,comp42740_c2,comp41275_c0,comp39893_c0,comp37973_c0,comp19469_c0,comp41805_c0,comp41923_c0,comp42608_c0
GO:0033646	host intracellular part	cellular_component	0.10597	1	19	2965	55	12095	comp41805_c0,comp41923_c0,comp42608_c0,comp37973_c0,comp39893_c0,comp19469_c0,comp44237_c0,comp40204_c0,comp42518_c0,comp41275_c0,comp42740_c2,comp44204_c0,comp41390_c0,comp44066_c4,comp42621_c1,comp39247_c1,comp38683_c0,comp42690_c0,comp42621_c0
GO:0043656	intracellular region of host	cellular_component	0.10597	1	19	2965	55	12095	comp41390_c0,comp44066_c4,comp42621_c1,comp39247_c1,comp42690_c0,comp38683_c0,comp42621_c0,comp41805_c0,comp42608_c0,comp41923_c0,comp37973_c0,comp39893_c0,comp44237_c0,comp19469_c0,comp42518_c0,comp40204_c0,comp42740_c2,comp41275_c0,comp44204_c0
GO:0004722	protein serine/threonine phosphatase activity	molecular_function	0.10632	1	4	2965	6	12095	comp43718_c0,comp94261_c0,comp43057_c0,comp43365_c2
GO:0019751	polyol metabolic process	biological_process	0.1065	1	19	2965	48	12095	comp38717_c0,comp38193_c0,comp186407_c0,comp41070_c0,comp44809_c0,comp35701_c0,comp41482_c0,comp47573_c0,comp38478_c0,comp42593_c0,comp42528_c2,comp42125_c0,comp43115_c0,comp40657_c0,comp18647_c0,comp44905_c0,comp18345_c0,comp40418_c0,comp44454_c0
GO:0005741	mitochondrial outer membrane	cellular_component	0.107	1	12	2965	33	12095	comp35607_c0,comp39705_c0,comp34104_c0,comp47573_c0,comp43401_c0,comp28578_c0,comp41034_c0,comp42621_c0,comp32629_c1,comp51072_c0,comp39307_c0,comp42537_c0
GO:0031968	organelle outer membrane	cellular_component	0.107	1	12	2965	33	12095	comp35607_c0,comp47573_c0,comp34104_c0,comp39705_c0,comp43401_c0,comp28578_c0,comp32629_c1,comp41034_c0,comp42621_c0,comp51072_c0,comp42537_c0,comp39307_c0
GO:0005751	mitochondrial respiratory chain complex IV	cellular_component	0.10886	1	2	2965	3	12095	comp28743_c0,comp38075_c0
GO:0043038	amino acid activation	biological_process	0.10887	1	34	2965	93	12095	comp39791_c0,comp44491_c3,comp43461_c0,comp43244_c0,comp36623_c0,comp44006_c0,comp49000_c0,comp43436_c0,comp42820_c0,comp43401_c0,comp43979_c0,comp44362_c1,comp44244_c0,comp41034_c0,comp42649_c0,comp38299_c0,comp41872_c4,comp29351_c0,comp41558_c0,comp41614_c0,comp45482_c0,comp28572_c0,comp38211_c0,comp43871_c0,comp39518_c0,comp41228_c6,comp42137_c0,comp45066_c0,comp41251_c0,comp44109_c0,comp41279…
GO:0043039	tRNA aminoacylation	biological_process	0.10887	1	34	2965	93	12095	comp38211_c0,comp43871_c0,comp28572_c0,comp41228_c6,comp42137_c0,comp39518_c0,comp29351_c0,comp41614_c0,comp41558_c0,comp45482_c0,comp41279_c1,comp36746_c0,comp42901_c0,comp50194_c0,comp45066_c0,comp41251_c0,comp44109_c0,comp36623_c0,comp43244_c0,comp44006_c0,comp44491_c3,comp43461_c0,comp39791_c0,comp44244_c0,comp41034_c0,comp42649_c0,comp38299_c0,comp41872_c4,comp42820_c0,comp49000_c0,comp43436…
GO:0050661	NADP binding	molecular_function	0.10959	1	10	2965	25	12095	comp44454_c0,comp18706_c0,comp34821_c0,comp41813_c0,comp41035_c0,comp44498_c0,comp40641_c0,comp19236_c0,comp41615_c0,comp42428_c0
GO:0016803	ether hydrolase activity	molecular_function	0.11003	1	2	2965	2	12095	comp45114_c0,comp41502_c0
GO:0033961	cis-stilbene-oxide hydrolase activity	molecular_function	0.11003	1	2	2965	2	12095	comp45114_c0,comp41502_c0
GO:0009063	cellular amino acid catabolic process	biological_process	0.1104	1	30	2965	87	12095	comp43074_c6,comp38717_c0,comp43065_c1,comp41856_c0,comp55321_c0,comp34898_c0,comp16578_c0,comp43464_c0,comp40228_c0,comp44452_c0,comp41907_c0,comp41935_c0,comp42369_c0,comp37408_c0,comp42382_c0,comp37166_c0,comp43843_c1,comp43560_c0,comp31528_c0,comp17152_c0,comp42464_c0,comp43621_c0,comp42599_c0,comp38052_c0,comp42707_c0,comp42837_c1,comp37722_c0,comp40693_c0,comp39671_c0,comp35672_c0
GO:0006558	L-phenylalanine metabolic process	biological_process	0.11136	1	11	2965	25	12095	comp42037_c0,comp50194_c0,comp34780_c0,comp42883_c5,comp40228_c0,comp42740_c2,comp45393_c0,comp39791_c0,comp44896_c0,comp43225_c1,comp45066_c0
GO:1902221	erythrose 4-phosphate/phosphoenolpyruvate family amino acid metabolic process	biological_process	0.11136	1	11	2965	25	12095	comp39791_c0,comp45066_c0,comp44896_c0,comp43225_c1,comp42037_c0,comp50194_c0,comp40228_c0,comp42740_c2,comp45393_c0,comp34780_c0,comp42883_c5
GO:0015977	carbon fixation	biological_process	0.11137	1	6	2965	12	12095	comp18679_c0,comp32380_c0,comp44773_c0,comp18387_c0,comp44075_c0,comp40215_c0
GO:0019643	reductive tricarboxylic acid cycle	biological_process	0.11137	1	6	2965	12	12095	comp40215_c0,comp44075_c0,comp18387_c0,comp44773_c0,comp32380_c0,comp18679_c0
GO:0004690	cyclic nucleotide-dependent protein kinase activity	molecular_function	0.11228	1	2	2965	3	12095	comp41931_c2,comp41931_c1
GO:0004692	cGMP-dependent protein kinase activity	molecular_function	0.11228	1	2	2965	3	12095	comp41931_c1,comp41931_c2
GO:0009396	folic acid-containing compound biosynthetic process	biological_process	0.11272	1	14	2965	37	12095	comp37408_c0,comp43479_c0,comp35873_c0,comp44613_c0,comp43562_c1,comp63040_c0,comp55321_c0,comp42783_c0,comp27000_c0,comp40364_c0,comp44773_c0,comp44175_c0,comp32556_c0,comp42797_c4
GO:0016485	protein processing	biological_process	0.11284	1	14	2965	38	12095	comp44022_c0,comp33277_c0,comp45119_c0,comp43274_c0,comp190197_c0,comp34597_c0,comp35546_c0,comp43544_c0,comp38075_c0,comp39331_c0,comp40455_c0,comp43825_c1,comp51551_c0,comp29538_c0
GO:0051604	protein maturation	biological_process	0.11284	1	14	2965	38	12095	comp190197_c0,comp43274_c0,comp33277_c0,comp44022_c0,comp45119_c0,comp39331_c0,comp43825_c1,comp51551_c0,comp40455_c0,comp29538_c0,comp35546_c0,comp43544_c0,comp38075_c0,comp34597_c0
GO:0009225	nucleotide-sugar metabolic process	biological_process	0.11322	1	12	2965	27	12095	comp42125_c0,comp26933_c0,comp44193_c0,comp35701_c0,comp44296_c0,comp41070_c0,comp18345_c0,comp42593_c0,comp44454_c0,comp40657_c0,comp38193_c0,comp38717_c0
GO:0003997	acyl-CoA oxidase activity	molecular_function	0.1135	1	5	2965	9	12095	comp694617_c0,comp35701_c0,comp32815_c0,comp32758_c1,comp633206_c0
GO:0004450	isocitrate dehydrogenase (NADP+) activity	molecular_function	0.11364	1	2	2965	2	12095	comp40215_c0,comp18387_c0
GO:0006102	isocitrate metabolic process	biological_process	0.11364	1	2	2965	2	12095	comp18387_c0,comp40215_c0
GO:0008565	protein transporter activity	molecular_function	0.11365	1	19	2965	49	12095	comp37358_c0,comp43356_c0,comp31359_c0,comp44286_c0,comp57933_c0,comp43240_c0,comp40027_c0,comp43514_c0,comp37866_c0,comp355433_c0,comp40172_c0,comp39672_c0,comp316629_c0,comp43904_c0,comp42914_c0,comp25749_c0,comp35470_c0,comp44086_c2,comp41369_c0
GO:0016829	lyase activity	molecular_function	0.11367	1	59	2965	199	12095	comp39445_c0,comp40822_c0,comp42313_c0,comp82669_c0,comp34219_c0,comp43186_c0,comp44416_c1,comp44075_c0,comp39405_c0,comp44309_c1,comp38478_c0,comp44185_c0,comp38917_c0,comp43225_c1,comp41854_c0,comp34084_c0,comp42406_c0,comp44498_c0,comp30493_c0,comp37713_c3,comp39379_c0,comp25580_c1,comp48823_c0,comp42767_c0,comp35794_c0,comp35588_c0,comp37682_c0,comp42464_c0,comp42382_c0,comp44910_c0,comp43215…
GO:0000166	nucleotide binding	molecular_function	0.11384	1	478	2965	1651	12095	comp40657_c0,comp28607_c0,comp43461_c0,comp43983_c4,comp41305_c0,comp43361_c0,comp42869_c0,comp39198_c0,comp41814_c0,comp42357_c0,comp44541_c0,comp42004_c0,comp36252_c0,comp18839_c0,comp18538_c0,comp33774_c0,comp38964_c0,comp42211_c0,comp40629_c0,comp41540_c0,comp41669_c1,comp40841_c0,comp42042_c0,comp43849_c0,comp41726_c2,comp34245_c0,comp42266_c0,comp41342_c0,comp58582_c0,comp42108_c1,comp42087…
GO:1901265	nucleoside phosphate binding	molecular_function	0.11384	1	478	2965	1651	12095	comp38193_c0,comp47945_c0,comp26743_c0,comp37232_c1,comp40759_c0,comp42820_c0,comp49000_c0,comp633206_c0,comp566793_c0,comp36524_c0,comp43775_c0,comp47045_c0,comp118278_c0,comp41022_c0,comp34780_c0,comp43030_c1,comp35598_c0,comp44491_c3,comp44845_c0,comp19469_c0,comp41505_c0,comp42849_c1,comp43437_c3,comp43957_c1,comp35502_c0,comp42714_c0,comp40396_c0,comp26834_c0,comp43551_c0,comp38872_c0,comp42…
GO:0016627	oxidoreductase activity, acting on the CH-CH group of donors	molecular_function	0.11501	1	27	2965	74	12095	comp24696_c0,comp26834_c0,comp41169_c0,comp42599_c0,comp34991_c0,comp33774_c0,comp37682_c0,comp41425_c0,comp63819_c0,comp42185_c0,comp45292_c0,comp43843_c1,comp42075_c0,comp42130_c0,comp694617_c0,comp40228_c0,comp44773_c0,comp633206_c0,comp46427_c0,comp32758_c1,comp42398_c0,comp34889_c1,comp32815_c0,comp35701_c0,comp38325_c0,comp40759_c0,comp38717_c0
GO:0005976	polysaccharide metabolic process	biological_process	0.11631	1	57	2965	163	12095	comp35701_c0,comp43711_c0,comp41070_c0,comp42593_c0,comp37358_c0,comp44096_c0,comp46359_c0,comp25637_c0,comp44403_c3,comp35225_c1,comp42674_c0,comp38717_c0,comp38647_c0,comp33953_c0,comp53716_c0,comp43840_c0,comp39700_c0,comp43075_c0,comp40124_c1,comp18345_c0,comp18689_c0,comp18079_c0,comp34268_c0,comp34482_c0,comp21562_c0,comp43877_c0,comp27088_c0,comp39580_c0,comp18640_c0,comp44193_c0,comp43385…
GO:0015103	inorganic anion transmembrane transporter activity	molecular_function	0.11654	1	10	2965	26	12095	comp33226_c0,comp42022_c0,comp39276_c0,comp33900_c3,comp37706_c0,comp87492_c0,comp44121_c4,comp42648_c0,comp42022_c1,comp19094_c1
GO:0030956	glutamyl-tRNA(Gln) amidotransferase complex	cellular_component	0.1166	1	2	2965	2	12095	comp41251_c0,comp41228_c6
GO:0032543	mitochondrial translation	biological_process	0.1166	1	2	2965	2	12095	comp41251_c0,comp41228_c6
GO:0050567	glutaminyl-tRNA synthase (glutamine-hydrolyzing) activity	molecular_function	0.1166	1	2	2965	2	12095	comp41228_c6,comp41251_c0
GO:0070681	glutaminyl-tRNAGln biosynthesis via transamidation	biological_process	0.1166	1	2	2965	2	12095	comp41228_c6,comp41251_c0
GO:0004448	isocitrate dehydrogenase activity	molecular_function	0.11686	1	3	2965	4	12095	comp18454_c0,comp40215_c0,comp18387_c0
GO:0019208	phosphatase regulator activity	molecular_function	0.11769	1	5	2965	10	12095	comp40517_c0,comp41278_c0,comp19053_c0,comp44040_c0,comp37429_c0
GO:1901677	phosphate transmembrane transporter activity	molecular_function	0.11774	1	2	2965	2	12095	comp36857_c0,comp43538_c3
GO:0032324	molybdopterin cofactor biosynthetic process	biological_process	0.1184	1	4	2965	8	12095	comp45396_c0,comp41471_c0,comp39938_c0,comp43428_c0
GO:0043545	molybdopterin cofactor metabolic process	biological_process	0.1184	1	4	2965	8	12095	comp43428_c0,comp39938_c0,comp41471_c0,comp45396_c0
GO:0051189	prosthetic group metabolic process	biological_process	0.1184	1	4	2965	8	12095	comp41471_c0,comp45396_c0,comp39938_c0,comp43428_c0
GO:0042435	indole-containing compound biosynthetic process	biological_process	0.11917	1	10	2965	22	12095	comp42037_c0,comp50194_c0,comp34780_c0,comp40228_c0,comp45393_c0,comp39791_c0,comp48884_c0,comp44896_c0,comp43225_c1,comp45066_c0
GO:0007034	vacuolar transport	biological_process	0.11948	1	2	2965	2	12095	comp39849_c0,comp40336_c0
GO:0005746	mitochondrial respiratory chain	cellular_component	0.11987	1	8	2965	23	12095	comp28743_c0,comp25956_c0,comp39184_c0,comp31244_c0,comp44814_c0,comp38075_c0,comp38955_c0,comp30638_c0
GO:0000794	condensed nuclear chromosome	cellular_component	0.11996	1	18	2965	48	12095	comp43461_c0,comp37801_c0,comp3297_c0,comp37115_c0,comp44124_c0,comp39367_c0,comp36458_c0,comp44077_c2,comp43401_c0,comp37452_c0,comp24210_c0,comp40066_c0,comp43775_c0,comp18570_c0,comp42621_c0,comp40628_c0,comp41034_c0,comp44551_c0
GO:0016573	histone acetylation	biological_process	0.1201	1	3	2965	4	12095	comp40602_c0,comp42927_c0,comp42040_c0
GO:0019725	cellular homeostasis	biological_process	0.12072	1	26	2965	75	12095	comp36586_c0,comp39795_c0,comp41279_c1,comp39157_c0,comp41968_c0,comp42902_c0,comp18561_c0,comp19461_c0,comp42424_c0,comp27050_c0,comp43723_c2,comp33466_c0,comp45730_c0,comp27188_c0,comp40311_c0,comp42844_c5,comp42695_c0,comp46571_c0,comp17994_c0,comp42949_c0,comp63819_c0,comp40034_c0,comp29951_c1,comp43560_c0,comp42337_c0,comp18325_c0
GO:0004133	glycogen debranching enzyme activity	molecular_function	0.12162	1	4	2965	6	12095	comp43622_c1,comp27088_c0,comp44096_c0,comp25637_c0
GO:0004134	4-alpha-glucanotransferase activity	molecular_function	0.12162	1	4	2965	6	12095	comp27088_c0,comp43622_c1,comp44096_c0,comp25637_c0
GO:0004135	amylo-alpha-1,6-glucosidase activity	molecular_function	0.12162	1	4	2965	6	12095	comp27088_c0,comp43622_c1,comp25637_c0,comp44096_c0
GO:0005980	glycogen catabolic process	biological_process	0.12162	1	4	2965	6	12095	comp25637_c0,comp44096_c0,comp27088_c0,comp43622_c1
GO:0009251	glucan catabolic process	biological_process	0.12162	1	4	2965	6	12095	comp44096_c0,comp25637_c0,comp27088_c0,comp43622_c1
GO:0008202	steroid metabolic process	biological_process	0.12287	1	22	2965	62	12095	comp53417_c0,comp43023_c0,comp41907_c0,comp35494_c0,comp18856_c0,comp49545_c0,comp36510_c0,comp26210_c0,comp41070_c0,comp42593_c0,comp38715_c0,comp18387_c0,comp45803_c0,comp42125_c0,comp187334_c0,comp18458_c0,comp40657_c0,comp28607_c0,comp40138_c0,comp44435_c0,comp75861_c0,comp44454_c0
GO:1901362	organic cyclic compound biosynthetic process	biological_process	0.12297	1	411	2965	1462	12095	comp41021_c0,comp44228_c0,comp16757_c0,comp33639_c0,comp43596_c1,comp40923_c0,comp23836_c0,comp40489_c0,comp44435_c0,comp38234_c0,comp45482_c0,comp75861_c0,comp27371_c0,comp18345_c0,comp32758_c1,comp44370_c0,comp56964_c0,comp43657_c4,comp43959_c0,comp50084_c0,comp18069_c0,comp39247_c1,comp43488_c0,comp34114_c0,comp41667_c0,comp43831_c1,comp42593_c0,comp40615_c0,comp41696_c2,comp47573_c0,comp18333…
GO:0032561	guanyl ribonucleotide binding	molecular_function	0.12326	1	91	2965	282	12095	comp41366_c0,comp40574_c0,comp19638_c0,comp33119_c1,comp34589_c0,comp37590_c0,comp40548_c0,comp40201_c0,comp43612_c0,comp36772_c0,comp41833_c0,comp40360_c0,comp44160_c0,comp41957_c0,comp37889_c0,comp31842_c0,comp40066_c0,comp39111_c0,comp44514_c0,comp44667_c0,comp40893_c0,comp29732_c0,comp42349_c0,comp56313_c0,comp42714_c0,comp43769_c0,comp35597_c1,comp42731_c0,comp38872_c0,comp44237_c0,comp42075…
GO:0015939	pantothenate metabolic process	biological_process	0.1233	1	16	2965	40	12095	comp42398_c0,comp44188_c1,comp41035_c0,comp38717_c0,comp44456_c0,comp34780_c0,comp41022_c0,comp22371_c0,comp41907_c0,comp40228_c0,comp29134_c0,comp43029_c0,comp41205_c1,comp18689_c0,comp37408_c0,comp42599_c0
GO:0015940	pantothenate biosynthetic process	biological_process	0.1233	1	16	2965	40	12095	comp42599_c0,comp41205_c1,comp18689_c0,comp37408_c0,comp41907_c0,comp40228_c0,comp34780_c0,comp41022_c0,comp22371_c0,comp29134_c0,comp43029_c0,comp44188_c1,comp42398_c0,comp41035_c0,comp44456_c0,comp38717_c0
GO:0046655	folic acid metabolic process	biological_process	0.12355	1	8	2965	21	12095	comp43479_c0,comp35873_c0,comp44613_c0,comp63040_c0,comp43562_c1,comp32556_c0,comp44175_c0,comp42783_c0
GO:0046656	folic acid biosynthetic process	biological_process	0.12355	1	8	2965	21	12095	comp35873_c0,comp44613_c0,comp43479_c0,comp63040_c0,comp43562_c1,comp44175_c0,comp32556_c0,comp42783_c0
GO:0002520	immune system development	biological_process	0.12397	1	2	2965	2	12095	comp43657_c4,comp34084_c0
GO:0016667	oxidoreductase activity, acting on a sulfur group of donors	molecular_function	0.12423	1	27	2965	82	12095	comp42387_c1,comp34813_c0,comp41968_c0,comp41279_c1,comp35714_c0,comp43723_c2,comp36857_c0,comp34140_c0,comp42424_c0,comp18561_c0,comp35672_c0,comp42949_c0,comp43312_c1,comp42844_c5,comp40311_c0,comp46571_c0,comp27188_c0,comp45730_c0,comp17152_c0,comp18325_c0,comp42289_c0,comp43560_c0,comp44333_c1,comp51027_c0,comp38182_c0,comp42927_c0,comp32388_c0
GO:0006629	lipid metabolic process	biological_process	0.12429	1	176	2965	573	12095	comp20548_c0,comp21562_c0,comp37684_c0,comp37900_c0,comp18387_c0,comp28678_c0,comp18689_c0,comp31528_c0,comp31618_c0,comp43177_c0,comp18061_c0,comp24069_c0,comp40138_c0,comp48884_c0,comp42130_c0,comp41671_c0,comp37574_c0,comp39699_c0,comp39622_c0,comp19276_c0,comp40233_c0,comp39880_c0,comp30833_c0,comp38715_c0,comp38834_c0,comp41417_c0,comp18709_c0,comp42866_c0,comp26835_c0,comp44091_c6,comp42125…
GO:0003919	FMN adenylyltransferase activity	molecular_function	0.12441	1	2	2965	2	12095	comp41759_c0,comp43029_c0
GO:0008410	CoA-transferase activity	molecular_function	0.12508	1	2	2965	2	12095	comp34471_c0,comp42770_c0
GO:0007224	smoothened signaling pathway	biological_process	0.12514	1	2	2965	2	12095	comp43746_c0,comp43841_c0
GO:0004069	L-aspartate:2-oxoglutarate aminotransferase activity	molecular_function	0.12516	1	2	2965	2	12095	comp45393_c0,comp34780_c0
GO:0006107	oxaloacetate metabolic process	biological_process	0.12516	1	2	2965	2	12095	comp45393_c0,comp34780_c0
GO:0070546	L-phenylalanine aminotransferase activity	molecular_function	0.12516	1	2	2965	2	12095	comp34780_c0,comp45393_c0
GO:0080130	L-phenylalanine:2-oxoglutarate aminotransferase activity	molecular_function	0.12516	1	2	2965	2	12095	comp45393_c0,comp34780_c0
GO:0004768	stearoyl-CoA 9-desaturase activity	molecular_function	0.12518	1	2	2965	2	12095	comp42671_c0,comp39324_c0
GO:0016215	acyl-CoA desaturase activity	molecular_function	0.12518	1	2	2965	2	12095	comp42671_c0,comp39324_c0
GO:0033743	peptide-methionine (R)-S-oxide reductase activity	molecular_function	0.12587	1	2	2965	2	12095	comp42927_c0,comp35714_c0
GO:0008320	protein transmembrane transporter activity	molecular_function	0.12602	1	4	2965	7	12095	comp37358_c0,comp40027_c0,comp31359_c0,comp25749_c0
GO:0009526	plastid envelope	cellular_component	0.12602	1	4	2965	7	12095	comp37358_c0,comp40027_c0,comp31359_c0,comp25749_c0
GO:0009941	chloroplast envelope	cellular_component	0.12602	1	4	2965	7	12095	comp40027_c0,comp37358_c0,comp25749_c0,comp31359_c0
GO:0015450	P-P-bond-hydrolysis-driven protein transmembrane transporter activity	molecular_function	0.12602	1	4	2965	7	12095	comp37358_c0,comp40027_c0,comp25749_c0,comp31359_c0
GO:0005343	organic acid:sodium symporter activity	molecular_function	0.12608	1	3	2965	6	12095	comp43575_c0,comp41720_c0,comp42797_c4
GO:0008287	protein serine/threonine phosphatase complex	cellular_component	0.12622	1	6	2965	12	12095	comp37429_c0,comp43365_c2,comp43718_c0,comp94261_c0,comp43057_c0,comp40517_c0
GO:0032934	sterol binding	molecular_function	0.12706	1	3	2965	4	12095	comp45045_c0,comp18510_c0,comp43567_c0
GO:0043178	alcohol binding	molecular_function	0.12706	1	3	2965	4	12095	comp43567_c0,comp18510_c0,comp45045_c0
GO:0009070	serine family amino acid biosynthetic process	biological_process	0.12722	1	4	2965	8	12095	comp42594_c0,comp39364_c0,comp46875_c0,comp29134_c0
GO:0007051	spindle organization	biological_process	0.12835	1	3	2965	5	12095	comp37169_c0,comp37801_c0,comp40628_c0
GO:0006164	purine nucleotide biosynthetic process	biological_process	0.12845	1	47	2965	168	12095	comp61006_c0,comp42340_c1,comp45582_c0,comp43750_c0,comp130983_c0,comp44817_c0,comp18624_c0,comp37651_c0,comp44188_c1,comp36079_c1,comp43959_c0,comp44847_c0,comp35423_c2,comp44785_c0,comp51542_c0,comp33621_c1,comp41021_c0,comp39898_c0,comp35490_c0,comp44642_c0,comp316880_c0,comp30432_c0,comp41910_c0,comp44704_c0,comp43893_c4,comp34780_c0,comp43029_c0,comp43186_c0,comp34219_c0,comp41726_c2,comp184…
GO:0005759	mitochondrial matrix	cellular_component	0.12875	1	6	2965	15	12095	comp49250_c0,comp40962_c0,comp42621_c1,comp42108_c1,comp42382_c0,comp40743_c0
GO:0019838	growth factor binding	molecular_function	0.12888	1	2	2965	3	12095	comp41909_c0,comp18538_c0
GO:0042559	pteridine-containing compound biosynthetic process	biological_process	0.12934	1	14	2965	38	12095	comp40364_c0,comp44773_c0,comp32556_c0,comp44175_c0,comp42797_c4,comp42783_c0,comp27000_c0,comp43479_c0,comp44613_c0,comp35873_c0,comp43562_c1,comp55321_c0,comp63040_c0,comp37408_c0
GO:0000176	nuclear exosome (RNase complex)	cellular_component	0.12968	1	4	2965	7	12095	comp43338_c0,comp42621_c0,comp279154_c0,comp26626_c0
GO:0004555	alpha,alpha-trehalase activity	molecular_function	0.13024	1	3	2965	4	12095	comp25637_c0,comp43075_c0,comp27088_c0
GO:0015927	trehalase activity	molecular_function	0.13024	1	3	2965	4	12095	comp27088_c0,comp43075_c0,comp25637_c0
GO:0006534	cysteine metabolic process	biological_process	0.13069	1	7	2965	14	12095	comp42594_c0,comp38211_c0,comp42115_c0,comp45393_c0,comp42820_c0,comp34780_c0,comp39364_c0
GO:0072350	tricarboxylic acid metabolic process	biological_process	0.13078	1	4	2965	8	12095	comp18459_c0,comp47234_c0,comp18387_c0,comp40215_c0
GO:0008061	chitin binding	molecular_function	0.13088	1	18	2965	63	12095	comp42621_c0,comp75753_c0,comp44592_c0,comp44369_c0,comp43233_c0,comp39245_c0,comp42621_c1,comp27206_c0,comp33451_c0,comp40103_c2,comp37358_c0,comp44600_c0,comp42523_c2,comp18684_c0,comp45269_c0,comp40096_c0,comp314066_c0,comp33240_c0
GO:0007059	chromosome segregation	biological_process	0.13207	1	26	2965	76	12095	comp18538_c0,comp3297_c0,comp44124_c0,comp38872_c0,comp37590_c0,comp43461_c0,comp21145_c0,comp39649_c0,comp17456_c0,comp41814_c0,comp43775_c0,comp42087_c0,comp40066_c0,comp42717_c0,comp42621_c0,comp41034_c0,comp41391_c0,comp40048_c2,comp37452_c0,comp36458_c0,comp39367_c0,comp43401_c0,comp44077_c2,comp44567_c0,comp41251_c0,comp24210_c0
GO:0006450	regulation of translational fidelity	biological_process	0.13248	1	5	2965	10	12095	comp43871_c0,comp44175_c0,comp43731_c0,comp43979_c0,comp44006_c0
GO:0018193	peptidyl-amino acid modification	biological_process	0.13317	1	19	2965	54	12095	comp41005_c0,comp40592_c0,comp24948_c0,comp44847_c0,comp28744_c0,comp40602_c0,comp42927_c0,comp42040_c0,comp44046_c0,comp35579_c0,comp45629_c0,comp45860_c0,comp47234_c0,comp299421_c0,comp43464_c0,comp40296_c0,comp39458_c0,comp18459_c0,comp43750_c0
GO:0006913	nucleocytoplasmic transport	biological_process	0.1345	1	17	2965	46	12095	comp39597_c0,comp41369_c0,comp45482_c0,comp44245_c0,comp355433_c0,comp41505_c0,comp40172_c0,comp26972_c0,comp316629_c0,comp44229_c0,comp43119_c0,comp41034_c0,comp296769_c0,comp44476_c0,comp38190_c1,comp16055_c0,comp44066_c4
GO:0051169	nuclear transport	biological_process	0.1345	1	17	2965	46	12095	comp26972_c0,comp316629_c0,comp44229_c0,comp44245_c0,comp45482_c0,comp355433_c0,comp40172_c0,comp41505_c0,comp39597_c0,comp41369_c0,comp16055_c0,comp44066_c4,comp296769_c0,comp38190_c1,comp44476_c0,comp41034_c0,comp43119_c0
GO:0043027	cysteine-type endopeptidase inhibitor activity involved in apoptotic process	molecular_function	0.13618	1	1	2965	1	12095	comp48047_c0
GO:0043028	cysteine-type endopeptidase regulator activity involved in apoptotic process	molecular_function	0.13618	1	1	2965	1	12095	comp48047_c0
GO:0006613	cotranslational protein targeting to membrane	biological_process	0.13665	1	15	2965	38	12095	comp46434_c0,comp42621_c0,comp26206_c0,comp63896_c0,comp37590_c0,comp38872_c0,comp46764_c0,comp34111_c0,comp42717_c0,comp39518_c0,comp34185_c0,comp41251_c0,comp29732_c0,comp42612_c1,comp50720_c0
GO:0006635	fatty acid beta-oxidation	biological_process	0.13723	1	5	2965	9	12095	comp32815_c0,comp35701_c0,comp42382_c0,comp633206_c0,comp32758_c1
GO:0019395	fatty acid oxidation	biological_process	0.13723	1	5	2965	9	12095	comp32758_c1,comp633206_c0,comp42382_c0,comp35701_c0,comp32815_c0
GO:0034440	lipid oxidation	biological_process	0.13723	1	5	2965	9	12095	comp35701_c0,comp32815_c0,comp32758_c1,comp633206_c0,comp42382_c0
GO:0016482	cytoplasmic transport	biological_process	0.13771	1	48	2965	153	12095	comp39975_c0,comp43587_c0,comp42621_c0,comp50720_c0,comp37109_c0,comp44476_c0,comp29732_c0,comp41251_c0,comp38851_c0,comp188606_c0,comp35724_c0,comp39518_c0,comp34111_c0,comp18640_c0,comp37590_c0,comp63896_c0,comp35847_c0,comp42030_c0,comp18737_c0,comp45482_c0,comp35643_c0,comp43509_c1,comp42717_c0,comp44378_c0,comp19732_c0,comp41034_c0,comp43119_c0,comp38190_c1,comp296769_c0,comp35580_c0,comp440…
GO:0016999	antibiotic metabolic process	biological_process	0.13777	1	13	2965	30	12095	comp42528_c2,comp43772_c0,comp42125_c0,comp43115_c0,comp40657_c0,comp76910_c0,comp38717_c0,comp38193_c0,comp41070_c0,comp18345_c0,comp35701_c0,comp42593_c0,comp44454_c0
GO:0017000	antibiotic biosynthetic process	biological_process	0.13777	1	13	2965	30	12095	comp43772_c0,comp42125_c0,comp43115_c0,comp42528_c2,comp42593_c0,comp44454_c0,comp18345_c0,comp41070_c0,comp35701_c0,comp76910_c0,comp38717_c0,comp38193_c0,comp40657_c0
GO:0017144	drug metabolic process	biological_process	0.13777	1	13	2965	30	12095	comp42125_c0,comp43772_c0,comp43115_c0,comp42528_c2,comp18345_c0,comp41070_c0,comp35701_c0,comp42593_c0,comp44454_c0,comp40657_c0,comp76910_c0,comp38717_c0,comp38193_c0
GO:0009061	anaerobic respiration	biological_process	0.1404	1	5	2965	10	12095	comp18384_c0,comp30493_c0,comp35873_c0,comp43479_c0,comp43562_c1
GO:0015948	methanogenesis	biological_process	0.1404	1	5	2965	10	12095	comp43562_c1,comp43479_c0,comp35873_c0,comp18384_c0,comp30493_c0
GO:0015975	energy derivation by oxidation of reduced inorganic compounds	biological_process	0.1404	1	5	2965	10	12095	comp18384_c0,comp30493_c0,comp43479_c0,comp35873_c0,comp43562_c1
GO:0043447	alkane biosynthetic process	biological_process	0.1404	1	5	2965	10	12095	comp35873_c0,comp43479_c0,comp43562_c1,comp30493_c0,comp18384_c0
GO:0006511	ubiquitin-dependent protein catabolic process	biological_process	0.14106	1	37	2965	106	12095	comp43074_c6,comp49053_c0,comp44583_c0,comp42956_c5,comp21485_c0,comp46504_c0,comp35558_c0,comp43285_c1,comp43225_c8,comp47111_c0,comp44407_c0,comp40115_c1,comp41836_c0,comp316629_c0,comp40725_c0,comp32948_c0,comp42232_c2,comp34758_c0,comp40792_c0,comp37579_c0,comp42254_c0,comp38005_c1,comp18895_c0,comp44998_c0,comp43100_c1,comp33265_c0,comp43285_c0,comp31842_c0,comp57933_c0,comp54760_c0,comp4323…
GO:0019941	modification-dependent protein catabolic process	biological_process	0.14106	1	37	2965	106	12095	comp46504_c0,comp35558_c0,comp43225_c8,comp47111_c0,comp43285_c1,comp21485_c0,comp42956_c5,comp43074_c6,comp49053_c0,comp44583_c0,comp37579_c0,comp42254_c0,comp40725_c0,comp42232_c2,comp32948_c0,comp40792_c0,comp34758_c0,comp41836_c0,comp316629_c0,comp44407_c0,comp40115_c1,comp54760_c0,comp43234_c0,comp31842_c0,comp57933_c0,comp33265_c0,comp44998_c0,comp43100_c1,comp43285_c0,comp38005_c1,comp1889…
GO:0043632	modification-dependent macromolecule catabolic process	biological_process	0.14106	1	37	2965	106	12095	comp43225_c8,comp43285_c1,comp47111_c0,comp35558_c0,comp46504_c0,comp21485_c0,comp42956_c5,comp44583_c0,comp49053_c0,comp43074_c6,comp42254_c0,comp37579_c0,comp40792_c0,comp34758_c0,comp32948_c0,comp42232_c2,comp40725_c0,comp316629_c0,comp41836_c0,comp40115_c1,comp44407_c0,comp43234_c0,comp54760_c0,comp57933_c0,comp31842_c0,comp43285_c0,comp33265_c0,comp44998_c0,comp43100_c1,comp18895_c0,comp3800…
GO:0000097	sulfur amino acid biosynthetic process	biological_process	0.14153	1	7	2965	15	12095	comp41779_c0,comp28019_c0,comp42594_c0,comp38396_c0,comp35437_c1,comp26327_c0,comp39364_c0
GO:0008131	primary amine oxidase activity	molecular_function	0.14157	1	2	2965	3	12095	comp39050_c1,comp34185_c0
GO:0004869	cysteine-type endopeptidase inhibitor activity	molecular_function	0.14223	1	3	2965	6	12095	comp35427_c0,comp48047_c0,comp39966_c0
GO:1901606	alpha-amino acid catabolic process	biological_process	0.14245	1	28	2965	83	12095	comp41935_c0,comp40228_c0,comp44452_c0,comp41907_c0,comp43464_c0,comp16578_c0,comp34898_c0,comp55321_c0,comp41856_c0,comp43065_c1,comp38717_c0,comp43074_c6,comp39671_c0,comp40693_c0,comp37722_c0,comp42837_c1,comp42707_c0,comp38052_c0,comp42599_c0,comp42464_c0,comp43621_c0,comp31528_c0,comp43560_c0,comp37166_c0,comp43843_c1,comp42382_c0,comp42369_c0,comp37408_c0
GO:0005849	mRNA cleavage factor complex	cellular_component	0.1444	1	3	2965	5	12095	comp44346_c0,comp40803_c0,comp42883_c8
GO:0019001	guanyl nucleotide binding	molecular_function	0.14524	1	91	2965	285	12095	comp41957_c0,comp44160_c0,comp40360_c0,comp43612_c0,comp36772_c0,comp41833_c0,comp40201_c0,comp40548_c0,comp37590_c0,comp34589_c0,comp33119_c1,comp19638_c0,comp40574_c0,comp41366_c0,comp56313_c0,comp42349_c0,comp29732_c0,comp40893_c0,comp44667_c0,comp44514_c0,comp39111_c0,comp40066_c0,comp31842_c0,comp37889_c0,comp37420_c0,comp41643_c0,comp41835_c0,comp43132_c0,comp42023_c0,comp41368_c2,comp42075…
GO:0006289	nucleotide-excision repair	biological_process	0.14531	1	8	2965	19	12095	comp42007_c0,comp31842_c0,comp57933_c0,comp49232_c0,comp39379_c0,comp316629_c0,comp138664_c0,comp56381_c0
GO:0004364	glutathione transferase activity	molecular_function	0.14636	1	3	2965	6	12095	comp31532_c1,comp39910_c0,comp34717_c0
GO:0006803	glutathione conjugation reaction	biological_process	0.14636	1	3	2965	6	12095	comp34717_c0,comp39910_c0,comp31532_c1
GO:0072686	mitotic spindle	cellular_component	0.14653	1	12	2965	31	12095	comp41034_c0,comp44124_c0,comp40628_c0,comp42621_c0,comp18570_c0,comp24210_c0,comp37801_c0,comp37452_c0,comp44077_c2,comp43401_c0,comp36458_c0,comp39367_c0
GO:0042025	host cell nucleus	cellular_component	0.14693	1	15	2965	45	12095	comp41805_c0,comp41390_c0,comp44066_c4,comp41923_c0,comp42621_c1,comp39247_c1,comp37973_c0,comp39893_c0,comp19469_c0,comp40204_c0,comp38683_c0,comp42740_c2,comp41275_c0,comp42621_c0,comp44204_c0
GO:0046165	alcohol biosynthetic process	biological_process	0.14855	1	12	2965	28	12095	comp40657_c0,comp38717_c0,comp38193_c0,comp41070_c0,comp18345_c0,comp35701_c0,comp44454_c0,comp42593_c0,comp18387_c0,comp42528_c2,comp42125_c0,comp43115_c0
GO:0030638	polyketide metabolic process	biological_process	0.14887	1	10	2965	22	12095	comp18345_c0,comp41070_c0,comp35701_c0,comp44454_c0,comp42593_c0,comp40657_c0,comp38717_c0,comp38193_c0,comp42125_c0,comp43004_c0
GO:0030639	polyketide biosynthetic process	biological_process	0.14887	1	10	2965	22	12095	comp42125_c0,comp43004_c0,comp38717_c0,comp38193_c0,comp40657_c0,comp42593_c0,comp44454_c0,comp41070_c0,comp18345_c0,comp35701_c0
GO:0006261	DNA-dependent DNA replication	biological_process	0.14895	1	22	2965	62	12095	comp34771_c0,comp18060_c0,comp56381_c0,comp42322_c0,comp41034_c0,comp43840_c0,comp35927_c0,comp39987_c1,comp43657_c4,comp47141_c0,comp26024_c0,comp43338_c0,comp41117_c0,comp18467_c0,comp41021_c0,comp39479_c0,comp37900_c0,comp18390_c0,comp38016_c0,comp43244_c0,comp43330_c0,comp65036_c0
GO:0031554	regulation of DNA-dependent transcription, termination	biological_process	0.15	1	4	2965	8	12095	comp44138_c2,comp24464_c0,comp40115_c1,comp37951_c1
GO:0006886	intracellular protein transport	biological_process	0.15039	1	104	2965	340	12095	comp316629_c0,comp42056_c0,comp48737_c0,comp44229_c0,comp40172_c0,comp26206_c0,comp39597_c0,comp46434_c0,comp42579_c1,comp33719_c0,comp43286_c1,comp44086_c2,comp30959_c0,comp44371_c0,comp35607_c0,comp41350_c0,comp31359_c0,comp38246_c0,comp35580_c0,comp40965_c0,comp40048_c2,comp16641_c0,comp18260_c0,comp230303_c0,comp42717_c0,comp40294_c0,comp43509_c1,comp35643_c0,comp33179_c0,comp45482_c0,comp180…
GO:0042967	acyl-carrier-protein biosynthetic process	biological_process	0.15217	1	22	2965	63	12095	comp41671_c0,comp42930_c1,comp43567_c0,comp39513_c0,comp88167_c0,comp41167_c0,comp42621_c1,comp42707_c0,comp41975_c1,comp24696_c0,comp39379_c0,comp51331_c0,comp42040_c0,comp43981_c0,comp42927_c0,comp40602_c0,comp42013_c0,comp37682_c0,comp24134_c0,comp41779_c0,comp31618_c0,comp42337_c0
GO:0044247	cellular polysaccharide catabolic process	biological_process	0.15235	1	4	2965	7	12095	comp27088_c0,comp43622_c1,comp44096_c0,comp25637_c0
GO:0042430	indole-containing compound metabolic process	biological_process	0.15266	1	21	2965	57	12095	comp45393_c0,comp42837_c1,comp42599_c0,comp43560_c0,comp43843_c1,comp39791_c0,comp37408_c0,comp42369_c0,comp42382_c0,comp48884_c0,comp34780_c0,comp40228_c0,comp41907_c0,comp43464_c0,comp42037_c0,comp50194_c0,comp44896_c0,comp55321_c0,comp43225_c1,comp45066_c0,comp38717_c0
GO:0061024	membrane organization	biological_process	0.15314	1	26	2965	75	12095	comp42621_c0,comp41034_c0,comp52070_c0,comp35643_c0,comp33526_c0,comp33265_c0,comp188606_c0,comp47573_c0,comp43401_c0,comp27153_c0,comp43356_c0,comp37109_c0,comp28578_c0,comp27811_c1,comp18640_c0,comp18470_c0,comp42232_c2,comp28953_c0,comp39642_c0,comp26972_c0,comp46880_c0,comp44229_c0,comp45482_c0,comp41789_c0,comp18737_c0,comp43217_c0
GO:0008312	7S RNA binding	molecular_function	0.15412	1	3	2965	5	12095	comp46764_c0,comp50720_c0,comp46434_c0
GO:0008272	sulfate transport	biological_process	0.15471	1	4	2965	9	12095	comp19094_c1,comp39276_c0,comp87492_c0,comp37706_c0
GO:0015116	sulfate transmembrane transporter activity	molecular_function	0.15471	1	4	2965	9	12095	comp37706_c0,comp87492_c0,comp39276_c0,comp19094_c1
GO:1901682	sulfur compound transmembrane transporter activity	molecular_function	0.15471	1	4	2965	9	12095	comp19094_c1,comp39276_c0,comp37706_c0,comp87492_c0
GO:0016747	transferase activity, transferring acyl groups other than amino-acyl groups	molecular_function	0.15518	1	33	2965	104	12095	comp42337_c0,comp31618_c0,comp41779_c0,comp42013_c0,comp36527_c1,comp40602_c0,comp32146_c0,comp38994_c0,comp42040_c0,comp41975_c1,comp42938_c2,comp18385_c0,comp83588_c0,comp88167_c0,comp39513_c0,comp43567_c0,comp42930_c1,comp30261_c0,comp41671_c0,comp24134_c0,comp37682_c0,comp42927_c0,comp43981_c0,comp35679_c0,comp31036_c0,comp51331_c0,comp39379_c0,comp24696_c0,comp42707_c0,comp42621_c1,comp41167…
GO:0030176	integral to endoplasmic reticulum membrane	cellular_component	0.15549	1	11	2965	30	12095	comp34185_c0,comp47141_c0,comp42612_c1,comp61006_c0,comp48660_c0,comp18470_c0,comp26206_c0,comp36552_c0,comp42220_c0,comp41624_c4,comp39828_c0
GO:1901564	organonitrogen compound metabolic process	biological_process	0.15586	1	481	2965	1728	12095	comp43825_c1,comp41931_c2,comp18459_c0,comp55321_c0,comp43074_c6,comp38256_c0,comp26427_c0,comp38321_c0,comp44369_c0,comp43510_c0,comp18706_c0,comp37481_c0,comp63040_c0,comp18347_c0,comp33240_c0,comp37408_c0,comp46434_c0,comp42740_c2,comp46217_c0,comp42767_c0,comp37826_c0,comp19839_c0,comp41368_c1,comp38834_c0,comp37651_c0,comp38598_c0,comp19276_c0,comp40032_c0,comp42085_c0,comp40641_c0,comp42037…
GO:0009507	chloroplast	cellular_component	0.15587	1	24	2965	62	12095	comp56171_c0,comp43032_c0,comp17456_c0,comp43437_c3,comp43338_c0,comp25749_c0,comp28607_c0,comp41505_c0,comp44316_c0,comp37590_c0,comp74429_c0,comp44123_c0,comp38551_c0,comp44420_c0,comp31359_c0,comp37358_c0,comp44567_c0,comp47813_c0,comp41565_c0,comp44796_c0,comp36130_c0,comp26427_c0,comp38364_c0,comp40027_c0
GO:0009536	plastid	cellular_component	0.15587	1	24	2965	62	12095	comp41565_c0,comp40027_c0,comp26427_c0,comp38364_c0,comp36130_c0,comp44796_c0,comp47813_c0,comp44567_c0,comp37358_c0,comp38551_c0,comp44123_c0,comp44420_c0,comp31359_c0,comp44316_c0,comp37590_c0,comp74429_c0,comp28607_c0,comp41505_c0,comp43032_c0,comp56171_c0,comp43437_c3,comp43338_c0,comp25749_c0,comp17456_c0
GO:0044434	chloroplast part	cellular_component	0.15594	1	23	2965	59	12095	comp44420_c0,comp31359_c0,comp44123_c0,comp38551_c0,comp37358_c0,comp44567_c0,comp47813_c0,comp36130_c0,comp26427_c0,comp38364_c0,comp40027_c0,comp41565_c0,comp17456_c0,comp25749_c0,comp43338_c0,comp43437_c3,comp43032_c0,comp56171_c0,comp41505_c0,comp28607_c0,comp74429_c0,comp37590_c0,comp44316_c0
GO:0044435	plastid part	cellular_component	0.15594	1	23	2965	59	12095	comp41565_c0,comp36130_c0,comp26427_c0,comp40027_c0,comp38364_c0,comp47813_c0,comp37358_c0,comp44567_c0,comp44123_c0,comp38551_c0,comp44420_c0,comp31359_c0,comp37590_c0,comp44316_c0,comp74429_c0,comp28607_c0,comp41505_c0,comp43032_c0,comp56171_c0,comp17456_c0,comp43437_c3,comp43338_c0,comp25749_c0
GO:0033176	proton-transporting V-type ATPase complex	cellular_component	0.15601	1	24	2965	69	12095	comp40921_c0,comp42247_c0,comp18060_c0,comp37651_c0,comp44645_c0,comp44700_c0,comp47573_c0,comp43401_c0,comp42262_c0,comp42531_c0,comp18709_c0,comp44772_c0,comp18601_c0,comp43244_c0,comp41369_c0,comp40978_c0,comp53130_c0,comp41037_c0,comp42467_c0,comp40123_c0,comp44103_c0,comp41130_c0,comp44810_c0,comp40172_c0
GO:0044462	external encapsulating structure part	cellular_component	0.15627	1	7	2965	21	12095	comp44298_c1,comp32829_c0,comp39760_c0,comp37939_c0,comp30595_c0,comp42918_c0,comp26349_c0
GO:0008104	protein localization	biological_process	0.15688	1	153	2965	506	12095	comp44378_c0,comp41034_c0,comp19732_c0,comp38908_c1,comp296769_c0,comp38190_c1,comp18351_c0,comp39705_c0,comp35470_c0,comp38914_c0,comp46764_c0,comp37982_c0,comp44097_c0,comp39672_c0,comp355433_c0,comp26972_c0,comp43904_c0,comp25749_c0,comp43240_c0,comp43587_c0,comp42340_c1,comp43866_c0,comp39729_c0,comp44449_c0,comp41279_c1,comp36458_c0,comp37358_c0,comp37109_c0,comp39111_c0,comp56313_c0,comp438…
GO:0009308	amine metabolic process	biological_process	0.15739	1	38	2965	114	12095	comp39791_c0,comp43843_c1,comp42382_c0,comp37408_c0,comp42369_c0,comp41643_c0,comp43560_c0,comp17456_c0,comp42731_c0,comp42211_c0,comp46434_c0,comp43225_c1,comp55321_c0,comp44075_c0,comp43090_c0,comp38364_c0,comp34780_c0,comp40228_c0,comp40548_c0,comp45263_c0,comp44160_c0,comp42837_c1,comp42599_c0,comp63896_c0,comp45393_c0,comp38717_c0,comp76910_c0,comp44896_c0,comp42899_c0,comp45066_c0,comp38834…
GO:0044275	cellular carbohydrate catabolic process	biological_process	0.15861	1	5	2965	10	12095	comp44096_c0,comp25637_c0,comp27088_c0,comp186407_c0,comp43622_c1
GO:0031683	G-protein beta/gamma-subunit complex binding	molecular_function	0.15876	1	14	2965	33	12095	comp40066_c0,comp35598_c0,comp63896_c0,comp33119_c1,comp34589_c0,comp43769_c0,comp40574_c0,comp19638_c0,comp42621_c0,comp44941_c0,comp42861_c0,comp18323_c1,comp42899_c0,comp17456_c0
GO:0030243	cellulose metabolic process	biological_process	0.15937	1	3	2965	5	12095	comp26933_c0,comp43385_c3,comp44193_c0
GO:0030244	cellulose biosynthetic process	biological_process	0.15937	1	3	2965	5	12095	comp26933_c0,comp43385_c3,comp44193_c0
GO:0000049	tRNA binding	molecular_function	0.16022	1	7	2965	15	12095	comp36623_c0,comp82852_c0,comp43436_c0,comp50194_c0,comp44491_c3,comp44362_c1,comp39791_c0
GO:0006694	steroid biosynthetic process	biological_process	0.16103	1	20	2965	58	12095	comp44454_c0,comp75861_c0,comp44435_c0,comp18458_c0,comp28607_c0,comp40138_c0,comp40657_c0,comp42125_c0,comp45803_c0,comp18387_c0,comp42593_c0,comp41070_c0,comp26210_c0,comp36510_c0,comp49545_c0,comp18856_c0,comp35494_c0,comp43023_c0,comp41907_c0,comp53417_c0
GO:0008483	transaminase activity	molecular_function	0.16128	1	7	2965	16	12095	comp42313_c0,comp34780_c0,comp45393_c0,comp46875_c0,comp42345_c0,comp39560_c0,comp25025_c0
GO:0051382	kinetochore assembly	biological_process	0.16184	1	3	2965	6	12095	comp316880_c0,comp36988_c0,comp62489_c0
GO:0051383	kinetochore organization	biological_process	0.16184	1	3	2965	6	12095	comp62489_c0,comp316880_c0,comp36988_c0
GO:0005525	GTP binding	molecular_function	0.16212	1	89	2965	280	12095	comp41726_c2,comp40841_c0,comp39445_c0,comp40048_c2,comp43090_c0,comp38364_c0,comp42087_c0,comp43740_c1,comp42108_c1,comp42717_c0,comp17456_c0,comp41814_c0,comp43983_c4,comp42861_c0,comp46217_c0,comp46434_c0,comp42211_c0,comp41368_c1,comp41251_c0,comp38834_c0,comp92729_c0,comp19276_c0,comp42899_c0,comp39715_c0,comp41091_c0,comp44941_c0,comp63682_c0,comp42621_c0,comp71523_c0,comp43382_c3,comp45686…
GO:0018130	heterocycle biosynthetic process	biological_process	0.16316	1	393	2965	1407	12095	comp21747_c0,comp38717_c0,comp31549_c0,comp18624_c0,comp29856_c0,comp44817_c0,comp43733_c0,comp42247_c0,comp42398_c0,comp45408_c0,comp44773_c0,comp32556_c0,comp37237_c0,comp29571_c0,comp48141_c0,comp34961_c0,comp44131_c1,comp41923_c0,comp41164_c0,comp42790_c0,comp44232_c0,comp62489_c0,comp43032_c0,comp41806_c0,comp40502_c0,comp42886_c0,comp32268_c0,comp38967_c0,comp44567_c0,comp32316_c0,comp43142…
GO:0034508	centromere complex assembly	biological_process	0.16521	1	4	2965	10	12095	comp36988_c0,comp316880_c0,comp62489_c0,comp43407_c0
GO:0008092	cytoskeletal protein binding	molecular_function	0.16598	1	61	2965	195	12095	comp39236_c0,comp17232_c0,comp42533_c0,comp41857_c0,comp40123_c0,comp46751_c0,comp41368_c2,comp40115_c1,comp36105_c0,comp41095_c0,comp44059_c0,comp44484_c0,comp39127_c0,comp35470_c0,comp39479_c0,comp42173_c0,comp16022_c0,comp42231_c0,comp43375_c1,comp44279_c0,comp43622_c1,comp296769_c0,comp37241_c1,comp44430_c0,comp41540_c0,comp43991_c0,comp42690_c0,comp44127_c0,comp42031_c0,comp37124_c0,comp4303…
GO:0000179	rRNA (adenine-N6,N6-)-dimethyltransferase activity	molecular_function	0.16712	1	7	2965	16	12095	comp42150_c0,comp45578_c0,comp29830_c0,comp37480_c0,comp48821_c0,comp43023_c0,comp39765_c1
GO:0046332	SMAD binding	molecular_function	0.16761	1	2	2965	3	12095	comp27746_c0,comp43217_c0
GO:0008831	dTDP-4-dehydrorhamnose reductase activity	molecular_function	0.168	1	9	2965	20	12095	comp42593_c0,comp44454_c0,comp41070_c0,comp18345_c0,comp35701_c0,comp38717_c0,comp38193_c0,comp40657_c0,comp42125_c0
GO:0006612	protein targeting to membrane	biological_process	0.16825	1	15	2965	39	12095	comp46764_c0,comp42717_c0,comp39518_c0,comp34111_c0,comp42621_c0,comp46434_c0,comp38872_c0,comp37590_c0,comp26206_c0,comp63896_c0,comp50720_c0,comp42612_c1,comp29732_c0,comp41251_c0,comp34185_c0
GO:0046487	glyoxylate metabolic process	biological_process	0.16897	1	9	2965	21	12095	comp42797_c4,comp44773_c0,comp40364_c0,comp39222_c0,comp55321_c0,comp18679_c0,comp38396_c0,comp44835_c0,comp37408_c0
GO:0006418	tRNA aminoacylation for protein translation	biological_process	0.16952	1	31	2965	87	12095	comp38299_c0,comp41872_c4,comp50194_c0,comp42649_c0,comp42901_c0,comp41034_c0,comp41279_c1,comp44244_c0,comp36746_c0,comp44109_c0,comp43979_c0,comp43401_c0,comp44362_c1,comp43436_c0,comp49000_c0,comp42820_c0,comp45066_c0,comp44006_c0,comp39518_c0,comp42137_c0,comp43244_c0,comp28572_c0,comp43871_c0,comp36623_c0,comp38211_c0,comp39791_c0,comp41614_c0,comp45482_c0,comp43461_c0,comp44491_c3,comp29351…
GO:0016137	glycoside metabolic process	biological_process	0.16983	1	11	2965	25	12095	comp42125_c0,comp43115_c0,comp42528_c2,comp42593_c0,comp44454_c0,comp18345_c0,comp41070_c0,comp35701_c0,comp38717_c0,comp38193_c0,comp40657_c0
GO:0016138	glycoside biosynthetic process	biological_process	0.16983	1	11	2965	25	12095	comp42528_c2,comp42125_c0,comp43115_c0,comp40657_c0,comp38717_c0,comp38193_c0,comp41070_c0,comp18345_c0,comp35701_c0,comp44454_c0,comp42593_c0
GO:0019872	streptomycin biosynthetic process	biological_process	0.16983	1	11	2965	25	12095	comp42528_c2,comp42125_c0,comp43115_c0,comp40657_c0,comp38717_c0,comp38193_c0,comp18345_c0,comp41070_c0,comp35701_c0,comp42593_c0,comp44454_c0
GO:0030647	aminoglycoside antibiotic metabolic process	biological_process	0.16983	1	11	2965	25	12095	comp40657_c0,comp38193_c0,comp38717_c0,comp35701_c0,comp41070_c0,comp18345_c0,comp44454_c0,comp42593_c0,comp42528_c2,comp43115_c0,comp42125_c0
GO:0030648	aminoglycoside antibiotic biosynthetic process	biological_process	0.16983	1	11	2965	25	12095	comp35701_c0,comp18345_c0,comp41070_c0,comp44454_c0,comp42593_c0,comp40657_c0,comp38193_c0,comp38717_c0,comp43115_c0,comp42125_c0,comp42528_c2
GO:0046173	polyol biosynthetic process	biological_process	0.16983	1	11	2965	25	12095	comp38193_c0,comp38717_c0,comp40657_c0,comp44454_c0,comp42593_c0,comp35701_c0,comp18345_c0,comp41070_c0,comp42528_c2,comp43115_c0,comp42125_c0
GO:0046343	streptomycin metabolic process	biological_process	0.16983	1	11	2965	25	12095	comp40657_c0,comp38717_c0,comp38193_c0,comp41070_c0,comp18345_c0,comp35701_c0,comp42593_c0,comp44454_c0,comp42528_c2,comp42125_c0,comp43115_c0
GO:0016051	carbohydrate biosynthetic process	biological_process	0.17085	1	61	2965	185	12095	comp42287_c0,comp41935_c0,comp43840_c0,comp39700_c0,comp41070_c0,comp41482_c0,comp36103_c0,comp43711_c0,comp35701_c0,comp44896_c0,comp39712_c0,comp8343_c0,comp38834_c0,comp42593_c0,comp44403_c3,comp46359_c0,comp38717_c0,comp35225_c1,comp42674_c0,comp43115_c0,comp21562_c0,comp45417_c0,comp44193_c0,comp43385_c3,comp18345_c0,comp18689_c0,comp18079_c0,comp42003_c0,comp42142_c0,comp39445_c0,comp43030_…
GO:0044264	cellular polysaccharide metabolic process	biological_process	0.17184	1	52	2965	150	12095	comp40124_c1,comp18345_c0,comp18689_c0,comp18079_c0,comp34268_c0,comp18640_c0,comp43877_c0,comp34482_c0,comp21562_c0,comp27088_c0,comp39580_c0,comp43385_c3,comp44193_c0,comp42593_c0,comp41070_c0,comp43711_c0,comp35701_c0,comp38717_c0,comp35225_c1,comp42674_c0,comp44403_c3,comp46359_c0,comp44096_c0,comp25637_c0,comp37358_c0,comp43840_c0,comp38647_c0,comp43075_c0,comp44454_c0,comp42869_c0,comp35588…
GO:0044271	cellular nitrogen compound biosynthetic process	biological_process	0.17283	1	398	2965	1427	12095	comp43401_c0,comp42759_c0,comp44309_c1,comp62423_c0,comp42444_c2,comp56381_c0,comp39736_c0,comp29134_c0,comp58192_c0,comp41591_c0,comp33789_c0,comp41759_c0,comp29708_c0,comp46938_c0,comp42289_c0,comp42026_c0,comp36402_c0,comp17456_c0,comp42123_c1,comp42381_c1,comp44555_c1,comp43070_c0,comp34991_c0,comp34322_c0,comp44014_c0,comp50084_c0,comp18069_c0,comp43959_c0,comp34114_c0,comp39247_c1,comp43488…
GO:0019842	vitamin binding	molecular_function	0.17387	1	10	2965	24	12095	comp18458_c0,comp30493_c0,comp42586_c0,comp42369_c0,comp39383_c0,comp42428_c0,comp40641_c0,comp45803_c0,comp35638_c0,comp42142_c0
GO:0005672	transcription factor TFIIA complex	cellular_component	0.17396	1	7	2965	18	12095	comp45408_c0,comp38234_c0,comp44416_c3,comp44555_c1,comp36055_c0,comp42387_c1,comp26526_c0
GO:0007129	synapsis	biological_process	0.17469	1	2	2965	3	12095	comp28578_c0,comp43509_c5
GO:0007130	synaptonemal complex assembly	biological_process	0.17469	1	2	2965	3	12095	comp28578_c0,comp43509_c5
GO:0070192	chromosome organization involved in meiosis	biological_process	0.17469	1	2	2965	3	12095	comp43509_c5,comp28578_c0
GO:0070193	synaptonemal complex organization	biological_process	0.17469	1	2	2965	3	12095	comp28578_c0,comp43509_c5
GO:0012510	trans-Golgi network transport vesicle membrane	cellular_component	0.17472	1	3	2965	5	12095	comp30959_c0,comp36124_c0,comp44449_c0
GO:0030125	clathrin vesicle coat	cellular_component	0.17472	1	3	2965	5	12095	comp30959_c0,comp36124_c0,comp44449_c0
GO:0030130	clathrin coat of trans-Golgi network vesicle	cellular_component	0.17472	1	3	2965	5	12095	comp36124_c0,comp30959_c0,comp44449_c0
GO:0030140	trans-Golgi network transport vesicle	cellular_component	0.17472	1	3	2965	5	12095	comp44449_c0,comp36124_c0,comp30959_c0
GO:0030665	clathrin-coated vesicle membrane	cellular_component	0.17472	1	3	2965	5	12095	comp30959_c0,comp36124_c0,comp44449_c0
GO:0009110	vitamin biosynthetic process	biological_process	0.17476	1	30	2965	89	12095	comp40923_c0,comp42599_c0,comp42783_c0,comp41205_c1,comp18689_c0,comp43562_c1,comp63040_c0,comp43479_c0,comp35873_c0,comp37408_c0,comp41022_c0,comp41759_c0,comp34780_c0,comp44175_c0,comp32556_c0,comp22371_c0,comp40228_c0,comp41907_c0,comp43510_c0,comp29134_c0,comp43029_c0,comp42398_c0,comp34889_c1,comp41696_c2,comp44188_c1,comp44613_c0,comp44096_c0,comp41035_c0,comp44456_c0,comp38717_c0
GO:0042364	water-soluble vitamin biosynthetic process	biological_process	0.17476	1	30	2965	89	12095	comp44096_c0,comp44456_c0,comp38717_c0,comp41035_c0,comp34889_c1,comp42398_c0,comp44613_c0,comp41696_c2,comp44188_c1,comp43029_c0,comp29134_c0,comp43510_c0,comp22371_c0,comp34780_c0,comp41759_c0,comp32556_c0,comp44175_c0,comp41022_c0,comp41907_c0,comp40228_c0,comp37408_c0,comp43562_c1,comp63040_c0,comp18689_c0,comp41205_c1,comp35873_c0,comp43479_c0,comp42599_c0,comp42783_c0,comp40923_c0
GO:0030195	negative regulation of blood coagulation	biological_process	0.17537	1	1	2965	2	12095	comp29660_c0
GO:0042730	fibrinolysis	biological_process	0.17537	1	1	2965	2	12095	comp29660_c0
GO:0050819	negative regulation of coagulation	biological_process	0.17537	1	1	2965	2	12095	comp29660_c0
GO:0051241	negative regulation of multicellular organismal process	biological_process	0.17537	1	1	2965	2	12095	comp29660_c0
GO:1900047	negative regulation of hemostasis	biological_process	0.17537	1	1	2965	2	12095	comp29660_c0
GO:0006084	acetyl-CoA metabolic process	biological_process	0.17613	1	3	2965	7	12095	comp41656_c0,comp42707_c0,comp31528_c0
GO:0006537	glutamate biosynthetic process	biological_process	0.17653	1	5	2965	9	12095	comp44248_c0,comp37374_c0,comp37166_c0,comp41833_c0,comp29571_c0
GO:0003756	protein disulfide isomerase activity	molecular_function	0.17785	1	1	2965	1	12095	comp38182_c0
GO:0016862	intramolecular oxidoreductase activity, interconverting keto- and enol-groups	molecular_function	0.17785	1	1	2965	1	12095	comp38182_c0
GO:0016864	intramolecular oxidoreductase activity, transposing S-S bonds	molecular_function	0.17785	1	1	2965	1	12095	comp38182_c0
GO:0072348	sulfur compound transport	biological_process	0.17858	1	4	2965	10	12095	comp39276_c0,comp19094_c1,comp87492_c0,comp37706_c0
GO:0005819	spindle	cellular_component	0.17873	1	16	2965	44	12095	comp3297_c0,comp44124_c0,comp43461_c0,comp37801_c0,comp18570_c0,comp43775_c0,comp40066_c0,comp42621_c0,comp41034_c0,comp40628_c0,comp37452_c0,comp36458_c0,comp39367_c0,comp43401_c0,comp44077_c2,comp24210_c0
GO:0019080	viral genome expression	biological_process	0.18044	1	8	2965	23	12095	comp37900_c0,comp42087_c0,comp190197_c0,comp43657_c4,comp48141_c0,comp34961_c0,comp39331_c0,comp29856_c0
GO:0006778	porphyrin-containing compound metabolic process	biological_process	0.18056	1	34	2965	94	12095	comp42075_c0,comp41505_c0,comp43843_c1,comp43215_c0,comp28607_c0,comp63819_c0,comp17456_c0,comp43437_c3,comp43338_c0,comp74429_c0,comp40759_c0,comp44567_c0,comp42621_c1,comp44420_c0,comp44123_c0,comp34889_c1,comp33179_c0,comp38364_c0,comp26427_c0,comp47813_c0,comp82669_c0,comp30591_c0,comp43508_c0,comp56171_c0,comp43032_c0,comp42599_c0,comp44316_c0,comp37590_c0,comp38717_c0,comp18448_c0,comp38551…
GO:0019083	viral transcription	biological_process	0.18079	1	6	2965	16	12095	comp48141_c0,comp42087_c0,comp37900_c0,comp34961_c0,comp29856_c0,comp43657_c4
GO:0003857	3-hydroxyacyl-CoA dehydrogenase activity	molecular_function	0.18133	1	10	2965	25	12095	comp42837_c1,comp42599_c0,comp41907_c0,comp40228_c0,comp43843_c1,comp37408_c0,comp42382_c0,comp38717_c0,comp55321_c0,comp43560_c0
GO:0004174	electron-transferring-flavoprotein dehydrogenase activity	molecular_function	0.18194	1	2	2965	3	12095	comp42904_c1,comp44228_c0
GO:0016649	oxidoreductase activity, acting on the CH-NH group of donors, quinone or similar compound as acceptor	molecular_function	0.18194	1	2	2965	3	12095	comp44228_c0,comp42904_c1
GO:0008239	dipeptidyl-peptidase activity	molecular_function	0.18264	1	2	2965	3	12095	comp38170_c0,comp40110_c0
GO:0000162	tryptophan biosynthetic process	biological_process	0.18305	1	9	2965	21	12095	comp42037_c0,comp50194_c0,comp34780_c0,comp40228_c0,comp45393_c0,comp39791_c0,comp44896_c0,comp43225_c1,comp45066_c0
GO:0006571	tyrosine biosynthetic process	biological_process	0.18305	1	9	2965	21	12095	comp44896_c0,comp43225_c1,comp45066_c0,comp39791_c0,comp34780_c0,comp40228_c0,comp45393_c0,comp42037_c0,comp50194_c0
GO:0009073	aromatic amino acid family biosynthetic process	biological_process	0.18305	1	9	2965	21	12095	comp39791_c0,comp43225_c1,comp44896_c0,comp45066_c0,comp50194_c0,comp42037_c0,comp34780_c0,comp45393_c0,comp40228_c0
GO:0009094	L-phenylalanine biosynthetic process	biological_process	0.18305	1	9	2965	21	12095	comp44896_c0,comp43225_c1,comp45066_c0,comp39791_c0,comp34780_c0,comp40228_c0,comp45393_c0,comp42037_c0,comp50194_c0
GO:0009095	aromatic amino acid family biosynthetic process, prephenate pathway	biological_process	0.18305	1	9	2965	21	12095	comp39791_c0,comp45066_c0,comp44896_c0,comp43225_c1,comp42037_c0,comp50194_c0,comp40228_c0,comp45393_c0,comp34780_c0
GO:0046219	indolalkylamine biosynthetic process	biological_process	0.18305	1	9	2965	21	12095	comp45066_c0,comp43225_c1,comp44896_c0,comp39791_c0,comp45393_c0,comp40228_c0,comp34780_c0,comp50194_c0,comp42037_c0
GO:1902223	erythrose 4-phosphate/phosphoenolpyruvate family amino acid biosynthetic process	biological_process	0.18305	1	9	2965	21	12095	comp50194_c0,comp42037_c0,comp34780_c0,comp45393_c0,comp40228_c0,comp39791_c0,comp43225_c1,comp44896_c0,comp45066_c0
GO:0044183	protein binding involved in protein folding	molecular_function	0.18408	1	5	2965	10	12095	comp40172_c0,comp42900_c0,comp41369_c0,comp316629_c0,comp44371_c0
GO:0015105	arsenite transmembrane transporter activity	molecular_function	0.18476	1	3	2965	6	12095	comp44121_c4,comp42022_c1,comp42022_c0
GO:0015700	arsenite transport	biological_process	0.18476	1	3	2965	6	12095	comp44121_c4,comp42022_c1,comp42022_c0
GO:0007029	endoplasmic reticulum organization	biological_process	0.18477	1	3	2965	6	12095	comp41822_c0,comp20925_c0,comp66114_c0
GO:0044106	cellular amine metabolic process	biological_process	0.18553	1	36	2965	106	12095	comp55321_c0,comp43225_c1,comp34780_c0,comp40228_c0,comp44075_c0,comp43090_c0,comp38364_c0,comp41643_c0,comp43560_c0,comp17456_c0,comp43843_c1,comp39791_c0,comp37408_c0,comp42369_c0,comp42382_c0,comp42211_c0,comp42731_c0,comp46434_c0,comp42899_c0,comp44896_c0,comp38834_c0,comp45066_c0,comp76910_c0,comp38717_c0,comp41907_c0,comp43464_c0,comp40066_c0,comp42037_c0,comp50194_c0,comp45263_c0,comp44160…
GO:0016755	transferase activity, transferring amino-acyl groups	molecular_function	0.18556	1	8	2965	19	12095	comp42340_c1,comp44342_c0,comp28744_c0,comp34731_c0,comp44583_c0,comp18895_c0,comp49053_c0,comp40233_c0
GO:0004715	non-membrane spanning protein tyrosine kinase activity	molecular_function	0.18562	1	4	2965	8	12095	comp42793_c0,comp43250_c1,comp62591_c0,comp33774_c0
GO:0043604	amide biosynthetic process	biological_process	0.18637	1	21	2965	58	12095	comp44188_c1,comp42398_c0,comp44456_c0,comp76910_c0,comp38717_c0,comp43311_c5,comp41035_c0,comp41907_c0,comp40228_c0,comp22371_c0,comp34780_c0,comp41022_c0,comp43029_c0,comp29134_c0,comp28462_c0,comp18689_c0,comp41205_c1,comp37408_c0,comp40415_c0,comp42599_c0,comp41446_c0
GO:0006814	sodium ion transport	biological_process	0.18696	1	27	2965	102	12095	comp42797_c4,comp40822_c0,comp31244_c0,comp42270_c0,comp34889_c1,comp33265_c0,comp36103_c0,comp40256_c0,comp42033_c2,comp46018_c0,comp44121_c4,comp38583_c0,comp44802_c0,comp44348_c0,comp34133_c0,comp42022_c0,comp34422_c0,comp45819_c0,comp45034_c0,comp42746_c0,comp147820_c0,comp41720_c0,comp37924_c0,comp43575_c0,comp42849_c1,comp43108_c0,comp19795_c1
GO:0033130	acetylcholine receptor binding	molecular_function	0.18761	1	3	2965	5	12095	comp38030_c0,comp40215_c0,comp44223_c1
GO:0050660	flavin adenine dinucleotide binding	molecular_function	0.18808	1	29	2965	89	12095	comp53417_c0,comp694617_c0,comp41907_c0,comp42428_c0,comp566793_c0,comp43620_c0,comp633206_c0,comp18696_c0,comp32758_c1,comp32815_c0,comp35701_c0,comp40745_c0,comp43223_c0,comp38717_c0,comp40629_c0,comp26834_c0,comp44178_c0,comp35768_c0,comp27959_c0,comp33774_c0,comp28678_c0,comp37682_c0,comp41425_c0,comp42904_c1,comp43560_c0,comp63819_c0,comp45292_c0,comp39678_c0,comp35550_c0
GO:0016624	oxidoreductase activity, acting on the aldehyde or oxo group of donors, disulfide as acceptor	molecular_function	0.18883	1	4	2965	8	12095	comp42369_c0,comp18458_c0,comp39322_c0,comp45803_c0
GO:0005777	peroxisome	cellular_component	0.18916	1	10	2965	25	12095	comp42030_c0,comp40914_c0,comp43437_c3,comp32815_c0,comp35701_c0,comp633206_c0,comp32758_c1,comp43509_c5,comp39975_c0,comp694617_c0
GO:0042579	microbody	cellular_component	0.18916	1	10	2965	25	12095	comp32815_c0,comp35701_c0,comp43437_c3,comp42030_c0,comp40914_c0,comp694617_c0,comp43509_c5,comp39975_c0,comp633206_c0,comp32758_c1
GO:0007243	intracellular protein kinase cascade	biological_process	0.18979	1	4	2965	7	12095	comp279154_c0,comp42003_c0,comp18133_c0,comp43840_c0
GO:0006274	DNA replication termination	biological_process	0.1912	1	1	2965	1	12095	comp41034_c0
GO:0000785	chromatin	cellular_component	0.19129	1	24	2965	76	12095	comp42083_c0,comp26206_c0,comp44484_c0,comp30098_c0,comp36071_c0,comp44103_c0,comp28600_c0,comp41712_c1,comp41850_c0,comp44243_c0,comp34090_c0,comp37165_c0,comp34090_c1,comp40034_c0,comp43981_c0,comp37801_c0,comp19469_c0,comp38337_c0,comp39048_c0,comp44452_c0,comp41229_c0,comp42037_c0,comp36958_c0,comp42170_c1
GO:0004124	cysteine synthase activity	molecular_function	0.19141	1	2	2965	3	12095	comp42594_c0,comp39364_c0
GO:0006535	cysteine biosynthetic process from serine	biological_process	0.19141	1	2	2965	3	12095	comp42594_c0,comp39364_c0
GO:0009333	cysteine synthase complex	cellular_component	0.19141	1	2	2965	3	12095	comp42594_c0,comp39364_c0
GO:0019344	cysteine biosynthetic process	biological_process	0.19141	1	2	2965	3	12095	comp39364_c0,comp42594_c0
GO:0016021	integral to membrane	cellular_component	0.19163	1	501	2965	1903	12095	comp85172_c0,comp47813_c0,comp41034_c0,comp44211_c1,comp29384_c0,comp146183_c0,comp44504_c0,comp296769_c0,comp38908_c1,comp40237_c0,comp43405_c0,comp38662_c0,comp43287_c0,comp18322_c0,comp43176_c2,comp41521_c0,comp47899_c0,comp33007_c0,comp43153_c0,comp17982_c0,comp42320_c0,comp41633_c1,comp39674_c0,comp41084_c0,comp42479_c0,comp30936_c0,comp18285_c0,comp41378_c0,comp31028_c0,comp38453_c0,comp431…
GO:0015698	inorganic anion transport	biological_process	0.19213	1	13	2965	40	12095	comp45389_c0,comp37706_c0,comp87492_c0,comp44121_c4,comp36857_c0,comp42022_c1,comp19094_c1,comp42648_c0,comp39810_c0,comp33226_c0,comp39276_c0,comp42022_c0,comp33900_c3
GO:0006576	cellular biogenic amine metabolic process	biological_process	0.19295	1	35	2965	103	12095	comp40548_c0,comp44160_c0,comp45263_c0,comp42599_c0,comp42837_c1,comp45393_c0,comp63896_c0,comp38717_c0,comp45066_c0,comp38834_c0,comp42899_c0,comp44896_c0,comp42037_c0,comp50194_c0,comp40066_c0,comp43464_c0,comp41907_c0,comp37408_c0,comp42369_c0,comp42382_c0,comp43843_c1,comp39791_c0,comp17456_c0,comp43560_c0,comp41643_c0,comp46434_c0,comp42211_c0,comp42731_c0,comp55321_c0,comp43225_c1,comp43090…
GO:0004864	protein phosphatase inhibitor activity	molecular_function	0.19365	1	2	2965	3	12095	comp41278_c0,comp44040_c0
GO:0019212	phosphatase inhibitor activity	molecular_function	0.19365	1	2	2965	3	12095	comp44040_c0,comp41278_c0
GO:0016151	nickel cation binding	molecular_function	0.19442	1	10	2965	29	12095	comp44348_c1,comp42621_c1,comp42464_c0,comp38776_c0,comp47506_c0,comp33416_c0,comp41309_c0,comp48513_c0,comp18260_c0,comp35358_c0
GO:0051087	chaperone binding	molecular_function	0.19514	1	6	2965	16	12095	comp18696_c0,comp40733_c0,comp42004_c0,comp47573_c0,comp43602_c0,comp45467_c0
GO:0004579	dolichyl-diphosphooligosaccharide-protein glycotransferase activity	molecular_function	0.19585	1	4	2965	9	12095	comp45860_c0,comp41005_c0,comp45629_c0,comp44046_c0
GO:0006487	protein N-linked glycosylation	biological_process	0.19585	1	4	2965	9	12095	comp44046_c0,comp41005_c0,comp45860_c0,comp45629_c0
GO:0018196	peptidyl-asparagine modification	biological_process	0.19585	1	4	2965	9	12095	comp44046_c0,comp45860_c0,comp41005_c0,comp45629_c0
GO:0018279	protein N-linked glycosylation via asparagine	biological_process	0.19585	1	4	2965	9	12095	comp44046_c0,comp41005_c0,comp45860_c0,comp45629_c0
GO:0016605	PML body	cellular_component	0.19666	1	1	2965	1	12095	comp34090_c0
GO:0008443	phosphofructokinase activity	molecular_function	0.19686	1	4	2965	7	12095	comp46032_c0,comp46434_c0,comp42287_c0,comp18323_c1
GO:0006568	tryptophan metabolic process	biological_process	0.19959	1	20	2965	56	12095	comp40228_c0,comp41907_c0,comp34780_c0,comp50194_c0,comp42037_c0,comp43464_c0,comp45066_c0,comp55321_c0,comp43225_c1,comp44896_c0,comp38717_c0,comp45393_c0,comp42599_c0,comp42837_c1,comp43560_c0,comp42382_c0,comp42369_c0,comp37408_c0,comp39791_c0,comp43843_c1
GO:0006586	indolalkylamine metabolic process	biological_process	0.19959	1	20	2965	56	12095	comp50194_c0,comp42037_c0,comp43464_c0,comp41907_c0,comp40228_c0,comp34780_c0,comp38717_c0,comp45066_c0,comp55321_c0,comp43225_c1,comp44896_c0,comp42599_c0,comp42837_c1,comp45393_c0,comp42382_c0,comp42369_c0,comp37408_c0,comp43843_c1,comp39791_c0,comp43560_c0
GO:0006606	protein import into nucleus	biological_process	0.20076	1	12	2965	33	12095	comp44229_c0,comp316629_c0,comp41505_c0,comp40172_c0,comp44476_c0,comp355433_c0,comp38190_c1,comp296769_c0,comp41369_c0,comp43119_c0,comp41034_c0,comp39597_c0
GO:0034504	protein localization to nucleus	biological_process	0.20076	1	12	2965	33	12095	comp44229_c0,comp316629_c0,comp40172_c0,comp41505_c0,comp355433_c0,comp44476_c0,comp38190_c1,comp296769_c0,comp41369_c0,comp43119_c0,comp41034_c0,comp39597_c0
GO:0044744	protein targeting to nucleus	biological_process	0.20076	1	12	2965	33	12095	comp44229_c0,comp316629_c0,comp38190_c1,comp40172_c0,comp41505_c0,comp44476_c0,comp355433_c0,comp296769_c0,comp41034_c0,comp43119_c0,comp41369_c0,comp39597_c0
GO:0051170	nuclear import	biological_process	0.20076	1	12	2965	33	12095	comp316629_c0,comp44229_c0,comp296769_c0,comp41505_c0,comp355433_c0,comp40172_c0,comp44476_c0,comp38190_c1,comp39597_c0,comp41369_c0,comp43119_c0,comp41034_c0
GO:0018212	peptidyl-tyrosine modification	biological_process	0.20172	1	3	2965	6	12095	comp47234_c0,comp24948_c0,comp18459_c0
GO:0044427	chromosomal part	cellular_component	0.20173	1	84	2965	287	12095	comp42621_c1,comp39367_c0,comp39048_c0,comp38337_c0,comp40628_c0,comp41034_c0,comp47813_c0,comp43775_c0,comp18570_c0,comp43437_c3,comp41505_c0,comp37801_c0,comp19469_c0,comp38872_c0,comp42083_c0,comp44484_c0,comp74429_c0,comp36071_c0,comp42714_c0,comp45487_c0,comp36458_c0,comp42170_c1,comp44077_c2,comp38195_c1,comp44258_c0,comp44551_c0,comp43840_c0,comp40066_c0,comp42007_c0,comp41229_c0,comp43407…
GO:0072329	monocarboxylic acid catabolic process	biological_process	0.20237	1	6	2965	13	12095	comp32758_c1,comp42382_c0,comp633206_c0,comp37900_c0,comp35701_c0,comp32815_c0
GO:0019497	hexachlorocyclohexane metabolic process	biological_process	0.20246	1	10	2965	26	12095	comp43631_c6,comp32556_c0,comp44175_c0,comp38727_c0,comp28863_c0,comp37225_c0,comp42783_c0,comp31842_c0,comp42561_c0,comp63040_c0
GO:0006665	sphingolipid metabolic process	biological_process	0.2025	1	12	2965	32	12095	comp42930_c0,comp36802_c1,comp37574_c0,comp21439_c0,comp18552_c0,comp43446_c0,comp44843_c0,comp41897_c0,comp18945_c0,comp36187_c0,comp24069_c0,comp19276_c0
GO:0010608	posttranscriptional regulation of gene expression	biological_process	0.20314	1	39	2965	124	12095	comp42956_c5,comp18321_c0,comp43979_c0,comp44175_c0,comp47045_c0,comp42108_c1,comp35389_c0,comp41643_c0,comp36402_c0,comp41642_c0,comp41423_c0,comp39754_c0,comp44771_c0,comp42487_c3,comp35597_c1,comp44006_c0,comp35499_c0,comp56313_c0,comp42349_c0,comp41025_c0,comp43650_c1,comp63682_c0,comp40062_c0,comp43657_c4,comp45408_c0,comp18436_c0,comp38208_c0,comp40805_c0,comp39939_c0,comp42795_c0,comp40548…
GO:0005344	oxygen transporter activity	molecular_function	0.20332	1	2	2965	3	12095	comp35713_c0,comp205207_c0
GO:0015669	gas transport	biological_process	0.20332	1	2	2965	3	12095	comp35713_c0,comp205207_c0
GO:0015671	oxygen transport	biological_process	0.20332	1	2	2965	3	12095	comp205207_c0,comp35713_c0
GO:0006473	protein acetylation	biological_process	0.20379	1	3	2965	5	12095	comp40602_c0,comp42927_c0,comp42040_c0
GO:0006475	internal protein amino acid acetylation	biological_process	0.20379	1	3	2965	5	12095	comp42040_c0,comp40602_c0,comp42927_c0
GO:0018393	internal peptidyl-lysine acetylation	biological_process	0.20379	1	3	2965	5	12095	comp40602_c0,comp42927_c0,comp42040_c0
GO:0018394	peptidyl-lysine acetylation	biological_process	0.20379	1	3	2965	5	12095	comp40602_c0,comp42927_c0,comp42040_c0
GO:0005057	receptor signaling protein activity	molecular_function	0.20416	1	4	2965	7	12095	comp44335_c0,comp44193_c0,comp42003_c0,comp43840_c0
GO:0012506	vesicle membrane	cellular_component	0.20478	1	14	2965	43	12095	comp44089_c0,comp35455_c0,comp18351_c0,comp30959_c0,comp35847_c0,comp39032_c0,comp38190_c1,comp40965_c0,comp35580_c0,comp19732_c0,comp44449_c0,comp36124_c0,comp43509_c1,comp44378_c0
GO:0030659	cytoplasmic vesicle membrane	cellular_component	0.20478	1	14	2965	43	12095	comp40965_c0,comp38190_c1,comp35847_c0,comp39032_c0,comp35580_c0,comp44089_c0,comp35455_c0,comp30959_c0,comp18351_c0,comp44378_c0,comp43509_c1,comp44449_c0,comp19732_c0,comp36124_c0
GO:0031011	Ino80 complex	cellular_component	0.20532	1	2	2965	3	12095	comp38337_c0,comp40034_c0
GO:0070603	SWI/SNF superfamily-type complex	cellular_component	0.20532	1	2	2965	3	12095	comp38337_c0,comp40034_c0
GO:0097346	INO80-type complex	cellular_component	0.20532	1	2	2965	3	12095	comp38337_c0,comp40034_c0
GO:0004753	saccharopine dehydrogenase activity	molecular_function	0.20553	1	1	2965	1	12095	comp43065_c1
GO:0047130	saccharopine dehydrogenase (NADP+, L-lysine-forming) activity	molecular_function	0.20553	1	1	2965	1	12095	comp43065_c1
GO:0097367	carbohydrate derivative binding	molecular_function	0.20596	1	20	2965	73	12095	comp37358_c0,comp40103_c2,comp33451_c0,comp27206_c0,comp42621_c1,comp44369_c0,comp43233_c0,comp39214_c0,comp39245_c0,comp44592_c0,comp75753_c0,comp42621_c0,comp33240_c0,comp314066_c0,comp40096_c0,comp45269_c0,comp40693_c0,comp18684_c0,comp42523_c2,comp44600_c0
GO:0006415	translational termination	biological_process	0.20651	1	4	2965	9	12095	comp41423_c0,comp41642_c0,comp36402_c0,comp94261_c0
GO:0006449	regulation of translational termination	biological_process	0.20651	1	4	2965	9	12095	comp36402_c0,comp94261_c0,comp41423_c0,comp41642_c0
GO:0043624	cellular protein complex disassembly	biological_process	0.20651	1	4	2965	9	12095	comp41423_c0,comp41642_c0,comp94261_c0,comp36402_c0
GO:0006448	regulation of translational elongation	biological_process	0.20675	1	15	2965	47	12095	comp35597_c1,comp43871_c0,comp40062_c0,comp44175_c0,comp39754_c0,comp43731_c0,comp44006_c0,comp42956_c5,comp42349_c0,comp40805_c0,comp56313_c0,comp40548_c0,comp63682_c0,comp42795_c0,comp43979_c0
GO:0046168	glycerol-3-phosphate catabolic process	biological_process	0.20775	1	6	2965	13	12095	comp42599_c0,comp37408_c0,comp43843_c1,comp41907_c0,comp40228_c0,comp41022_c0
GO:0043531	ADP binding	molecular_function	0.20787	1	14	2965	36	12095	comp41957_c0,comp42899_c0,comp19806_c0,comp42023_c0,comp42211_c0,comp26427_c0,comp38364_c0,comp44204_c0,comp39518_c0,comp42717_c0,comp34111_c0,comp385995_c0,comp42087_c0,comp40066_c0
GO:0015994	chlorophyll metabolic process	biological_process	0.20791	1	26	2965	72	12095	comp43032_c0,comp43508_c0,comp56171_c0,comp17456_c0,comp43437_c3,comp43338_c0,comp43215_c0,comp28607_c0,comp30591_c0,comp41505_c0,comp44316_c0,comp37590_c0,comp74429_c0,comp44123_c0,comp34889_c1,comp38551_c0,comp44420_c0,comp18448_c0,comp44567_c0,comp82669_c0,comp47813_c0,comp41565_c0,comp33179_c0,comp36130_c0,comp38364_c0,comp26427_c0
GO:0006553	lysine metabolic process	biological_process	0.20858	1	20	2965	55	12095	comp16578_c0,comp41935_c0,comp44452_c0,comp41907_c0,comp40228_c0,comp44773_c0,comp43074_c6,comp38717_c0,comp55321_c0,comp43065_c1,comp41856_c0,comp42837_c1,comp42599_c0,comp43871_c0,comp43843_c1,comp37408_c0,comp42369_c0,comp42382_c0,comp43621_c0,comp43560_c0
GO:0009124	nucleoside monophosphate biosynthetic process	biological_process	0.20861	1	13	2965	35	12095	comp36079_c1,comp41910_c0,comp43750_c0,comp41726_c2,comp23704_c1,comp44188_c1,comp42349_c0,comp45582_c0,comp39664_c0,comp34991_c0,comp18696_c0,comp41303_c0,comp43300_c0
GO:0031224	intrinsic to membrane	cellular_component	0.20874	1	506	2965	1926	12095	comp85172_c0,comp146183_c0,comp29384_c0,comp44211_c1,comp41034_c0,comp47813_c0,comp40237_c0,comp38908_c1,comp43405_c0,comp296769_c0,comp44504_c0,comp33007_c0,comp43153_c0,comp47899_c0,comp17982_c0,comp43176_c2,comp41521_c0,comp43287_c0,comp18322_c0,comp38662_c0,comp39674_c0,comp41633_c1,comp42320_c0,comp42479_c0,comp18285_c0,comp30936_c0,comp41084_c0,comp43132_c0,comp38453_c0,comp31028_c0,comp413…
GO:0042440	pigment metabolic process	biological_process	0.20984	1	37	2965	104	12095	comp18448_c0,comp43223_c0,comp38717_c0,comp42398_c0,comp38551_c0,comp43620_c0,comp41565_c0,comp36130_c0,comp42741_c1,comp53417_c0,comp28678_c0,comp56171_c0,comp43032_c0,comp44178_c0,comp42599_c0,comp44316_c0,comp37590_c0,comp44567_c0,comp40759_c0,comp44123_c0,comp42621_c1,comp44420_c0,comp33179_c0,comp26427_c0,comp38364_c0,comp47813_c0,comp43843_c1,comp63819_c0,comp28607_c0,comp42075_c0,comp41505…
GO:0009156	ribonucleoside monophosphate biosynthetic process	biological_process	0.20988	1	12	2965	32	12095	comp36079_c1,comp41910_c0,comp43750_c0,comp41726_c2,comp23704_c1,comp44188_c1,comp42349_c0,comp45582_c0,comp39664_c0,comp34991_c0,comp41303_c0,comp43300_c0
GO:0009161	ribonucleoside monophosphate metabolic process	biological_process	0.20988	1	12	2965	32	12095	comp43300_c0,comp34991_c0,comp41303_c0,comp45582_c0,comp39664_c0,comp44188_c1,comp23704_c1,comp42349_c0,comp43750_c0,comp41726_c2,comp36079_c1,comp41910_c0
GO:0033036	macromolecule localization	biological_process	0.21044	1	168	2965	568	12095	comp37866_c0,comp57933_c0,comp39975_c0,comp44286_c0,comp43509_c5,comp50720_c0,comp47573_c0,comp41251_c0,comp41461_c0,comp41169_c0,comp44298_c1,comp42402_c0,comp41960_c0,comp42030_c0,comp45482_c0,comp43973_c0,comp35643_c0,comp43397_c0,comp40294_c0,comp32960_c0,comp230303_c0,comp16641_c0,comp18260_c0,comp40965_c0,comp43401_c0,comp31359_c0,comp38246_c0,comp30959_c0,comp41350_c0,comp44371_c0,comp4408…
GO:0031032	actomyosin structure organization	biological_process	0.21053	1	1	2965	1	12095	comp44852_c0
GO:0016744	transferase activity, transferring aldehyde or ketonic groups	molecular_function	0.21086	1	3	2965	5	12095	comp45761_c0,comp18458_c0,comp45803_c0
GO:0045263	proton-transporting ATP synthase complex, coupling factor F(o)	cellular_component	0.21131	1	24	2965	88	12095	comp42340_c1,comp61006_c0,comp38256_c0,comp43959_c0,comp43405_c0,comp44817_c0,comp44645_c0,comp41081_c0,comp41021_c0,comp33621_c1,comp44615_c0,comp35423_c2,comp44847_c0,comp44014_c0,comp30432_c0,comp43893_c4,comp28698_c0,comp316880_c0,comp41814_c0,comp34666_c0,comp35490_c0,comp34625_c0,comp44642_c0,comp37420_c0
GO:0009295	nucleoid	cellular_component	0.21181	1	1	2965	3	12095	comp18538_c0
GO:0019888	protein phosphatase regulator activity	molecular_function	0.21211	1	4	2965	9	12095	comp40517_c0,comp41278_c0,comp44040_c0,comp37429_c0
GO:0006305	DNA alkylation	biological_process	0.21271	1	5	2965	10	12095	comp40259_c0,comp37165_c0,comp43287_c0,comp39206_c0,comp40768_c0
GO:0006306	DNA methylation	biological_process	0.21271	1	5	2965	10	12095	comp39206_c0,comp40768_c0,comp40259_c0,comp37165_c0,comp43287_c0
GO:0044728	DNA methylation or demethylation	biological_process	0.21271	1	5	2965	10	12095	comp40259_c0,comp43287_c0,comp37165_c0,comp39206_c0,comp40768_c0
GO:0000150	recombinase activity	molecular_function	0.21309	1	4	2965	11	12095	comp38956_c0,comp21782_c0,comp20587_c0,comp43407_c0
GO:0016886	ligase activity, forming phosphoric ester bonds	molecular_function	0.21326	1	7	2965	21	12095	comp44303_c1,comp43183_c0,comp37149_c0,comp43084_c0,comp42621_c0,comp17456_c0,comp41306_c0
GO:0019074	viral RNA genome packaging	biological_process	0.21327	1	2	2965	3	12095	comp37693_c0,comp292600_c0
GO:0006614	SRP-dependent cotranslational protein targeting to membrane	biological_process	0.21345	1	12	2965	30	12095	comp34111_c0,comp42717_c0,comp39518_c0,comp46764_c0,comp63896_c0,comp38872_c0,comp37590_c0,comp46434_c0,comp42621_c0,comp50720_c0,comp29732_c0,comp41251_c0
GO:0045047	protein targeting to ER	biological_process	0.21345	1	12	2965	30	12095	comp50720_c0,comp41251_c0,comp29732_c0,comp46764_c0,comp39518_c0,comp42717_c0,comp34111_c0,comp42621_c0,comp46434_c0,comp37590_c0,comp38872_c0,comp63896_c0
GO:0072599	establishment of protein localization to endoplasmic reticulum	biological_process	0.21345	1	12	2965	30	12095	comp50720_c0,comp29732_c0,comp41251_c0,comp39518_c0,comp42717_c0,comp34111_c0,comp46764_c0,comp38872_c0,comp37590_c0,comp63896_c0,comp42621_c0,comp46434_c0
GO:0009274	peptidoglycan-based cell wall	cellular_component	0.21432	1	2	2965	5	12095	comp1040_c0,comp43519_c0
GO:0009276	Gram-negative-bacterium-type cell wall	cellular_component	0.21432	1	2	2965	5	12095	comp1040_c0,comp43519_c0
GO:0030150	protein import into mitochondrial matrix	biological_process	0.21437	1	2	2965	4	12095	comp44097_c0,comp38851_c0
GO:0008907	integrase activity	molecular_function	0.2147	1	2	2965	3	12095	comp42956_c5,comp17660_c0
GO:0008658	penicillin binding	molecular_function	0.2154	1	2	2965	3	12095	comp41747_c0,comp38968_c0
GO:0033293	monocarboxylic acid binding	molecular_function	0.2154	1	2	2965	3	12095	comp38968_c0,comp41747_c0
GO:0008452	RNA ligase activity	molecular_function	0.21601	1	2	2965	4	12095	comp41306_c0,comp17456_c0
GO:0006787	porphyrin-containing compound catabolic process	biological_process	0.21609	1	2	2965	3	12095	comp33179_c0,comp18448_c0
GO:0033015	tetrapyrrole catabolic process	biological_process	0.21609	1	2	2965	3	12095	comp18448_c0,comp33179_c0
GO:0051187	cofactor catabolic process	biological_process	0.21609	1	2	2965	3	12095	comp33179_c0,comp18448_c0
GO:0003713	transcription coactivator activity	molecular_function	0.21747	1	5	2965	13	12095	comp46055_c0,comp39214_c0,comp110541_c0,comp42927_c0,comp40602_c0
GO:0030228	lipoprotein particle receptor activity	molecular_function	0.21747	1	1	2965	1	12095	comp2893_c0
GO:0005294	neutral L-amino acid secondary active transmembrane transporter activity	molecular_function	0.21766	1	1	2965	1	12095	comp41720_c0
GO:0015175	neutral amino acid transmembrane transporter activity	molecular_function	0.21766	1	1	2965	1	12095	comp41720_c0
GO:0015655	alanine:sodium symporter activity	molecular_function	0.21766	1	1	2965	1	12095	comp41720_c0
GO:0015804	neutral amino acid transport	biological_process	0.21766	1	1	2965	1	12095	comp41720_c0
GO:0022858	alanine transmembrane transporter activity	molecular_function	0.21766	1	1	2965	1	12095	comp41720_c0
GO:0032328	alanine transport	biological_process	0.21766	1	1	2965	1	12095	comp41720_c0
GO:0016769	transferase activity, transferring nitrogenous groups	molecular_function	0.21816	1	7	2965	17	12095	comp42313_c0,comp34780_c0,comp45393_c0,comp46875_c0,comp42345_c0,comp39560_c0,comp25025_c0
GO:0034220	ion transmembrane transport	biological_process	0.21901	1	71	2965	267	12095	comp44014_c0,comp53130_c0,comp41814_c0,comp37383_c0,comp34666_c0,comp41130_c0,comp34625_c0,comp40172_c0,comp28698_c0,comp32960_c0,comp42270_c0,comp48329_c0,comp44023_c0,comp38256_c0,comp43401_c0,comp44847_c0,comp35423_c2,comp44785_c0,comp40687_c0,comp41021_c0,comp51542_c0,comp40178_c0,comp44103_c0,comp42467_c0,comp43893_c4,comp316880_c0,comp40921_c0,comp47573_c0,comp37651_c0,comp44772_c0,comp1860…
GO:0006417	regulation of translation	biological_process	0.21908	1	37	2965	117	12095	comp40548_c0,comp25917_c0,comp42795_c0,comp39939_c0,comp40805_c0,comp42938_c2,comp43731_c0,comp47359_c0,comp51542_c0,comp21562_c0,comp43871_c0,comp94261_c0,comp63682_c0,comp43650_c1,comp41025_c0,comp42349_c0,comp56313_c0,comp18436_c0,comp45408_c0,comp40062_c0,comp41423_c0,comp41642_c0,comp36402_c0,comp35389_c0,comp41643_c0,comp35499_c0,comp44006_c0,comp35597_c1,comp42487_c3,comp44771_c0,comp39754…
GO:0042219	cellular modified amino acid catabolic process	biological_process	0.21964	1	2	2965	3	12095	comp17152_c0,comp35672_c0
GO:0010333	terpene synthase activity	molecular_function	0.21989	1	4	2965	10	12095	comp48823_c0,comp66696_c0,comp31708_c0,comp44185_c0
GO:0008610	lipid biosynthetic process	biological_process	0.22004	1	99	2965	318	12095	comp63819_c0,comp35679_c0,comp42382_c0,comp35127_c1,comp43560_c0,comp44454_c0,comp42707_c0,comp40365_c0,comp45803_c0,comp18133_c0,comp24696_c0,comp37232_c1,comp18104_c0,comp44185_c0,comp41167_c0,comp42150_c0,comp43030_c0,comp41383_c2,comp43463_c5,comp40228_c0,comp42142_c0,comp18079_c0,comp33016_c0,comp18458_c0,comp38695_c0,comp39331_c0,comp56042_c0,comp42837_c1,comp42599_c0,comp43115_c0,comp49545…
GO:0009404	toxin metabolic process	biological_process	0.22122	1	8	2965	20	12095	comp47312_c0,comp48660_c0,comp40969_c0,comp42424_c0,comp35580_c0,comp44694_c0,comp42896_c0,comp36125_c0
GO:0006564	L-serine biosynthetic process	biological_process	0.22126	1	2	2965	3	12095	comp46875_c0,comp29134_c0
GO:0042765	GPI-anchor transamidase complex	cellular_component	0.22236	1	3	2965	5	12095	comp47141_c0,comp36552_c0,comp48660_c0
GO:0010942	positive regulation of cell death	biological_process	0.2229	1	2	2965	4	12095	comp36452_c0,comp43041_c1
GO:0043065	positive regulation of apoptotic process	biological_process	0.2229	1	2	2965	4	12095	comp36452_c0,comp43041_c1
GO:0043068	positive regulation of programmed cell death	biological_process	0.2229	1	2	2965	4	12095	comp36452_c0,comp43041_c1
GO:0009306	protein secretion	biological_process	0.22319	1	9	2965	22	12095	comp47141_c0,comp37358_c0,comp25749_c0,comp40027_c0,comp35470_c0,comp43240_c0,comp37982_c0,comp41354_c0,comp41279_c1
GO:0016701	oxidoreductase activity, acting on single donors with incorporation of molecular oxygen	molecular_function	0.22329	1	9	2965	26	12095	comp186407_c0,comp43544_c0,comp28685_c0,comp33320_c0,comp48578_c0,comp38864_c0,comp42115_c0,comp43464_c0,comp299421_c0
GO:0006760	folic acid-containing compound metabolic process	biological_process	0.22404	1	15	2965	45	12095	comp43562_c1,comp55321_c0,comp63040_c0,comp44613_c0,comp35873_c0,comp43479_c0,comp43405_c0,comp37408_c0,comp42797_c4,comp44175_c0,comp32556_c0,comp44773_c0,comp40364_c0,comp27000_c0,comp42783_c0
GO:0016702	oxidoreductase activity, acting on single donors with incorporation of molecular oxygen, incorporation of two atoms of oxygen	molecular_function	0.22409	1	7	2965	18	12095	comp28685_c0,comp42115_c0,comp43544_c0,comp48578_c0,comp33320_c0,comp299421_c0,comp43464_c0
GO:0006000	fructose metabolic process	biological_process	0.22427	1	10	2965	27	12095	comp29538_c0,comp38521_c0,comp18323_c1,comp18345_c0,comp41482_c0,comp46032_c0,comp44905_c0,comp46434_c0,comp42287_c0,comp42528_c2
GO:0000228	nuclear chromosome	cellular_component	0.22436	1	25	2965	75	12095	comp44124_c0,comp37115_c0,comp3297_c0,comp34090_c0,comp37801_c0,comp44059_c0,comp43461_c0,comp40034_c0,comp44551_c0,comp40628_c0,comp41034_c0,comp42621_c0,comp38337_c0,comp44425_c0,comp41435_c0,comp18570_c0,comp26138_c0,comp43775_c0,comp40066_c0,comp24210_c0,comp37452_c0,comp43401_c0,comp44077_c2,comp39367_c0,comp36458_c0
GO:0017057	6-phosphogluconolactonase activity	molecular_function	0.22476	1	1	2965	1	12095	comp47168_c0
GO:0004573	mannosyl-oligosaccharide glucosidase activity	molecular_function	0.22507	1	2	2965	3	12095	comp43075_c0,comp25637_c0
GO:0009303	rRNA transcription	biological_process	0.22637	1	1	2965	1	12095	comp18453_c0
GO:0004356	glutamate-ammonia ligase activity	molecular_function	0.22744	1	3	2965	5	12095	comp50355_c0,comp45379_c0,comp46874_c0
GO:0016211	ammonia ligase activity	molecular_function	0.22744	1	3	2965	5	12095	comp45379_c0,comp50355_c0,comp46874_c0
GO:0016880	acid-ammonia (or amide) ligase activity	molecular_function	0.22744	1	3	2965	5	12095	comp50355_c0,comp45379_c0,comp46874_c0
GO:0009002	serine-type D-Ala-D-Ala carboxypeptidase activity	molecular_function	0.22769	1	2	2965	3	12095	comp38016_c0,comp43681_c3
GO:0044036	cell wall macromolecule metabolic process	biological_process	0.22813	1	16	2965	50	12095	comp42593_c0,comp36103_c0,comp46874_c0,comp38598_c0,comp34993_c0,comp46018_c0,comp42621_c0,comp33953_c0,comp40096_c0,comp45379_c0,comp38756_c1,comp41368_c2,comp44600_c0,comp50355_c0,comp45269_c0,comp41471_c0
GO:0019438	aromatic compound biosynthetic process	biological_process	0.22882	1	381	2965	1378	12095	comp44416_c3,comp32320_c0,comp45315_c0,comp25850_c0,comp42037_c0,comp35616_c0,comp30833_c0,comp37651_c0,comp38170_c0,comp44316_c0,comp40364_c0,comp44785_c0,comp41493_c0,comp27000_c0,comp37900_c0,comp42938_c2,comp26526_c0,comp36527_c1,comp36753_c1,comp316880_c0,comp48884_c0,comp36894_c0,comp39130_c1,comp23532_c0,comp49232_c0,comp43510_c0,comp26427_c0,comp40979_c0,comp21782_c0,comp55321_c0,comp1867…
GO:0071704	organic substance metabolic process	biological_process	0.22904	1	1489	2965	5718	12095	comp44180_c1,comp40703_c0,comp33917_c0,comp44615_c0,comp42773_c0,comp40115_c1,comp24464_c0,comp43202_c0,comp52789_c0,comp21485_c0,comp18570_c0,comp42818_c0,comp40101_c0,comp33451_c0,comp44039_c0,comp43428_c0,comp43622_c1,comp37774_c0,comp52061_c0,comp18104_c0,comp35706_c0,comp39705_c0,comp38650_c0,comp28953_c0,comp39938_c0,comp32679_c0,comp37881_c0,comp43723_c4,comp43542_c0,comp34866_c0,comp33016…
GO:0050797	thymidylate synthase (FAD) activity	molecular_function	0.2292	1	1	2965	1	12095	comp18696_c0
GO:0042255	ribosome assembly	biological_process	0.2306	1	2	2965	4	12095	comp43650_c1,comp35796_c0
GO:0016759	cellulose synthase activity	molecular_function	0.23154	1	2	2965	3	12095	comp26933_c0,comp44193_c0
GO:0016760	cellulose synthase (UDP-forming) activity	molecular_function	0.23154	1	2	2965	3	12095	comp26933_c0,comp44193_c0
GO:0045226	extracellular polysaccharide biosynthetic process	biological_process	0.2326	1	9	2965	22	12095	comp38193_c0,comp38717_c0,comp40657_c0,comp44454_c0,comp42593_c0,comp35701_c0,comp41070_c0,comp18345_c0,comp42125_c0
GO:0046379	extracellular polysaccharide metabolic process	biological_process	0.2326	1	9	2965	22	12095	comp35701_c0,comp41070_c0,comp18345_c0,comp44454_c0,comp42593_c0,comp40657_c0,comp38193_c0,comp38717_c0,comp42125_c0
GO:0044255	cellular lipid metabolic process	biological_process	0.23362	1	141	2965	459	12095	comp43843_c1,comp37408_c0,comp55383_c0,comp37682_c0,comp63040_c0,comp42904_c1,comp41427_c0,comp17028_c0,comp33179_c0,comp48660_c0,comp55321_c0,comp43193_c0,comp37900_c0,comp20548_c0,comp21562_c0,comp37684_c0,comp43177_c0,comp24069_c0,comp18061_c0,comp48884_c0,comp28678_c0,comp18689_c0,comp31528_c0,comp31618_c0,comp41671_c0,comp37574_c0,comp39699_c0,comp39622_c0,comp41417_c0,comp42866_c0,comp19276…
GO:0015976	carbon utilization	biological_process	0.23407	1	7	2965	18	12095	comp43485_c0,comp39712_c0,comp34780_c0,comp41482_c0,comp45393_c0,comp44905_c0,comp45417_c0
GO:0005744	mitochondrial inner membrane presequence translocase complex	cellular_component	0.23436	1	2	2965	3	12095	comp44097_c0,comp38851_c0
GO:0016050	vesicle organization	biological_process	0.23457	1	7	2965	17	12095	comp188606_c0,comp27811_c1,comp42232_c2,comp43461_c0,comp43356_c0,comp41789_c0,comp42703_c1
GO:0009058	biosynthetic process	biological_process	0.23524	1	798	2965	3040	12095	comp38170_c0,comp38776_c0,comp39880_c0,comp38834_c0,comp30833_c0,comp45315_c0,comp25850_c0,comp39828_c0,comp42037_c0,comp35616_c0,comp33730_c0,comp44416_c3,comp40138_c0,comp43863_c3,comp43108_c0,comp36860_c0,comp26526_c0,comp40805_c0,comp27000_c0,comp37900_c0,comp28572_c0,comp44316_c0,comp45819_c0,comp49053_c0,comp38757_c0,comp55321_c0,comp40490_c0,comp43510_c0,comp41427_c0,comp21782_c0,comp17028…
GO:0048729	tissue morphogenesis	biological_process	0.23574	1	2	2965	4	12095	comp42289_c0,comp39619_c0
GO:0016638	oxidoreductase activity, acting on the CH-NH2 group of donors	molecular_function	0.23613	1	8	2965	24	12095	comp37374_c0,comp40923_c0,comp37545_c0,comp39050_c1,comp34185_c0,comp44248_c0,comp42464_c0,comp41833_c0
GO:0016433	rRNA (adenine) methyltransferase activity	molecular_function	0.23671	1	7	2965	18	12095	comp48821_c0,comp39765_c1,comp43023_c0,comp45578_c0,comp29830_c0,comp42150_c0,comp37480_c0
GO:0003684	damaged DNA binding	molecular_function	0.23718	1	9	2965	25	12095	comp40276_c0,comp39379_c0,comp43759_c0,comp57933_c0,comp34509_c0,comp31842_c0,comp56381_c0,comp138664_c0,comp316629_c0
GO:0020037	heme binding	molecular_function	0.23723	1	37	2965	150	12095	comp43875_c0,comp43005_c0,comp41253_c0,comp30405_c0,comp35531_c2,comp18564_c0,comp35685_c0,comp39219_c0,comp227987_c0,comp19435_c0,comp45168_c0,comp27542_c0,comp205207_c0,comp37716_c0,comp37472_c0,comp42797_c4,comp37532_c0,comp29874_c0,comp36738_c3,comp37702_c0,comp44198_c0,comp35531_c0,comp47829_c0,comp38738_c0,comp23153_c0,comp35531_c1,comp40128_c0,comp42429_c0,comp42072_c0,comp43464_c0,comp357…
GO:0016645	oxidoreductase activity, acting on the CH-NH group of donors	molecular_function	0.23789	1	12	2965	36	12095	comp40040_c0,comp55321_c0,comp43065_c1,comp42904_c1,comp44613_c0,comp37166_c0,comp37408_c0,comp42797_c4,comp43234_c0,comp40364_c0,comp44773_c0,comp44228_c0
GO:0016324	apical plasma membrane	cellular_component	0.23814	1	1	2965	1	12095	comp44645_c0
GO:0045177	apical part of cell	cellular_component	0.23814	1	1	2965	1	12095	comp44645_c0
GO:0006820	anion transport	biological_process	0.23824	1	27	2965	88	12095	comp42022_c0,comp33900_c3,comp32629_c1,comp39307_c0,comp43957_c1,comp41720_c0,comp42022_c1,comp37383_c0,comp43575_c0,comp19094_c1,comp36729_c0,comp37706_c0,comp45389_c0,comp39276_c0,comp42797_c4,comp40946_c0,comp51072_c0,comp33226_c0,comp18707_c1,comp39810_c0,comp25937_c0,comp42648_c0,comp43983_c9,comp36857_c0,comp33051_c0,comp87492_c0,comp44121_c4
GO:0009512	cytochrome b6f complex	cellular_component	0.23852	1	5	2965	14	12095	comp43708_c1,comp40520_c0,comp413278_c0,comp50690_c0,comp39214_c0
GO:0030288	outer membrane-bounded periplasmic space	cellular_component	0.23949	1	4	2965	12	12095	comp42918_c0,comp37939_c0,comp39760_c0,comp32829_c0
GO:0015930	glutamate synthase activity	molecular_function	0.23965	1	3	2965	5	12095	comp37374_c0,comp44248_c0,comp41833_c0
GO:0006527	arginine catabolic process	biological_process	0.23965	1	1	2965	1	12095	comp34898_c0
GO:0008792	arginine decarboxylase activity	molecular_function	0.23965	1	1	2965	1	12095	comp34898_c0
GO:0004659	prenyltransferase activity	molecular_function	0.24017	1	7	2965	18	12095	comp40207_c0,comp38785_c0,comp18347_c0,comp41073_c0,comp28607_c0,comp34765_c0,comp45582_c0
GO:0033177	proton-transporting two-sector ATPase complex, proton-transporting domain	cellular_component	0.24059	1	40	2965	143	12095	comp43401_c0,comp42531_c0,comp42262_c0,comp43405_c0,comp38256_c0,comp18060_c0,comp41081_c0,comp44645_c0,comp53130_c0,comp43244_c0,comp44014_c0,comp40978_c0,comp44615_c0,comp28698_c0,comp41130_c0,comp34625_c0,comp40123_c0,comp37420_c0,comp41814_c0,comp34666_c0,comp42340_c1,comp40921_c0,comp61006_c0,comp18601_c0,comp18709_c0,comp43959_c0,comp42247_c0,comp44817_c0,comp47573_c0,comp33621_c1,comp41021…
GO:0005544	calcium-dependent phospholipid binding	molecular_function	0.2417	1	2	2965	3	12095	comp38234_c0,comp41532_c0
GO:0008903	hydroxypyruvate isomerase activity	molecular_function	0.2423	1	1	2965	1	12095	comp39222_c0
GO:0003855	3-dehydroquinate dehydratase activity	molecular_function	0.24247	1	1	2965	1	12095	comp43225_c1
GO:0007618	mating	biological_process	0.2429	1	4	2965	11	12095	comp44817_c0,comp329765_c0,comp30432_c0,comp41190_c0
GO:0000051	urea cycle intermediate metabolic process	biological_process	0.24372	1	2	2965	3	12095	comp29571_c0,comp39630_c0
GO:1901617	organic hydroxy compound biosynthetic process	biological_process	0.24461	1	12	2965	31	12095	comp18387_c0,comp42528_c2,comp43115_c0,comp42125_c0,comp40657_c0,comp38193_c0,comp38717_c0,comp35701_c0,comp41070_c0,comp18345_c0,comp44454_c0,comp42593_c0
GO:0031109	microtubule polymerization or depolymerization	biological_process	0.24497	1	1	2965	2	12095	comp316880_c0
GO:0031110	regulation of microtubule polymerization or depolymerization	biological_process	0.24497	1	1	2965	2	12095	comp316880_c0
GO:0006900	membrane budding	biological_process	0.24525	1	4	2965	9	12095	comp27811_c1,comp188606_c0,comp41789_c0,comp42232_c2
GO:0006901	vesicle coating	biological_process	0.24525	1	4	2965	9	12095	comp42232_c2,comp41789_c0,comp188606_c0,comp27811_c1
GO:0009066	aspartate family amino acid metabolic process	biological_process	0.24539	1	52	2965	168	12095	comp40745_c0,comp36103_c0,comp44138_c2,comp41856_c0,comp43311_c5,comp38717_c0,comp28019_c0,comp41935_c0,comp44773_c0,comp41907_c0,comp46875_c0,comp16578_c0,comp43620_c0,comp26327_c0,comp41779_c0,comp35437_c1,comp37165_c0,comp43871_c0,comp45393_c0,comp42837_c1,comp40693_c0,comp41446_c0,comp42599_c0,comp42137_c0,comp35768_c0,comp43436_c0,comp55321_c0,comp49000_c0,comp41726_c2,comp43065_c1,comp38396…
GO:0006672	ceramide metabolic process	biological_process	0.24544	1	2	2965	3	12095	comp36187_c0,comp41897_c0
GO:0019825	oxygen binding	molecular_function	0.24632	1	2	2965	4	12095	comp35713_c0,comp205207_c0
GO:0009057	macromolecule catabolic process	biological_process	0.24646	1	78	2965	265	12095	comp35595_c0,comp43234_c0,comp43752_c0,comp54760_c0,comp33953_c0,comp43446_c0,comp44585_c1,comp45403_c0,comp31842_c0,comp33265_c0,comp43100_c1,comp25637_c0,comp35225_c1,comp38005_c1,comp41652_c0,comp27088_c0,comp44600_c0,comp42722_c0,comp45269_c0,comp41471_c0,comp43604_c0,comp47186_c0,comp18079_c0,comp43103_c0,comp44247_c0,comp47111_c0,comp35558_c0,comp44342_c0,comp47813_c0,comp46629_c0,comp21485…
GO:0003871	5-methyltetrahydropteroyltriglutamate-homocysteine S-methyltransferase activity	molecular_function	0.24648	1	2	2965	3	12095	comp35437_c1,comp28019_c0
GO:0042085	5-methyltetrahydropteroyltri-L-glutamate-dependent methyltransferase activity	molecular_function	0.24648	1	2	2965	3	12095	comp28019_c0,comp35437_c1
GO:0009123	nucleoside monophosphate metabolic process	biological_process	0.24656	1	13	2965	36	12095	comp43300_c0,comp18696_c0,comp41303_c0,comp34991_c0,comp39664_c0,comp45582_c0,comp42349_c0,comp44188_c1,comp23704_c1,comp41726_c2,comp43750_c0,comp41910_c0,comp36079_c1
GO:0010257	NADH dehydrogenase complex assembly	biological_process	0.24892	1	1	2965	1	12095	comp39495_c0
GO:0032981	mitochondrial respiratory chain complex I assembly	biological_process	0.24892	1	1	2965	1	12095	comp39495_c0
GO:0033108	mitochondrial respiratory chain complex assembly	biological_process	0.24892	1	1	2965	1	12095	comp39495_c0
GO:0097031	mitochondrial respiratory chain complex I biogenesis	biological_process	0.24892	1	1	2965	1	12095	comp39495_c0
GO:0030337	DNA polymerase processivity factor activity	molecular_function	0.24908	1	1	2965	1	12095	comp37115_c0
GO:0043626	PCNA complex	cellular_component	0.24908	1	1	2965	1	12095	comp37115_c0
GO:0033643	host cell part	cellular_component	0.24911	1	25	2965	84	12095	comp44204_c0,comp42518_c0,comp26508_c0,comp40204_c0,comp42740_c2,comp41275_c0,comp37973_c0,comp18079_c0,comp39893_c0,comp44539_c0,comp44237_c0,comp19469_c0,comp41805_c0,comp41923_c0,comp42608_c0,comp338556_c0,comp44297_c2,comp42690_c0,comp38683_c0,comp42621_c0,comp39247_c1,comp35225_c1,comp41390_c0,comp44066_c4,comp42621_c1
GO:0009250	glucan biosynthetic process	biological_process	0.24916	1	6	2965	15	12095	comp44783_c0,comp42420_c0,comp44193_c0,comp43385_c3,comp44023_c0,comp26933_c0
GO:0044433	cytoplasmic vesicle part	cellular_component	0.25004	1	15	2965	47	12095	comp18351_c0,comp30959_c0,comp35455_c0,comp44089_c0,comp43863_c3,comp35580_c0,comp39032_c0,comp35847_c0,comp38190_c1,comp40965_c0,comp36124_c0,comp19732_c0,comp44449_c0,comp43509_c1,comp44378_c0
GO:0003924	GTPase activity	molecular_function	0.25014	1	74	2965	234	12095	comp40066_c0,comp31842_c0,comp37889_c0,comp44667_c0,comp44514_c0,comp56313_c0,comp42349_c0,comp41366_c0,comp33119_c1,comp34589_c0,comp40574_c0,comp19638_c0,comp36772_c0,comp41833_c0,comp40548_c0,comp40201_c0,comp41957_c0,comp40360_c0,comp44160_c0,comp35598_c0,comp44211_c1,comp41391_c0,comp40496_c0,comp47045_c0,comp41034_c0,comp26705_c0,comp18323_c1,comp43153_c0,comp38662_c0,comp42714_c0,comp42731…
GO:0004402	histone acetyltransferase activity	molecular_function	0.2505	1	4	2965	8	12095	comp40602_c0,comp42927_c0,comp42040_c0,comp42337_c0
GO:0006378	mRNA polyadenylation	biological_process	0.25083	1	3	2965	6	12095	comp44346_c0,comp40803_c0,comp42883_c8
GO:0031124	mRNA 3'-end processing	biological_process	0.25083	1	3	2965	6	12095	comp44346_c0,comp40803_c0,comp42883_c8
GO:0008053	mitochondrial fusion	biological_process	0.25088	1	5	2965	13	12095	comp43401_c0,comp47573_c0,comp42621_c0,comp41034_c0,comp28578_c0
GO:0042196	chlorinated hydrocarbon metabolic process	biological_process	0.25112	1	10	2965	27	12095	comp37225_c0,comp42783_c0,comp31842_c0,comp32556_c0,comp44175_c0,comp43631_c6,comp28863_c0,comp38727_c0,comp63040_c0,comp42561_c0
GO:0042197	halogenated hydrocarbon metabolic process	biological_process	0.25112	1	10	2965	27	12095	comp42561_c0,comp63040_c0,comp38727_c0,comp28863_c0,comp44175_c0,comp32556_c0,comp43631_c6,comp42783_c0,comp31842_c0,comp37225_c0
GO:0043015	gamma-tubulin binding	molecular_function	0.25174	1	2	2965	3	12095	comp40123_c0,comp36825_c0
GO:0006554	lysine catabolic process	biological_process	0.2521	1	18	2965	50	12095	comp43074_c6,comp38717_c0,comp55321_c0,comp41856_c0,comp43065_c1,comp16578_c0,comp41935_c0,comp44452_c0,comp40228_c0,comp41907_c0,comp43843_c1,comp42382_c0,comp37408_c0,comp42369_c0,comp43621_c0,comp43560_c0,comp42837_c1,comp42599_c0
GO:0009068	aspartate family amino acid catabolic process	biological_process	0.2521	1	18	2965	50	12095	comp16578_c0,comp41935_c0,comp41907_c0,comp44452_c0,comp40228_c0,comp38717_c0,comp43074_c6,comp55321_c0,comp43065_c1,comp41856_c0,comp42837_c1,comp42599_c0,comp43843_c1,comp42369_c0,comp37408_c0,comp42382_c0,comp43621_c0,comp43560_c0
GO:0006167	AMP biosynthetic process	biological_process	0.25233	1	2	2965	3	12095	comp41910_c0,comp41726_c2
GO:0046033	AMP metabolic process	biological_process	0.25233	1	2	2965	3	12095	comp41910_c0,comp41726_c2
GO:0001948	glycoprotein binding	molecular_function	0.25258	1	2	2965	4	12095	comp6230_c0,comp280112_c0
GO:0043394	proteoglycan binding	molecular_function	0.25258	1	2	2965	4	12095	comp280112_c0,comp6230_c0
GO:0043395	heparan sulfate proteoglycan binding	molecular_function	0.25258	1	2	2965	4	12095	comp280112_c0,comp6230_c0
GO:0004807	triose-phosphate isomerase activity	molecular_function	0.25268	1	1	2965	1	12095	comp44905_c0
GO:0018874	benzoate metabolic process	biological_process	0.25317	1	10	2965	28	12095	comp43560_c0,comp55321_c0,comp42382_c0,comp38717_c0,comp37408_c0,comp43843_c1,comp41907_c0,comp40228_c0,comp42599_c0,comp42837_c1
GO:0043631	RNA polyadenylation	biological_process	0.25322	1	4	2965	9	12095	comp40803_c0,comp44346_c0,comp42381_c1,comp42883_c8
GO:0004559	alpha-mannosidase activity	molecular_function	0.25395	1	5	2965	11	12095	comp32581_c0,comp67573_c0,comp28368_c0,comp28520_c0,comp36007_c0
GO:0003847	1-alkyl-2-acetylglycerophosphocholine esterase activity	molecular_function	0.2542	1	2	2965	3	12095	comp33179_c0,comp18497_c0
GO:0008247	1-alkyl-2-acetylglycerophosphocholine esterase complex	cellular_component	0.2542	1	2	2965	3	12095	comp18497_c0,comp33179_c0
GO:0016197	endosomal transport	biological_process	0.25448	1	3	2965	7	12095	comp47573_c0,comp32960_c0,comp43397_c0
GO:0042147	retrograde transport, endosome to Golgi	biological_process	0.25448	1	3	2965	7	12095	comp43397_c0,comp32960_c0,comp47573_c0
GO:0032991	macromolecular complex	cellular_component	0.2547	1	640	2965	2466	12095	comp39378_c2,comp43338_c0,comp44810_c0,comp41789_c0,comp42075_c0,comp38452_c0,comp36105_c0,comp44072_c0,comp37579_c0,comp36124_c0,comp40969_c0,comp42707_c0,comp16055_c0,comp18060_c0,comp43142_c0,comp18321_c0,comp27153_c0,comp19733_c0,comp42690_c0,comp42267_c2,comp38337_c0,comp43119_c0,comp43514_c0,comp20238_c0,comp39939_c0,comp44232_c0,comp42790_c0,comp43103_c0,comp39696_c0,comp40548_c0,comp41459…
GO:0006944	cellular membrane fusion	biological_process	0.25603	1	6	2965	16	12095	comp28578_c0,comp47573_c0,comp41034_c0,comp42621_c0,comp43401_c0,comp43356_c0
GO:0048284	organelle fusion	biological_process	0.25603	1	6	2965	16	12095	comp43356_c0,comp43401_c0,comp42621_c0,comp41034_c0,comp47573_c0,comp28578_c0
GO:0042575	DNA polymerase complex	cellular_component	0.25614	1	21	2965	65	12095	comp42899_c0,comp34245_c0,comp35676_c0,comp40615_c0,comp40276_c0,comp43657_c4,comp20269_c0,comp47045_c0,comp40615_c1,comp34509_c0,comp41615_c0,comp46880_c0,comp47999_c0,comp38695_c0,comp26024_c0,comp37115_c0,comp37590_c0,comp19234_c0,comp42120_c0,comp43759_c0,comp44351_c1
GO:0043933	macromolecular complex subunit organization	biological_process	0.25694	1	52	2965	182	12095	comp41521_c0,comp43153_c0,comp46486_c0,comp43401_c0,comp39367_c0,comp34564_c2,comp43119_c0,comp40628_c0,comp18696_c0,comp41857_c0,comp36402_c0,comp44229_c0,comp46751_c0,comp41835_c0,comp41423_c0,comp41789_c0,comp41642_c0,comp40115_c1,comp43981_c0,comp37801_c0,comp28560_c0,comp42075_c0,comp24464_c0,comp35796_c0,comp27811_c1,comp53130_c0,comp42232_c2,comp43668_c3,comp33774_c0,comp188606_c0,comp3949…
GO:0004185	serine-type carboxypeptidase activity	molecular_function	0.25709	1	5	2965	12	12095	comp40670_c0,comp38016_c0,comp40805_c0,comp38175_c0,comp43681_c3
GO:0007423	sensory organ development	biological_process	0.25768	1	3	2965	7	12095	comp43851_c0,comp42289_c0,comp42863_c0
GO:0008746	NAD(P)+ transhydrogenase activity	molecular_function	0.25858	1	2	2965	4	12095	comp42428_c0,comp40641_c0
GO:0008750	NAD(P)+ transhydrogenase (AB-specific) activity	molecular_function	0.25858	1	2	2965	4	12095	comp40641_c0,comp42428_c0
GO:0016652	oxidoreductase activity, acting on NAD(P)H, NAD(P) as acceptor	molecular_function	0.25858	1	2	2965	4	12095	comp40641_c0,comp42428_c0
GO:0004726	non-membrane spanning protein tyrosine phosphatase activity	molecular_function	0.26114	1	1	2965	1	12095	comp43631_c6
GO:0022884	macromolecule transmembrane transporter activity	molecular_function	0.26246	1	6	2965	15	12095	comp41779_c0,comp41722_c3,comp25749_c0,comp31359_c0,comp37358_c0,comp40027_c0
GO:0032392	DNA geometric change	biological_process	0.26272	1	2	2965	3	12095	comp41565_c0,comp38551_c0
GO:0032508	DNA duplex unwinding	biological_process	0.26272	1	2	2965	3	12095	comp41565_c0,comp38551_c0
GO:0006030	chitin metabolic process	biological_process	0.26299	1	20	2965	77	12095	comp45269_c0,comp41471_c0,comp18684_c0,comp44600_c0,comp42523_c2,comp33240_c0,comp40096_c0,comp314066_c0,comp44592_c0,comp44369_c0,comp39245_c0,comp43233_c0,comp42621_c0,comp75753_c0,comp27206_c0,comp40032_c0,comp40103_c2,comp37358_c0,comp33451_c0,comp42621_c1
GO:0043226	organelle	cellular_component	0.26311	1	800	2965	3022	12095	comp40215_c0,comp36124_c0,comp37579_c0,comp44072_c0,comp36105_c0,comp42075_c0,comp40914_c0,comp38452_c0,comp43338_c0,comp34104_c0,comp39378_c2,comp36125_c0,comp43514_c0,comp694617_c0,comp43119_c0,comp40228_c0,comp38337_c0,comp42267_c2,comp42690_c0,comp19733_c0,comp42886_c0,comp27153_c0,comp18321_c0,comp43142_c0,comp16055_c0,comp40502_c0,comp46685_c0,comp43041_c1,comp41459_c0,comp40548_c0,comp3840…
GO:0043229	intracellular organelle	cellular_component	0.26311	1	800	2965	3022	12095	comp156374_c0,comp26138_c0,comp42271_c0,comp42429_c0,comp39849_c1,comp44272_c0,comp42671_c0,comp41279_c1,comp17359_c0,comp37109_c0,comp43100_c1,comp52229_c0,comp47359_c0,comp34589_c0,comp42261_c0,comp41978_c0,comp18640_c0,comp43759_c0,comp43574_c0,comp30432_c0,comp38695_c0,comp19806_c0,comp43407_c0,comp49250_c0,comp51072_c0,comp35840_c0,comp37898_c0,comp21526_c0,comp21903_c0,comp40628_c0,comp4103…
GO:0070567	cytidylyltransferase activity	molecular_function	0.26335	1	2	2965	3	12095	comp33016_c0,comp44819_c0
GO:0030312	external encapsulating structure	cellular_component	0.26342	1	14	2965	53	12095	comp1040_c0,comp37818_c0,comp39760_c0,comp32829_c0,comp44298_c1,comp42428_c0,comp42918_c0,comp43519_c0,comp19702_c1,comp26349_c0,comp75861_c0,comp30595_c0,comp37939_c0,comp26058_c0
GO:0005750	mitochondrial respiratory chain complex III	cellular_component	0.26351	1	3	2965	7	12095	comp25956_c0,comp30638_c0,comp44814_c0
GO:0006122	mitochondrial electron transport, ubiquinol to cytochrome c	biological_process	0.26351	1	3	2965	7	12095	comp30638_c0,comp44814_c0,comp25956_c0
GO:0045275	respiratory chain complex III	cellular_component	0.26351	1	3	2965	7	12095	comp25956_c0,comp30638_c0,comp44814_c0
GO:0008172	S-methyltransferase activity	molecular_function	0.26359	1	6	2965	15	12095	comp35873_c0,comp35437_c1,comp43479_c0,comp43562_c1,comp28019_c0,comp26327_c0
GO:0006753	nucleoside phosphate metabolic process	biological_process	0.2643	1	174	2965	663	12095	comp38662_c0,comp44700_c0,comp32618_c0,comp44645_c0,comp44296_c0,comp43405_c0,comp40496_c0,comp41034_c0,comp44211_c1,comp39664_c0,comp43186_c0,comp44454_c0,comp41835_c0,comp41643_c0,comp42382_c0,comp41368_c2,comp42023_c0,comp44905_c0,comp44615_c0,comp39536_c0,comp28578_c0,comp40516_c0,comp130983_c0,comp44188_c1,comp56313_c0,comp42033_c2,comp27940_c0,comp43856_c0,comp61006_c0,comp38647_c0,comp4161…
GO:0008839	4-hydroxy-tetrahydrodipicolinate reductase	molecular_function	0.26563	1	2	2965	4	12095	comp44773_c0,comp38717_c0
GO:0009089	lysine biosynthetic process via diaminopimelate	biological_process	0.26563	1	2	2965	4	12095	comp38717_c0,comp44773_c0
GO:0046451	diaminopimelate metabolic process	biological_process	0.26563	1	2	2965	4	12095	comp44773_c0,comp38717_c0
GO:0031301	integral to organelle membrane	cellular_component	0.26596	1	19	2965	59	12095	comp38466_c0,comp42220_c0,comp42004_c0,comp18470_c0,comp26206_c0,comp36552_c0,comp42612_c1,comp47141_c0,comp18633_c0,comp41624_c4,comp39828_c0,comp39975_c0,comp43509_c5,comp43119_c0,comp44485_c2,comp48660_c0,comp61006_c0,comp34185_c0,comp43176_c2
GO:0008381	mechanically-gated ion channel activity	molecular_function	0.26597	1	2	2965	3	12095	comp36595_c1,comp43630_c0
GO:0022833	mechanically gated channel activity	molecular_function	0.26597	1	2	2965	3	12095	comp36595_c1,comp43630_c0
GO:0030120	vesicle coat	cellular_component	0.26665	1	13	2965	42	12095	comp44378_c0,comp43509_c1,comp36124_c0,comp44449_c0,comp19732_c0,comp35580_c0,comp40965_c0,comp39032_c0,comp35847_c0,comp38190_c1,comp30959_c0,comp18351_c0,comp35455_c0
GO:0030662	coated vesicle membrane	cellular_component	0.26665	1	13	2965	42	12095	comp44378_c0,comp43509_c1,comp36124_c0,comp44449_c0,comp19732_c0,comp35580_c0,comp40965_c0,comp35847_c0,comp39032_c0,comp38190_c1,comp30959_c0,comp18351_c0,comp35455_c0
GO:0016875	ligase activity, forming carbon-oxygen bonds	molecular_function	0.26724	1	29	2965	85	12095	comp43461_c0,comp44491_c3,comp39791_c0,comp45482_c0,comp41614_c0,comp41558_c0,comp42137_c0,comp44006_c0,comp43871_c0,comp36623_c0,comp38211_c0,comp43244_c0,comp28572_c0,comp44362_c1,comp43979_c0,comp44109_c0,comp43401_c0,comp42820_c0,comp45066_c0,comp43436_c0,comp49000_c0,comp38299_c0,comp42649_c0,comp50194_c0,comp42901_c0,comp41034_c0,comp36746_c0,comp41279_c1,comp44244_c0
GO:0016876	ligase activity, forming aminoacyl-tRNA and related compounds	molecular_function	0.26724	1	29	2965	85	12095	comp43461_c0,comp44491_c3,comp39791_c0,comp41614_c0,comp41558_c0,comp45482_c0,comp43871_c0,comp36623_c0,comp38211_c0,comp43244_c0,comp28572_c0,comp42137_c0,comp44006_c0,comp42820_c0,comp45066_c0,comp43436_c0,comp49000_c0,comp44362_c1,comp44109_c0,comp43979_c0,comp43401_c0,comp42901_c0,comp41034_c0,comp41279_c1,comp36746_c0,comp44244_c0,comp38299_c0,comp50194_c0,comp42649_c0
GO:0018344	protein geranylgeranylation	biological_process	0.26748	1	1	2965	1	12095	comp41073_c0
GO:0005283	sodium:amino acid symporter activity	molecular_function	0.26762	1	1	2965	2	12095	comp41720_c0
GO:0005416	cation:amino acid symporter activity	molecular_function	0.26762	1	1	2965	2	12095	comp41720_c0
GO:0015846	polyamine transport	biological_process	0.26762	1	1	2965	2	12095	comp41720_c0
GO:0004812	aminoacyl-tRNA ligase activity	molecular_function	0.2683	1	28	2965	81	12095	comp41279_c1,comp44244_c0,comp36746_c0,comp41034_c0,comp42901_c0,comp42649_c0,comp50194_c0,comp38299_c0,comp49000_c0,comp43436_c0,comp45066_c0,comp42820_c0,comp43401_c0,comp44109_c0,comp43979_c0,comp44362_c1,comp28572_c0,comp43244_c0,comp38211_c0,comp36623_c0,comp43871_c0,comp44006_c0,comp42137_c0,comp41614_c0,comp45482_c0,comp39791_c0,comp43461_c0,comp44491_c3
GO:0009117	nucleotide metabolic process	biological_process	0.26831	1	170	2965	648	12095	comp18706_c0,comp37481_c0,comp34666_c0,comp40616_c0,comp41205_c1,comp44015_c0,comp34182_c0,comp43843_c1,comp26933_c0,comp46434_c0,comp42125_c0,comp46217_c0,comp41368_c1,comp44023_c0,comp38256_c0,comp43161_c0,comp18696_c0,comp38321_c0,comp43029_c0,comp43893_c4,comp35550_c0,comp316880_c0,comp44785_c0,comp35423_c2,comp44316_c0,comp34111_c0,comp37651_c0,comp43750_c0,comp42674_c0,comp42621_c0,comp4064…
GO:0032403	protein complex binding	molecular_function	0.26846	1	16	2965	42	12095	comp42899_c0,comp18323_c1,comp44185_c0,comp44941_c0,comp44504_c0,comp35598_c0,comp42621_c0,comp40066_c0,comp17456_c0,comp42861_c0,comp34589_c0,comp33119_c1,comp63896_c0,comp19638_c0,comp40574_c0,comp43769_c0
GO:0005643	nuclear pore	cellular_component	0.26897	1	20	2965	63	12095	comp37866_c0,comp43514_c0,comp57933_c0,comp44286_c0,comp41202_c0,comp43119_c0,comp41034_c0,comp43951_c0,comp44476_c0,comp38190_c1,comp296769_c0,comp39367_c0,comp44184_c0,comp16055_c0,comp37686_c0,comp44086_c2,comp39597_c0,comp41505_c0,comp44245_c0,comp44229_c0
GO:0046930	pore complex	cellular_component	0.26897	1	20	2965	63	12095	comp44086_c2,comp39597_c0,comp41505_c0,comp44245_c0,comp44229_c0,comp43514_c0,comp37866_c0,comp41202_c0,comp44286_c0,comp57933_c0,comp41034_c0,comp43951_c0,comp43119_c0,comp38190_c1,comp44476_c0,comp39367_c0,comp296769_c0,comp44184_c0,comp37686_c0,comp16055_c0
GO:0019843	rRNA binding	molecular_function	0.26979	1	4	2965	15	12095	comp24210_c0,comp39000_c0,comp43752_c0,comp51169_c0
GO:0009360	DNA polymerase III complex	cellular_component	0.26997	1	4	2965	10	12095	comp41615_c0,comp38695_c0,comp37590_c0,comp42899_c0
GO:0046939	nucleotide phosphorylation	biological_process	0.27008	1	3	2965	9	12095	comp40396_c0,comp41910_c0,comp130983_c0
GO:1901293	nucleoside phosphate biosynthetic process	biological_process	0.27011	1	56	2965	213	12095	comp34625_c0,comp37420_c0,comp41814_c0,comp34666_c0,comp44845_c0,comp28698_c0,comp44014_c0,comp44615_c0,comp43300_c0,comp40516_c0,comp34991_c0,comp18421_c0,comp44023_c0,comp41726_c2,comp44700_c0,comp44309_c1,comp41081_c0,comp44645_c0,comp43405_c0,comp42886_c0,comp38256_c0,comp34780_c0,comp39664_c0,comp43029_c0,comp43186_c0,comp18696_c0,comp34219_c0,comp18345_c0,comp35490_c0,comp44642_c0,comp31688…
GO:0008060	ARF GTPase activator activity	molecular_function	0.27052	1	6	2965	14	12095	comp43856_c0,comp41368_c1,comp41368_c2,comp34862_c0,comp40616_c0,comp43032_c0
GO:0032312	regulation of ARF GTPase activity	biological_process	0.27052	1	6	2965	14	12095	comp34862_c0,comp41368_c1,comp43856_c0,comp41368_c2,comp43032_c0,comp40616_c0
GO:0065004	protein-DNA complex assembly	biological_process	0.2716	1	6	2965	19	12095	comp62489_c0,comp43407_c0,comp34564_c2,comp316880_c0,comp36988_c0,comp43981_c0
GO:0071824	protein-DNA complex subunit organization	biological_process	0.2716	1	6	2965	19	12095	comp43981_c0,comp36988_c0,comp316880_c0,comp34564_c2,comp43407_c0,comp62489_c0
GO:0015031	protein transport	biological_process	0.2726	1	134	2965	452	12095	comp39032_c0,comp44069_c0,comp27153_c0,comp41354_c0,comp43119_c0,comp43514_c0,comp43437_c3,comp34104_c0,comp37173_c0,comp43602_c0,comp41505_c0,comp42612_c1,comp30551_c0,comp41369_c0,comp43244_c0,comp38872_c0,comp36124_c0,comp42220_c0,comp29732_c0,comp18046_c0,comp34185_c0,comp43356_c0,comp46032_c0,comp42930_c1,comp42914_c0,comp43032_c0,comp47141_c0,comp35847_c0,comp18336_c0,comp41459_c0,comp37590…
GO:0045184	establishment of protein localization	biological_process	0.2726	1	134	2965	452	12095	comp42717_c0,comp43509_c1,comp40027_c0,comp33179_c0,comp39910_c0,comp40048_c2,comp35580_c0,comp35427_c0,comp30595_c0,comp35607_c0,comp26206_c0,comp39597_c0,comp46434_c0,comp316629_c0,comp42056_c0,comp44229_c0,comp48737_c0,comp42256_c0,comp42621_c0,comp41417_c0,comp44476_c0,comp19276_c0,comp34111_c0,comp39518_c0,comp63896_c0,comp18061_c0,comp43298_c0,comp43514_c0,comp43119_c0,comp41354_c0,comp2715…
GO:0004617	phosphoglycerate dehydrogenase activity	molecular_function	0.27274	1	1	2965	1	12095	comp29134_c0
GO:0008028	monocarboxylic acid transmembrane transporter activity	molecular_function	0.2728	1	2	2965	4	12095	comp43575_c0,comp42797_c4
GO:0008508	bile acid:sodium symporter activity	molecular_function	0.2728	1	2	2965	4	12095	comp42797_c4,comp43575_c0
GO:0015125	bile acid transmembrane transporter activity	molecular_function	0.2728	1	2	2965	4	12095	comp42797_c4,comp43575_c0
GO:0015721	bile acid and bile salt transport	biological_process	0.2728	1	2	2965	4	12095	comp43575_c0,comp42797_c4
GO:0071554	cell wall organization or biogenesis	biological_process	0.27352	1	18	2965	57	12095	comp34993_c0,comp44514_c0,comp46018_c0,comp42593_c0,comp44023_c0,comp46874_c0,comp38598_c0,comp36103_c0,comp33953_c0,comp42621_c0,comp38756_c1,comp45379_c0,comp41368_c2,comp40096_c0,comp50355_c0,comp41471_c0,comp45269_c0,comp44600_c0
GO:0035434	copper ion transmembrane transport	biological_process	0.27353	1	3	2965	6	12095	comp40178_c0,comp42677_c0,comp40687_c0
GO:0004506	squalene monooxygenase activity	molecular_function	0.27384	1	2	2965	4	12095	comp53417_c0,comp41907_c0
GO:0007052	mitotic spindle organization	biological_process	0.27407	1	2	2965	3	12095	comp37801_c0,comp40628_c0
GO:0030472	mitotic spindle organization in nucleus	biological_process	0.27407	1	2	2965	3	12095	comp37801_c0,comp40628_c0
GO:0051225	spindle assembly	biological_process	0.27586	1	1	2965	2	12095	comp37169_c0
GO:0015293	symporter activity	molecular_function	0.27687	1	11	2965	33	12095	comp28690_c0,comp42797_c4,comp38792_c0,comp43538_c3,comp41817_c0,comp44172_c0,comp43575_c0,comp45534_c0,comp41720_c0,comp42648_c0,comp18636_c0
GO:0015294	solute:cation symporter activity	molecular_function	0.27687	1	11	2965	33	12095	comp41817_c0,comp44172_c0,comp43575_c0,comp45534_c0,comp42648_c0,comp41720_c0,comp18636_c0,comp28690_c0,comp42797_c4,comp38792_c0,comp43538_c3
GO:0005506	iron ion binding	molecular_function	0.27823	1	43	2965	172	12095	comp36738_c3,comp42115_c0,comp44198_c0,comp38864_c0,comp35531_c0,comp38738_c0,comp23153_c0,comp35531_c1,comp43907_c2,comp40128_c0,comp39324_c0,comp35713_c0,comp42072_c0,comp45403_c0,comp36738_c4,comp42671_c0,comp18069_c0,comp18634_c0,comp36738_c0,comp47573_c0,comp40057_c0,comp186407_c0,comp93358_c0,comp43863_c1,comp30550_c0,comp39383_c0,comp41253_c0,comp43005_c0,comp43875_c0,comp30405_c0,comp4269…
GO:0046148	pigment biosynthetic process	biological_process	0.27903	1	35	2965	101	12095	comp40759_c0,comp44567_c0,comp44420_c0,comp42621_c1,comp44123_c0,comp38364_c0,comp26427_c0,comp47813_c0,comp41505_c0,comp42075_c0,comp63819_c0,comp28607_c0,comp43843_c1,comp43437_c3,comp43338_c0,comp43560_c0,comp17456_c0,comp42904_c1,comp74429_c0,comp38717_c0,comp43223_c0,comp38551_c0,comp42398_c0,comp36130_c0,comp41565_c0,comp43620_c0,comp42741_c1,comp53417_c0,comp43032_c0,comp56171_c0,comp28678…
GO:0043173	nucleotide salvage	biological_process	0.27994	1	2	2965	3	12095	comp41910_c0,comp44188_c1
GO:0004335	galactokinase activity	molecular_function	0.28065	1	1	2965	1	12095	comp37071_c0
GO:0046835	carbohydrate phosphorylation	biological_process	0.28065	1	1	2965	1	12095	comp37071_c0
GO:0005635	nuclear envelope	cellular_component	0.28114	1	23	2965	76	12095	comp38190_c1,comp44476_c0,comp39367_c0,comp296769_c0,comp44184_c0,comp37686_c0,comp16055_c0,comp37866_c0,comp43514_c0,comp41202_c0,comp57933_c0,comp44286_c0,comp41034_c0,comp43951_c0,comp44485_c2,comp43119_c0,comp41505_c0,comp44245_c0,comp45482_c0,comp44229_c0,comp26972_c0,comp44086_c2,comp39597_c0
GO:0051920	peroxiredoxin activity	molecular_function	0.28117	1	3	2965	7	12095	comp38567_c0,comp45560_c0,comp41739_c0
GO:0005784	Sec61 translocon complex	cellular_component	0.28178	1	3	2965	8	12095	comp34185_c0,comp26206_c0,comp42612_c1
GO:0071256	translocon complex	cellular_component	0.28178	1	3	2965	8	12095	comp26206_c0,comp34185_c0,comp42612_c1
GO:0009416	response to light stimulus	biological_process	0.28191	1	2	2965	4	12095	comp42328_c0,comp42918_c0
GO:0016604	nuclear body	cellular_component	0.28204	1	2	2965	5	12095	comp34090_c0,comp110541_c0
GO:0042273	ribosomal large subunit biogenesis	biological_process	0.28393	1	1	2965	1	12095	comp43650_c1
GO:0043023	ribosomal large subunit binding	molecular_function	0.28393	1	1	2965	1	12095	comp43650_c1
GO:0008643	carbohydrate transport	biological_process	0.28396	1	14	2965	45	12095	comp39668_c0,comp44373_c0,comp43538_c3,comp44879_c0,comp42623_c0,comp47234_c0,comp42746_c0,comp78982_c0,comp35676_c0,comp41521_c0,comp43975_c0,comp35606_c0,comp44172_c0,comp44303_c1
GO:0004707	MAP kinase activity	molecular_function	0.28401	1	2	2965	3	12095	comp42003_c0,comp43840_c0
GO:0071722	detoxification of arsenic-containing substance	biological_process	0.28455	1	1	2965	1	12095	comp34111_c0
GO:0033057	multicellular organismal reproductive behavior	biological_process	0.28484	1	2	2965	5	12095	comp30432_c0,comp41190_c0
GO:0045297	post-mating behavior	biological_process	0.28484	1	2	2965	5	12095	comp41190_c0,comp30432_c0
GO:0045924	regulation of female receptivity	biological_process	0.28484	1	2	2965	5	12095	comp41190_c0,comp30432_c0
GO:0046008	regulation of female receptivity, post-mating	biological_process	0.28484	1	2	2965	5	12095	comp30432_c0,comp41190_c0
GO:0060180	female mating behavior	biological_process	0.28484	1	2	2965	5	12095	comp41190_c0,comp30432_c0
GO:0004798	thymidylate kinase activity	molecular_function	0.28492	1	1	2965	1	12095	comp40516_c0
GO:0006233	dTDP biosynthetic process	biological_process	0.28492	1	1	2965	1	12095	comp40516_c0
GO:0009133	nucleoside diphosphate biosynthetic process	biological_process	0.28492	1	1	2965	1	12095	comp40516_c0
GO:0009138	pyrimidine nucleoside diphosphate metabolic process	biological_process	0.28492	1	1	2965	1	12095	comp40516_c0
GO:0009139	pyrimidine nucleoside diphosphate biosynthetic process	biological_process	0.28492	1	1	2965	1	12095	comp40516_c0
GO:0009189	deoxyribonucleoside diphosphate biosynthetic process	biological_process	0.28492	1	1	2965	1	12095	comp40516_c0
GO:0009196	pyrimidine deoxyribonucleoside diphosphate metabolic process	biological_process	0.28492	1	1	2965	1	12095	comp40516_c0
GO:0009197	pyrimidine deoxyribonucleoside diphosphate biosynthetic process	biological_process	0.28492	1	1	2965	1	12095	comp40516_c0
GO:0046072	dTDP metabolic process	biological_process	0.28492	1	1	2965	1	12095	comp40516_c0
GO:0030153	bacteriocin immunity	biological_process	0.28602	1	4	2965	10	12095	comp44694_c0,comp47312_c0,comp48660_c0,comp40969_c0
GO:0005871	kinesin complex	cellular_component	0.28632	1	2	2965	3	12095	comp33358_c0,comp41569_c0
GO:0042558	pteridine-containing compound metabolic process	biological_process	0.28636	1	15	2965	47	12095	comp42797_c4,comp44175_c0,comp32556_c0,comp44773_c0,comp40364_c0,comp27000_c0,comp42783_c0,comp43562_c1,comp63040_c0,comp55321_c0,comp35873_c0,comp44613_c0,comp43479_c0,comp43405_c0,comp37408_c0
GO:0030430	host cell cytoplasm	cellular_component	0.28671	1	5	2965	12	12095	comp42608_c0,comp42518_c0,comp42690_c0,comp44237_c0,comp19469_c0
GO:0044265	cellular macromolecule catabolic process	biological_process	0.28845	1	53	2965	176	12095	comp38005_c1,comp18895_c0,comp35375_c0,comp33265_c0,comp44998_c0,comp43100_c1,comp43285_c0,comp31842_c0,comp45403_c0,comp44585_c1,comp57933_c0,comp47077_c0,comp54760_c0,comp44425_c0,comp43752_c0,comp43234_c0,comp44247_c0,comp43103_c0,comp34831_c0,comp42269_c0,comp47186_c0,comp43604_c0,comp42722_c0,comp46551_c0,comp41652_c0,comp43074_c6,comp40261_c0,comp49053_c0,comp44583_c0,comp44039_c0,comp42956…
GO:0007369	gastrulation	biological_process	0.2885	1	1	2965	2	12095	comp34090_c0
GO:0016023	cytoplasmic membrane-bounded vesicle	cellular_component	0.28908	1	16	2965	55	12095	comp35455_c0,comp35847_c0,comp36124_c0,comp18351_c0,comp30959_c0,comp44089_c0,comp35580_c0,comp19461_c0,comp39032_c0,comp38190_c1,comp40965_c0,comp19732_c0,comp44449_c0,comp43509_c1,comp43866_c0,comp44378_c0
GO:0031988	membrane-bounded vesicle	cellular_component	0.28908	1	16	2965	55	12095	comp35580_c0,comp40965_c0,comp38190_c1,comp19461_c0,comp39032_c0,comp30959_c0,comp18351_c0,comp44089_c0,comp43866_c0,comp44378_c0,comp43509_c1,comp44449_c0,comp19732_c0,comp35847_c0,comp35455_c0,comp36124_c0
GO:0008203	cholesterol metabolic process	biological_process	0.28993	1	3	2965	7	12095	comp38715_c0,comp187334_c0,comp18387_c0
GO:0004615	phosphomannomutase activity	molecular_function	0.29029	1	2	2965	3	12095	comp38521_c0,comp29538_c0
GO:0019307	mannose biosynthetic process	biological_process	0.29029	1	2	2965	3	12095	comp38521_c0,comp29538_c0
GO:0009233	menaquinone metabolic process	biological_process	0.29034	1	1	2965	1	12095	comp40207_c0
GO:0009234	menaquinone biosynthetic process	biological_process	0.29034	1	1	2965	1	12095	comp40207_c0
GO:0031409	pigment binding	molecular_function	0.29066	1	3	2965	9	12095	comp44796_c0,comp89599_c0,comp46215_c0
GO:0004648	O-phospho-L-serine:2-oxoglutarate aminotransferase activity	molecular_function	0.29069	1	1	2965	1	12095	comp46875_c0
GO:0055086	nucleobase-containing small molecule metabolic process	biological_process	0.29092	1	231	2965	879	12095	comp38321_c0,comp26427_c0,comp18696_c0,comp43029_c0,comp43161_c0,comp38256_c0,comp44023_c0,comp42284_c1,comp55321_c0,comp37826_c0,comp19839_c0,comp41368_c1,comp46217_c0,comp42125_c0,comp26933_c0,comp46434_c0,comp44015_c0,comp34182_c0,comp43843_c1,comp37481_c0,comp34666_c0,comp18706_c0,comp41205_c1,comp40616_c0,comp44081_c2,comp43691_c2,comp71523_c0,comp43382_c3,comp42621_c0,comp42741_c1,comp40641…
GO:0006477	protein sulfation	biological_process	0.29139	1	1	2965	1	12095	comp24948_c0
GO:0006478	peptidyl-tyrosine sulfation	biological_process	0.29139	1	1	2965	1	12095	comp24948_c0
GO:0008476	protein-tyrosine sulfotransferase activity	molecular_function	0.29139	1	1	2965	1	12095	comp24948_c0
GO:0051923	sulfation	biological_process	0.29139	1	1	2965	1	12095	comp24948_c0
GO:0004030	aldehyde dehydrogenase [NAD(P)+] activity	molecular_function	0.29204	1	2	2965	4	12095	comp42883_c5,comp42740_c2
GO:0017080	sodium channel regulator activity	molecular_function	0.29359	1	3	2965	8	12095	comp32758_c1,comp23326_c0,comp33789_c0
GO:0019871	sodium channel inhibitor activity	molecular_function	0.29359	1	3	2965	8	12095	comp32758_c1,comp33789_c0,comp23326_c0
GO:0035438	cyclic-di-GMP binding	molecular_function	0.29437	1	1	2965	1	12095	comp40666_c0
GO:0005275	amine transmembrane transporter activity	molecular_function	0.2946	1	1	2965	1	12095	comp25219_c0
GO:0015665	alcohol transmembrane transporter activity	molecular_function	0.2946	1	1	2965	1	12095	comp25219_c0
GO:0015695	organic cation transport	biological_process	0.2946	1	1	2965	1	12095	comp25219_c0
GO:0015837	amine transport	biological_process	0.2946	1	1	2965	1	12095	comp25219_c0
GO:0015850	organic hydroxy compound transport	biological_process	0.2946	1	1	2965	1	12095	comp25219_c0
GO:0034228	ethanolamine transmembrane transporter activity	molecular_function	0.2946	1	1	2965	1	12095	comp25219_c0
GO:0034229	ethanolamine transport	biological_process	0.2946	1	1	2965	1	12095	comp25219_c0
GO:1901618	organic hydroxy compound transmembrane transporter activity	molecular_function	0.2946	1	1	2965	1	12095	comp25219_c0
GO:1901071	glucosamine-containing compound metabolic process	biological_process	0.29532	1	20	2965	78	12095	comp42621_c1,comp33451_c0,comp37358_c0,comp40103_c2,comp40032_c0,comp27206_c0,comp75753_c0,comp42621_c0,comp43233_c0,comp44369_c0,comp39245_c0,comp44592_c0,comp314066_c0,comp40096_c0,comp33240_c0,comp42523_c2,comp44600_c0,comp18684_c0,comp45269_c0,comp41471_c0
GO:0046906	tetrapyrrole binding	molecular_function	0.2957	1	38	2965	156	12095	comp29874_c0,comp37532_c0,comp42142_c0,comp37716_c0,comp205207_c0,comp37472_c0,comp42797_c4,comp27542_c0,comp45168_c0,comp19435_c0,comp35685_c0,comp18564_c0,comp39219_c0,comp227987_c0,comp35531_c2,comp43875_c0,comp43005_c0,comp41253_c0,comp30405_c0,comp40057_c0,comp47573_c0,comp93358_c0,comp18634_c0,comp36738_c0,comp36738_c4,comp42429_c0,comp40128_c0,comp43464_c0,comp42072_c0,comp35713_c0,comp231…
GO:0016866	intramolecular transferase activity	molecular_function	0.29572	1	9	2965	25	12095	comp38521_c0,comp29538_c0,comp56650_c0,comp42322_c0,comp21145_c0,comp42142_c0,comp43149_c2,comp44297_c2,comp43385_c3
GO:0016108	tetraterpenoid metabolic process	biological_process	0.29592	1	8	2965	20	12095	comp43560_c0,comp42904_c1,comp28678_c0,comp43223_c0,comp63819_c0,comp53417_c0,comp43620_c0,comp44178_c0
GO:0016109	tetraterpenoid biosynthetic process	biological_process	0.29592	1	8	2965	20	12095	comp44178_c0,comp43620_c0,comp53417_c0,comp43223_c0,comp63819_c0,comp43560_c0,comp42904_c1,comp28678_c0
GO:0016116	carotenoid metabolic process	biological_process	0.29592	1	8	2965	20	12095	comp43223_c0,comp63819_c0,comp28678_c0,comp43560_c0,comp42904_c1,comp44178_c0,comp43620_c0,comp53417_c0
GO:0016117	carotenoid biosynthetic process	biological_process	0.29592	1	8	2965	20	12095	comp43620_c0,comp44178_c0,comp53417_c0,comp43223_c0,comp63819_c0,comp28678_c0,comp43560_c0,comp42904_c1
GO:0009888	tissue development	biological_process	0.29665	1	7	2965	19	12095	comp42289_c0,comp42698_c0,comp41569_c0,comp41108_c0,comp39619_c0,comp38650_c0,comp37484_c1
GO:0007631	feeding behavior	biological_process	0.29778	1	2	2965	3	12095	comp42230_c5,comp35061_c0
GO:0006805	xenobiotic metabolic process	biological_process	0.29871	1	10	2965	28	12095	comp42561_c0,comp63040_c0,comp28863_c0,comp38727_c0,comp44175_c0,comp32556_c0,comp43631_c6,comp31842_c0,comp42783_c0,comp37225_c0
GO:0009410	response to xenobiotic stimulus	biological_process	0.29871	1	10	2965	28	12095	comp31842_c0,comp42783_c0,comp37225_c0,comp28863_c0,comp38727_c0,comp43631_c6,comp32556_c0,comp44175_c0,comp63040_c0,comp42561_c0
GO:0071466	cellular response to xenobiotic stimulus	biological_process	0.29871	1	10	2965	28	12095	comp42561_c0,comp63040_c0,comp37225_c0,comp31842_c0,comp42783_c0,comp44175_c0,comp43631_c6,comp32556_c0,comp38727_c0,comp28863_c0
GO:0005622	intracellular	cellular_component	0.30027	1	1117	2965	4238	12095	comp40124_c1,comp42637_c6,comp44873_c0,comp34706_c0,comp26024_c0,comp35672_c0,comp60653_c0,comp41960_c0,comp44351_c1,comp20587_c0,comp41461_c0,comp37046_c0,comp42899_c0,comp41251_c0,comp35597_c0,comp34597_c0,comp38326_c0,comp35170_c1,comp20269_c0,comp41968_c0,comp40259_c0,comp43509_c5,comp39975_c0,comp39050_c1,comp39364_c0,comp34625_c0,comp34040_c0,comp34090_c1,comp28607_c0,comp43461_c0,comp37115…
GO:0010007	magnesium chelatase complex	cellular_component	0.30062	1	19	2965	52	12095	comp36130_c0,comp26427_c0,comp38364_c0,comp41565_c0,comp47813_c0,comp44567_c0,comp44420_c0,comp44123_c0,comp38551_c0,comp74429_c0,comp44316_c0,comp37590_c0,comp41505_c0,comp28607_c0,comp17456_c0,comp43437_c3,comp43338_c0,comp56171_c0,comp43032_c0
GO:0016851	magnesium chelatase activity	molecular_function	0.30062	1	19	2965	52	12095	comp44567_c0,comp44123_c0,comp38551_c0,comp44420_c0,comp41565_c0,comp36130_c0,comp26427_c0,comp38364_c0,comp47813_c0,comp28607_c0,comp41505_c0,comp56171_c0,comp43032_c0,comp17456_c0,comp43437_c3,comp43338_c0,comp44316_c0,comp37590_c0,comp74429_c0
GO:0051002	ligase activity, forming nitrogen-metal bonds	molecular_function	0.30062	1	19	2965	52	12095	comp41505_c0,comp28607_c0,comp17456_c0,comp43437_c3,comp43338_c0,comp56171_c0,comp43032_c0,comp74429_c0,comp37590_c0,comp44316_c0,comp44567_c0,comp44420_c0,comp44123_c0,comp38551_c0,comp36130_c0,comp26427_c0,comp38364_c0,comp41565_c0,comp47813_c0
GO:0051003	ligase activity, forming nitrogen-metal bonds, forming coordination complexes	molecular_function	0.30062	1	19	2965	52	12095	comp28607_c0,comp41505_c0,comp56171_c0,comp43032_c0,comp43437_c3,comp43338_c0,comp17456_c0,comp37590_c0,comp44316_c0,comp74429_c0,comp44567_c0,comp38551_c0,comp44123_c0,comp44420_c0,comp41565_c0,comp38364_c0,comp26427_c0,comp36130_c0,comp47813_c0
GO:0006714	sesquiterpenoid metabolic process	biological_process	0.30072	1	2	2965	5	12095	comp66696_c0,comp44185_c0
GO:0010334	sesquiterpene synthase activity	molecular_function	0.30072	1	2	2965	5	12095	comp44185_c0,comp66696_c0
GO:0016106	sesquiterpenoid biosynthetic process	biological_process	0.30072	1	2	2965	5	12095	comp66696_c0,comp44185_c0
GO:0045482	trichodiene synthase activity	molecular_function	0.30072	1	2	2965	5	12095	comp44185_c0,comp66696_c0
GO:0007610	behavior	biological_process	0.30182	1	5	2965	13	12095	comp44817_c0,comp30432_c0,comp42230_c5,comp41190_c0,comp35061_c0
GO:0072546	ER membrane protein complex	cellular_component	0.30415	1	1	2965	1	12095	comp41624_c4
GO:0071822	protein complex subunit organization	biological_process	0.30479	1	45	2965	158	12095	comp41789_c0,comp41423_c0,comp40115_c1,comp41642_c0,comp37801_c0,comp24464_c0,comp42075_c0,comp41857_c0,comp36402_c0,comp41835_c0,comp44229_c0,comp46751_c0,comp53130_c0,comp42232_c2,comp43668_c3,comp33774_c0,comp27811_c1,comp43401_c0,comp39367_c0,comp41521_c0,comp43153_c0,comp46486_c0,comp18696_c0,comp43119_c0,comp40628_c0,comp316880_c0,comp38884_c0,comp62489_c0,comp141216_c0,comp37169_c0,comp483…
GO:0008144	drug binding	molecular_function	0.30514	1	4	2965	9	12095	comp38968_c0,comp39458_c0,comp37675_c1,comp41747_c0
GO:0006611	protein export from nucleus	biological_process	0.30567	1	2	2965	4	12095	comp26972_c0,comp45482_c0
GO:0006998	nuclear envelope organization	biological_process	0.30567	1	2	2965	4	12095	comp26972_c0,comp45482_c0
GO:0006414	translational elongation	biological_process	0.30612	1	17	2965	61	12095	comp43871_c0,comp35597_c1,comp39754_c0,comp43731_c0,comp44006_c0,comp40805_c0,comp40548_c0,comp42795_c0,comp44175_c0,comp40062_c0,comp42349_c0,comp42956_c5,comp56313_c0,comp45725_c0,comp40019_c0,comp43979_c0,comp63682_c0
GO:0048511	rhythmic process	biological_process	0.30646	1	2	2965	4	12095	comp43609_c0,comp18325_c0
GO:0009086	methionine biosynthetic process	biological_process	0.30757	1	5	2965	12	12095	comp38396_c0,comp35437_c1,comp28019_c0,comp41779_c0,comp26327_c0
GO:0031410	cytoplasmic vesicle	cellular_component	0.30767	1	18	2965	61	12095	comp44449_c0,comp19732_c0,comp44378_c0,comp43866_c0,comp43509_c1,comp44089_c0,comp30959_c0,comp18351_c0,comp40965_c0,comp19461_c0,comp39032_c0,comp38190_c1,comp35580_c0,comp36124_c0,comp35455_c0,comp35847_c0,comp43461_c0,comp43863_c3
GO:0031982	vesicle	cellular_component	0.30767	1	18	2965	61	12095	comp43509_c1,comp44378_c0,comp43866_c0,comp19732_c0,comp44449_c0,comp35580_c0,comp19461_c0,comp39032_c0,comp38190_c1,comp40965_c0,comp18351_c0,comp30959_c0,comp44089_c0,comp36124_c0,comp43863_c3,comp43461_c0,comp35847_c0,comp35455_c0
GO:0009821	alkaloid biosynthetic process	biological_process	0.30888	1	2	2965	4	12095	comp45393_c0,comp34780_c0
GO:0019867	outer membrane	cellular_component	0.30898	1	22	2965	74	12095	comp41034_c0,comp42621_c0,comp51072_c0,comp32865_c0,comp32961_c0,comp35607_c0,comp30595_c0,comp47573_c0,comp39705_c0,comp43401_c0,comp34140_c0,comp27153_c0,comp18635_c0,comp28578_c0,comp32629_c1,comp44298_c1,comp42537_c0,comp18382_c0,comp39307_c0,comp34104_c0,comp26349_c0,comp43792_c0
GO:0030136	clathrin-coated vesicle	cellular_component	0.30959	1	4	2965	11	12095	comp44449_c0,comp36124_c0,comp30959_c0,comp43866_c0
GO:0044550	secondary metabolite biosynthetic process	biological_process	0.30964	1	13	2965	36	12095	comp42593_c0,comp44454_c0,comp41070_c0,comp18345_c0,comp35701_c0,comp36125_c0,comp42896_c0,comp76910_c0,comp38717_c0,comp38193_c0,comp40657_c0,comp42125_c0,comp43004_c0
GO:0008544	epidermis development	biological_process	0.30966	1	3	2965	6	12095	comp42289_c0,comp41108_c0,comp38650_c0
GO:0043588	skin development	biological_process	0.30966	1	3	2965	6	12095	comp41108_c0,comp38650_c0,comp42289_c0
GO:0004966	galanin receptor activity	molecular_function	0.31013	1	1	2965	1	12095	comp34909_c0
GO:0030135	coated vesicle	cellular_component	0.31014	1	14	2965	48	12095	comp36124_c0,comp44449_c0,comp19732_c0,comp43866_c0,comp44378_c0,comp43509_c1,comp30959_c0,comp18351_c0,comp35455_c0,comp35580_c0,comp40965_c0,comp39032_c0,comp35847_c0,comp38190_c1
GO:0005326	neurotransmitter transporter activity	molecular_function	0.31169	1	4	2965	9	12095	comp41817_c0,comp28690_c0,comp38792_c0,comp45534_c0
GO:0005328	neurotransmitter:sodium symporter activity	molecular_function	0.31169	1	4	2965	9	12095	comp38792_c0,comp45534_c0,comp28690_c0,comp41817_c0
GO:0016824	hydrolase activity, acting on acid halide bonds	molecular_function	0.31181	1	1	2965	1	12095	comp289417_c0
GO:0019120	hydrolase activity, acting on acid halide bonds, in C-halide compounds	molecular_function	0.31181	1	1	2965	1	12095	comp289417_c0
GO:0016192	vesicle-mediated transport	biological_process	0.31254	1	72	2965	237	12095	comp67763_c0,comp44089_c0,comp18351_c0,comp43176_c2,comp39032_c0,comp38190_c1,comp42207_c0,comp44069_c0,comp27153_c0,comp19732_c0,comp43119_c0,comp42690_c0,comp44378_c0,comp35455_c0,comp35792_c0,comp43904_c0,comp39672_c0,comp41789_c0,comp30551_c0,comp27811_c1,comp18285_c0,comp43244_c0,comp36124_c0,comp38914_c0,comp18046_c0,comp188606_c0,comp40729_c0,comp43835_c1,comp35724_c0,comp43356_c0,comp4981…
GO:0003887	DNA-directed DNA polymerase activity	molecular_function	0.31272	1	19	2965	61	12095	comp47999_c0,comp26024_c0,comp38695_c0,comp46880_c0,comp44351_c1,comp37590_c0,comp19234_c0,comp42120_c0,comp43759_c0,comp42899_c0,comp35676_c0,comp40615_c0,comp34509_c0,comp41615_c0,comp40276_c0,comp43657_c4,comp20269_c0,comp47045_c0,comp40615_c1
GO:0004801	sedoheptulose-7-phosphate:D-glyceraldehyde-3-phosphate glyceronetransferase activity	molecular_function	0.31336	1	1	2965	1	12095	comp45761_c0
GO:0030699	glycine reductase activity	molecular_function	0.31381	1	1	2965	1	12095	comp41120_c0
GO:0030700	glycine reductase complex	cellular_component	0.31381	1	1	2965	1	12095	comp41120_c0
GO:0046992	oxidoreductase activity, acting on X-H and Y-H to form an X-Y bond	molecular_function	0.31381	1	1	2965	1	12095	comp41120_c0
GO:0050485	oxidoreductase activity, acting on X-H and Y-H to form an X-Y bond, with a disulfide as acceptor	molecular_function	0.31381	1	1	2965	1	12095	comp41120_c0
GO:0003899	DNA-directed RNA polymerase activity	molecular_function	0.31411	1	32	2965	113	12095	comp40804_c0,comp41978_c0,comp23836_c0,comp41021_c0,comp37900_c0,comp41493_c0,comp41117_c0,comp48141_c0,comp18458_c0,comp20442_c0,comp43840_c0,comp35927_c0,comp32806_c1,comp43331_c0,comp44188_c1,comp29856_c0,comp18069_c0,comp38016_c0,comp44137_c2,comp37826_c0,comp47032_c0,comp34991_c0,comp19839_c0,comp44157_c0,comp52085_c0,comp43119_c0,comp47506_c0,comp39736_c0,comp16419_c0,comp56381_c0,comp42284…
GO:0005342	organic acid transmembrane transporter activity	molecular_function	0.31519	1	8	2965	24	12095	comp25937_c0,comp42797_c4,comp40946_c0,comp33051_c0,comp36729_c0,comp41720_c0,comp43575_c0,comp37383_c0
GO:0046943	carboxylic acid transmembrane transporter activity	molecular_function	0.31519	1	8	2965	24	12095	comp42797_c4,comp40946_c0,comp25937_c0,comp41720_c0,comp37383_c0,comp43575_c0,comp36729_c0,comp33051_c0
GO:0010181	FMN binding	molecular_function	0.31527	1	5	2965	12	12095	comp43234_c0,comp40923_c0,comp30550_c0,comp42849_c1,comp42624_c0
GO:0019008	molybdopterin synthase complex	cellular_component	0.31566	1	1	2965	1	12095	comp41471_c0
GO:0008113	peptide-methionine (S)-S-oxide reductase activity	molecular_function	0.31618	1	1	2965	1	12095	comp42387_c1
GO:0015947	methane metabolic process	biological_process	0.3162	1	5	2965	13	12095	comp35873_c0,comp43479_c0,comp43562_c1,comp18384_c0,comp30493_c0
GO:0043446	cellular alkane metabolic process	biological_process	0.3162	1	5	2965	13	12095	comp43562_c1,comp35873_c0,comp43479_c0,comp30493_c0,comp18384_c0
GO:0005829	cytosol	cellular_component	0.31656	1	13	2965	45	12095	comp39367_c0,comp37987_c0,comp19461_c0,comp44896_c0,comp37682_c0,comp39346_c0,comp42707_c0,comp42004_c0,comp42287_c0,comp43657_c4,comp41815_c1,comp43567_c0,comp24696_c0
GO:0044445	cytosolic part	cellular_component	0.31656	1	13	2965	45	12095	comp42004_c0,comp42707_c0,comp42287_c0,comp43657_c4,comp43567_c0,comp41815_c1,comp24696_c0,comp39367_c0,comp37987_c0,comp19461_c0,comp37682_c0,comp44896_c0,comp39346_c0
GO:0051213	dioxygenase activity	molecular_function	0.31728	1	13	2965	40	12095	comp42256_c0,comp48578_c0,comp42115_c0,comp43464_c0,comp299421_c0,comp37804_c1,comp43544_c0,comp39383_c0,comp28685_c0,comp74920_c0,comp42586_c0,comp44476_c0,comp33320_c0
GO:0004452	isopentenyl-diphosphate delta-isomerase activity	molecular_function	0.31746	1	1	2965	1	12095	comp49545_c0
GO:0009309	amine biosynthetic process	biological_process	0.3176	1	10	2965	28	12095	comp40228_c0,comp45393_c0,comp34780_c0,comp42037_c0,comp50194_c0,comp44075_c0,comp45066_c0,comp44896_c0,comp43225_c1,comp39791_c0
GO:0042401	cellular biogenic amine biosynthetic process	biological_process	0.3176	1	10	2965	28	12095	comp40228_c0,comp45393_c0,comp34780_c0,comp42037_c0,comp50194_c0,comp44075_c0,comp45066_c0,comp44896_c0,comp43225_c1,comp39791_c0
GO:0043543	protein acylation	biological_process	0.31773	1	3	2965	6	12095	comp42040_c0,comp42927_c0,comp40602_c0
GO:0016776	phosphotransferase activity, phosphate group as acceptor	molecular_function	0.31775	1	9	2965	32	12095	comp43161_c0,comp40396_c0,comp18387_c0,comp36585_c1,comp40516_c0,comp18466_c0,comp130983_c0,comp18069_c0,comp41910_c0
GO:0007617	mating behavior	biological_process	0.3188	1	3	2965	8	12095	comp41190_c0,comp30432_c0,comp44817_c0
GO:0019098	reproductive behavior	biological_process	0.3188	1	3	2965	8	12095	comp30432_c0,comp41190_c0,comp44817_c0
GO:0004046	aminoacylase activity	molecular_function	0.31913	1	1	2965	1	12095	comp39630_c0
GO:0042537	benzene-containing compound metabolic process	biological_process	0.31968	1	11	2965	34	12095	comp43560_c0,comp55321_c0,comp37408_c0,comp38717_c0,comp42382_c0,comp43843_c1,comp41907_c0,comp40228_c0,comp42599_c0,comp42837_c1,comp43464_c0
GO:0018995	host	cellular_component	0.31997	1	25	2965	88	12095	comp42621_c0,comp42690_c0,comp38683_c0,comp44297_c2,comp44066_c4,comp42621_c1,comp41390_c0,comp35225_c1,comp39247_c1,comp41275_c0,comp42740_c2,comp42518_c0,comp40204_c0,comp26508_c0,comp44204_c0,comp42608_c0,comp41923_c0,comp338556_c0,comp41805_c0,comp44237_c0,comp19469_c0,comp39893_c0,comp18079_c0,comp37973_c0,comp44539_c0
GO:0043245	extraorganismal space	cellular_component	0.31997	1	25	2965	88	12095	comp42690_c0,comp38683_c0,comp42621_c0,comp44297_c2,comp41390_c0,comp44066_c4,comp42621_c1,comp39247_c1,comp35225_c1,comp42518_c0,comp26508_c0,comp40204_c0,comp41275_c0,comp42740_c2,comp44204_c0,comp41805_c0,comp41923_c0,comp42608_c0,comp338556_c0,comp18079_c0,comp37973_c0,comp39893_c0,comp44539_c0,comp44237_c0,comp19469_c0
GO:0043657	host cell	cellular_component	0.31997	1	25	2965	88	12095	comp35225_c1,comp39247_c1,comp44066_c4,comp42621_c1,comp41390_c0,comp44297_c2,comp42621_c0,comp42690_c0,comp38683_c0,comp44237_c0,comp19469_c0,comp37973_c0,comp18079_c0,comp39893_c0,comp44539_c0,comp42608_c0,comp41923_c0,comp338556_c0,comp41805_c0,comp44204_c0,comp42740_c2,comp41275_c0,comp42518_c0,comp40204_c0,comp26508_c0
GO:0044215	other organism	cellular_component	0.31997	1	25	2965	88	12095	comp41390_c0,comp42621_c1,comp44066_c4,comp39247_c1,comp35225_c1,comp38683_c0,comp42690_c0,comp42621_c0,comp44297_c2,comp41805_c0,comp338556_c0,comp42608_c0,comp41923_c0,comp44539_c0,comp39893_c0,comp18079_c0,comp37973_c0,comp19469_c0,comp44237_c0,comp26508_c0,comp40204_c0,comp42518_c0,comp41275_c0,comp42740_c2,comp44204_c0
GO:0044216	other organism cell	cellular_component	0.31997	1	25	2965	88	12095	comp42740_c2,comp41275_c0,comp42518_c0,comp26508_c0,comp40204_c0,comp44204_c0,comp41923_c0,comp42608_c0,comp338556_c0,comp41805_c0,comp44237_c0,comp19469_c0,comp39893_c0,comp18079_c0,comp37973_c0,comp44539_c0,comp42621_c0,comp42690_c0,comp38683_c0,comp44297_c2,comp42621_c1,comp44066_c4,comp41390_c0,comp35225_c1,comp39247_c1
GO:0044217	other organism part	cellular_component	0.31997	1	25	2965	88	12095	comp41923_c0,comp42608_c0,comp338556_c0,comp41805_c0,comp44237_c0,comp19469_c0,comp18079_c0,comp37973_c0,comp39893_c0,comp44539_c0,comp41275_c0,comp42740_c2,comp42518_c0,comp26508_c0,comp40204_c0,comp44204_c0,comp44066_c4,comp42621_c1,comp41390_c0,comp35225_c1,comp39247_c1,comp42621_c0,comp42690_c0,comp38683_c0,comp44297_c2
GO:0006836	neurotransmitter transport	biological_process	0.32002	1	5	2965	13	12095	comp38792_c0,comp45534_c0,comp18060_c0,comp28690_c0,comp41817_c0
GO:0004308	exo-alpha-sialidase activity	molecular_function	0.32103	1	2	2965	4	12095	comp36802_c1,comp24069_c0
GO:0016997	alpha-sialidase activity	molecular_function	0.32103	1	2	2965	4	12095	comp36802_c1,comp24069_c0
GO:0006304	DNA modification	biological_process	0.32104	1	10	2965	35	12095	comp40259_c0,comp40768_c0,comp51263_c0,comp44585_c1,comp39206_c0,comp57933_c0,comp37165_c0,comp37651_c0,comp43287_c0,comp44039_c0
GO:0042546	cell wall biogenesis	biological_process	0.32105	1	9	2965	26	12095	comp50355_c0,comp46874_c0,comp44023_c0,comp38598_c0,comp36103_c0,comp42593_c0,comp38756_c1,comp45379_c0,comp46018_c0
GO:0004756	selenide, water dikinase activity	molecular_function	0.32155	1	1	2965	1	12095	comp35465_c0
GO:0016781	phosphotransferase activity, paired acceptors	molecular_function	0.32155	1	1	2965	1	12095	comp35465_c0
GO:0004654	polyribonucleotide nucleotidyltransferase activity	molecular_function	0.3224	1	1	2965	1	12095	comp42773_c0
GO:0003725	double-stranded RNA binding	molecular_function	0.32248	1	4	2965	9	12095	comp18069_c0,comp43849_c0,comp43752_c0,comp71766_c0
GO:0006825	copper ion transport	biological_process	0.32279	1	4	2965	10	12095	comp40687_c0,comp42677_c0,comp40178_c0,comp39369_c1
GO:0009165	nucleotide biosynthetic process	biological_process	0.32288	1	53	2965	205	12095	comp34780_c0,comp34219_c0,comp18696_c0,comp43029_c0,comp43186_c0,comp44700_c0,comp44645_c0,comp41081_c0,comp44309_c1,comp44023_c0,comp18421_c0,comp41726_c2,comp42886_c0,comp38256_c0,comp43405_c0,comp44615_c0,comp44014_c0,comp40516_c0,comp34991_c0,comp41814_c0,comp34666_c0,comp34625_c0,comp37420_c0,comp28698_c0,comp44845_c0,comp61006_c0,comp42340_c1,comp45582_c0,comp18624_c0,comp130983_c0,comp4481…
GO:0016568	chromatin modification	biological_process	0.32306	1	15	2965	43	12095	comp39484_c2,comp40228_c0,comp44452_c0,comp26138_c0,comp43621_c0,comp42337_c0,comp34090_c1,comp34090_c0,comp41856_c0,comp42040_c0,comp36292_c0,comp42927_c0,comp39458_c0,comp40602_c0,comp19469_c0
GO:0009231	riboflavin biosynthetic process	biological_process	0.32313	1	2	2965	4	12095	comp41759_c0,comp43029_c0
GO:0042727	flavin-containing compound biosynthetic process	biological_process	0.32313	1	2	2965	4	12095	comp43029_c0,comp41759_c0
GO:0032268	regulation of cellular protein metabolic process	biological_process	0.32378	1	44	2965	148	12095	comp40062_c0,comp18436_c0,comp45408_c0,comp56964_c0,comp41122_c0,comp42349_c0,comp45045_c0,comp56313_c0,comp38345_c0,comp63682_c0,comp43650_c1,comp41025_c0,comp43871_c0,comp21562_c0,comp94261_c0,comp40502_c0,comp42938_c2,comp43731_c0,comp47359_c0,comp51542_c0,comp39939_c0,comp35807_c0,comp40805_c0,comp40548_c0,comp25917_c0,comp42795_c0,comp47045_c0,comp44175_c0,comp42108_c1,comp18321_c0,comp42956…
GO:0008135	translation factor activity, nucleic acid binding	molecular_function	0.32454	1	31	2965	102	12095	comp41642_c0,comp42795_c0,comp41423_c0,comp25917_c0,comp40548_c0,comp35389_c0,comp41643_c0,comp40805_c0,comp36402_c0,comp39939_c0,comp51542_c0,comp47359_c0,comp35499_c0,comp42938_c2,comp94261_c0,comp39754_c0,comp44771_c0,comp21562_c0,comp35597_c1,comp42487_c3,comp41025_c0,comp43650_c1,comp63682_c0,comp56313_c0,comp42349_c0,comp18321_c0,comp42956_c5,comp45408_c0,comp18436_c0,comp40062_c0,comp47045…
GO:0016843	amine-lyase activity	molecular_function	0.32512	1	1	2965	1	12095	comp48884_c0
GO:0016844	strictosidine synthase activity	molecular_function	0.32512	1	1	2965	1	12095	comp48884_c0
GO:0042431	indole metabolic process	biological_process	0.32512	1	1	2965	1	12095	comp48884_c0
GO:0042432	indole biosynthetic process	biological_process	0.32512	1	1	2965	1	12095	comp48884_c0
GO:0018208	peptidyl-proline modification	biological_process	0.32518	1	6	2965	17	12095	comp39458_c0,comp40592_c0,comp299421_c0,comp28744_c0,comp44847_c0,comp35579_c0
GO:0005730	nucleolus	cellular_component	0.32595	1	36	2965	127	12095	comp44809_c0,comp42284_c1,comp56381_c0,comp16419_c0,comp47506_c0,comp39736_c0,comp41265_c0,comp43119_c0,comp52085_c0,comp44157_c0,comp19839_c0,comp34991_c0,comp37826_c0,comp47032_c0,comp44137_c2,comp38016_c0,comp43650_c1,comp18069_c0,comp39458_c0,comp29856_c0,comp44188_c1,comp43331_c0,comp32806_c1,comp35927_c0,comp43840_c0,comp20442_c0,comp18458_c0,comp48141_c0,comp41117_c0,comp46050_c0,comp41493…
GO:0030259	lipid glycosylation	biological_process	0.3267	1	9	2965	27	12095	comp35710_c0,comp359390_c0,comp25857_c0,comp32666_c0,comp47582_c0,comp1217_c0,comp42866_c0,comp49300_c0,comp61202_c0
GO:0006144	purine nucleobase metabolic process	biological_process	0.32671	1	67	2965	250	12095	comp52085_c0,comp44157_c0,comp43437_c3,comp25749_c0,comp34975_c0,comp47032_c0,comp40703_c0,comp39267_c0,comp42773_c0,comp37241_c1,comp44809_c0,comp16419_c0,comp43186_c0,comp34219_c0,comp43297_c1,comp43119_c0,comp41833_c0,comp18458_c0,comp43103_c0,comp41910_c0,comp48141_c0,comp43032_c0,comp42025_c0,comp36585_c1,comp41978_c0,comp39666_c0,comp40804_c0,comp46032_c0,comp39712_c0,comp130983_c0,comp2985…
GO:0000015	phosphopyruvate hydratase complex	cellular_component	0.32684	1	1	2965	1	12095	comp44896_c0
GO:0004634	phosphopyruvate hydratase activity	molecular_function	0.32684	1	1	2965	1	12095	comp44896_c0
GO:0004665	prephenate dehydrogenase (NADP+) activity	molecular_function	0.32733	1	1	2965	1	12095	comp40228_c0
GO:0008442	3-hydroxyisobutyrate dehydrogenase activity	molecular_function	0.32733	1	1	2965	1	12095	comp40228_c0
GO:0008977	prephenate dehydrogenase activity	molecular_function	0.32733	1	1	2965	1	12095	comp40228_c0
GO:0002200	somatic diversification of immune receptors	biological_process	0.32782	1	1	2965	1	12095	comp34084_c0
GO:0002562	somatic diversification of immune receptors via germline recombination within a single locus	biological_process	0.32782	1	1	2965	1	12095	comp34084_c0
GO:0016444	somatic cell DNA recombination	biological_process	0.32782	1	1	2965	1	12095	comp34084_c0
GO:0033151	V(D)J recombination	biological_process	0.32782	1	1	2965	1	12095	comp34084_c0
GO:0006903	vesicle targeting	biological_process	0.32821	1	1	2965	2	12095	comp188606_c0
GO:0048199	vesicle targeting, to, from or within Golgi	biological_process	0.32821	1	1	2965	2	12095	comp188606_c0
GO:0048207	vesicle targeting, rough ER to cis-Golgi	biological_process	0.32821	1	1	2965	2	12095	comp188606_c0
GO:0048208	COPII vesicle coating	biological_process	0.32821	1	1	2965	2	12095	comp188606_c0
GO:0051648	vesicle localization	biological_process	0.32821	1	1	2965	2	12095	comp188606_c0
GO:0051650	establishment of vesicle localization	biological_process	0.32821	1	1	2965	2	12095	comp188606_c0
GO:0051656	establishment of organelle localization	biological_process	0.32821	1	1	2965	2	12095	comp188606_c0
GO:0090114	COPII-coated vesicle budding	biological_process	0.32821	1	1	2965	2	12095	comp188606_c0
GO:0004222	metalloendopeptidase activity	molecular_function	0.32863	1	23	2965	77	12095	comp41080_c0,comp38473_c0,comp43542_c0,comp53449_c0,comp56171_c0,comp44646_c0,comp44098_c0,comp41614_c0,comp47813_c0,comp47194_c0,comp44449_c0,comp43079_c0,comp37245_c0,comp42321_c1,comp43193_c0,comp33265_c0,comp39514_c0,comp43849_c0,comp40799_c0,comp50676_c0,comp42816_c0,comp40220_c0,comp36857_c0
GO:0051304	chromosome separation	biological_process	0.32891	1	1	2965	1	12095	comp41251_c0
GO:0005186	pheromone activity	molecular_function	0.32891	1	4	2965	11	12095	comp38299_c0,comp41748_c0,comp41667_c0,comp41122_c0
GO:0044038	cell wall macromolecule biosynthetic process	biological_process	0.32961	1	8	2965	23	12095	comp45379_c0,comp46018_c0,comp38756_c1,comp36103_c0,comp38598_c0,comp46874_c0,comp42593_c0,comp50355_c0
GO:0070589	cellular component macromolecule biosynthetic process	biological_process	0.32961	1	8	2965	23	12095	comp42593_c0,comp46874_c0,comp38598_c0,comp36103_c0,comp45379_c0,comp38756_c1,comp46018_c0,comp50355_c0
GO:0016774	phosphotransferase activity, carboxyl group as acceptor	molecular_function	0.32989	1	2	2965	4	12095	comp45417_c0,comp29571_c0
GO:0006338	chromatin remodeling	biological_process	0.33072	1	4	2965	10	12095	comp40228_c0,comp39484_c2,comp19469_c0,comp26138_c0
GO:0006546	glycine catabolic process	biological_process	0.33081	1	5	2965	18	12095	comp42464_c0,comp39671_c0,comp37722_c0,comp40693_c0,comp38052_c0
GO:0009071	serine family amino acid catabolic process	biological_process	0.33081	1	5	2965	18	12095	comp42464_c0,comp39671_c0,comp40693_c0,comp37722_c0,comp38052_c0
GO:0044238	primary metabolic process	biological_process	0.33084	1	1419	2965	5459	12095	comp43877_c0,comp42120_c0,comp42900_c0,comp45417_c0,comp43032_c0,comp41779_c0,comp62489_c0,comp18898_c0,comp41164_c0,comp34961_c0,comp34731_c0,comp44239_c0,comp32556_c0,comp44930_c0,comp36673_c0,comp25595_c0,comp42247_c0,comp42398_c0,comp39514_c0,comp43665_c0,comp38005_c1,comp21747_c0,comp43311_c5,comp35061_c0,comp34421_c0,comp42528_c2,comp43602_c0,comp41857_c0,comp44248_c0,comp37912_c0,comp43519…
GO:0016634	oxidoreductase activity, acting on the CH-CH group of donors, oxygen as acceptor	molecular_function	0.33084	1	5	2965	12	12095	comp32758_c1,comp633206_c0,comp35701_c0,comp32815_c0,comp694617_c0
GO:0004418	hydroxymethylbilane synthase activity	molecular_function	0.331	1	1	2965	1	12095	comp43508_c0
GO:0006766	vitamin metabolic process	biological_process	0.33155	1	39	2965	127	12095	comp31842_c0,comp46875_c0,comp41907_c0,comp22371_c0,comp40641_c0,comp32556_c0,comp44456_c0,comp38717_c0,comp41035_c0,comp44096_c0,comp44613_c0,comp41696_c2,comp44188_c1,comp42398_c0,comp42561_c0,comp42599_c0,comp43631_c6,comp40923_c0,comp35873_c0,comp18689_c0,comp43029_c0,comp37225_c0,comp42428_c0,comp29134_c0,comp43510_c0,comp40228_c0,comp28863_c0,comp41022_c0,comp41759_c0,comp34780_c0,comp44175…
GO:0006767	water-soluble vitamin metabolic process	biological_process	0.33155	1	39	2965	127	12095	comp34889_c1,comp41022_c0,comp41759_c0,comp44175_c0,comp34780_c0,comp40228_c0,comp28863_c0,comp43029_c0,comp42428_c0,comp37225_c0,comp43510_c0,comp29134_c0,comp43562_c1,comp63040_c0,comp41205_c1,comp43479_c0,comp37408_c0,comp38727_c0,comp42783_c0,comp42398_c0,comp42561_c0,comp44613_c0,comp44188_c1,comp41696_c2,comp44096_c0,comp38717_c0,comp44456_c0,comp41035_c0,comp22371_c0,comp40641_c0,comp32556…
GO:0005338	nucleotide-sugar transmembrane transporter activity	molecular_function	0.33218	1	1	2965	1	12095	comp43538_c3
GO:0006862	nucleotide transport	biological_process	0.33218	1	1	2965	1	12095	comp43538_c3
GO:0015215	nucleotide transmembrane transporter activity	molecular_function	0.33218	1	1	2965	1	12095	comp43538_c3
GO:0015780	nucleotide-sugar transport	biological_process	0.33218	1	1	2965	1	12095	comp43538_c3
GO:0005742	mitochondrial outer membrane translocase complex	cellular_component	0.33228	1	2	2965	6	12095	comp42537_c0,comp35607_c0
GO:0043168	anion binding	molecular_function	0.33262	1	436	2965	1549	12095	comp23326_c0,comp41058_c0,comp26427_c0,comp17028_c0,comp41931_c2,comp55321_c0,comp35865_c0,comp46434_c0,comp46217_c0,comp42767_c0,comp41368_c1,comp42079_c0,comp42904_c1,comp66191_c0,comp18347_c0,comp55383_c0,comp44363_c0,comp40641_c0,comp38834_c0,comp38776_c0,comp19276_c0,comp42887_c0,comp44941_c0,comp44463_c0,comp28572_c0,comp43705_c0,comp41837_c0,comp44316_c0,comp42768_c1,comp37900_c0,comp27000…
GO:0003999	adenine phosphoribosyltransferase activity	molecular_function	0.33291	1	1	2965	1	12095	comp42741_c1
GO:0006168	adenine salvage	biological_process	0.33291	1	1	2965	1	12095	comp42741_c1
GO:0043096	purine nucleobase salvage	biological_process	0.33291	1	1	2965	1	12095	comp42741_c1
GO:0046083	adenine metabolic process	biological_process	0.33291	1	1	2965	1	12095	comp42741_c1
GO:0046084	adenine biosynthetic process	biological_process	0.33291	1	1	2965	1	12095	comp42741_c1
GO:0052689	carboxylic ester hydrolase activity	molecular_function	0.33311	1	20	2965	68	12095	comp43979_c0,comp35158_c0,comp18448_c0,comp34720_c0,comp42826_c0,comp25595_c0,comp18497_c0,comp35184_c0,comp47168_c0,comp33179_c0,comp38299_c0,comp38062_c0,comp42930_c1,comp42901_c0,comp48884_c0,comp29351_c0,comp58237_c0,comp44006_c0,comp18640_c0,comp43871_c0
GO:0004333	fumarate hydratase activity	molecular_function	0.33327	1	1	2965	1	12095	comp32380_c0
GO:0006106	fumarate metabolic process	biological_process	0.33327	1	1	2965	1	12095	comp32380_c0
GO:0009126	purine nucleoside monophosphate metabolic process	biological_process	0.33373	1	8	2965	22	12095	comp43300_c0,comp39664_c0,comp45582_c0,comp42349_c0,comp41726_c2,comp43750_c0,comp41910_c0,comp36079_c1
GO:0009127	purine nucleoside monophosphate biosynthetic process	biological_process	0.33373	1	8	2965	22	12095	comp41726_c2,comp43750_c0,comp42349_c0,comp41910_c0,comp36079_c1,comp43300_c0,comp39664_c0,comp45582_c0
GO:0009167	purine ribonucleoside monophosphate metabolic process	biological_process	0.33373	1	8	2965	22	12095	comp41910_c0,comp36079_c1,comp42349_c0,comp41726_c2,comp43750_c0,comp39664_c0,comp45582_c0,comp43300_c0
GO:0009168	purine ribonucleoside monophosphate biosynthetic process	biological_process	0.33373	1	8	2965	22	12095	comp43300_c0,comp45582_c0,comp39664_c0,comp42349_c0,comp43750_c0,comp41726_c2,comp36079_c1,comp41910_c0
GO:0003995	acyl-CoA dehydrogenase activity	molecular_function	0.33376	1	7	2965	19	12095	comp33774_c0,comp32758_c1,comp46427_c0,comp694617_c0,comp26834_c0,comp32815_c0,comp35701_c0
GO:0048040	UDP-glucuronate decarboxylase activity	molecular_function	0.33418	1	2	2965	5	12095	comp38647_c0,comp35588_c0
GO:0019211	phosphatase activator activity	molecular_function	0.33426	1	1	2965	1	12095	comp19053_c0
GO:0005496	steroid binding	molecular_function	0.33434	1	3	2965	7	12095	comp18510_c0,comp45045_c0,comp43567_c0
GO:0005093	Rab GDP-dissociation inhibitor activity	molecular_function	0.33438	1	1	2965	1	12095	comp45254_c0
GO:0009279	cell outer membrane	cellular_component	0.33522	1	3	2965	9	12095	comp30595_c0,comp26349_c0,comp44298_c1
GO:0006352	DNA-dependent transcription, initiation	biological_process	0.3356	1	19	2965	64	12095	comp19236_c0,comp45408_c0,comp44416_c3,comp43119_c0,comp43446_c0,comp42387_c1,comp23532_c0,comp52229_c0,comp42759_c0,comp30833_c0,comp30764_c0,comp35756_c0,comp38234_c0,comp41969_c0,comp35389_c0,comp26526_c0,comp44555_c1,comp62489_c0,comp36055_c0
GO:0015929	hexosaminidase activity	molecular_function	0.33561	1	2	2965	4	12095	comp43446_c0,comp36064_c0
GO:0005388	calcium-transporting ATPase activity	molecular_function	0.33593	1	2	2965	4	12095	comp44023_c0,comp42886_c0
GO:0016528	sarcoplasm	cellular_component	0.33593	1	2	2965	4	12095	comp42886_c0,comp44023_c0
GO:0016529	sarcoplasmic reticulum	cellular_component	0.33593	1	2	2965	4	12095	comp44023_c0,comp42886_c0
GO:0016641	oxidoreductase activity, acting on the CH-NH2 group of donors, oxygen as acceptor	molecular_function	0.33669	1	3	2965	9	12095	comp34185_c0,comp40923_c0,comp39050_c1
GO:0004655	porphobilinogen synthase activity	molecular_function	0.33786	1	1	2965	1	12095	comp82669_c0
GO:0009221	pyrimidine deoxyribonucleotide biosynthetic process	biological_process	0.33823	1	2	2965	4	12095	comp40516_c0,comp18696_c0
GO:0009263	deoxyribonucleotide biosynthetic process	biological_process	0.33823	1	2	2965	4	12095	comp18696_c0,comp40516_c0
GO:0009265	2'-deoxyribonucleotide biosynthetic process	biological_process	0.33823	1	2	2965	4	12095	comp40516_c0,comp18696_c0
GO:0046385	deoxyribose phosphate biosynthetic process	biological_process	0.33823	1	2	2965	4	12095	comp40516_c0,comp18696_c0
GO:0032261	purine nucleotide salvage	biological_process	0.33898	1	1	2965	1	12095	comp41910_c0
GO:0044209	AMP salvage	biological_process	0.33898	1	1	2965	1	12095	comp41910_c0
GO:0007249	I-kappaB kinase/NF-kappaB cascade	biological_process	0.33964	1	1	2965	1	12095	comp279154_c0
GO:0043122	regulation of I-kappaB kinase/NF-kappaB cascade	biological_process	0.33964	1	1	2965	1	12095	comp279154_c0
GO:0043123	positive regulation of I-kappaB kinase/NF-kappaB cascade	biological_process	0.33964	1	1	2965	1	12095	comp279154_c0
GO:0038024	cargo receptor activity	molecular_function	0.33979	1	2	2965	6	12095	comp2893_c0,comp27850_c0
GO:0019530	taurine metabolic process	biological_process	0.33987	1	4	2965	9	12095	comp40233_c0,comp42115_c0,comp42340_c1,comp34731_c0
GO:0004661	protein geranylgeranyltransferase activity	molecular_function	0.34051	1	1	2965	2	12095	comp41073_c0
GO:0004663	Rab geranylgeranyltransferase activity	molecular_function	0.34051	1	1	2965	2	12095	comp41073_c0
GO:0005968	Rab-protein geranylgeranyltransferase complex	cellular_component	0.34051	1	1	2965	2	12095	comp41073_c0
GO:0006531	aspartate metabolic process	biological_process	0.34082	1	8	2965	22	12095	comp41446_c0,comp42345_c0,comp45393_c0,comp34780_c0,comp43311_c5,comp36103_c0,comp49000_c0,comp41726_c2
GO:0032777	Piccolo NuA4 histone acetyltransferase complex	cellular_component	0.34107	1	1	2965	1	12095	comp43914_c0
GO:0035267	NuA4 histone acetyltransferase complex	cellular_component	0.34107	1	1	2965	1	12095	comp43914_c0
GO:0005247	voltage-gated chloride channel activity	molecular_function	0.3411	1	2	2965	4	12095	comp33900_c3,comp33226_c0
GO:0003911	DNA ligase (NAD+) activity	molecular_function	0.34114	1	3	2965	10	12095	comp42621_c0,comp44303_c1,comp43084_c0
GO:0006643	membrane lipid metabolic process	biological_process	0.34189	1	30	2965	96	12095	comp42430_c3,comp18552_c0,comp36802_c1,comp44843_c0,comp33228_c0,comp18061_c0,comp24069_c0,comp36187_c0,comp38695_c0,comp43406_c1,comp18945_c0,comp18689_c0,comp42637_c6,comp40294_c0,comp37574_c0,comp42340_c1,comp21439_c0,comp43463_c5,comp33179_c0,comp42930_c0,comp41897_c0,comp39849_c1,comp48660_c0,comp43446_c0,comp42930_c1,comp42594_c0,comp41417_c0,comp19276_c0,comp30959_c0,comp38834_c0
GO:0016838	carbon-oxygen lyase activity, acting on phosphates	molecular_function	0.34211	1	5	2965	14	12095	comp44185_c0,comp31708_c0,comp42037_c0,comp48823_c0,comp66696_c0
GO:0006779	porphyrin-containing compound biosynthetic process	biological_process	0.34216	1	29	2965	86	12095	comp42599_c0,comp44316_c0,comp37590_c0,comp74429_c0,comp63819_c0,comp28607_c0,comp43843_c1,comp43215_c0,comp41505_c0,comp42075_c0,comp43032_c0,comp56171_c0,comp43338_c0,comp43437_c3,comp17456_c0,comp41565_c0,comp38364_c0,comp26427_c0,comp36130_c0,comp82669_c0,comp47813_c0,comp44567_c0,comp40759_c0,comp38717_c0,comp38551_c0,comp42398_c0,comp44123_c0,comp44420_c0,comp42621_c1
GO:0003840	gamma-glutamyltransferase activity	molecular_function	0.34258	1	3	2965	6	12095	comp40233_c0,comp34731_c0,comp42340_c1
GO:0006692	prostanoid metabolic process	biological_process	0.34258	1	3	2965	6	12095	comp42340_c1,comp34731_c0,comp40233_c0
GO:0006693	prostaglandin metabolic process	biological_process	0.34258	1	3	2965	6	12095	comp40233_c0,comp34731_c0,comp42340_c1
GO:0004588	orotate phosphoribosyltransferase activity	molecular_function	0.34298	1	1	2965	1	12095	comp41303_c0
GO:0008657	DNA topoisomerase (ATP-hydrolyzing) inhibitor activity	molecular_function	0.34298	1	1	2965	1	12095	comp41303_c0
GO:0044205	'de novo' UMP biosynthetic process	biological_process	0.34298	1	1	2965	1	12095	comp41303_c0
GO:0072586	DNA topoisomerase (ATP-hydrolyzing) regulator activity	molecular_function	0.34298	1	1	2965	1	12095	comp41303_c0
GO:0015923	mannosidase activity	molecular_function	0.3436	1	5	2965	13	12095	comp36007_c0,comp28520_c0,comp32581_c0,comp67573_c0,comp28368_c0
GO:0000412	histone peptidyl-prolyl isomerization	biological_process	0.34413	1	1	2965	1	12095	comp39458_c0
GO:0005527	macrolide binding	molecular_function	0.34413	1	1	2965	1	12095	comp39458_c0
GO:0005528	FK506 binding	molecular_function	0.34413	1	1	2965	1	12095	comp39458_c0
GO:0042026	protein refolding	biological_process	0.34441	1	1	2965	1	12095	comp45066_c0
GO:0016830	carbon-carbon lyase activity	molecular_function	0.34447	1	20	2965	65	12095	comp38478_c0,comp39712_c0,comp36103_c0,comp41482_c0,comp34084_c0,comp34898_c0,comp42406_c0,comp39445_c0,comp38647_c0,comp40822_c0,comp44075_c0,comp39405_c0,comp35588_c0,comp42639_c0,comp43215_c0,comp38997_c0,comp37713_c3,comp37892_c0,comp41303_c0,comp42767_c0
GO:0004424	imidazoleglycerol-phosphate dehydratase activity	molecular_function	0.34458	1	1	2965	1	12095	comp35711_c1
GO:0071702	organic substance transport	biological_process	0.34509	1	176	2965	615	12095	comp42900_c0,comp42430_c3,comp41459_c0,comp25219_c0,comp18336_c0,comp37590_c0,comp47141_c0,comp35847_c0,comp36729_c0,comp42914_c0,comp43032_c0,comp41779_c0,comp271828_c0,comp40946_c0,comp42930_c1,comp19346_c0,comp43356_c0,comp46032_c0,comp34185_c0,comp18046_c0,comp29732_c0,comp42220_c0,comp41369_c0,comp30551_c0,comp42364_c0,comp42862_c0,comp36124_c0,comp38872_c0,comp43244_c0,comp42612_c1,comp4150…
GO:0031227	intrinsic to endoplasmic reticulum membrane	cellular_component	0.34528	1	12	2965	39	12095	comp18470_c0,comp48660_c0,comp61006_c0,comp26206_c0,comp36552_c0,comp41624_c4,comp39828_c0,comp42220_c0,comp34185_c0,comp42637_c6,comp42612_c1,comp47141_c0
GO:0050664	oxidoreductase activity, acting on NAD(P)H, oxygen as acceptor	molecular_function	0.34535	1	1	2965	1	12095	comp42815_c1
GO:0071826	ribonucleoprotein complex subunit organization	biological_process	0.34552	1	4	2965	11	12095	comp43650_c1,comp28560_c0,comp35796_c0,comp40667_c0
GO:0019634	organic phosphonate metabolic process	biological_process	0.34596	1	1	2965	1	12095	comp19799_c0
GO:0004743	pyruvate kinase activity	molecular_function	0.3462	1	1	2965	1	12095	comp39712_c0
GO:0009314	response to radiation	biological_process	0.34707	1	2	2965	5	12095	comp42918_c0,comp42328_c0
GO:0006020	inositol metabolic process	biological_process	0.34724	1	4	2965	11	12095	comp43115_c0,comp186407_c0,comp41482_c0,comp44905_c0
GO:0003873	6-phosphofructo-2-kinase activity	molecular_function	0.34741	1	3	2965	6	12095	comp46434_c0,comp18323_c1,comp46032_c0
GO:0007030	Golgi organization	biological_process	0.34765	1	1	2965	1	12095	comp43298_c0
GO:0051128	regulation of cellular component organization	biological_process	0.34802	1	17	2965	58	12095	comp94261_c0,comp33774_c0,comp18538_c0,comp36402_c0,comp46751_c0,comp44072_c0,comp24464_c0,comp316880_c0,comp41423_c0,comp40115_c1,comp41642_c0,comp37951_c1,comp44138_c2,comp46486_c0,comp38551_c0,comp37686_c0,comp43401_c0
GO:0052646	alditol phosphate metabolic process	biological_process	0.34826	1	8	2965	21	12095	comp41076_c0,comp42599_c0,comp37684_c0,comp41907_c0,comp40228_c0,comp41022_c0,comp37408_c0,comp43843_c1
GO:0043419	urea catabolic process	biological_process	0.3494	1	1	2965	1	12095	comp42464_c0
GO:0046034	ATP metabolic process	biological_process	0.34981	1	58	2965	246	12095	comp43405_c0,comp44567_c0,comp42886_c0,comp38256_c0,comp18421_c0,comp44023_c0,comp44645_c0,comp41081_c0,comp38662_c0,comp44700_c0,comp43161_c0,comp44211_c1,comp42023_c0,comp28698_c0,comp44845_c0,comp37420_c0,comp18466_c0,comp34625_c0,comp34666_c0,comp17456_c0,comp41814_c0,comp44014_c0,comp44615_c0,comp44667_c0,comp43959_c0,comp18069_c0,comp25219_c1,comp44514_c0,comp42033_c2,comp42899_c0,comp37651…
GO:0006891	intra-Golgi vesicle-mediated transport	biological_process	0.35025	1	13	2965	39	12095	comp42004_c0,comp43587_c0,comp38466_c0,comp42690_c0,comp41343_c0,comp41459_c0,comp43615_c1,comp43119_c0,comp27153_c0,comp43376_c0,comp41350_c0,comp35724_c0,comp43176_c2
GO:0030553	cGMP binding	molecular_function	0.35031	1	1	2965	1	12095	comp41931_c2
GO:0009654	oxygen evolving complex	cellular_component	0.35037	1	2	2965	4	12095	comp42964_c2,comp42928_c0
GO:0016310	phosphorylation	biological_process	0.35045	1	166	2965	587	12095	comp39445_c0,comp32960_c0,comp42003_c0,comp43065_c0,comp44802_c0,comp41669_c1,comp41234_c0,comp223531_c0,comp40256_c0,comp44309_c1,comp43120_c2,comp41076_c0,comp41193_c0,comp38964_c0,comp45068_c0,comp18839_c0,comp33774_c0,comp43070_c0,comp37071_c0,comp41761_c0,comp19795_c1,comp42869_c0,comp44717_c0,comp43503_c0,comp41130_c0,comp56964_c0,comp18430_c0,comp43250_c1,comp44772_c0,comp39145_c0,comp3730…
GO:0033655	host cell cytoplasm part	cellular_component	0.35054	1	2	2965	4	12095	comp42690_c0,comp42608_c0
GO:0044446	intracellular organelle part	cellular_component	0.35074	1	457	2965	1729	12095	comp43831_c0,comp110541_c0,comp39597_c0,comp26206_c0,comp44124_c0,comp40803_c0,comp20925_c0,comp21145_c0,comp44398_c1,comp44831_c0,comp28600_c0,comp42533_c0,comp43415_c2,comp34666_c0,comp44229_c0,comp43509_c1,comp42717_c0,comp40027_c0,comp38364_c0,comp26231_c0,comp50601_c0,comp40048_c2,comp48660_c0,comp44485_c2,comp31244_c0,comp30638_c0,comp38955_c0,comp41822_c0,comp35580_c0,comp37452_c0,comp3560…
GO:0004831	tyrosine-tRNA ligase activity	molecular_function	0.35096	1	1	2965	1	12095	comp50194_c0
GO:0006437	tyrosyl-tRNA aminoacylation	biological_process	0.35096	1	1	2965	1	12095	comp50194_c0
GO:0005515	protein binding	molecular_function	0.35129	1	713	2965	2470	12095	comp43573_c0,comp188606_c0,comp30545_c0,comp40351_c0,comp47621_c0,comp31842_c0,comp40068_c0,comp36825_c0,comp338556_c0,comp44090_c1,comp39572_c0,comp279154_c0,comp38884_c0,comp42919_c0,comp25219_c0,comp42844_c5,comp16053_c0,comp35075_c0,comp35915_c0,comp19148_c0,comp28196_c0,comp39367_c0,comp40277_c0,comp26743_c0,comp44069_c0,comp40733_c0,comp43501_c0,comp41022_c0,comp43951_c0,comp51810_c0,comp43…
GO:0052736	beta-glucanase activity	molecular_function	0.35133	1	1	2965	1	12095	comp41368_c2
GO:0052861	glucan endo-1,3-beta-glucanase activity, C-3 substituted reducing group	molecular_function	0.35133	1	1	2965	1	12095	comp41368_c2
GO:0052862	glucan endo-1,4-beta-glucanase activity, C-3 substituted reducing group	molecular_function	0.35133	1	1	2965	1	12095	comp41368_c2
GO:0003867	4-aminobutyrate transaminase activity	molecular_function	0.35164	1	1	2965	1	12095	comp42345_c0
GO:0009448	gamma-aminobutyric acid metabolic process	biological_process	0.35164	1	1	2965	1	12095	comp42345_c0
GO:0010565	regulation of cellular ketone metabolic process	biological_process	0.35164	1	1	2965	1	12095	comp42345_c0
GO:0019217	regulation of fatty acid metabolic process	biological_process	0.35164	1	1	2965	1	12095	comp42345_c0
GO:0016427	tRNA (cytosine) methyltransferase activity	molecular_function	0.35191	1	1	2965	1	12095	comp41199_c0
GO:0016428	tRNA (cytosine-5-)-methyltransferase activity	molecular_function	0.35191	1	1	2965	1	12095	comp41199_c0
GO:0009611	response to wounding	biological_process	0.35221	1	15	2965	55	12095	comp47573_c0,comp44229_c0,comp43153_c0,comp42698_c0,comp43401_c0,comp39367_c0,comp43183_c0,comp46504_c0,comp43119_c0,comp29660_c0,comp48326_c0,comp37484_c1,comp40728_c0,comp38933_c0,comp53130_c0
GO:0051246	regulation of protein metabolic process	biological_process	0.35235	1	45	2965	152	12095	comp43979_c0,comp42956_c5,comp18321_c0,comp42108_c1,comp44175_c0,comp47045_c0,comp41423_c0,comp44241_c0,comp41642_c0,comp35389_c0,comp41643_c0,comp36402_c0,comp44006_c0,comp35499_c0,comp39754_c0,comp35597_c1,comp42487_c3,comp44771_c0,comp43650_c1,comp63682_c0,comp41025_c0,comp38345_c0,comp45045_c0,comp56313_c0,comp41122_c0,comp42349_c0,comp56964_c0,comp18436_c0,comp45408_c0,comp40062_c0,comp35595…
GO:0001578	microtubule bundle formation	biological_process	0.35242	1	1	2965	1	12095	comp41569_c0
GO:0007288	sperm axoneme assembly	biological_process	0.35242	1	1	2965	1	12095	comp41569_c0
GO:0008088	axon cargo transport	biological_process	0.35242	1	1	2965	1	12095	comp41569_c0
GO:0008089	anterograde axon cargo transport	biological_process	0.35242	1	1	2965	1	12095	comp41569_c0
GO:0030951	establishment or maintenance of microtubule cytoskeleton polarity	biological_process	0.35242	1	1	2965	1	12095	comp41569_c0
GO:0030952	establishment or maintenance of cytoskeleton polarity	biological_process	0.35242	1	1	2965	1	12095	comp41569_c0
GO:0035058	nonmotile primary cilium assembly	biological_process	0.35242	1	1	2965	1	12095	comp41569_c0
GO:0035082	axoneme assembly	biological_process	0.35242	1	1	2965	1	12095	comp41569_c0
GO:0035083	cilium axoneme assembly	biological_process	0.35242	1	1	2965	1	12095	comp41569_c0
GO:0004611	phosphoenolpyruvate carboxykinase activity	molecular_function	0.35312	1	1	2965	1	12095	comp39445_c0
GO:0004613	phosphoenolpyruvate carboxykinase (GTP) activity	molecular_function	0.35312	1	1	2965	1	12095	comp39445_c0
GO:0003755	peptidyl-prolyl cis-trans isomerase activity	molecular_function	0.35314	1	6	2965	17	12095	comp38153_c0,comp39458_c0,comp40592_c0,comp28744_c0,comp44847_c0,comp35579_c0
GO:0016859	cis-trans isomerase activity	molecular_function	0.35314	1	6	2965	17	12095	comp38153_c0,comp39458_c0,comp40592_c0,comp44847_c0,comp28744_c0,comp35579_c0
GO:0004084	branched-chain-amino-acid transaminase activity	molecular_function	0.35318	1	1	2965	1	12095	comp39560_c0
GO:0008851	ethanolamine ammonia-lyase activity	molecular_function	0.35318	1	1	2965	1	12095	comp41854_c0
GO:0009350	ethanolamine ammonia-lyase complex	cellular_component	0.35318	1	1	2965	1	12095	comp41854_c0
GO:0052654	L-leucine transaminase activity	molecular_function	0.35318	1	1	2965	1	12095	comp39560_c0
GO:0052655	L-valine transaminase activity	molecular_function	0.35318	1	1	2965	1	12095	comp39560_c0
GO:0052656	L-isoleucine transaminase activity	molecular_function	0.35318	1	1	2965	1	12095	comp39560_c0
GO:0019385	methanogenesis, from acetate	biological_process	0.35351	1	1	2965	1	12095	comp30493_c0
GO:0004144	diacylglycerol O-acyltransferase activity	molecular_function	0.3536	1	1	2965	1	12095	comp31618_c0
GO:0030544	Hsp70 protein binding	molecular_function	0.3536	1	1	2965	1	12095	comp40733_c0
GO:0004300	enoyl-CoA hydratase activity	molecular_function	0.35368	1	1	2965	1	12095	comp42382_c0
GO:0008300	isoprenoid catabolic process	biological_process	0.35368	1	1	2965	1	12095	comp42382_c0
GO:0016507	mitochondrial fatty acid beta-oxidation multienzyme complex	cellular_component	0.35368	1	1	2965	1	12095	comp42382_c0
GO:0018923	limonene metabolic process	biological_process	0.35368	1	1	2965	1	12095	comp42382_c0
GO:0036125	fatty acid beta-oxidation multienzyme complex	cellular_component	0.35368	1	1	2965	1	12095	comp42382_c0
GO:0042214	terpene metabolic process	biological_process	0.35368	1	1	2965	1	12095	comp42382_c0
GO:0043692	monoterpene metabolic process	biological_process	0.35368	1	1	2965	1	12095	comp42382_c0
GO:0043694	monoterpene catabolic process	biological_process	0.35368	1	1	2965	1	12095	comp42382_c0
GO:0046247	terpene catabolic process	biological_process	0.35368	1	1	2965	1	12095	comp42382_c0
GO:0046251	limonene catabolic process	biological_process	0.35368	1	1	2965	1	12095	comp42382_c0
GO:0008446	GDP-mannose 4,6-dehydratase activity	molecular_function	0.35369	1	1	2965	1	12095	comp18345_c0
GO:0004610	phosphoacetylglucosamine mutase activity	molecular_function	0.35376	1	1	2965	1	12095	comp43149_c2
GO:0004349	glutamate 5-kinase activity	molecular_function	0.3538	1	1	2965	1	12095	comp29571_c0
GO:0004350	glutamate-5-semialdehyde dehydrogenase activity	molecular_function	0.3538	1	1	2965	1	12095	comp29571_c0
GO:0019202	amino acid kinase activity	molecular_function	0.3538	1	1	2965	1	12095	comp29571_c0
GO:0019894	kinesin binding	molecular_function	0.3538	1	1	2965	1	12095	comp33358_c0
GO:0004415	hyalurononglucosaminidase activity	molecular_function	0.35382	1	1	2965	1	12095	comp36064_c0
GO:0008645	hexose transport	biological_process	0.35383	1	1	2965	1	12095	comp35676_c0
GO:0015145	monosaccharide transmembrane transporter activity	molecular_function	0.35383	1	1	2965	1	12095	comp35676_c0
GO:0015149	hexose transmembrane transporter activity	molecular_function	0.35383	1	1	2965	1	12095	comp35676_c0
GO:0015153	rhamnose transmembrane transporter activity	molecular_function	0.35383	1	1	2965	1	12095	comp35676_c0
GO:0015749	monosaccharide transport	biological_process	0.35383	1	1	2965	1	12095	comp35676_c0
GO:0015762	rhamnose transport	biological_process	0.35383	1	1	2965	1	12095	comp35676_c0
GO:0002532	production of molecular mediator involved in inflammatory response	biological_process	0.35384	1	1	2965	1	12095	comp43183_c0
GO:0004896	cytokine receptor activity	molecular_function	0.35384	1	1	2965	1	12095	comp43183_c0
GO:0004148	dihydrolipoyl dehydrogenase activity	molecular_function	0.35384	1	1	2965	1	12095	comp43560_c0
GO:0070981	L-asparagine biosynthetic process	biological_process	0.35384	1	1	2965	1	12095	comp43311_c5
GO:0070982	L-asparagine metabolic process	biological_process	0.35384	1	1	2965	1	12095	comp43311_c5
GO:0033615	mitochondrial proton-transporting ATP synthase complex assembly	biological_process	0.35384	1	1	2965	1	12095	comp43400_c0
GO:0004591	oxoglutarate dehydrogenase (succinyl-transferring) activity	molecular_function	0.35384	1	1	2965	1	12095	comp42369_c0
GO:0045252	oxoglutarate dehydrogenase complex	cellular_component	0.35384	1	1	2965	1	12095	comp42369_c0
GO:0010921	regulation of phosphatase activity	biological_process	0.35384	1	1	2965	1	12095	comp41278_c0
GO:0035303	regulation of dephosphorylation	biological_process	0.35384	1	1	2965	1	12095	comp41278_c0
GO:0043666	regulation of phosphoprotein phosphatase activity	biological_process	0.35384	1	1	2965	1	12095	comp41278_c0
GO:0008967	phosphoglycolate phosphatase activity	molecular_function	0.35384	1	1	2965	1	12095	comp38396_c0
GO:0043874	acireductone synthase activity	molecular_function	0.35384	1	1	2965	1	12095	comp38396_c0
GO:0008899	homoserine O-succinyltransferase activity	molecular_function	0.35384	1	1	2965	1	12095	comp41779_c0
GO:0009092	homoserine metabolic process	biological_process	0.35384	1	1	2965	1	12095	comp41779_c0
GO:0016750	O-succinyltransferase activity	molecular_function	0.35384	1	1	2965	1	12095	comp41779_c0
GO:0019279	L-methionine biosynthetic process from L-homoserine via cystathionine	biological_process	0.35384	1	1	2965	1	12095	comp41779_c0
GO:0019281	L-methionine biosynthetic process from homoserine via O-succinyl-L-homoserine and cystathionine	biological_process	0.35384	1	1	2965	1	12095	comp41779_c0
GO:0071266	'de novo' L-methionine biosynthetic process	biological_process	0.35384	1	1	2965	1	12095	comp41779_c0
GO:0009029	tetraacyldisaccharide 4'-kinase activity	molecular_function	0.35384	1	1	2965	1	12095	comp18689_c0
GO:0003958	NADPH-hemoprotein reductase activity	molecular_function	0.35384	1	1	2965	1	12095	comp30550_c0
GO:0031225	anchored to membrane	cellular_component	0.35384	1	1	2965	1	12095	comp40799_c0
GO:0052716	hydroquinone:oxygen oxidoreductase activity	molecular_function	0.35384	1	1	2965	1	12095	comp43409_c0
GO:0004500	dopamine beta-monooxygenase activity	molecular_function	0.35384	1	1	2965	1	12095	comp37369_c0
GO:0015379	potassium:chloride symporter activity	molecular_function	0.35384	1	1	2965	1	12095	comp42648_c0
GO:0016585	chromatin remodeling complex	cellular_component	0.35384	1	1	2965	1	12095	comp19469_c0
GO:0004479	methionyl-tRNA formyltransferase activity	molecular_function	0.35385	1	1	2965	1	12095	comp43405_c0
GO:0019988	charged-tRNA amino acid modification	biological_process	0.35385	1	1	2965	1	12095	comp43405_c0
GO:0071951	conversion of methionyl-tRNA to N-formyl-methionyl-tRNA	biological_process	0.35385	1	1	2965	1	12095	comp43405_c0
GO:0008184	glycogen phosphorylase activity	molecular_function	0.35385	1	1	2965	1	12095	comp42819_c0
GO:0008655	pyrimidine-containing compound salvage	biological_process	0.35385	1	1	2965	1	12095	comp44188_c1
GO:0010138	pyrimidine ribonucleotide salvage	biological_process	0.35385	1	1	2965	1	12095	comp44188_c1
GO:0032262	pyrimidine nucleotide salvage	biological_process	0.35385	1	1	2965	1	12095	comp44188_c1
GO:0044206	UMP salvage	biological_process	0.35385	1	1	2965	1	12095	comp44188_c1
GO:0044211	CTP salvage	biological_process	0.35385	1	1	2965	1	12095	comp44188_c1
GO:0004738	pyruvate dehydrogenase activity	molecular_function	0.35385	1	1	2965	1	12095	comp45803_c0
GO:0004739	pyruvate dehydrogenase (acetyl-transferring) activity	molecular_function	0.35385	1	1	2965	1	12095	comp45803_c0
GO:0045254	pyruvate dehydrogenase complex	cellular_component	0.35385	1	1	2965	1	12095	comp45803_c0
GO:0004313	[acyl-carrier-protein] S-acetyltransferase activity	molecular_function	0.35385	1	1	2965	1	12095	comp37682_c0
GO:0004314	[acyl-carrier-protein] S-malonyltransferase activity	molecular_function	0.35385	1	1	2965	1	12095	comp37682_c0
GO:0004316	3-oxoacyl-[acyl-carrier-protein] reductase (NADPH) activity	molecular_function	0.35385	1	1	2965	1	12095	comp37682_c0
GO:0004317	3-hydroxypalmitoyl-[acyl-carrier-protein] dehydratase activity	molecular_function	0.35385	1	1	2965	1	12095	comp37682_c0
GO:0004319	enoyl-[acyl-carrier-protein] reductase (NADPH, B-specific) activity	molecular_function	0.35385	1	1	2965	1	12095	comp37682_c0
GO:0004320	oleoyl-[acyl-carrier-protein] hydrolase activity	molecular_function	0.35385	1	1	2965	1	12095	comp37682_c0
GO:0016295	myristoyl-[acyl-carrier-protein] hydrolase activity	molecular_function	0.35385	1	1	2965	1	12095	comp37682_c0
GO:0016296	palmitoyl-[acyl-carrier-protein] hydrolase activity	molecular_function	0.35385	1	1	2965	1	12095	comp37682_c0
GO:0016297	acyl-[acyl-carrier-protein] hydrolase activity	molecular_function	0.35385	1	1	2965	1	12095	comp37682_c0
GO:0016417	S-acyltransferase activity	molecular_function	0.35385	1	1	2965	1	12095	comp37682_c0
GO:0016418	S-acetyltransferase activity	molecular_function	0.35385	1	1	2965	1	12095	comp37682_c0
GO:0016419	S-malonyltransferase activity	molecular_function	0.35385	1	1	2965	1	12095	comp37682_c0
GO:0016420	malonyltransferase activity	molecular_function	0.35385	1	1	2965	1	12095	comp37682_c0
GO:0019171	3-hydroxyacyl-[acyl-carrier-protein] dehydratase activity	molecular_function	0.35385	1	1	2965	1	12095	comp37682_c0
GO:0009088	threonine biosynthetic process	biological_process	0.35385	1	1	2965	1	12095	comp44138_c2
GO:0003872	6-phosphofructokinase activity	molecular_function	0.35385	1	1	2965	1	12095	comp42287_c0
GO:0005945	6-phosphofructokinase complex	cellular_component	0.35385	1	1	2965	1	12095	comp42287_c0
GO:0004823	leucine-tRNA ligase activity	molecular_function	0.35385	1	1	2965	1	12095	comp44006_c0
GO:0006429	leucyl-tRNA aminoacylation	biological_process	0.35385	1	1	2965	1	12095	comp44006_c0
GO:0016442	RNA-induced silencing complex	cellular_component	0.35387	1	1	2965	1	12095	comp46497_c0
GO:0031332	RNAi effector complex	cellular_component	0.35387	1	1	2965	1	12095	comp46497_c0
GO:0004345	glucose-6-phosphate dehydrogenase activity	molecular_function	0.35387	1	1	2965	1	12095	comp18706_c0
GO:0030212	hyaluronan metabolic process	biological_process	0.35388	1	1	2965	1	12095	comp34851_c0
GO:0004496	mevalonate kinase activity	molecular_function	0.35388	1	1	2965	1	12095	comp26210_c0
GO:0004108	citrate (Si)-synthase activity	molecular_function	0.35388	1	1	2965	1	12095	comp44835_c0
GO:0009991	response to extracellular stimulus	biological_process	0.35388	1	5	2965	15	12095	comp19806_c0,comp44933_c0,comp38662_c0,comp37686_c0,comp27985_c1
GO:0031668	cellular response to extracellular stimulus	biological_process	0.35388	1	5	2965	15	12095	comp27985_c1,comp37686_c0,comp38662_c0,comp44933_c0,comp19806_c0
GO:0071496	cellular response to external stimulus	biological_process	0.35388	1	5	2965	15	12095	comp44933_c0,comp19806_c0,comp27985_c1,comp37686_c0,comp38662_c0
GO:0010383	cell wall polysaccharide metabolic process	biological_process	0.35389	1	1	2965	1	12095	comp33953_c0
GO:0010410	hemicellulose metabolic process	biological_process	0.35389	1	1	2965	1	12095	comp33953_c0
GO:0045491	xylan metabolic process	biological_process	0.35389	1	1	2965	1	12095	comp33953_c0
GO:0045493	xylan catabolic process	biological_process	0.35389	1	1	2965	1	12095	comp33953_c0
GO:0046559	alpha-glucuronidase activity	molecular_function	0.35389	1	1	2965	1	12095	comp33953_c0
GO:0000390	spliceosomal complex disassembly	biological_process	0.3539	1	1	2965	1	12095	comp40667_c0
GO:0005684	U2-type spliceosomal complex	cellular_component	0.3539	1	1	2965	1	12095	comp40667_c0
GO:0032988	ribonucleoprotein complex disassembly	biological_process	0.3539	1	1	2965	1	12095	comp40667_c0
GO:0071008	U2-type post-mRNA release spliceosomal complex	cellular_component	0.3539	1	1	2965	1	12095	comp40667_c0
GO:0071014	post-mRNA release spliceosomal complex	cellular_component	0.3539	1	1	2965	1	12095	comp40667_c0
GO:0043230	extracellular organelle	cellular_component	0.35391	1	1	2965	1	12095	comp42612_c1
GO:0016994	precorrin-6A reductase activity	molecular_function	0.35395	1	1	2965	1	12095	comp34889_c1
GO:0003876	AMP deaminase activity	molecular_function	0.35397	1	1	2965	1	12095	comp43750_c0
GO:0005315	inorganic phosphate transmembrane transporter activity	molecular_function	0.35397	1	1	2965	1	12095	comp36857_c0
GO:0015099	nickel cation transmembrane transporter activity	molecular_function	0.35398	1	1	2965	1	12095	comp44204_c0
GO:0015675	nickel cation transport	biological_process	0.35398	1	1	2965	1	12095	comp44204_c0
GO:0003885	D-arabinono-1,4-lactone oxidase activity	molecular_function	0.35407	1	1	2965	1	12095	comp43520_c2
GO:0016899	oxidoreductase activity, acting on the CH-OH group of donors, oxygen as acceptor	molecular_function	0.35407	1	1	2965	1	12095	comp43520_c2
GO:0004747	ribokinase activity	molecular_function	0.35408	1	1	2965	1	12095	comp39229_c1
GO:0006014	D-ribose metabolic process	biological_process	0.35408	1	1	2965	1	12095	comp39229_c1
GO:0030274	LIM domain binding	molecular_function	0.35416	1	1	2965	1	12095	comp33220_c0
GO:0003979	UDP-glucose 6-dehydrogenase activity	molecular_function	0.35419	1	1	2965	1	12095	comp43843_c1
GO:0051536	iron-sulfur cluster binding	molecular_function	0.35421	1	29	2965	117	12095	comp18351_c0,comp43499_c0,comp44375_c2,comp40785_c0,comp45403_c0,comp33994_c0,comp43415_c0,comp37516_c1,comp68637_c0,comp40628_c0,comp19732_c0,comp63819_c0,comp42849_c1,comp40567_c0,comp38544_c0,comp43217_c0,comp37408_c0,comp36069_c0,comp40520_c0,comp42904_c1,comp42018_c0,comp44873_c0,comp37429_c0,comp39518_c0,comp41471_c0,comp34421_c0,comp38676_c0,comp46527_c0,comp35638_c0
GO:0051540	metal cluster binding	molecular_function	0.35421	1	29	2965	117	12095	comp18351_c0,comp43499_c0,comp68637_c0,comp19732_c0,comp40628_c0,comp44375_c2,comp40785_c0,comp45403_c0,comp43415_c0,comp33994_c0,comp37516_c1,comp36069_c0,comp40520_c0,comp42904_c1,comp44873_c0,comp42018_c0,comp63819_c0,comp42849_c1,comp40567_c0,comp38544_c0,comp43217_c0,comp37408_c0,comp35638_c0,comp37429_c0,comp39518_c0,comp41471_c0,comp34421_c0,comp38676_c0,comp46527_c0
GO:0005545	1-phosphatidylinositol binding	molecular_function	0.35425	1	1	2965	1	12095	comp41789_c0
GO:0001654	eye development	biological_process	0.35444	1	1	2965	1	12095	comp42289_c0
GO:0043589	skin morphogenesis	biological_process	0.35444	1	1	2965	1	12095	comp42289_c0
GO:0048730	epidermis morphogenesis	biological_process	0.35444	1	1	2965	1	12095	comp42289_c0
GO:0048749	compound eye development	biological_process	0.35444	1	1	2965	1	12095	comp42289_c0
GO:0004736	pyruvate carboxylase activity	molecular_function	0.35455	1	1	2965	1	12095	comp36103_c0
GO:0004635	phosphoribosyl-AMP cyclohydrolase activity	molecular_function	0.35458	1	1	2965	1	12095	comp38650_c0
GO:0005452	inorganic anion exchanger activity	molecular_function	0.35481	1	1	2965	1	12095	comp45389_c0
GO:0015301	anion:anion antiporter activity	molecular_function	0.35481	1	1	2965	1	12095	comp45389_c0
GO:0015701	bicarbonate transport	biological_process	0.35481	1	1	2965	1	12095	comp45389_c0
GO:0016075	rRNA catabolic process	biological_process	0.35492	1	1	2965	1	12095	comp43752_c0
GO:0034661	ncRNA catabolic process	biological_process	0.35492	1	1	2965	1	12095	comp43752_c0
GO:0003980	UDP-glucose:glycoprotein glucosyltransferase activity	molecular_function	0.35508	1	1	2965	1	12095	comp43674_c0
GO:0044208	'de novo' AMP biosynthetic process	biological_process	0.35519	1	1	2965	1	12095	comp41726_c2
GO:0004605	phosphatidate cytidylyltransferase activity	molecular_function	0.35531	1	1	2965	1	12095	comp33016_c0
GO:0016024	CDP-diacylglycerol biosynthetic process	biological_process	0.35531	1	1	2965	1	12095	comp33016_c0
GO:0046341	CDP-diacylglycerol metabolic process	biological_process	0.35531	1	1	2965	1	12095	comp33016_c0
GO:0008897	holo-[acyl-carrier-protein] synthase activity	molecular_function	0.35538	1	1	2965	1	12095	comp44456_c0
GO:0001736	establishment of planar polarity	biological_process	0.35549	1	1	2965	1	12095	comp39619_c0
GO:0001738	morphogenesis of a polarized epithelium	biological_process	0.35549	1	1	2965	1	12095	comp39619_c0
GO:0007164	establishment of tissue polarity	biological_process	0.35549	1	1	2965	1	12095	comp39619_c0
GO:0009612	response to mechanical stimulus	biological_process	0.35549	1	1	2965	1	12095	comp39619_c0
GO:0048104	establishment of body hair or bristle planar orientation	biological_process	0.35549	1	1	2965	1	12095	comp39619_c0
GO:0003886	DNA (cytosine-5-)-methyltransferase activity	molecular_function	0.35569	1	1	2965	1	12095	comp37165_c0
GO:0032776	DNA methylation on cytosine	biological_process	0.35569	1	1	2965	1	12095	comp37165_c0
GO:0090116	C-5 methylation of cytosine	biological_process	0.35569	1	1	2965	1	12095	comp37165_c0
GO:0043548	phosphatidylinositol 3-kinase binding	molecular_function	0.3558	1	1	2965	1	12095	comp43967_c0
GO:0043560	insulin receptor substrate binding	molecular_function	0.3558	1	1	2965	1	12095	comp43967_c0
GO:0046777	protein autophosphorylation	biological_process	0.3558	1	1	2965	1	12095	comp43967_c0
GO:0006077	(1->6)-beta-D-glucan metabolic process	biological_process	0.35599	1	1	2965	1	12095	comp44023_c0
GO:0006078	(1->6)-beta-D-glucan biosynthetic process	biological_process	0.35599	1	1	2965	1	12095	comp44023_c0
GO:0004478	methionine adenosyltransferase activity	molecular_function	0.35648	1	2	2965	4	12095	comp18384_c0,comp36402_c0
GO:0006556	S-adenosylmethionine biosynthetic process	biological_process	0.35648	1	2	2965	4	12095	comp36402_c0,comp18384_c0
GO:0005977	glycogen metabolic process	biological_process	0.35679	1	5	2965	13	12095	comp27088_c0,comp43622_c1,comp44096_c0,comp25637_c0,comp42420_c0
GO:0006112	energy reserve metabolic process	biological_process	0.35679	1	5	2965	13	12095	comp43622_c1,comp27088_c0,comp44096_c0,comp25637_c0,comp42420_c0
GO:0016646	oxidoreductase activity, acting on the CH-NH group of donors, NAD or NADP as acceptor	molecular_function	0.35761	1	8	2965	24	12095	comp42797_c4,comp43234_c0,comp44773_c0,comp40364_c0,comp37408_c0,comp55321_c0,comp43065_c1,comp44613_c0
GO:0019956	chemokine binding	molecular_function	0.35762	1	1	2965	1	12095	comp34574_c0
GO:0015931	nucleobase-containing compound transport	biological_process	0.35843	1	11	2965	33	12095	comp42862_c0,comp43538_c3,comp42941_c0,comp44066_c4,comp16055_c0,comp26972_c0,comp41779_c0,comp41722_c3,comp18636_c0,comp41311_c0,comp45482_c0
GO:0000139	Golgi membrane	cellular_component	0.35863	1	15	2965	45	12095	comp38466_c0,comp42004_c0,comp43119_c0,comp44449_c0,comp36124_c0,comp43538_c3,comp43356_c0,comp39032_c0,comp40965_c0,comp44398_c1,comp35455_c0,comp41117_c0,comp18351_c0,comp43176_c2,comp30959_c0
GO:0044422	organelle part	cellular_component	0.35874	1	457	2965	1730	12095	comp38016_c0,comp26835_c0,comp26933_c0,comp39479_c0,comp19839_c0,comp37826_c0,comp210418_c0,comp38466_c0,comp40462_c0,comp40034_c0,comp26090_c0,comp49412_c0,comp43981_c0,comp39130_c1,comp25956_c0,comp49232_c0,comp40979_c0,comp26427_c0,comp18679_c0,comp43825_c1,comp43889_c0,comp38256_c0,comp44316_c0,comp45819_c0,comp37900_c0,comp41493_c0,comp45119_c0,comp42938_c2,comp36527_c1,comp26526_c0,comp4386…
GO:0016748	succinyltransferase activity	molecular_function	0.35928	1	2	2965	4	12095	comp41779_c0,comp42621_c1
GO:0006403	RNA localization	biological_process	0.36037	1	8	2965	23	12095	comp42862_c0,comp41722_c3,comp41779_c0,comp16055_c0,comp26972_c0,comp44066_c4,comp45482_c0,comp41311_c0
GO:0050657	nucleic acid transport	biological_process	0.36037	1	8	2965	23	12095	comp45482_c0,comp41311_c0,comp16055_c0,comp26972_c0,comp41779_c0,comp41722_c3,comp44066_c4,comp42862_c0
GO:0050658	RNA transport	biological_process	0.36037	1	8	2965	23	12095	comp16055_c0,comp26972_c0,comp41722_c3,comp41779_c0,comp44066_c4,comp45482_c0,comp41311_c0,comp42862_c0
GO:0051236	establishment of RNA localization	biological_process	0.36037	1	8	2965	23	12095	comp42862_c0,comp41779_c0,comp41722_c3,comp16055_c0,comp26972_c0,comp44066_c4,comp45482_c0,comp41311_c0
GO:0005991	trehalose metabolic process	biological_process	0.36076	1	3	2965	6	12095	comp27088_c0,comp25637_c0,comp43075_c0
GO:0042623	ATPase activity, coupled	molecular_function	0.3608	1	66	2965	215	12095	comp42357_c0,comp17456_c0,comp36252_c0,comp42134_c0,comp42042_c0,comp44023_c0,comp34245_c0,comp43849_c0,comp44420_c0,comp42717_c0,comp42087_c0,comp58192_c0,comp32960_c0,comp316880_c0,comp51542_c0,comp37900_c0,comp35672_c0,comp44785_c0,comp44772_c0,comp17776_c0,comp36103_c0,comp42899_c0,comp37651_c0,comp43382_c3,comp18707_c1,comp33220_c0,comp19469_c0,comp44845_c0,comp43957_c1,comp43437_c3,comp4271…
GO:0009186	deoxyribonucleoside diphosphate metabolic process	biological_process	0.36196	1	3	2965	8	12095	comp60302_c0,comp40516_c0,comp44081_c2
GO:0006522	alanine metabolic process	biological_process	0.36229	1	9	2965	25	12095	comp43311_c5,comp46018_c0,comp36103_c0,comp41726_c2,comp49000_c0,comp41446_c0,comp42345_c0,comp45393_c0,comp34780_c0
GO:0009078	pyruvate family amino acid metabolic process	biological_process	0.36229	1	9	2965	25	12095	comp45393_c0,comp34780_c0,comp41446_c0,comp42345_c0,comp49000_c0,comp41726_c2,comp36103_c0,comp46018_c0,comp43311_c5
GO:0044413	avoidance of host defenses	biological_process	0.36341	1	5	2965	18	12095	comp40318_c0,comp46215_c0,comp42608_c0,comp44796_c0,comp40829_c0
GO:0044415	evasion or tolerance of host defenses	biological_process	0.36341	1	5	2965	18	12095	comp44796_c0,comp40829_c0,comp42608_c0,comp40318_c0,comp46215_c0
GO:0051832	avoidance of defenses of other organism involved in symbiotic interaction	biological_process	0.36341	1	5	2965	18	12095	comp44796_c0,comp40829_c0,comp40318_c0,comp46215_c0,comp42608_c0
GO:0051834	evasion or tolerance of defenses of other organism involved in symbiotic interaction	biological_process	0.36341	1	5	2965	18	12095	comp40318_c0,comp46215_c0,comp42608_c0,comp44796_c0,comp40829_c0
GO:0052173	response to defenses of other organism involved in symbiotic interaction	biological_process	0.36341	1	5	2965	18	12095	comp40829_c0,comp44796_c0,comp42608_c0,comp46215_c0,comp40318_c0
GO:0052200	response to host defenses	biological_process	0.36341	1	5	2965	18	12095	comp42608_c0,comp46215_c0,comp40318_c0,comp40829_c0,comp44796_c0
GO:0075136	response to host	biological_process	0.36341	1	5	2965	18	12095	comp42608_c0,comp46215_c0,comp40318_c0,comp40829_c0,comp44796_c0
GO:0030667	secretory granule membrane	cellular_component	0.36351	1	1	2965	1	12095	comp44089_c0
GO:0000221	vacuolar proton-transporting V-type ATPase, V1 domain	cellular_component	0.36557	1	3	2965	7	12095	comp41369_c0,comp40172_c0,comp44772_c0
GO:0016043	cellular component organization	biological_process	0.36582	1	183	2965	672	12095	comp41368_c2,comp44097_c0,comp40115_c1,comp42927_c0,comp24464_c0,comp43621_c0,comp26972_c0,comp46751_c0,comp41835_c0,comp35470_c0,comp39642_c0,comp38676_c0,comp28578_c0,comp66114_c0,comp43375_c1,comp41521_c0,comp43622_c1,comp43153_c0,comp43030_c0,comp44852_c0,comp39619_c0,comp18570_c0,comp40628_c0,comp41034_c0,comp36724_c0,comp18737_c0,comp42040_c0,comp43407_c0,comp28953_c0,comp44204_c0,comp43723…
GO:0015658	branched-chain amino acid transmembrane transporter activity	molecular_function	0.36613	1	1	2965	1	12095	comp36729_c0
GO:0015803	branched-chain amino acid transport	biological_process	0.36613	1	1	2965	1	12095	comp36729_c0
GO:0031647	regulation of protein stability	biological_process	0.36629	1	2	2965	6	12095	comp38208_c0,comp43657_c4
GO:0050821	protein stabilization	biological_process	0.36629	1	2	2965	6	12095	comp43657_c4,comp38208_c0
GO:0008677	2-dehydropantoate 2-reductase activity	molecular_function	0.36698	1	7	2965	20	12095	comp41022_c0,comp41907_c0,comp40228_c0,comp38717_c0,comp41035_c0,comp42599_c0,comp37408_c0
GO:0008537	proteasome activator complex	cellular_component	0.36864	1	2	2965	4	12095	comp46880_c0,comp35407_c0
GO:0033202	DNA helicase complex	cellular_component	0.36876	1	16	2965	48	12095	comp42714_c0,comp37590_c0,comp74429_c0,comp28607_c0,comp40034_c0,comp41505_c0,comp56171_c0,comp43032_c0,comp43437_c3,comp42869_c0,comp41565_c0,comp26427_c0,comp38364_c0,comp38337_c0,comp47813_c0,comp38551_c0
GO:0018142	protein-DNA covalent cross-linking	biological_process	0.36897	1	1	2965	2	12095	comp18390_c0
GO:0000276	mitochondrial proton-transporting ATP synthase complex, coupling factor F(o)	cellular_component	0.37001	1	19	2965	76	12095	comp41814_c0,comp34666_c0,comp34625_c0,comp35490_c0,comp37420_c0,comp30432_c0,comp43893_c4,comp28698_c0,comp316880_c0,comp35423_c2,comp44847_c0,comp44014_c0,comp33621_c1,comp44817_c0,comp43959_c0,comp38256_c0,comp43405_c0,comp61006_c0,comp42340_c1
GO:0006072	glycerol-3-phosphate metabolic process	biological_process	0.37184	1	7	2965	18	12095	comp41022_c0,comp41907_c0,comp40228_c0,comp43843_c1,comp41076_c0,comp37408_c0,comp42599_c0
GO:0000774	adenyl-nucleotide exchange factor activity	molecular_function	0.37185	1	4	2965	13	12095	comp47573_c0,comp45467_c0,comp43602_c0,comp42004_c0
GO:0070925	organelle assembly	biological_process	0.37331	1	12	2965	41	12095	comp39773_c0,comp44229_c0,comp62489_c0,comp44933_c0,comp43650_c1,comp316880_c0,comp35796_c0,comp36988_c0,comp41569_c0,comp41611_c0,comp37169_c0,comp57933_c0
GO:0008514	organic anion transmembrane transporter activity	molecular_function	0.37379	1	8	2965	25	12095	comp42797_c4,comp40946_c0,comp25937_c0,comp41720_c0,comp43575_c0,comp37383_c0,comp36729_c0,comp33051_c0
GO:0005833	hemoglobin complex	cellular_component	0.37554	1	1	2965	1	12095	comp43657_c4
GO:0020027	hemoglobin metabolic process	biological_process	0.37554	1	1	2965	1	12095	comp43657_c4
GO:0030097	hemopoiesis	biological_process	0.37554	1	1	2965	1	12095	comp43657_c4
GO:0030492	hemoglobin binding	molecular_function	0.37554	1	1	2965	1	12095	comp43657_c4
GO:0048534	hematopoietic or lymphoid organ development	biological_process	0.37554	1	1	2965	1	12095	comp43657_c4
GO:0003854	3-beta-hydroxy-delta5-steroid dehydrogenase activity	molecular_function	0.37664	1	10	2965	33	12095	comp44454_c0,comp42593_c0,comp75861_c0,comp41070_c0,comp40138_c0,comp40657_c0,comp18856_c0,comp35494_c0,comp42125_c0,comp43023_c0
GO:0008207	C21-steroid hormone metabolic process	biological_process	0.37664	1	10	2965	33	12095	comp43023_c0,comp35494_c0,comp42125_c0,comp41070_c0,comp42593_c0,comp44454_c0,comp75861_c0,comp18856_c0,comp40657_c0,comp40138_c0
GO:0008209	androgen metabolic process	biological_process	0.37664	1	10	2965	33	12095	comp35494_c0,comp42125_c0,comp43023_c0,comp42593_c0,comp44454_c0,comp75861_c0,comp41070_c0,comp40657_c0,comp40138_c0,comp18856_c0
GO:0008210	estrogen metabolic process	biological_process	0.37664	1	10	2965	33	12095	comp43023_c0,comp42125_c0,comp35494_c0,comp42593_c0,comp44454_c0,comp75861_c0,comp41070_c0,comp18856_c0,comp40657_c0,comp40138_c0
GO:0016229	steroid dehydrogenase activity	molecular_function	0.37664	1	10	2965	33	12095	comp41070_c0,comp42593_c0,comp44454_c0,comp75861_c0,comp40138_c0,comp40657_c0,comp18856_c0,comp35494_c0,comp42125_c0,comp43023_c0
GO:0033764	steroid dehydrogenase activity, acting on the CH-OH group of donors, NAD or NADP as acceptor	molecular_function	0.37664	1	10	2965	33	12095	comp18856_c0,comp40138_c0,comp40657_c0,comp41070_c0,comp42593_c0,comp44454_c0,comp75861_c0,comp43023_c0,comp35494_c0,comp42125_c0
GO:0032954	regulation of cytokinetic process	biological_process	0.37709	1	1	2965	2	12095	comp38551_c0
GO:0032955	regulation of barrier septum assembly	biological_process	0.37709	1	1	2965	2	12095	comp38551_c0
GO:1901891	regulation of cell septum assembly	biological_process	0.37709	1	1	2965	2	12095	comp38551_c0
GO:0008158	hedgehog receptor activity	molecular_function	0.37773	1	4	2965	12	12095	comp44331_c0,comp43331_c0,comp32325_c1,comp45259_c0
GO:0008217	regulation of blood pressure	biological_process	0.37918	1	1	2965	2	12095	comp42388_c0
GO:0042311	vasodilation	biological_process	0.37918	1	1	2965	2	12095	comp42388_c0
GO:0042312	regulation of vasodilation	biological_process	0.37918	1	1	2965	2	12095	comp42388_c0
GO:0005694	chromosome	cellular_component	0.37962	1	91	2965	324	12095	comp24210_c0,comp38551_c0,comp36958_c0,comp42037_c0,comp39050_c1,comp41565_c0,comp18707_c1,comp42621_c0,comp44425_c0,comp35927_c0,comp40113_c0,comp316880_c0,comp34090_c0,comp42240_c1,comp37165_c0,comp41117_c0,comp44103_c0,comp56171_c0,comp3297_c0,comp41021_c0,comp37900_c0,comp385995_c0,comp37452_c0,comp41540_c0,comp43306_c0,comp43401_c0,comp56381_c0,comp34245_c0,comp26427_c0,comp38364_c0,comp4143…
GO:0016831	carboxy-lyase activity	molecular_function	0.37967	1	15	2965	50	12095	comp44075_c0,comp42767_c0,comp41303_c0,comp37892_c0,comp38647_c0,comp40822_c0,comp37713_c3,comp39445_c0,comp38997_c0,comp43215_c0,comp42639_c0,comp42406_c0,comp34898_c0,comp35588_c0,comp38478_c0
GO:0000313	organellar ribosome	cellular_component	0.38052	1	2	2965	6	12095	comp49250_c0,comp40962_c0
GO:0005761	mitochondrial ribosome	cellular_component	0.38052	1	2	2965	6	12095	comp49250_c0,comp40962_c0
GO:0004488	methylenetetrahydrofolate dehydrogenase (NADP+) activity	molecular_function	0.38172	1	5	2965	13	12095	comp42797_c4,comp55321_c0,comp40364_c0,comp44773_c0,comp37408_c0
GO:0006405	RNA export from nucleus	biological_process	0.38285	1	4	2965	11	12095	comp26972_c0,comp16055_c0,comp44066_c4,comp45482_c0
GO:0051168	nuclear export	biological_process	0.38285	1	4	2965	11	12095	comp45482_c0,comp26972_c0,comp16055_c0,comp44066_c4
GO:0065008	regulation of biological quality	biological_process	0.38346	1	90	2965	341	12095	comp33466_c0,comp42424_c0,comp44077_c2,comp27050_c0,comp18856_c0,comp36458_c0,comp41190_c0,comp38195_c1,comp40771_c0,comp44258_c0,comp41279_c1,comp35494_c0,comp94914_c0,comp40066_c0,comp38208_c0,comp18325_c0,comp42608_c0,comp30432_c0,comp43723_c4,comp43871_c0,comp42844_c5,comp46571_c0,comp45730_c0,comp43153_c0,comp43723_c2,comp43979_c0,comp38908_c1,comp39367_c0,comp44498_c0,comp39552_c0,comp44175…
GO:0043094	cellular metabolic compound salvage	biological_process	0.3843	1	4	2965	10	12095	comp41910_c0,comp38396_c0,comp44188_c1,comp42741_c1
GO:0005753	mitochondrial proton-transporting ATP synthase complex	cellular_component	0.3858	1	20	2965	80	12095	comp44014_c0,comp44847_c0,comp35423_c2,comp33621_c1,comp37420_c0,comp34625_c0,comp35490_c0,comp34666_c0,comp41814_c0,comp316880_c0,comp28698_c0,comp43893_c4,comp30432_c0,comp61006_c0,comp42340_c1,comp18421_c0,comp44817_c0,comp43405_c0,comp38256_c0,comp43959_c0
GO:0006222	UMP biosynthetic process	biological_process	0.38737	1	3	2965	7	12095	comp44188_c1,comp41303_c0,comp34991_c0
GO:0046049	UMP metabolic process	biological_process	0.38737	1	3	2965	7	12095	comp34991_c0,comp41303_c0,comp44188_c1
GO:0008649	rRNA methyltransferase activity	molecular_function	0.38777	1	9	2965	28	12095	comp39765_c1,comp48821_c0,comp43023_c0,comp35827_c0,comp45578_c0,comp29830_c0,comp42150_c0,comp37480_c0,comp38352_c0
GO:0005415	nucleoside:sodium symporter activity	molecular_function	0.38848	1	1	2965	2	12095	comp18636_c0
GO:0019201	nucleotide kinase activity	molecular_function	0.38962	1	7	2965	23	12095	comp40396_c0,comp18069_c0,comp41910_c0,comp40516_c0,comp36585_c1,comp18466_c0,comp43161_c0
GO:0005375	copper ion transmembrane transporter activity	molecular_function	0.38966	1	3	2965	7	12095	comp40178_c0,comp42677_c0,comp40687_c0
GO:0004618	phosphoglycerate kinase activity	molecular_function	0.39027	1	1	2965	2	12095	comp45417_c0
GO:0003909	DNA ligase activity	molecular_function	0.39139	1	5	2965	17	12095	comp42621_c0,comp43183_c0,comp44303_c1,comp37149_c0,comp43084_c0
GO:0015995	chlorophyll biosynthetic process	biological_process	0.39177	1	19	2965	57	12095	comp47813_c0,comp36130_c0,comp38364_c0,comp26427_c0,comp41565_c0,comp44420_c0,comp44123_c0,comp38551_c0,comp44567_c0,comp74429_c0,comp44316_c0,comp37590_c0,comp17456_c0,comp43338_c0,comp43437_c3,comp43032_c0,comp56171_c0,comp41505_c0,comp28607_c0
GO:0030276	clathrin binding	molecular_function	0.39211	1	3	2965	7	12095	comp41789_c0,comp42232_c2,comp27811_c1
GO:0048268	clathrin coat assembly	biological_process	0.39211	1	3	2965	7	12095	comp42232_c2,comp41789_c0,comp27811_c1
GO:0006898	receptor-mediated endocytosis	biological_process	0.39249	1	1	2965	2	12095	comp44111_c0
GO:0005868	cytoplasmic dynein complex	cellular_component	0.39318	1	1	2965	2	12095	comp43588_c1
GO:0030269	tetrahydromethanopterin S-methyltransferase activity	molecular_function	0.39332	1	3	2965	8	12095	comp35873_c0,comp43479_c0,comp43562_c1
GO:0042086	5-methyl-5,6,7,8-tetrahydromethanopterin-dependent methyltransferase activity	molecular_function	0.39332	1	3	2965	8	12095	comp35873_c0,comp43479_c0,comp43562_c1
GO:0016682	oxidoreductase activity, acting on diphenols and related substances as donors, oxygen as acceptor	molecular_function	0.39428	1	3	2965	7	12095	comp19795_c1,comp42811_c0,comp43409_c0
GO:0009065	glutamine family amino acid catabolic process	biological_process	0.39438	1	2	2965	4	12095	comp34898_c0,comp37166_c0
GO:0000784	nuclear chromosome, telomeric region	cellular_component	0.3945	1	1	2965	2	12095	comp41435_c0
GO:0040008	regulation of growth	biological_process	0.39487	1	1	2965	2	12095	comp18538_c0
GO:0006013	mannose metabolic process	biological_process	0.39566	1	10	2965	31	12095	comp67573_c0,comp42528_c2,comp42287_c0,comp46434_c0,comp44905_c0,comp46032_c0,comp18323_c1,comp41482_c0,comp29538_c0,comp38521_c0
GO:1901576	organic substance biosynthetic process	biological_process	0.39605	1	771	2965	2977	12095	comp39560_c0,comp40113_c0,comp43406_c1,comp26024_c0,comp34706_c0,comp42795_c0,comp42637_c6,comp42337_c0,comp34090_c0,comp41117_c0,comp43189_c2,comp20587_c0,comp41303_c0,comp44178_c0,comp385995_c0,comp44351_c1,comp44847_c0,comp41275_c0,comp35672_c0,comp42905_c1,comp38326_c0,comp88167_c0,comp63682_c0,comp17020_c0,comp41251_c0,comp44138_c2,comp42899_c0,comp35476_c1,comp41070_c0,comp39364_c0,comp4156…
GO:0007163	establishment or maintenance of cell polarity	biological_process	0.3964	1	1	2965	2	12095	comp41569_c0
GO:0030955	potassium ion binding	molecular_function	0.39738	1	2	2965	5	12095	comp28179_c0,comp39712_c0
GO:0031420	alkali metal ion binding	molecular_function	0.39738	1	2	2965	5	12095	comp28179_c0,comp39712_c0
GO:0031123	RNA 3'-end processing	biological_process	0.39925	1	5	2965	14	12095	comp42381_c1,comp40803_c0,comp44346_c0,comp44335_c0,comp42883_c8
GO:0002009	morphogenesis of an epithelium	biological_process	0.39927	1	1	2965	2	12095	comp39619_c0
GO:0018189	pyrroloquinoline quinone biosynthetic process	biological_process	0.39939	1	2	2965	5	12095	comp47234_c0,comp18459_c0
GO:0032040	small-subunit processome	cellular_component	0.40024	1	4	2965	11	12095	comp40828_c0,comp41975_c0,comp43746_c0,comp48580_c0
GO:0046999	regulation of conjugation	biological_process	0.40109	1	1	2965	2	12095	comp34140_c0
GO:0006071	glycerol metabolic process	biological_process	0.40137	1	4	2965	11	12095	comp18647_c0,comp47573_c0,comp44809_c0,comp40418_c0
GO:0019400	alditol metabolic process	biological_process	0.40137	1	4	2965	11	12095	comp18647_c0,comp47573_c0,comp40418_c0,comp44809_c0
GO:0004853	uroporphyrinogen decarboxylase activity	molecular_function	0.40144	1	1	2965	2	12095	comp43215_c0
GO:0003746	translation elongation factor activity	molecular_function	0.40168	1	10	2965	36	12095	comp35597_c1,comp39754_c0,comp40062_c0,comp42349_c0,comp42956_c5,comp56313_c0,comp40805_c0,comp40548_c0,comp63682_c0,comp42795_c0
GO:0019354	siroheme biosynthetic process	biological_process	0.40183	1	6	2965	15	12095	comp42599_c0,comp38717_c0,comp43843_c1,comp63819_c0,comp40759_c0,comp42398_c0
GO:0043115	precorrin-2 dehydrogenase activity	molecular_function	0.40183	1	6	2965	15	12095	comp42398_c0,comp38717_c0,comp42599_c0,comp40759_c0,comp63819_c0,comp43843_c1
GO:0046156	siroheme metabolic process	biological_process	0.40183	1	6	2965	15	12095	comp43843_c1,comp63819_c0,comp40759_c0,comp42599_c0,comp38717_c0,comp42398_c0
GO:0015291	secondary active transmembrane transporter activity	molecular_function	0.40249	1	14	2965	47	12095	comp44172_c0,comp36857_c0,comp45389_c0,comp41817_c0,comp45534_c0,comp18636_c0,comp42648_c0,comp41720_c0,comp43575_c0,comp43144_c2,comp28690_c0,comp42797_c4,comp38792_c0,comp43538_c3
GO:0019541	propionate metabolic process	biological_process	0.40255	1	1	2965	2	12095	comp37900_c0
GO:0019543	propionate catabolic process	biological_process	0.40255	1	1	2965	2	12095	comp37900_c0
GO:0019626	short-chain fatty acid catabolic process	biological_process	0.40255	1	1	2965	2	12095	comp37900_c0
GO:0046459	short-chain fatty acid metabolic process	biological_process	0.40255	1	1	2965	2	12095	comp37900_c0
GO:0047547	2-methylcitrate dehydratase activity	molecular_function	0.40255	1	1	2965	2	12095	comp37900_c0
GO:0019310	inositol catabolic process	biological_process	0.40275	1	1	2965	2	12095	comp186407_c0
GO:0046174	polyol catabolic process	biological_process	0.40275	1	1	2965	2	12095	comp186407_c0
GO:0050113	inositol oxygenase activity	molecular_function	0.40275	1	1	2965	2	12095	comp186407_c0
GO:0006821	chloride transport	biological_process	0.40374	1	4	2965	13	12095	comp33900_c3,comp42648_c0,comp33226_c0,comp45389_c0
GO:0030131	clathrin adaptor complex	cellular_component	0.40378	1	4	2965	10	12095	comp43904_c0,comp43835_c1,comp42056_c0,comp56986_c0
GO:0006555	methionine metabolic process	biological_process	0.40414	1	9	2965	26	12095	comp43405_c0,comp41779_c0,comp36402_c0,comp35437_c1,comp38396_c0,comp37165_c0,comp18384_c0,comp26327_c0,comp28019_c0
GO:0006108	malate metabolic process	biological_process	0.4043	1	3	2965	7	12095	comp18679_c0,comp43485_c0,comp44773_c0
GO:0019814	immunoglobulin complex	cellular_component	0.40622	1	5	2965	15	12095	comp40969_c0,comp44185_c0,comp44694_c0,comp47312_c0,comp48660_c0
GO:0008198	ferrous iron binding	molecular_function	0.40704	1	1	2965	2	12095	comp38864_c0
GO:0006269	DNA replication, synthesis of RNA primer	biological_process	0.40728	1	8	2965	27	12095	comp41117_c0,comp56381_c0,comp35927_c0,comp38016_c0,comp43840_c0,comp37900_c0,comp18390_c0,comp41021_c0
GO:0034062	RNA polymerase activity	molecular_function	0.40768	1	44	2965	166	12095	comp29856_c0,comp44188_c1,comp18069_c0,comp35927_c0,comp43840_c0,comp20442_c0,comp57933_c0,comp43331_c0,comp44370_c0,comp32806_c1,comp35199_c1,comp31842_c0,comp43032_c0,comp41117_c0,comp18458_c0,comp24069_c0,comp43103_c0,comp48141_c0,comp23836_c0,comp41978_c0,comp40804_c0,comp41493_c0,comp42025_c0,comp42928_c0,comp37900_c0,comp41021_c0,comp42284_c1,comp44809_c0,comp56381_c0,comp16419_c0,comp43119…
GO:0004177	aminopeptidase activity	molecular_function	0.40826	1	10	2965	32	12095	comp37430_c0,comp43542_c0,comp43415_c0,comp43240_c0,comp38396_c0,comp40799_c0,comp18497_c0,comp42816_c0,comp44646_c0,comp26111_c0
GO:0003918	DNA topoisomerase type II (ATP-hydrolyzing) activity	molecular_function	0.40849	1	3	2965	8	12095	comp37900_c0,comp32448_c0,comp18707_c1
GO:0061505	DNA topoisomerase II activity	molecular_function	0.40849	1	3	2965	8	12095	comp37900_c0,comp18707_c1,comp32448_c0
GO:0033013	tetrapyrrole metabolic process	biological_process	0.40933	1	36	2965	113	12095	comp43510_c0,comp26427_c0,comp38364_c0,comp33179_c0,comp82669_c0,comp47813_c0,comp44567_c0,comp40759_c0,comp34889_c1,comp44123_c0,comp44420_c0,comp42621_c1,comp74429_c0,comp63819_c0,comp28607_c0,comp43215_c0,comp43843_c1,comp41505_c0,comp42075_c0,comp43338_c0,comp43437_c3,comp17456_c0,comp41565_c0,comp36130_c0,comp44096_c0,comp18448_c0,comp38717_c0,comp38551_c0,comp42398_c0,comp42599_c0,comp44316…
GO:0034654	nucleobase-containing compound biosynthetic process	biological_process	0.40939	1	332	2965	1236	12095	comp35389_c0,comp40123_c0,comp39893_c0,comp40115_c1,comp52085_c0,comp355433_c0,comp24464_c0,comp42927_c0,comp40703_c0,comp871_c0,comp44615_c0,comp41163_c0,comp39705_c0,comp44645_c0,comp43405_c0,comp44211_c1,comp42818_c0,comp41034_c0,comp40628_c0,comp39664_c0,comp18570_c0,comp30628_c0,comp41712_c1,comp42040_c0,comp30432_c0,comp44704_c0,comp19806_c0,comp41978_c0,comp43759_c0,comp32679_c0,comp51272_…
GO:0007605	sensory perception of sound	biological_process	0.40946	1	1	2965	2	12095	comp41569_c0
GO:0050954	sensory perception of mechanical stimulus	biological_process	0.40946	1	1	2965	2	12095	comp41569_c0
GO:0031491	nucleosome binding	molecular_function	0.40975	1	1	2965	2	12095	comp19469_c0
GO:0016801	hydrolase activity, acting on ether bonds	molecular_function	0.41009	1	2	2965	4	12095	comp45114_c0,comp41502_c0
GO:0007017	microtubule-based process	biological_process	0.4101	1	36	2965	163	12095	comp44667_c0,comp36458_c0,comp43041_c0,comp44077_c2,comp25219_c1,comp24210_c0,comp44998_c0,comp47573_c0,comp37529_c0,comp40066_c0,comp43863_c0,comp41569_c0,comp42621_c0,comp33644_c0,comp316880_c0,comp37169_c0,comp3297_c0,comp42261_c0,comp25219_c0,comp39367_c0,comp43401_c0,comp44567_c0,comp37452_c0,comp43775_c0,comp39619_c0,comp41034_c0,comp40628_c0,comp43461_c0,comp42075_c0,comp37801_c0,comp36105…
GO:0004019	adenylosuccinate synthase activity	molecular_function	0.41199	1	1	2965	2	12095	comp41726_c2
GO:0045239	tricarboxylic acid cycle enzyme complex	cellular_component	0.41286	1	2	2965	4	12095	comp44075_c0,comp32380_c0
GO:0003714	transcription corepressor activity	molecular_function	0.41368	1	1	2965	2	12095	comp34090_c0
GO:0009008	DNA-methyltransferase activity	molecular_function	0.41474	1	2	2965	4	12095	comp40768_c0,comp37165_c0
GO:0006687	glycosphingolipid metabolic process	biological_process	0.4148	1	9	2965	28	12095	comp24069_c0,comp18945_c0,comp19276_c0,comp37574_c0,comp21439_c0,comp36802_c1,comp42930_c0,comp44843_c0,comp43446_c0
GO:0006314	intron homing	biological_process	0.41518	1	1	2965	2	12095	comp40766_c0
GO:0003724	RNA helicase activity	molecular_function	0.41742	1	19	2965	56	12095	comp37374_c0,comp42621_c0,comp40066_c0,comp42087_c0,comp38364_c0,comp26427_c0,comp43032_c0,comp43437_c3,comp39649_c0,comp28607_c0,comp41505_c0,comp42731_c0,comp38872_c0,comp37590_c0,comp44316_c0,comp42211_c0,comp39518_c0,comp42714_c0,comp38153_c0
GO:0008661	1-deoxy-D-xylulose-5-phosphate synthase activity	molecular_function	0.41766	1	2	2965	4	12095	comp45803_c0,comp18458_c0
GO:0000413	protein peptidyl-prolyl isomerization	biological_process	0.41823	1	5	2965	15	12095	comp40592_c0,comp39458_c0,comp35579_c0,comp28744_c0,comp44847_c0
GO:0031300	intrinsic to organelle membrane	cellular_component	0.41892	1	20	2965	68	12095	comp38466_c0,comp42220_c0,comp42004_c0,comp18470_c0,comp26206_c0,comp36552_c0,comp42612_c1,comp47141_c0,comp42637_c6,comp18633_c0,comp39828_c0,comp41624_c4,comp39975_c0,comp43509_c5,comp44485_c2,comp43119_c0,comp61006_c0,comp48660_c0,comp34185_c0,comp43176_c2
GO:0016758	transferase activity, transferring hexosyl groups	molecular_function	0.41976	1	45	2965	162	12095	comp26077_c0,comp43674_c0,comp31527_c0,comp359390_c0,comp25857_c0,comp32666_c0,comp42819_c0,comp43934_c0,comp18265_c0,comp43622_c1,comp45163_c0,comp42420_c0,comp33228_c0,comp26933_c0,comp41005_c0,comp51395_c0,comp44398_c1,comp26090_c0,comp44783_c0,comp41050_c1,comp39849_c1,comp47582_c0,comp1217_c0,comp37891_c1,comp41787_c0,comp45629_c0,comp45860_c0,comp17172_c0,comp38834_c0,comp39862_c0,comp25637…
GO:0044431	Golgi apparatus part	cellular_component	0.42104	1	22	2965	72	12095	comp36124_c0,comp41343_c0,comp43538_c3,comp41459_c0,comp42004_c0,comp38466_c0,comp41117_c0,comp35455_c0,comp44398_c1,comp42690_c0,comp43615_c1,comp43119_c0,comp44449_c0,comp43934_c0,comp18351_c0,comp30959_c0,comp43176_c2,comp27153_c0,comp43376_c0,comp43356_c0,comp39032_c0,comp40965_c0
GO:0070566	adenylyltransferase activity	molecular_function	0.42124	1	4	2965	11	12095	comp43029_c0,comp44819_c0,comp41759_c0,comp42381_c1
GO:0006950	response to stress	biological_process	0.42149	1	145	2965	580	12095	comp41633_c1,comp41163_c0,comp74429_c0,comp40240_c0,comp39379_c0,comp52085_c0,comp41198_c0,comp39392_c0,comp43904_c0,comp85172_c0,comp38567_c0,comp45578_c0,comp34509_c0,comp41674_c0,comp47813_c0,comp19732_c0,comp38032_c0,comp42797_c4,comp82669_c0,comp44039_c0,comp38662_c0,comp27985_c1,comp43153_c0,comp48513_c0,comp43759_c0,comp43723_c4,comp41256_c0,comp42385_c0,comp19806_c0,comp37149_c0,comp41285…
GO:1901575	organic substance catabolic process	biological_process	0.42231	1	225	2965	842	12095	comp46217_c0,comp46434_c0,comp42740_c2,comp34758_c0,comp41368_c1,comp40792_c0,comp40725_c0,comp41205_c1,comp40616_c0,comp316629_c0,comp40096_c0,comp37481_c0,comp41836_c0,comp18706_c0,comp34182_c0,comp43843_c1,comp44539_c0,comp37408_c0,comp44015_c0,comp44407_c0,comp43225_c8,comp46504_c0,comp38321_c0,comp33179_c0,comp55321_c0,comp43193_c0,comp49053_c0,comp44583_c0,comp43074_c6,comp44316_c0,comp4655…
GO:0045211	postsynaptic membrane	cellular_component	0.42444	1	5	2965	19	12095	comp40215_c0,comp39760_c0,comp44223_c1,comp38030_c0,comp42918_c0
GO:0097060	synaptic membrane	cellular_component	0.42444	1	5	2965	19	12095	comp42918_c0,comp38030_c0,comp40215_c0,comp39760_c0,comp44223_c1
GO:0047396	glycosylphosphatidylinositol diacylglycerol-lyase activity	molecular_function	0.42462	1	2	2965	5	12095	comp39906_c0,comp44910_c0
GO:0009132	nucleoside diphosphate metabolic process	biological_process	0.42663	1	4	2965	15	12095	comp130983_c0,comp60302_c0,comp44081_c2,comp40516_c0
GO:0020012	evasion or tolerance of host immune response	biological_process	0.42762	1	2	2965	6	12095	comp42608_c0,comp40318_c0
GO:0051805	evasion or tolerance of immune response of other organism involved in symbiotic interaction	biological_process	0.42762	1	2	2965	6	12095	comp42608_c0,comp40318_c0
GO:0052564	response to immune response of other organism involved in symbiotic interaction	biological_process	0.42762	1	2	2965	6	12095	comp42608_c0,comp40318_c0
GO:0052572	response to host immune response	biological_process	0.42762	1	2	2965	6	12095	comp40318_c0,comp42608_c0
GO:0045158	electron transporter, transferring electrons within cytochrome b6/f complex of photosystem II activity	molecular_function	0.42822	1	1	2965	2	12095	comp413278_c0
GO:0072351	tricarboxylic acid biosynthetic process	biological_process	0.42989	1	2	2965	6	12095	comp18459_c0,comp47234_c0
GO:0051705	multi-organism behavior	biological_process	0.43126	1	3	2965	9	12095	comp44817_c0,comp41190_c0,comp30432_c0
GO:0033645	host cell endomembrane system	cellular_component	0.4314	1	1	2965	2	12095	comp42608_c0
GO:0044165	host cell endoplasmic reticulum	cellular_component	0.4314	1	1	2965	2	12095	comp42608_c0
GO:0044167	host cell endoplasmic reticulum membrane	cellular_component	0.4314	1	1	2965	2	12095	comp42608_c0
GO:0044385	integral to membrane of host cell	cellular_component	0.4314	1	1	2965	2	12095	comp42608_c0
GO:0044386	integral to host endoplasmic reticulum membrane	cellular_component	0.4314	1	1	2965	2	12095	comp42608_c0
GO:0004817	cysteine-tRNA ligase activity	molecular_function	0.43233	1	2	2965	4	12095	comp42820_c0,comp38211_c0
GO:0006423	cysteinyl-tRNA aminoacylation	biological_process	0.43233	1	2	2965	4	12095	comp38211_c0,comp42820_c0
GO:0034622	cellular macromolecular complex assembly	biological_process	0.43269	1	34	2965	127	12095	comp47573_c0,comp39495_c0,comp44667_c0,comp43650_c1,comp32130_c0,comp413278_c0,comp57933_c0,comp62489_c0,comp43407_c0,comp316880_c0,comp38884_c0,comp43400_c0,comp48326_c0,comp36988_c0,comp43153_c0,comp41521_c0,comp46486_c0,comp39367_c0,comp43401_c0,comp34564_c2,comp43119_c0,comp41857_c0,comp44229_c0,comp41835_c0,comp46751_c0,comp41789_c0,comp28560_c0,comp42075_c0,comp43981_c0,comp35796_c0,comp278…
GO:0042597	periplasmic space	cellular_component	0.43333	1	5	2965	20	12095	comp42918_c0,comp37939_c0,comp39910_c0,comp39760_c0,comp32829_c0
GO:0006213	pyrimidine nucleoside metabolic process	biological_process	0.436	1	5	2965	18	12095	comp34991_c0,comp41303_c0,comp19511_c0,comp44188_c1,comp130983_c0
GO:0016998	cell wall macromolecule catabolic process	biological_process	0.43649	1	7	2965	26	12095	comp34993_c0,comp45269_c0,comp41471_c0,comp41368_c2,comp40096_c0,comp44600_c0,comp42621_c0
GO:0008827	cytochrome o ubiquinol oxidase activity	molecular_function	0.43719	1	1	2965	2	12095	comp19795_c1
GO:0009319	cytochrome o ubiquinol oxidase complex	cellular_component	0.43719	1	1	2965	2	12095	comp19795_c1
GO:0004932	mating-type factor pheromone receptor activity	molecular_function	0.43721	1	1	2965	3	12095	comp33644_c0
GO:0015108	chloride transmembrane transporter activity	molecular_function	0.43727	1	3	2965	9	12095	comp42648_c0,comp33900_c3,comp33226_c0
GO:0015627	type II protein secretion system complex	cellular_component	0.43832	1	2	2965	4	12095	comp43240_c0,comp35470_c0
GO:0015628	protein secretion by the type II secretion system	biological_process	0.43832	1	2	2965	4	12095	comp35470_c0,comp43240_c0
GO:0033691	sialic acid binding	molecular_function	0.43885	1	1	2965	1	12095	comp42621_c0
GO:0004066	asparagine synthase (glutamine-hydrolyzing) activity	molecular_function	0.43889	1	2	2965	4	12095	comp41446_c0,comp43311_c5
GO:0006529	asparagine biosynthetic process	biological_process	0.43889	1	2	2965	4	12095	comp43311_c5,comp41446_c0
GO:0005673	transcription factor TFIIE complex	cellular_component	0.4394	1	1	2965	2	12095	comp43446_c0
GO:0005212	structural constituent of eye lens	molecular_function	0.43999	1	2	2965	6	12095	comp43851_c0,comp42863_c0
GO:0004702	receptor signaling protein serine/threonine kinase activity	molecular_function	0.44053	1	2	2965	4	12095	comp43840_c0,comp42003_c0
GO:0032886	regulation of microtubule-based process	biological_process	0.44054	1	1	2965	5	12095	comp316880_c0
GO:0070507	regulation of microtubule cytoskeleton organization	biological_process	0.44054	1	1	2965	5	12095	comp316880_c0
GO:0016853	isomerase activity	molecular_function	0.44176	1	34	2965	116	12095	comp35579_c0,comp39589_c0,comp44454_c0,comp38521_c0,comp52085_c0,comp21145_c0,comp44905_c0,comp28744_c0,comp40592_c0,comp56650_c0,comp29538_c0,comp42142_c0,comp49576_c0,comp44297_c2,comp43149_c2,comp42240_c1,comp31528_c0,comp38182_c0,comp40892_c0,comp65036_c0,comp43115_c0,comp44847_c0,comp37900_c0,comp39222_c0,comp38153_c0,comp43385_c3,comp42322_c0,comp49545_c0,comp42424_c0,comp32448_c0,comp39458…
GO:0004656	procollagen-proline 4-dioxygenase activity	molecular_function	0.44455	1	1	2965	2	12095	comp299421_c0
GO:0018401	peptidyl-proline hydroxylation to 4-hydroxy-L-proline	biological_process	0.44455	1	1	2965	2	12095	comp299421_c0
GO:0019471	4-hydroxyproline metabolic process	biological_process	0.44455	1	1	2965	2	12095	comp299421_c0
GO:0019511	peptidyl-proline hydroxylation	biological_process	0.44455	1	1	2965	2	12095	comp299421_c0
GO:0019798	procollagen-proline dioxygenase activity	molecular_function	0.44455	1	1	2965	2	12095	comp299421_c0
GO:0031543	peptidyl-proline dioxygenase activity	molecular_function	0.44455	1	1	2965	2	12095	comp299421_c0
GO:0031545	peptidyl-proline 4-dioxygenase activity	molecular_function	0.44455	1	1	2965	2	12095	comp299421_c0
GO:0004827	proline-tRNA ligase activity	molecular_function	0.44723	1	1	2965	3	12095	comp44244_c0
GO:0006433	prolyl-tRNA aminoacylation	biological_process	0.44723	1	1	2965	3	12095	comp44244_c0
GO:0030682	evasion or tolerance of host defense response	biological_process	0.44766	1	4	2965	15	12095	comp42608_c0,comp40318_c0,comp46215_c0,comp44796_c0
GO:0051807	evasion or tolerance of defense response of other organism involved in symbiotic interaction	biological_process	0.44766	1	4	2965	15	12095	comp44796_c0,comp42608_c0,comp40318_c0,comp46215_c0
GO:0010941	regulation of cell death	biological_process	0.44901	1	6	2965	20	12095	comp43041_c1,comp48047_c0,comp42369_c0,comp36452_c0,comp41454_c0,comp40517_c0
GO:0042981	regulation of apoptotic process	biological_process	0.44901	1	6	2965	20	12095	comp36452_c0,comp40517_c0,comp41454_c0,comp43041_c1,comp48047_c0,comp42369_c0
GO:0043067	regulation of programmed cell death	biological_process	0.44901	1	6	2965	20	12095	comp36452_c0,comp40517_c0,comp41454_c0,comp43041_c1,comp42369_c0,comp48047_c0
GO:0043101	purine-containing compound salvage	biological_process	0.44965	1	2	2965	5	12095	comp42741_c1,comp41910_c0
GO:0046873	metal ion transmembrane transporter activity	molecular_function	0.45034	1	58	2965	218	12095	comp43633_c4,comp42731_c0,comp28578_c0,comp41054_c0,comp35822_c0,comp38016_c0,comp33220_c0,comp43132_c0,comp40034_c0,comp44018_c0,comp43575_c0,comp42677_c0,comp41643_c0,comp43841_c0,comp43983_c4,comp37420_c0,comp43090_c0,comp48329_c0,comp38364_c0,comp42270_c0,comp41396_c0,comp42797_c4,comp40822_c0,comp41391_c0,comp26743_c0,comp40277_c0,comp42886_c0,comp40841_c0,comp42621_c1,comp44023_c0,comp44296…
GO:0019482	beta-alanine metabolic process	biological_process	0.45082	1	2	2965	4	12095	comp42345_c0,comp42382_c0
GO:0003916	DNA topoisomerase activity	molecular_function	0.45096	1	7	2965	23	12095	comp32448_c0,comp18707_c1,comp52085_c0,comp37900_c0,comp39589_c0,comp65036_c0,comp42240_c1
GO:0001871	pattern binding	molecular_function	0.45121	1	3	2965	11	12095	comp33960_c0,comp27850_c0,comp37427_c0
GO:0030247	polysaccharide binding	molecular_function	0.45121	1	3	2965	11	12095	comp37427_c0,comp27850_c0,comp33960_c0
GO:0040007	growth	biological_process	0.45258	1	12	2965	41	12095	comp37917_c0,comp37484_c1,comp18538_c0,comp40891_c0,comp35744_c0,comp43082_c3,comp44531_c0,comp40520_c0,comp43856_c0,comp37706_c0,comp33780_c0,comp42698_c0
GO:0032465	regulation of cytokinesis	biological_process	0.45355	1	2	2965	5	12095	comp38551_c0,comp43202_c0
GO:0016706	oxidoreductase activity, acting on paired donors, with incorporation or reduction of molecular oxygen, 2-oxoglutarate as one donor, and incorporation of one atom each of oxygen into both donors	molecular_function	0.4536	1	7	2965	23	12095	comp299421_c0,comp37804_c1,comp44476_c0,comp42586_c0,comp39383_c0,comp42256_c0,comp74920_c0
GO:0046132	pyrimidine ribonucleoside biosynthetic process	biological_process	0.45384	1	4	2965	14	12095	comp41303_c0,comp34991_c0,comp130983_c0,comp44188_c1
GO:0046134	pyrimidine nucleoside biosynthetic process	biological_process	0.45384	1	4	2965	14	12095	comp130983_c0,comp44188_c1,comp41303_c0,comp34991_c0
GO:0016049	cell growth	biological_process	0.45406	1	1	2965	3	12095	comp18538_c0
GO:0016874	ligase activity	molecular_function	0.45446	1	112	2965	373	12095	comp46874_c0,comp44109_c0,comp43313_c0,comp43311_c5,comp42901_c0,comp41885_c0,comp41279_c1,comp36746_c0,comp42221_c0,comp50194_c0,comp18898_c0,comp45893_c0,comp42607_c0,comp43032_c0,comp28462_c0,comp43183_c0,comp43574_c0,comp40415_c0,comp37149_c0,comp44247_c0,comp41962_c2,comp37590_c0,comp43871_c0,comp34866_c0,comp38211_c0,comp41446_c0,comp43626_c0,comp41228_c6,comp50355_c0,comp42137_c0,comp43436…
GO:0009790	embryo development	biological_process	0.45571	1	3	2965	9	12095	comp43602_c0,comp54760_c0,comp34090_c0
GO:0009199	ribonucleoside triphosphate metabolic process	biological_process	0.45638	1	118	2965	477	12095	comp43959_c0,comp18069_c0,comp63682_c0,comp92729_c0,comp41842_c0,comp47573_c0,comp37651_c0,comp41060_c0,comp42899_c0,comp37939_c0,comp43691_c2,comp43382_c3,comp71523_c0,comp42621_c0,comp43893_c4,comp316880_c0,comp42795_c0,comp41021_c0,comp34111_c0,comp51542_c0,comp44785_c0,comp35423_c2,comp44847_c0,comp44004_c0,comp44316_c0,comp19103_c0,comp40841_c0,comp38256_c0,comp43401_c0,comp42135_c0,comp4430…
GO:0006690	icosanoid metabolic process	biological_process	0.45699	1	3	2965	7	12095	comp40233_c0,comp42340_c1,comp34731_c0
GO:0006691	leukotriene metabolic process	biological_process	0.45699	1	3	2965	7	12095	comp40233_c0,comp42340_c1,comp34731_c0
GO:0033559	unsaturated fatty acid metabolic process	biological_process	0.45699	1	3	2965	7	12095	comp40233_c0,comp42340_c1,comp34731_c0
GO:1901568	fatty acid derivative metabolic process	biological_process	0.45699	1	3	2965	7	12095	comp34731_c0,comp42340_c1,comp40233_c0
GO:0052548	regulation of endopeptidase activity	biological_process	0.45736	1	2	2965	5	12095	comp41454_c0,comp39023_c0
GO:0009129	pyrimidine nucleoside monophosphate metabolic process	biological_process	0.45774	1	4	2965	12	12095	comp41303_c0,comp18696_c0,comp34991_c0,comp44188_c1
GO:0009130	pyrimidine nucleoside monophosphate biosynthetic process	biological_process	0.45774	1	4	2965	12	12095	comp44188_c1,comp34991_c0,comp18696_c0,comp41303_c0
GO:0003972	RNA ligase (ATP) activity	molecular_function	0.45791	1	1	2965	3	12095	comp17456_c0
GO:0015643	toxic substance binding	molecular_function	0.45974	1	4	2965	12	12095	comp40969_c0,comp44694_c0,comp47312_c0,comp48660_c0
GO:0004860	protein kinase inhibitor activity	molecular_function	0.46048	1	2	2965	5	12095	comp45045_c0,comp41122_c0
GO:0019210	kinase inhibitor activity	molecular_function	0.46048	1	2	2965	5	12095	comp45045_c0,comp41122_c0
GO:0006625	protein targeting to peroxisome	biological_process	0.46054	1	3	2965	9	12095	comp39975_c0,comp42030_c0,comp43437_c3
GO:0043574	peroxisomal transport	biological_process	0.46054	1	3	2965	9	12095	comp42030_c0,comp39975_c0,comp43437_c3
GO:0072662	protein localization to peroxisome	biological_process	0.46054	1	3	2965	9	12095	comp39975_c0,comp42030_c0,comp43437_c3
GO:0072663	establishment of protein localization to peroxisome	biological_process	0.46054	1	3	2965	9	12095	comp43437_c3,comp39975_c0,comp42030_c0
GO:0043623	cellular protein complex assembly	biological_process	0.46193	1	28	2965	104	12095	comp44667_c0,comp39367_c0,comp43401_c0,comp32130_c0,comp43153_c0,comp41521_c0,comp47573_c0,comp46486_c0,comp39495_c0,comp57933_c0,comp413278_c0,comp43119_c0,comp41789_c0,comp316880_c0,comp42075_c0,comp38884_c0,comp62489_c0,comp41857_c0,comp41835_c0,comp44229_c0,comp46751_c0,comp53130_c0,comp33774_c0,comp48326_c0,comp36988_c0,comp42232_c2,comp43400_c0,comp27811_c1
GO:1901657	glycosyl compound metabolic process	biological_process	0.46236	1	150	2965	583	12095	comp44845_c0,comp44237_c0,comp42075_c0,comp37420_c0,comp42714_c0,comp42528_c2,comp38193_c0,comp34862_c0,comp42886_c0,comp44567_c0,comp41081_c0,comp18421_c0,comp34219_c0,comp19511_c0,comp42150_c0,comp47045_c0,comp35598_c0,comp41391_c0,comp42690_c0,comp34780_c0,comp41910_c0,comp40548_c0,comp36772_c0,comp39331_c0,comp41957_c0,comp43032_c0,comp35490_c0,comp43780_c0,comp35075_c0,comp39898_c0,comp33621…
GO:0030246	carbohydrate binding	molecular_function	0.46256	1	26	2965	106	12095	comp43383_c1,comp61202_c0,comp42866_c0,comp42586_c0,comp27850_c0,comp39383_c0,comp25857_c0,comp32666_c0,comp26327_c0,comp47582_c0,comp39829_c0,comp1217_c0,comp44005_c1,comp53716_c0,comp33960_c0,comp39678_c0,comp37427_c0,comp49300_c0,comp23270_c0,comp43512_c0,comp67573_c0,comp40335_c0,comp35710_c0,comp43278_c0,comp43657_c0,comp44463_c0
GO:0004601	peroxidase activity	molecular_function	0.46304	1	7	2965	30	12095	comp42797_c4,comp47829_c0,comp37702_c0,comp42815_c1,comp44500_c0,comp38567_c0,comp42429_c0
GO:0006804	peroxidase reaction	biological_process	0.46304	1	7	2965	30	12095	comp42797_c4,comp44500_c0,comp42815_c1,comp47829_c0,comp37702_c0,comp42429_c0,comp38567_c0
GO:0016684	oxidoreductase activity, acting on peroxide as acceptor	molecular_function	0.46304	1	7	2965	30	12095	comp42797_c4,comp38567_c0,comp42429_c0,comp37702_c0,comp47829_c0,comp44500_c0,comp42815_c1
GO:0031023	microtubule organizing center organization	biological_process	0.46342	1	1	2965	5	12095	comp37169_c0
GO:0045786	negative regulation of cell cycle	biological_process	0.46392	1	6	2965	17	12095	comp44531_c0,comp41122_c0,comp40406_c0,comp37686_c0,comp43401_c0,comp44010_c0
GO:0001575	globoside metabolic process	biological_process	0.46395	1	2	2965	5	12095	comp18945_c0,comp43446_c0
GO:0031099	regeneration	biological_process	0.46403	1	2	2965	6	12095	comp37484_c1,comp42698_c0
GO:0042246	tissue regeneration	biological_process	0.46403	1	2	2965	6	12095	comp42698_c0,comp37484_c1
GO:0042592	homeostatic process	biological_process	0.46438	1	33	2965	126	12095	comp41968_c0,comp44258_c0,comp41279_c1,comp39157_c0,comp39795_c0,comp33466_c0,comp27050_c0,comp42424_c0,comp19461_c0,comp40771_c0,comp38195_c1,comp43723_c4,comp42949_c0,comp27188_c0,comp385995_c0,comp42844_c5,comp46571_c0,comp45730_c0,comp18325_c0,comp42337_c0,comp43144_c2,comp41435_c0,comp36586_c0,comp43723_c2,comp42902_c0,comp18561_c0,comp42695_c0,comp17994_c0,comp40311_c0,comp29951_c1,comp4356…
GO:0009112	nucleobase metabolic process	biological_process	0.46513	1	71	2965	273	12095	comp43161_c0,comp18696_c0,comp39736_c0,comp47506_c0,comp44309_c1,comp42284_c1,comp55321_c0,comp41726_c2,comp42444_c2,comp46434_c0,comp44137_c2,comp37826_c0,comp34991_c0,comp19839_c0,comp60302_c0,comp18466_c0,comp42621_c0,comp42741_c1,comp44370_c0,comp44081_c2,comp57933_c0,comp43382_c3,comp42899_c0,comp43750_c0,comp18069_c0,comp23836_c0,comp41303_c0,comp41493_c0,comp42928_c0,comp34179_c0,comp24069…
GO:0004357	glutamate-cysteine ligase activity	molecular_function	0.46515	1	2	2965	5	12095	comp40415_c0,comp28462_c0
GO:0017109	glutamate-cysteine ligase complex	cellular_component	0.46515	1	2	2965	5	12095	comp40415_c0,comp28462_c0
GO:0006241	CTP biosynthetic process	biological_process	0.46664	1	2	2965	8	12095	comp44188_c1,comp130983_c0
GO:0009208	pyrimidine ribonucleoside triphosphate metabolic process	biological_process	0.46664	1	2	2965	8	12095	comp44188_c1,comp130983_c0
GO:0009209	pyrimidine ribonucleoside triphosphate biosynthetic process	biological_process	0.46664	1	2	2965	8	12095	comp130983_c0,comp44188_c1
GO:0046036	CTP metabolic process	biological_process	0.46664	1	2	2965	8	12095	comp130983_c0,comp44188_c1
GO:0004114	3',5'-cyclic-nucleotide phosphodiesterase activity	molecular_function	0.46676	1	4	2965	13	12095	comp34179_c0,comp37241_c1,comp25749_c0,comp39666_c0
GO:0006040	amino sugar metabolic process	biological_process	0.46731	1	24	2965	95	12095	comp42621_c1,comp40103_c2,comp37358_c0,comp33451_c0,comp27206_c0,comp40032_c0,comp75753_c0,comp43446_c0,comp42621_c0,comp39245_c0,comp44369_c0,comp43233_c0,comp44592_c0,comp43149_c2,comp314066_c0,comp213058_c0,comp40096_c0,comp33240_c0,comp42523_c2,comp44600_c0,comp41471_c0,comp45269_c0,comp18684_c0,comp42528_c2
GO:0043900	regulation of multi-organism process	biological_process	0.46805	1	2	2965	8	12095	comp34140_c0,comp34961_c0
GO:0019076	viral release from host cell	biological_process	0.46836	1	6	2965	21	12095	comp35225_c1,comp19469_c0,comp44297_c2,comp18079_c0,comp44539_c0,comp26508_c0
GO:0003937	IMP cyclohydrolase activity	molecular_function	0.4688	1	1	2965	2	12095	comp45582_c0
GO:0043605	cellular amide catabolic process	biological_process	0.46941	1	2	2965	5	12095	comp43297_c1,comp42464_c0
GO:0010817	regulation of hormone levels	biological_process	0.46958	1	10	2965	36	12095	comp40657_c0,comp40138_c0,comp18856_c0,comp41070_c0,comp42593_c0,comp75861_c0,comp44454_c0,comp35494_c0,comp42125_c0,comp43023_c0
GO:0034754	cellular hormone metabolic process	biological_process	0.46958	1	10	2965	36	12095	comp42125_c0,comp35494_c0,comp43023_c0,comp41070_c0,comp75861_c0,comp42593_c0,comp44454_c0,comp40657_c0,comp40138_c0,comp18856_c0
GO:0042445	hormone metabolic process	biological_process	0.46958	1	10	2965	36	12095	comp43023_c0,comp35494_c0,comp42125_c0,comp18856_c0,comp40657_c0,comp40138_c0,comp44454_c0,comp42593_c0,comp75861_c0,comp41070_c0
GO:0003910	DNA ligase (ATP) activity	molecular_function	0.47042	1	3	2965	8	12095	comp42621_c0,comp43183_c0,comp37149_c0
GO:0019205	nucleobase-containing compound kinase activity	molecular_function	0.47089	1	9	2965	35	12095	comp41910_c0,comp18069_c0,comp18466_c0,comp130983_c0,comp44188_c1,comp40396_c0,comp40516_c0,comp36585_c1,comp43161_c0
GO:0022624	proteasome accessory complex	cellular_component	0.47127	1	2	2965	5	12095	comp35407_c0,comp46880_c0
GO:0051028	mRNA transport	biological_process	0.4716	1	5	2965	14	12095	comp26972_c0,comp16055_c0,comp42862_c0,comp41311_c0,comp45482_c0
GO:0006784	heme a biosynthetic process	biological_process	0.47259	1	1	2965	2	12095	comp42075_c0
GO:0046160	heme a metabolic process	biological_process	0.47259	1	1	2965	2	12095	comp42075_c0
GO:0004221	ubiquitin thiolesterase activity	molecular_function	0.47279	1	14	2965	44	12095	comp43285_c1,comp43225_c8,comp54760_c0,comp42722_c0,comp34758_c0,comp21485_c0,comp32948_c0,comp43285_c0,comp43100_c1,comp44998_c0,comp41836_c0,comp43103_c0,comp44407_c0,comp38005_c1
GO:0016579	protein deubiquitination	biological_process	0.47279	1	14	2965	44	12095	comp43103_c0,comp44407_c0,comp38005_c1,comp43285_c0,comp43100_c1,comp44998_c0,comp41836_c0,comp42722_c0,comp34758_c0,comp21485_c0,comp32948_c0,comp43225_c8,comp43285_c1,comp54760_c0
GO:0070646	protein modification by small protein removal	biological_process	0.47279	1	14	2965	44	12095	comp44407_c0,comp38005_c1,comp43103_c0,comp41836_c0,comp43285_c0,comp43100_c1,comp44998_c0,comp21485_c0,comp32948_c0,comp42722_c0,comp34758_c0,comp54760_c0,comp43225_c8,comp43285_c1
GO:0004857	enzyme inhibitor activity	molecular_function	0.47281	1	28	2965	136	12095	comp18640_c0,comp41278_c0,comp21502_c0,comp34179_c0,comp60573_c0,comp41303_c0,comp24050_c0,comp34540_c0,comp48047_c0,comp284481_c0,comp39966_c0,comp35550_c0,comp39023_c0,comp43752_c0,comp46504_c0,comp34107_c0,comp43674_c0,comp34851_c0,comp39958_c0,comp44040_c0,comp32864_c0,comp45045_c0,comp38224_c0,comp43849_c0,comp39389_c0,comp41122_c0,comp40718_c0,comp35427_c0
GO:0016832	aldehyde-lyase activity	molecular_function	0.47426	1	2	2965	6	12095	comp41482_c0,comp39405_c0
GO:0000123	histone acetyltransferase complex	cellular_component	0.47464	1	6	2965	20	12095	comp42337_c0,comp43914_c0,comp36485_c1,comp40602_c0,comp42927_c0,comp42040_c0
GO:0006865	amino acid transport	biological_process	0.47575	1	6	2965	20	12095	comp33051_c0,comp36729_c0,comp25937_c0,comp41720_c0,comp37383_c0,comp40946_c0
GO:0007131	reciprocal meiotic recombination	biological_process	0.47575	1	3	2965	10	12095	comp43509_c5,comp28578_c0,comp47111_c0
GO:0035825	reciprocal DNA recombination	biological_process	0.47575	1	3	2965	10	12095	comp43509_c5,comp28578_c0,comp47111_c0
GO:0000702	oxidized base lesion DNA N-glycosylase activity	molecular_function	0.47576	1	1	2965	2	12095	comp39379_c0
GO:0006285	base-excision repair, AP site formation	biological_process	0.47576	1	1	2965	2	12095	comp39379_c0
GO:0008534	oxidized purine nucleobase lesion DNA N-glycosylase activity	molecular_function	0.47576	1	1	2965	2	12095	comp39379_c0
GO:0030258	lipid modification	biological_process	0.47699	1	16	2965	50	12095	comp35710_c0,comp49300_c0,comp42382_c0,comp47582_c0,comp1217_c0,comp32758_c1,comp633206_c0,comp32666_c0,comp25857_c0,comp359390_c0,comp35074_c0,comp35701_c0,comp32815_c0,comp44448_c0,comp42866_c0,comp61202_c0
GO:0000268	peroxisome targeting sequence binding	molecular_function	0.47796	1	1	2965	3	12095	comp42030_c0
GO:0005053	peroxisome matrix targeting signal-2 binding	molecular_function	0.47796	1	1	2965	3	12095	comp42030_c0
GO:0005781	peroxisome targeting signal receptor complex	cellular_component	0.47796	1	1	2965	3	12095	comp42030_c0
GO:0004373	glycogen (starch) synthase activity	molecular_function	0.47872	1	1	2965	2	12095	comp42420_c0
GO:0016841	ammonia-lyase activity	molecular_function	0.47949	1	1	2965	2	12095	comp41854_c0
GO:0008083	growth factor activity	molecular_function	0.48065	1	8	2965	25	12095	comp37917_c0,comp44531_c0,comp40520_c0,comp43082_c3,comp35744_c0,comp33780_c0,comp37706_c0,comp43856_c0
GO:0015171	amino acid transmembrane transporter activity	molecular_function	0.48149	1	6	2965	20	12095	comp41720_c0,comp40946_c0,comp37383_c0,comp25937_c0,comp33051_c0,comp36729_c0
GO:0009173	pyrimidine ribonucleoside monophosphate metabolic process	biological_process	0.48151	1	3	2965	9	12095	comp44188_c1,comp34991_c0,comp41303_c0
GO:0009174	pyrimidine ribonucleoside monophosphate biosynthetic process	biological_process	0.48151	1	3	2965	9	12095	comp44188_c1,comp34991_c0,comp41303_c0
GO:0015718	monocarboxylic acid transport	biological_process	0.48172	1	3	2965	10	12095	comp43575_c0,comp42797_c4,comp18707_c1
GO:0017076	purine nucleotide binding	molecular_function	0.48184	1	355	2965	1276	12095	comp40599_c0,comp33226_c0,comp39445_c0,comp42243_c2,comp35657_c0,comp28111_c0,comp42406_c0,comp43401_c0,comp44309_c1,comp40988_c0,comp60302_c0,comp37071_c0,comp44414_c0,comp41761_c0,comp44348_c1,comp41860_c0,comp38435_c0,comp17456_c0,comp41569_c0,comp43250_c1,comp41091_c0,comp47573_c0,comp43711_c0,comp42849_c2,comp16757_c0,comp44298_c1,comp44004_c0,comp45482_c0,comp41872_c4,comp41034_c0,comp47813…
GO:0008173	RNA methyltransferase activity	molecular_function	0.48195	1	16	2965	56	12095	comp41935_c0,comp40259_c0,comp43023_c0,comp35827_c0,comp42150_c0,comp51263_c0,comp45578_c0,comp29830_c0,comp38352_c0,comp37480_c0,comp39331_c0,comp39765_c1,comp48821_c0,comp70668_c0,comp41199_c0,comp40768_c0
GO:0009432	SOS response	biological_process	0.48206	1	2	2965	6	12095	comp19806_c0,comp38662_c0
GO:0046685	response to arsenic-containing substance	biological_process	0.48257	1	1	2965	2	12095	comp34111_c0
GO:0007601	visual perception	biological_process	0.48307	1	1	2965	3	12095	comp34179_c0
GO:0050953	sensory perception of light stimulus	biological_process	0.48307	1	1	2965	3	12095	comp34179_c0
GO:0009144	purine nucleoside triphosphate metabolic process	biological_process	0.48387	1	117	2965	476	12095	comp42349_c0,comp18624_c0,comp130983_c0,comp44817_c0,comp56313_c0,comp43733_c0,comp27940_c0,comp42033_c2,comp44514_c0,comp25219_c1,comp43856_c0,comp44667_c0,comp61006_c0,comp19480_c0,comp36673_c0,comp31842_c0,comp42340_c1,comp43780_c0,comp44642_c0,comp43032_c0,comp41957_c0,comp55191_c0,comp35490_c0,comp40201_c0,comp44704_c0,comp30432_c0,comp40548_c0,comp41910_c0,comp41833_c0,comp36772_c0,comp2521…
GO:0009205	purine ribonucleoside triphosphate metabolic process	biological_process	0.48387	1	117	2965	476	12095	comp43161_c0,comp38321_c0,comp42108_c1,comp44309_c1,comp44023_c0,comp40841_c0,comp38256_c0,comp43401_c0,comp42135_c0,comp46434_c0,comp46217_c0,comp44014_c0,comp36802_c1,comp41368_c1,comp41814_c0,comp37481_c0,comp17456_c0,comp34666_c0,comp34625_c0,comp40616_c0,comp18466_c0,comp43983_c4,comp44015_c0,comp28698_c0,comp42621_c0,comp43691_c2,comp43382_c3,comp71523_c0,comp41842_c0,comp47573_c0,comp92729…
GO:0004190	aspartic-type endopeptidase activity	molecular_function	0.48403	1	9	2965	33	12095	comp41822_c0,comp33007_c0,comp37912_c0,comp43683_c0,comp117239_c0,comp44314_c0,comp40502_c0,comp43654_c1,comp42621_c0
GO:0070001	aspartic-type peptidase activity	molecular_function	0.48403	1	9	2965	33	12095	comp37912_c0,comp43683_c0,comp33007_c0,comp41822_c0,comp43654_c1,comp42621_c0,comp40502_c0,comp44314_c0,comp117239_c0
GO:0019049	evasion or tolerance of host defenses by virus	biological_process	0.4843	1	2	2965	7	12095	comp42608_c0,comp40829_c0
GO:0044703	multi-organism reproductive process	biological_process	0.48438	1	4	2965	19	12095	comp41190_c0,comp30432_c0,comp329765_c0,comp44817_c0
GO:0005254	chloride channel activity	molecular_function	0.48552	1	2	2965	6	12095	comp33226_c0,comp33900_c3
GO:0009141	nucleoside triphosphate metabolic process	biological_process	0.48606	1	118	2965	480	12095	comp28698_c0,comp44015_c0,comp41814_c0,comp37481_c0,comp17456_c0,comp34666_c0,comp40616_c0,comp34625_c0,comp18466_c0,comp43983_c4,comp36802_c1,comp41368_c1,comp46434_c0,comp46217_c0,comp44014_c0,comp38256_c0,comp40841_c0,comp43401_c0,comp42135_c0,comp44309_c1,comp44023_c0,comp38321_c0,comp42108_c1,comp43161_c0,comp43893_c4,comp316880_c0,comp42795_c0,comp41021_c0,comp34111_c0,comp51542_c0,comp3542…
GO:0004568	chitinase activity	molecular_function	0.48659	1	5	2965	20	12095	comp45269_c0,comp41471_c0,comp44600_c0,comp40096_c0,comp42621_c0
GO:0006032	chitin catabolic process	biological_process	0.48659	1	5	2965	20	12095	comp44600_c0,comp40096_c0,comp42621_c0,comp45269_c0,comp41471_c0
GO:0046348	amino sugar catabolic process	biological_process	0.48659	1	5	2965	20	12095	comp45269_c0,comp41471_c0,comp40096_c0,comp42621_c0,comp44600_c0
GO:1901072	glucosamine-containing compound catabolic process	biological_process	0.48659	1	5	2965	20	12095	comp40096_c0,comp44600_c0,comp42621_c0,comp41471_c0,comp45269_c0
GO:0006664	glycolipid metabolic process	biological_process	0.48683	1	27	2965	92	12095	comp18689_c0,comp42637_c6,comp18061_c0,comp24069_c0,comp38695_c0,comp43406_c1,comp18945_c0,comp33228_c0,comp44843_c0,comp42430_c3,comp36802_c1,comp19276_c0,comp30959_c0,comp38834_c0,comp41417_c0,comp39849_c1,comp43446_c0,comp48660_c0,comp42930_c1,comp42594_c0,comp40294_c0,comp42340_c1,comp37574_c0,comp21439_c0,comp42930_c0,comp33179_c0,comp43463_c5
GO:0000428	DNA-directed RNA polymerase complex	cellular_component	0.48723	1	11	2965	38	12095	comp35389_c0,comp26526_c0,comp44555_c1,comp36055_c0,comp52229_c0,comp38234_c0,comp42387_c1,comp41978_c0,comp44416_c3,comp43446_c0,comp45408_c0
GO:0055029	nuclear DNA-directed RNA polymerase complex	cellular_component	0.48723	1	11	2965	38	12095	comp52229_c0,comp36055_c0,comp44555_c1,comp26526_c0,comp35389_c0,comp38234_c0,comp43446_c0,comp44416_c3,comp41978_c0,comp42387_c1,comp45408_c0
GO:0090407	organophosphate biosynthetic process	biological_process	0.48749	1	78	2965	305	12095	comp43300_c0,comp44615_c0,comp40365_c0,comp40516_c0,comp37420_c0,comp44845_c0,comp34780_c0,comp43186_c0,comp39664_c0,comp43463_c5,comp34219_c0,comp18421_c0,comp41081_c0,comp44645_c0,comp41167_c0,comp44700_c0,comp45396_c0,comp43405_c0,comp42886_c0,comp43428_c0,comp43115_c0,comp41471_c0,comp33621_c1,comp39898_c0,comp39938_c0,comp44642_c0,comp35490_c0,comp33016_c0,comp44704_c0,comp30432_c0,comp38695…
GO:0016311	dephosphorylation	biological_process	0.4883	1	28	2965	100	12095	comp42271_c0,comp42667_c0,comp44175_c0,comp37736_c0,comp32556_c0,comp43718_c0,comp38725_c0,comp43180_c0,comp43057_c0,comp42621_c0,comp42085_c0,comp223531_c0,comp18451_c0,comp250984_c0,comp37651_c0,comp37900_c0,comp43365_c2,comp42783_c0,comp39756_c0,comp94261_c0,comp43631_c6,comp41278_c0,comp153862_c0,comp44303_c1,comp26024_c0,comp39501_c0,comp63040_c0,comp49613_c0
GO:0016840	carbon-nitrogen lyase activity	molecular_function	0.48831	1	2	2965	5	12095	comp48884_c0,comp41854_c0
GO:0006544	glycine metabolic process	biological_process	0.48842	1	19	2965	74	12095	comp566793_c0,comp46875_c0,comp43620_c0,comp29134_c0,comp41034_c0,comp43401_c0,comp42621_c1,comp40745_c0,comp43436_c0,comp38052_c0,comp42137_c0,comp35768_c0,comp37722_c0,comp40693_c0,comp39671_c0,comp43244_c0,comp43325_c0,comp43560_c0,comp42464_c0
GO:0004590	orotidine-5'-phosphate decarboxylase activity	molecular_function	0.48877	1	1	2965	2	12095	comp41303_c0
GO:0015937	coenzyme A biosynthetic process	biological_process	0.48961	1	3	2965	8	12095	comp44188_c1,comp34780_c0,comp43029_c0
GO:0033866	nucleoside bisphosphate biosynthetic process	biological_process	0.48961	1	3	2965	8	12095	comp43029_c0,comp34780_c0,comp44188_c1
GO:0034030	ribonucleoside bisphosphate biosynthetic process	biological_process	0.48961	1	3	2965	8	12095	comp34780_c0,comp44188_c1,comp43029_c0
GO:0034033	purine nucleoside bisphosphate biosynthetic process	biological_process	0.48961	1	3	2965	8	12095	comp43029_c0,comp34780_c0,comp44188_c1
GO:0019887	protein kinase regulator activity	molecular_function	0.49052	1	5	2965	16	12095	comp41122_c0,comp35807_c0,comp45045_c0,comp38345_c0,comp44241_c0
GO:0042060	wound healing	biological_process	0.49064	1	13	2965	51	12095	comp43153_c0,comp44229_c0,comp47573_c0,comp39367_c0,comp43401_c0,comp42698_c0,comp43119_c0,comp38933_c0,comp40728_c0,comp53130_c0,comp37484_c1,comp29660_c0,comp48326_c0
GO:0030599	pectinesterase activity	molecular_function	0.49077	1	1	2965	3	12095	comp18640_c0
GO:0006022	aminoglycan metabolic process	biological_process	0.49096	1	30	2965	119	12095	comp44592_c0,comp42930_c0,comp34851_c0,comp37574_c0,comp39245_c0,comp44369_c0,comp43233_c0,comp42621_c0,comp43446_c0,comp75753_c0,comp46018_c0,comp40032_c0,comp27206_c0,comp33451_c0,comp37358_c0,comp40103_c2,comp42621_c1,comp46874_c0,comp38598_c0,comp36103_c0,comp50355_c0,comp18684_c0,comp45269_c0,comp41471_c0,comp44600_c0,comp42523_c2,comp45379_c0,comp33240_c0,comp40096_c0,comp314066_c0
GO:0030272	5-formyltetrahydrofolate cyclo-ligase activity	molecular_function	0.49144	1	1	2965	2	12095	comp27000_c0
GO:0017004	cytochrome complex assembly	biological_process	0.49229	1	3	2965	9	12095	comp413278_c0,comp41521_c0,comp41857_c0
GO:0009877	nodulation	biological_process	0.49254	1	6	2965	20	12095	comp18385_c0,comp41935_c0,comp42964_c2,comp41122_c0,comp42150_c0,comp41050_c1
GO:0019031	viral envelope	cellular_component	0.49274	1	38	2965	143	12095	comp27153_c0,comp42621_c1,comp35676_c0,comp33007_c0,comp48972_c0,comp36524_c0,comp44561_c0,comp41674_c1,comp43789_c0,comp40344_c0,comp43479_c0,comp44229_c0,comp41130_c0,comp46880_c0,comp43975_c0,comp32758_c0,comp40930_c0,comp26933_c0,comp37358_c0,comp47573_c0,comp40339_c0,comp36103_c0,comp33265_c0,comp33526_c0,comp38140_c0,comp38837_c0,comp40351_c0,comp42621_c0,comp41246_c1,comp316880_c0,comp2406…
GO:0036338	viral membrane	cellular_component	0.49274	1	38	2965	143	12095	comp36524_c0,comp48972_c0,comp41674_c1,comp44561_c0,comp27153_c0,comp35676_c0,comp33007_c0,comp42621_c1,comp32758_c0,comp40930_c0,comp26933_c0,comp43789_c0,comp40344_c0,comp41130_c0,comp43975_c0,comp46880_c0,comp43479_c0,comp44229_c0,comp38837_c0,comp33526_c0,comp38140_c0,comp40351_c0,comp42621_c0,comp37358_c0,comp36103_c0,comp33265_c0,comp47573_c0,comp40339_c0,comp42253_c0,comp42573_c1,comp44600…
GO:0005179	hormone activity	molecular_function	0.49336	1	15	2965	62	12095	comp18499_c0,comp41806_c0,comp37697_c0,comp18046_c0,comp18322_c0,comp41301_c0,comp41190_c0,comp18304_c0,comp42388_c0,comp30432_c0,comp37590_c0,comp42918_c0,comp42328_c0,comp44416_c3,comp43186_c0
GO:0000346	transcription export complex	cellular_component	0.49385	1	2	2965	5	12095	comp38256_c0,comp43119_c0
GO:0000347	THO complex	cellular_component	0.49385	1	2	2965	5	12095	comp38256_c0,comp43119_c0
GO:0000445	THO complex part of transcription export complex	cellular_component	0.49385	1	2	2965	5	12095	comp43119_c0,comp38256_c0
GO:0005024	transforming growth factor beta-activated receptor activity	molecular_function	0.49403	1	4	2965	12	12095	comp213058_c0,comp54409_c0,comp44375_c2,comp42591_c0
GO:0006221	pyrimidine nucleotide biosynthetic process	biological_process	0.4944	1	6	2965	22	12095	comp40516_c0,comp41303_c0,comp18696_c0,comp34991_c0,comp130983_c0,comp44188_c1
GO:0070475	rRNA base methylation	biological_process	0.49502	1	1	2965	2	12095	comp38352_c0
GO:0033014	tetrapyrrole biosynthetic process	biological_process	0.49609	1	33	2965	107	12095	comp38364_c0,comp26427_c0,comp43510_c0,comp47813_c0,comp82669_c0,comp40759_c0,comp44567_c0,comp44420_c0,comp42621_c1,comp34889_c1,comp44123_c0,comp74429_c0,comp41505_c0,comp42075_c0,comp28607_c0,comp63819_c0,comp43843_c1,comp43215_c0,comp43338_c0,comp43437_c3,comp17456_c0,comp36130_c0,comp41565_c0,comp38717_c0,comp44096_c0,comp38551_c0,comp42398_c0,comp42599_c0,comp44316_c0,comp37590_c0,comp56171…
GO:0006954	inflammatory response	biological_process	0.49634	1	1	2965	3	12095	comp43183_c0
GO:0034755	iron ion transmembrane transport	biological_process	0.49679	1	1	2965	2	12095	comp35822_c0
GO:0016226	iron-sulfur cluster assembly	biological_process	0.49687	1	3	2965	12	12095	comp68637_c0,comp45403_c0,comp38676_c0
GO:0031163	metallo-sulfur cluster assembly	biological_process	0.49687	1	3	2965	12	12095	comp68637_c0,comp38676_c0,comp45403_c0
GO:0043044	ATP-dependent chromatin remodeling	biological_process	0.49706	1	1	2965	3	12095	comp19469_c0
GO:0061025	membrane fusion	biological_process	0.49725	1	12	2965	41	12095	comp39642_c0,comp33526_c0,comp41034_c0,comp42621_c0,comp28578_c0,comp43356_c0,comp27153_c0,comp43401_c0,comp44229_c0,comp47573_c0,comp33265_c0,comp46880_c0
GO:0019238	cyclohydrolase activity	molecular_function	0.4974	1	2	2965	7	12095	comp38650_c0,comp45582_c0
GO:0016790	thiolester hydrolase activity	molecular_function	0.49811	1	16	2965	51	12095	comp32948_c0,comp42722_c0,comp34758_c0,comp42430_c3,comp41836_c0,comp37682_c0,comp44407_c0,comp43103_c0,comp54760_c0,comp43285_c1,comp43225_c8,comp21485_c0,comp43285_c0,comp43100_c1,comp44998_c0,comp38005_c1
GO:0070008	serine-type exopeptidase activity	molecular_function	0.49821	1	6	2965	22	12095	comp38175_c0,comp40805_c0,comp40670_c0,comp38016_c0,comp43681_c3,comp42197_c0
GO:0003729	mRNA binding	molecular_function	0.49875	1	5	2965	15	12095	comp43544_c0,comp44346_c0,comp40803_c0,comp43401_c0,comp42883_c8
GO:0015774	polysaccharide transport	biological_process	0.49896	1	1	2965	2	12095	comp78982_c0
GO:0033037	polysaccharide localization	biological_process	0.49896	1	1	2965	2	12095	comp78982_c0
GO:0008318	protein prenyltransferase activity	molecular_function	0.49905	1	3	2965	9	12095	comp34765_c0,comp41073_c0,comp18347_c0
GO:0000746	conjugation	biological_process	0.4995	1	3	2965	11	12095	comp41255_c0,comp34140_c0,comp35945_c0
GO:0009678	hydrogen-translocating pyrophosphatase activity	molecular_function	0.5	1	1	2965	2	12095	comp35312_c0
GO:0017134	fibroblast growth factor binding	molecular_function	0.50214	1	1	2965	2	12095	comp41909_c0
GO:0006505	GPI anchor metabolic process	biological_process	0.50247	1	16	2965	53	12095	comp30959_c0,comp41417_c0,comp39849_c1,comp42594_c0,comp42930_c1,comp48660_c0,comp42340_c1,comp40294_c0,comp33179_c0,comp43463_c5,comp42637_c6,comp18061_c0,comp43406_c1,comp38695_c0,comp33228_c0,comp42430_c3
GO:0006516	glycoprotein catabolic process	biological_process	0.50281	1	1	2965	3	12095	comp56381_c0
GO:0009820	alkaloid metabolic process	biological_process	0.5035	1	4	2965	13	12095	comp45393_c0,comp40641_c0,comp34780_c0,comp42428_c0
GO:0045892	negative regulation of transcription, DNA-dependent	biological_process	0.5038	1	9	2965	34	12095	comp42289_c0,comp41712_c1,comp47573_c0,comp39515_c0,comp21782_c0,comp42137_c0,comp35767_c0,comp43596_c1,comp39833_c0
GO:0051253	negative regulation of RNA metabolic process	biological_process	0.5038	1	9	2965	34	12095	comp43596_c1,comp39833_c0,comp21782_c0,comp42137_c0,comp35767_c0,comp42289_c0,comp41712_c1,comp39515_c0,comp47573_c0
GO:0031406	carboxylic acid binding	molecular_function	0.50451	1	5	2965	17	12095	comp42586_c0,comp38968_c0,comp41747_c0,comp42621_c0,comp39383_c0
GO:0019072	viral genome packaging	biological_process	0.50511	1	4	2965	12	12095	comp41275_c0,comp292600_c0,comp44204_c0,comp37693_c0
GO:0006206	pyrimidine nucleobase metabolic process	biological_process	0.50533	1	33	2965	125	12095	comp44157_c0,comp52085_c0,comp44137_c2,comp42773_c0,comp60302_c0,comp19839_c0,comp47032_c0,comp37826_c0,comp34991_c0,comp40516_c0,comp42444_c2,comp44809_c0,comp42284_c1,comp16419_c0,comp43119_c0,comp47506_c0,comp39736_c0,comp18696_c0,comp18458_c0,comp48141_c0,comp41978_c0,comp23836_c0,comp40804_c0,comp41493_c0,comp41303_c0,comp44188_c1,comp130983_c0,comp29856_c0,comp18069_c0,comp20442_c0,comp4333…
GO:0047800	cysteamine dioxygenase activity	molecular_function	0.50557	1	1	2965	2	12095	comp42115_c0
GO:0030942	endoplasmic reticulum signal peptide binding	molecular_function	0.50688	1	1	2965	2	12095	comp46764_c0
GO:0009378	four-way junction helicase activity	molecular_function	0.50689	1	14	2965	45	12095	comp28607_c0,comp41505_c0,comp38551_c0,comp43032_c0,comp56171_c0,comp43437_c3,comp42869_c0,comp41565_c0,comp26427_c0,comp38364_c0,comp42714_c0,comp37590_c0,comp47813_c0,comp74429_c0
[truncated: 1,731 more rows]
