# Supplementary material for: Transcriptome Analysis of the Midgut of the Chinese Oak Silkworm Antheraea pernyi Infected with Antheraea pernyi Nucleopolyhedrovirus
Source: PLoS One. 2016 Nov 7;11(11):e0165959. doi: 10.1371/journal.pone.0165959 (PMC5098726; doi:10.1371/journal.pone.0165959)
Supplement: S9 Table — (XLSX) [file pone.0165959.s010.xlsx]

## Sheet: Sheet1
S9 Table. Clusters of orthologous group classifications of the unigenes.
Class	Abbreviation	Gene Numbers	Gene IDs
RNA processing and modification	A	297	comp10477_c0,comp110524_c0,comp11131_c0,comp1166430_c0,comp116787_c0,comp18016_c0,comp18028_c0,comp18085_c0,comp18428_c0,comp18568_c0,comp18632_c0,comp18675_c0,comp18688_c0,comp18690_c0,comp18692_c0,comp18782_c0,comp18882_c0,comp19181_c0,comp19983_c0,comp20394_c0,comp23805_c0,comp24210_c0,comp26268_c0,comp26537_c0,comp26653_c0,comp26941_c0,comp27084_c0,comp27569_c0,comp27723_c0,comp28058_c0,comp2…
Chromatin structure and dynamics	B	147	comp13780_c0,comp14478_c0,comp16039_c0,comp16178_c0,comp16213_c0,comp17924_c0,comp18046_c0,comp18782_c0,comp1905_c0,comp19669_c0,comp21645_c0,comp21782_c0,comp22358_c0,comp22358_c1,comp22676_c0,comp22919_c0,comp23915_c0,comp24711_c0,comp25853_c0,comp26138_c0,comp26402_c0,comp26513_c0,comp26711_c0,comp27453_c0,comp28685_c0,comp28753_c0,comp28840_c0,comp29113_c0,comp30174_c0,comp30174_c1,comp30693_…
Energy production and conversion	C	254	comp1043643_c0,comp11503_c0,comp12116_c0,comp1214474_c0,comp1217_c0,comp1222172_c0,comp1271125_c0,comp1354_c0,comp1354_c1,comp1511476_c0,comp16325_c0,comp18010_c0,comp18223_c0,comp18265_c0,comp18387_c0,comp18430_c0,comp18462_c0,comp18499_c0,comp18564_c0,comp18569_c0,comp18601_c0,comp18624_c0,comp18634_c0,comp18647_c0,comp18697_c0,comp18709_c0,comp1878158_c0,comp18861_c0,comp189742_c0,comp19180_c0…
Cell cycle control, cell division, chromosome partitioning	D	227	comp1009256_c0,comp11264_c0,comp11420_c0,comp1187841_c0,comp1225681_c0,comp1253_c0,comp1253_c1,comp13780_c0,comp1535_c0,comp156374_c0,comp16178_c0,comp16871_c0,comp17527_c0,comp17901_c0,comp17975_c0,comp18300_c0,comp18392_c0,comp18498_c0,comp18572_c0,comp18599_c0,comp18612_c0,comp18632_c0,comp19053_c0,comp19103_c0,comp19142_c0,comp19334_c1,comp19520_c0,comp19638_c0,comp207200_c0,comp21782_c0,comp…
Amino acid transport and metabolism	E	277	comp102183_c0,comp1023_c0,comp1049451_c0,comp1050597_c0,comp1069869_c0,comp108008_c0,comp10902_c1,comp1163_c0,comp1164515_c0,comp1168814_c0,comp1181153_c0,comp1240530_c0,comp125628_c0,comp1298733_c0,comp1320341_c0,comp13939_c0,comp14405_c0,comp14429_c0,comp147788_c0,comp17027_c0,comp17492_c0,comp17668_c0,comp18011_c0,comp18030_c0,comp18172_c0,comp18322_c0,comp18393_c0,comp18426_c0,comp18454_c0,co…
Nucleotide transport and metabolism	F	76	comp12068_c0,comp130983_c0,comp1455133_c0,comp17481_c0,comp17833_c0,comp18466_c0,comp18636_c0,comp19304_c0,comp19616_c0,comp22556_c0,comp22686_c1,comp23704_c1,comp24240_c0,comp24428_c0,comp27244_c1,comp28052_c0,comp28304_c0,comp28944_c0,comp30168_c0,comp30244_c0,comp30731_c0,comp325_c0,comp33421_c0,comp33845_c0,comp34219_c0,comp36221_c0,comp37290_c0,comp37543_c0,comp37653_c0,comp38100_c0,comp3915…
Carbohydrate transport and metabolism	G	263	comp102183_c0,comp10405_c0,comp10902_c1,comp1181952_c0,comp1182346_c0,comp1217_c0,comp1354_c0,comp1354_c1,comp14788_c0,comp1511476_c0,comp1543449_c0,comp15900_c0,comp15927_c0,comp161033_c0,comp17754_c0,comp17922_c0,comp18084_c0,comp18185_c0,comp18223_c0,comp18265_c0,comp18326_c0,comp18438_c0,comp18458_c0,comp18481_c0,comp18542_c0,comp18552_c0,comp18706_c0,comp19324_c0,comp19583_c0,comp19713_c0,co…
Coenzyme transport and metabolism	H	60	comp16688_c0,comp18384_c0,comp18656_c0,comp20174_c0,comp228706_c0,comp2557_c0,comp27000_c0,comp29214_c1,comp29965_c1,comp30493_c0,comp32241_c0,comp36399_c0,comp36462_c0,comp38227_c0,comp38400_c0,comp38785_c0,comp38829_c0,comp38862_c0,comp38883_c0,comp39001_c0,comp39204_c0,comp39461_c0,comp39938_c0,comp39946_c0,comp40364_c0,comp40533_c0,comp40959_c0,comp41239_c1,comp41383_c2,comp41471_c0,comp41499…
Lipid transport and metabolism	I	315	comp1024541_c0,comp10462_c0,comp1051_c0,comp1053_c0,comp1053_c1,comp11396_c0,comp11651_c0,comp1178769_c0,comp1179581_c0,comp119573_c0,comp1202760_c0,comp12599_c0,comp14150_c0,comp144080_c0,comp159299_c0,comp161_c0,comp17172_c0,comp18385_c0,comp18390_c0,comp18419_c0,comp18452_c0,comp18552_c0,comp19556_c0,comp19576_c0,comp20282_c0,comp2077357_c0,comp21004_c0,comp244683_c0,comp25010_c0,comp25350_c0,…
Translation, ribosomal structure and biogenesis	J	416	comp1002524_c0,comp10952_c0,comp1099144_c0,comp1176528_c0,comp13161_c0,comp1412_c0,comp1433_c0,comp15753_c0,comp159299_c0,comp15996_c0,comp16205_c0,comp16578_c0,comp18027_c0,comp18321_c0,comp18378_c0,comp18383_c1,comp18391_c0,comp18394_c0,comp18397_c0,comp18402_c0,comp18403_c0,comp18406_c0,comp18407_c0,comp18410_c0,comp18412_c0,comp18416_c0,comp18422_c0,comp18436_c0,comp18439_c0,comp18447_c0,comp…
Transcription	K	410	comp101839_c0,comp1043751_c0,comp1136655_c0,comp1171798_c0,comp1173875_c0,comp1199621_c0,comp14511_c1,comp1492367_c0,comp150704_c0,comp16039_c0,comp16130_c0,comp16139_c0,comp16757_c0,comp17172_c0,comp17359_c0,comp17432_c0,comp17502_c0,comp17924_c0,comp1802_c0,comp1802_c1,comp18069_c0,comp18157_c1,comp18159_c0,comp18302_c0,comp18321_c0,comp18337_c0,comp18369_c0,comp18570_c0,comp18613_c0,comp18654_…
Replication, recombination and repair	L	203	comp1024104_c0,comp102750_c0,comp105978_c0,comp1215180_c0,comp1324546_c0,comp138664_c0,comp1455927_c0,comp161016_c0,comp18046_c0,comp18192_c0,comp18285_c0,comp18565_c0,comp18807_c0,comp19394_c0,comp19640_c0,comp19806_c0,comp20269_c0,comp20393_c0,comp20653_c0,comp228307_c0,comp23875_c0,comp24025_c0,comp26400_c0,comp26402_c0,comp26577_c0,comp26876_c0,comp26876_c1,comp26876_c2,comp27453_c0,comp28089…
Cell wall/membrane/envelope biogenesis	M	67	comp1041906_c0,comp105710_c0,comp16629_c0,comp18185_c0,comp18345_c0,comp18633_c0,comp18723_c0,comp19143_c0,comp20415_c0,comp20495_c0,comp27669_c0,comp28479_c0,comp30959_c0,comp32453_c0,comp32967_c0,comp33228_c0,comp33679_c0,comp34089_c0,comp34664_c1,comp34915_c0,comp35369_c0,comp35692_c0,comp35791_c0,comp35962_c0,comp36090_c0,comp38359_c0,comp38491_c0,comp38710_c0,comp39695_c0,comp39808_c0,comp39…
Cell motility	N	19	comp26983_c0,comp285980_c0,comp30753_c1,comp35470_c0,comp35510_c0,comp39248_c0,comp39635_c0,comp39994_c0,comp43384_c5,comp43492_c0,comp44091_c4,comp44541_c0,comp48077_c0,comp551404_c0,comp671565_c0,comp697481_c0,comp72645_c0,comp764581_c0,comp981160_c0
Posttranslational modification, protein turnover, chaperones	O	661	comp10070_c0,comp102253_c0,comp1027093_c0,comp1049451_c0,comp107243_c0,comp11168_c0,comp11420_c0,comp1185090_c0,comp1187871_c0,comp12025_c0,comp1224153_c0,comp1253_c0,comp1253_c1,comp1277592_c0,comp1314909_c0,comp13237_c0,comp1347_c0,comp1347_c1,comp1434165_c0,comp1453918_c0,comp1484329_c0,comp1559847_c0,comp15785_c0,comp15972_c0,comp16210_c0,comp16457_c0,comp16871_c0,comp17172_c0,comp17430_c0,co…
Inorganic ion transport and metabolism	P	218	comp1031401_c0,comp10410_c0,comp10410_c1,comp1055355_c0,comp10777_c0,comp10777_c1,comp108008_c0,comp1127801_c0,comp115571_c0,comp1167310_c0,comp11678_c0,comp1230164_c0,comp12322_c0,comp1240530_c0,comp1322171_c0,comp133306_c0,comp135402_c0,comp13939_c0,comp14026_c0,comp14405_c0,comp15921_c0,comp16030_c0,comp1622740_c0,comp1668110_c0,comp17911_c0,comp18097_c0,comp18420_c0,comp18625_c0,comp18636_c0,…
Secondary metabolites biosynthesis, transport and catabolism	Q	167	comp1029138_c0,comp10410_c0,comp10410_c1,comp1055355_c0,comp11001_c0,comp1127801_c0,comp1190267_c0,comp1191247_c0,comp1202760_c0,comp1312621_c0,comp14150_c0,comp14169_c0,comp1622740_c0,comp1695_c0,comp1695_c1,comp17456_c0,comp18021_c0,comp18945_c0,comp20179_c0,comp20548_c0,comp20786_c0,comp219007_c0,comp227987_c0,comp23153_c0,comp23490_c0,comp246_c0,comp25350_c0,comp25531_c0,comp26950_c0,comp2716…
General function prediction only	R	1626	comp1001489_c0,comp10082_c0,comp1013442_c0,comp1015648_c0,comp1038309_c0,comp10443_c0,comp1053_c0,comp1053_c1,comp1070850_c0,comp1085682_c0,comp11055_c0,comp11544_c0,comp11544_c1,comp11651_c0,comp11665_c0,comp1166_c0,comp1167242_c0,comp1170890_c0,comp1172998_c0,comp1181425_c0,comp1187841_c0,comp1191_c0,comp1191_c1,comp1193_c0,comp119573_c0,comp1197710_c0,comp1208520_c0,comp1209613_c0,comp1212903_…
Function unknown	S	468	comp101632_c0,comp1021152_c0,comp10298_c0,comp105135_c0,comp10555_c0,comp10601_c0,comp1180318_c0,comp1197070_c0,comp1209334_c0,comp12144_c0,comp12184_c0,comp1229069_c0,comp125041_c0,comp12656_c0,comp133393_c0,comp1396906_c0,comp142860_c0,comp14435_c0,comp1468752_c0,comp15562_c0,comp16093_c0,comp16689_c0,comp16741_c0,comp16877_c0,comp17642_c0,comp17925_c0,comp18004_c0,comp18109_c0,comp18111_c0,com…
Signal transduction mechanisms	T	1068	comp1011648_c0,comp1024084_c0,comp1026141_c0,comp1035064_c0,comp1037798_c0,comp1047218_c0,comp105358_c0,comp10617_c0,comp1070349_c0,comp1071439_c0,comp10777_c0,comp10777_c1,comp108008_c0,comp1094649_c0,comp1100516_c0,comp1102298_c0,comp11271_c0,comp1142055_c0,comp11445_c0,comp11574_c0,comp11678_c0,comp1170_c0,comp1174694_c0,comp1176754_c0,comp1176944_c0,comp1183586_c0,comp1185090_c0,comp1189928_c…
Intracellular trafficking, secretion, and vesicular transport	U	372	comp1012805_c0,comp1022521_c0,comp1052979_c0,comp10607_c0,comp1274097_c0,comp1323_c0,comp146194_c0,comp1468191_c0,comp159808_c0,comp16166_c0,comp16493_c0,comp16854_c0,comp17439_c0,comp17667_c0,comp17982_c0,comp18064_c0,comp18128_c0,comp18308_c0,comp18313_c0,comp18323_c1,comp18336_c0,comp18351_c0,comp18357_c0,comp18366_c0,comp18489_c0,comp18560_c0,comp18590_c0,comp18640_c0,comp18702_c0,comp18723_c…
Defense mechanisms	V	67	comp1170971_c0,comp1231169_c0,comp1254185_c0,comp18645_c0,comp237_c0,comp239_c0,comp27198_c0,comp28614_c0,comp29079_c0,comp29937_c1,comp32864_c0,comp33052_c0,comp33678_c0,comp35028_c0,comp35560_c0,comp36040_c0,comp36549_c0,comp37433_c0,comp37548_c0,comp37548_c1,comp38014_c0,comp39065_c0,comp39389_c0,comp39713_c0,comp40003_c0,comp40047_c0,comp40122_c0,comp4029_c0,comp40419_c0,comp40552_c0,comp4058…
Extracellular structures	W	77	comp1027981_c0,comp1041906_c0,comp1071439_c0,comp1094649_c0,comp1147_c0,comp1147_c1,comp1212971_c0,comp14604_c0,comp16054_c0,comp18185_c0,comp18215_c0,comp18529_c0,comp2188_c0,comp23721_c0,comp23721_c1,comp25107_c0,comp258_c0,comp259_c0,comp259_c1,comp26092_c0,comp26684_c0,comp26684_c1,comp27063_c0,comp278855_c0,comp27996_c0,comp27996_c1,comp27996_c2,comp30367_c0,comp30551_c0,comp30592_c0,comp311…
Unamed protein	X	2	comp38989_c0,comp39062_c0
Nuclear structure	Y	27	comp28379_c0,comp28637_c0,comp32274_c0,comp33544_c0,comp34387_c0,comp37866_c0,comp38678_c0,comp38879_c0,comp39367_c0,comp42276_c0,comp42437_c0,comp42944_c0,comp43112_c2,comp43129_c0,comp43229_c0,comp43314_c0,comp43514_c0,comp43570_c0,comp43980_c0,comp44086_c2,comp44245_c0,comp44286_c0,comp44446_c0,comp44558_c0,comp47953_c0,comp51589_c0,comp57933_c0
Cytoskeleton	Z	267	comp1024461_c0,comp10474_c0,comp1052586_c0,comp11029_c0,comp1130428_c0,comp1174276_c0,comp1213423_c0,comp1229279_c0,comp1232778_c0,comp129074_c0,comp1316_c0,comp1316_c1,comp13199_c0,comp1356138_c0,comp15393_c0,comp156176_c0,comp1584_c0,comp1584_c1,comp15929_c0,comp1653_c0,comp17_c0,comp1807402_c0,comp18307_c0,comp18_c0,comp18_c1,comp21016_c0,comp21948_c0,comp22440_c0,comp22440_c1,comp23360_c0,com…
